# Supplementary material for: The Linkage Among Gut Microbiota, Inflammatory Cytokines, and Immune Cell Dynamics in Osteoporosis: A Mendelian Randomization Study
Source: Physiol Res. 2025 Oct 1;74(5):849–60. doi: 10.33549/physiolres.935563 (PMC12746856; doi:10.33549/physiolres.935563)
Supplement: Supplementary file 1 [file 12_74_849_TableS1.xlsx]

## Sheet: ST1
Supplementary Table 1: The data sources of this study
Data Sources
TRIT	PMID/Source	Year	Samplesize	Ancestry
gut microbiota	33462485	2021	18340	78% were Eur
91 inflammatory cytokines	37563310	2023	14824	EUR
731 immune cells	32929287	2020	3757	EUR
Osteoporosis	https://www.finngen.fi/en	2022	399054	EUR
