# Supplementary material for: The Linkage Among Gut Microbiota, Inflammatory Cytokines, and Immune Cell Dynamics in Osteoporosis: A Mendelian Randomization Study
Source: Physiol Res. 2025 Oct 1;74(5):849–60. doi: 10.33549/physiolres.935563 (PMC12746856; doi:10.33549/physiolres.935563)
Supplement: Supplementary file 2 [file 12_74_849_TableS2.xlsx]

## Sheet: ST2
details of 91 inflammatory factors
First author	Study accession	Reported trait	Discovery sample number	Replication sample number
Zhao JH	GCST90274783	C-X-C motif chemokine 6 levels	• 14744 European	• 1585 European, NR
Zhao JH	GCST90274759	Adenosine Deaminase levels	• 14736 European	• 1585 European, NR
Zhao JH	GCST90274785	Delta and Notch-like epidermal growth factor-related receptor levels	• 14735 European	• 1585 European, NR
Zhao JH	GCST90274761	Axin-1 levels	• 11793 European	• 1585 European, NR
Zhao JH	GCST90274787	Fibroblast growth factor 19 levels	• 14744 European	• 1585 European, NR
Zhao JH	GCST90274788	Fibroblast growth factor 21 levels	• 14743 European	• 1585 European, NR
Zhao JH	GCST90274764	Eotaxin levels	• 14734 European	• 1585 European, NR
Zhao JH	GCST90274765	C-C motif chemokine 19 levels	• 14736 European	• 1585 European, NR
Zhao JH	GCST90274766	C-C motif chemokine 20 levels	• 14736 European	• 1585 European, NR
Zhao JH	GCST90274767	C-C motif chemokine 23 levels	• 14736 European	• 1585 European, NR
Zhao JH	GCST90274768	C-C motif chemokine 25 levels	• 14736 European	• 1585 European, NR
Zhao JH	GCST90274794	Interferon gamma levels	• 11793 European	• 1585 European, NR
Zhao JH	GCST90274795	Interleukin-10 levels	• 14744 European	• 1585 European, NR
Zhao JH	GCST90274771	Natural killer cell receptor 2B4 levels	• 14735 European	• 1585 European, NR
Zhao JH	GCST90274772	CD40L receptor levels	• 14736 European	• 1585 European, NR
Zhao JH	GCST90274773	T-cell surface glycoprotein CD5 levels	• 14735 European	• 1585 European, NR
Zhao JH	GCST90274774	T-cell surface glycoprotein CD6 isoform levels	• 14735 European	• 1585 European, NR
Zhao JH	GCST90274775	CUB domain-containing protein 1 levels	• 14734 European	• 1585 European, NR
Zhao JH	GCST90274801	Interleukin-17A levels	• 11784 European	• 1585 European, NR
Zhao JH	GCST90274777	Cystatin D levels	• 14736 European	• 1585 European, NR
Zhao JH	GCST90274778	Fractalkine levels	• 14743 European	• 1585 European, NR
Zhao JH	GCST90274804	interleukin-18 receptor 1 levels	• 14743 European	• 1585 European, NR
Zhao JH	GCST90274780	C-X-C motif chemokine 10 levels	• 14744 European	• 1585 European, NR
Zhao JH	GCST90274781	C-X-C motif chemokine 11 levels	• 14736 European	• 1585 European, NR
Zhao JH	GCST90274758	Eukaryotic translation initiation factor 4E-binding protein 1 levels	• 14736 European	• 1585 European, NR
Zhao JH	GCST90274784	C-X-C motif chemokine 9 levels	• 14735 European	• 1585 European, NR
Zhao JH	GCST90274760	Artemin levels	• 11778 European	• 1585 European, NR
Zhao JH	GCST90274786	Protein S100-A12 levels	• 14743 European	• 1585 European, NR
Zhao JH	GCST90274762	beta-nerve growth factor levels	• 14743 European	• 1585 European, NR
Zhao JH	GCST90274763	Caspase 8 levels	• 14744 European	• 1585 European, NR
Zhao JH	GCST90274789	Fibroblast growth factor 23 levels	• 14735 European	• 1585 European, NR
Zhao JH	GCST90274790	Fibroblast growth factor 5 levels	• 11789 European	• 1585 European, NR
Zhao JH	GCST90274791	Fms-related tyrosine kinase 3 ligand levels	• 14734 European	• 1585 European, NR
Zhao JH	GCST90274792	Glial cell line-derived neurotrophic factor levels	• 14736 European	• 1585 European, NR
Zhao JH	GCST90274793	Hepatocyte growth factor levels	• 14734 European	• 1585 European, NR
Zhao JH	GCST90274769	C-C motif chemokine 28 levels	• 14734 European	• 1585 European, NR
Zhao JH	GCST90274770	C-C motif chemokine 4 levels	• 14744 European	• 1585 European, NR
Zhao JH	GCST90274796	Interleukin-10 receptor subunit alpha levels	• 11793 European	• 1585 European, NR
Zhao JH	GCST90274797	Interleukin-10 receptor subunit beta levels	• 14734 European	• 1585 European, NR
Zhao JH	GCST90274798	Interleukin-12 subunit beta levels	• 14735 European	• 1585 European, NR
Zhao JH	GCST90274799	Interleukin-13 levels	• 11792 European	• 1585 European, NR
Zhao JH	GCST90274800	Interleukin-15 receptor subunit alpha levels	• 11792 European	• 1585 European, NR
Zhao JH	GCST90274776	Macrophage colony-stimulating factor 1 levels	• 14734 European	• 1585 European, NR
Zhao JH	GCST90274802	Interleukin-17C levels	• 11793 European	• 1585 European, NR
Zhao JH	GCST90274803	Interleukin-18 levels	• 14744 European	• 1585 European, NR
Zhao JH	GCST90274779	C-X-C motif chemokine 1 levels	• 14736 European	• 1585 European, NR
Zhao JH	GCST90274805	Interleukin-1-alpha levels	• 11788 European	• 1585 European, NR
Zhao JH	GCST90274806	Interleukin-2 levels	• 11789 European	• 1585 European, NR
Zhao JH	GCST90274807	Interleukin-20 levels	• 11784 European	• 1585 European, NR
Zhao JH	GCST90274782	C-X-C motif chemokine 5 levels	• 14736 European	• 1585 European, NR
Zhao JH	GCST90274808	Interleukin-20 receptor subunit alpha levels	• 11792 European	• 1585 European, NR
Zhao JH	GCST90274809	Interleukin-22 receptor subunit alpha-1 levels	• 11793 European	• 1585 European, NR
Zhao JH	GCST90274810	Interleukin-24 levels	• 11785 European	• 1585 European, NR
Zhao JH	GCST90274811	Interleukin-2 receptor subunit beta levels	• 11792 European	• 1585 European, NR
Zhao JH	GCST90274812	Interleukin-33 levels	• 11793 European	• 1585 European, NR
Zhao JH	GCST90274813	Interleukin-4 levels	• 11793 European	• 1585 European, NR
Zhao JH	GCST90274814	Interleukin-5 levels	• 11792 European	• 1585 European, NR
Zhao JH	GCST90274815	Interleukin-6 levels	• 14743 European	• 1585 European, NR
Zhao JH	GCST90274816	Interleukin-7 levels	• 14736 European	• 1585 European, NR
Zhao JH	GCST90274817	Interleukin-8 levels	• 14744 European	• 1585 European, NR
Zhao JH	GCST90274818	Latency-associated peptide transforming growth factor beta 1 levels	• 14736 European	• 1585 European, NR
Zhao JH	GCST90274819	Leukemia inhibitory factor levels	• 11793 European	• 1585 European, NR
Zhao JH	GCST90274820	Leukemia inhibitory factor receptor levels	• 11784 European	• 1585 European, NR
Zhao JH	GCST90274821	Monocyte chemoattractant protein-1 levels	• 14733 European	• 1585 European, NR
Zhao JH	GCST90274822	Monocyte chemoattractant protein 2 levels	• 14736 European	• 1585 European, NR
Zhao JH	GCST90274823	Monocyte chemoattractant protein-3 levels	• 11783 European	• 1585 European, NR
Zhao JH	GCST90274824	Monocyte chemoattractant protein-4 levels	• 14736 European	• 1585 European, NR
Zhao JH	GCST90274825	Macrophage inflammatory protein 1a levels	• 14743 European	• 1585 European, NR
Zhao JH	GCST90274826	Matrix metalloproteinase-1 levels	• 14744 European	• 1585 European, NR
Zhao JH	GCST90274827	Matrix metalloproteinase-10 levels	• 14744 European	• 1585 European, NR
Zhao JH	GCST90274828	Neurturin levels	• 11791 European	• 1585 European, NR
Zhao JH	GCST90274829	Neurotrophin-3 levels	• 14744 European	• 1585 European, NR
Zhao JH	GCST90274830	Osteoprotegerin levels	• 14733 European	• 1585 European, NR
Zhao JH	GCST90274831	Oncostatin-M levels	• 14736 European	• 1585 European, NR
Zhao JH	GCST90274832	Programmed cell death 1 ligand 1 levels	• 14736 European	• 1585 European, NR
Zhao JH	GCST90274833	Stem cell factor levels	• 14736 European	• 1585 European, NR
Zhao JH	GCST90274834	SIR2-like protein 2 levels	• 14736 European	• 1585 European, NR
Zhao JH	GCST90274835	Signaling lymphocytic activation molecule levels	• 14734 European	• 1585 European, NR
Zhao JH	GCST90274836	Sulfotransferase 1A1 levels	• 11793 European	• 1585 European, NR
Zhao JH	GCST90274837	STAM binding protein levels	• 14736 European	• 1585 European, NR
Zhao JH	GCST90274838	Transforming growth factor-alpha levels	• 14733 European	• 1585 European, NR
Zhao JH	GCST90274839	Tumor necrosis factor levels	• 11785 European	• 1585 European, NR
Zhao JH	GCST90274840	TNF-beta levels	• 11792 European	• 1585 European, NR
Zhao JH	GCST90274841	Tumor necrosis factor receptor superfamily member 9 levels	• 11784 European	• 1585 European, NR
Zhao JH	GCST90274842	Tumor necrosis factor ligand superfamily member 14 levels	• 11793 European	• 1585 European, NR
Zhao JH	GCST90274843	TNF-related apoptosis-inducing ligand levels	• 14735 European	• 1585 European, NR
Zhao JH	GCST90274844	TNF-related activation-induced cytokine levels	• 14736 European	• 1585 European, NR
Zhao JH	GCST90274845	Thymic stromal lymphopoietin levels	• 11793 European	• 1585 European, NR
Zhao JH	GCST90274846	Tumor necrosis factor ligand superfamily member 12 levels	• 14736 European	• 1585 European, NR
Zhao JH	GCST90274847	Urokinase-type plasminogen activator levels	• 14734 European	• 1585 European, NR
Zhao JH	GCST90274848	Vascular endothelial growth factor A levels	• 14744 European	• 1585 European, NR
