# Supplementary material for: The Linkage Among Gut Microbiota, Inflammatory Cytokines, and Immune Cell Dynamics in Osteoporosis: A Mendelian Randomization Study
Source: Physiol Res. 2025 Oct 1;74(5):849–60. doi: 10.33549/physiolres.935563 (PMC12746856; doi:10.33549/physiolres.935563)
Supplement: Supplementary file 3 [file 12_74_849_TableS3.xlsx]

## Sheet: ST3
filename of 731 immune cells
ID	triat
GCST90001391	IgD+ B cell %B cell
GCST90001392	IgD+ CD38+ B cell Absolute Count
GCST90001393	IgD+ CD38dim B cell %B cell
GCST90001394	IgD+ CD38dim B cell Absolute Count
GCST90001395	IgD+ CD38- B cell %B cell
GCST90001396	IgD+ CD38- B cell Absolute Count
GCST90001397	Unswitched memory B cell %B cell
GCST90001398	Unswitched memory B cell Absolute Count
GCST90001399	IgD- CD27- B cell %B cell
GCST90001400	IgD+ B cell Absolute Count
GCST90001401	IgD- CD27- B cell Absolute Count
GCST90001402	Switched memory B cell %B cell
GCST90001403	Switched memory B cell Absolute Count
GCST90001404	Plasma Blast-Plasma Cell %B cell
GCST90001405	Plasma Blast-Plasma Cell Absolute Count
GCST90001406	Memory B cell %B cell
GCST90001407	Memory B cell Absolute Count
GCST90001408	Naive-mature B cell %B cell
GCST90001409	Naive-mature B cell Absolute Count
GCST90001410	IgD- CD38+ B cell %B cell
GCST90001411	IgD+ CD24+ B cell %B cell
GCST90001412	IgD+ CD24+ B cell Absolute Count
GCST90001413	IgD- CD24- B cell %B cell
GCST90001414	IgD- CD24- B cell Absolute Count
GCST90001415	IgD+ CD24- B cell %B cell
GCST90001416	IgD+ CD24- B cell Absolute Count
GCST90001417	CD24+ CD27+ B cell %B cell
GCST90001418	CD24+ CD27+ B cell Absolute Count
GCST90001419	CD20- B cell %B cell
GCST90001420	IgD- CD38+ B cell Absolute Count
GCST90001421	CD20- B cell Absolute Count
GCST90001422	CD20- CD38- B cell %B cell
GCST90001423	CD20- CD38- B cell Absolute Count
GCST90001424	IgD+ B cell %Lymphocyte
GCST90001425	IgD- CD38+ B cell %lymphocyte
GCST90001426	IgD- CD38dim B cell %lymphocyte
GCST90001427	IgD- CD38- B cell %lymphocyte
GCST90001428	IgD- CD38dim B cell %B cell
GCST90001429	IgD+ CD38+ B cell %lymphocyte
GCST90001430	IgD+ CD38dim B cell %lymphocyte
GCST90001431	IgD+ CD38- B cell %lymphocyte
GCST90001432	Unswitched memory B cell %lymphocyte
GCST90001433	IgD- CD27- B cell %lymphocyte
GCST90001434	Switched memory B cell %lymphocyte
GCST90001435	Plasma Blast-Plasma Cell %lymphocyte
GCST90001436	Memory B cell %lymphocyte
GCST90001437	Naive-mature B cell %lymphocyte
GCST90001438	IgD- CD38dim B cell Absolute Count
GCST90001439	IgD+ CD24+ B cell %lymphocyte
GCST90001440	IgD- CD24- B cell %lymphocyte
GCST90001441	IgD+ CD24- B cell %lymphocyte
GCST90001442	CD24+ CD27+ B cell %lymphocyte
GCST90001443	CD20- B cell %lymphocyte
GCST90001444	CD20- CD38- B cell %lymphocyte
GCST90001445	IgD- CD38- B cell %B cell
GCST90001446	IgD- CD38- B cell Absolute Count
GCST90001447	IgD+ CD38+ B cell %B cell
GCST90001448	CD11c+ monocyte Absolute Count
GCST90001449	CD11c+ monocyte %monocyte
GCST90001450	CD62L- monocyte Absolute Count
GCST90001451	CD62L- monocyte %monocyte
GCST90001452	CD11c+ CD62L- monocyte Absolute Count
GCST90001453	CD11c+ CD62L- monocyte %monocyte
GCST90001454	CD62L- HLA DR++ monocyte Absolute Count
GCST90001455	CD62L- HLA DR++ monocyte %monocyte
GCST90001456	CD11c+ HLA DR++ monocyte Absolute Count
GCST90001457	CD11c+ HLA DR++ monocyte %monocyte
GCST90001458	Myeloid Dendritic Cell Absolute Count
GCST90001459	Myeloid Dendritic Cell %Dendritic Cell
GCST90001460	Plasmacytoid Dendritic Cell Absolute Count
GCST90001461	Dendritic Cell Absolute Count
GCST90001462	CD62L- Dendritic Cell Absolute Count
GCST90001463	CD62L- Dendritic Cell %Dendritic Cell
GCST90001464	CD86+ myeloid Dendritic Cell Absolute Count
GCST90001465	CD86+ myeloid Dendritic Cell %Dendritic Cell
GCST90001466	CD86+ plasmacytoid Dendritic Cell Absolute Count
GCST90001467	CD86+ plasmacytoid Dendritic Cell %Dendritic Cell
GCST90001468	CD62L- myeloid Dendritic Cell Absolute Count
GCST90001469	CD62L- myeloid Dendritic Cell %Dendritic Cell
GCST90001470	CD62L- plasmacytoid Dendritic Cell Absolute Count
GCST90001471	CD62L- plasmacytoid Dendritic Cell %Dendritic Cell
GCST90001472	CD62L- CD86+ myeloid Dendritic Cell Absolute Count
GCST90001473	CD62L- CD86+ myeloid Dendritic Cell %Dendritic Cell
GCST90001474	Plasmacytoid Dendritic Cell %Dendritic Cell
GCST90001475	HLA DR++ monocyte %monocyte
GCST90001476	HLA DR++ monocyte %leukocyte
GCST90001477	HLA DR++ monocyte Absolute Count
GCST90001478	CD4 regulatory T cell %CD4+ T cell
GCST90001479	CD4 regulatory T cell %T cell
GCST90001480	Resting CD4 regulatory T cell Absolute Count
GCST90001481	Resting CD4 regulatory T cell %CD4 regulatory T cell
GCST90001482	Resting CD4 regulatory T cell %CD4+ T cell
GCST90001483	CD39+ resting CD4 regulatory T cell Absolute Count
GCST90001484	CD39+ resting CD4 regulatory T cell %resting CD4 regulatory T cell
GCST90001485	CD39+ resting CD4 regulatory T cell %CD4 regulatory T cell
GCST90001486	Activated CD4 regulatory T cell Absolute Count
GCST90001487	Activated CD4 regulatory T cell %CD4 regulatory T cell
GCST90001488	Activated CD4 regulatory T cell %CD4+ T cell
GCST90001489	CD39+ activated CD4 regulatory T cell Absolute Count
GCST90001490	CD39+ activated CD4 regulatory T cell %activated CD4 regulatory T cell
GCST90001491	CD39+ activated CD4 regulatory T cell %CD4 regulatory T cell
GCST90001492	Secreting CD4 regulatory T cell Absolute Count
GCST90001493	Secreting CD4 regulatory T cell %CD4 regulatory T cell
GCST90001494	Secreting CD4 regulatory T cell %CD4+ T cell
GCST90001495	CD39+ secreting CD4 regulatory T cell Absolute Count
GCST90001496	CD39+ secreting CD4 regulatory T cell %secreting CD4 regulatory T cell
GCST90001497	CD39+ secreting CD4 regulatory T cell %CD4 regulatory T cell
GCST90001498	Activated & resting CD4 regulatory T cell Absolute Count
GCST90001499	Activated & resting CD4 regulatory T cell %CD4 regulatory T cell
GCST90001500	Activated & resting CD4 regulatory T cell %CD4+ T cell
GCST90001501	Activated & secreting CD4 regulatory T cell Absolute Count
GCST90001502	Activated & secreting CD4 regulatory T cell %CD4 regulatory T cell
GCST90001503	Activated & secreting CD4 regulatory T cell %CD4+ T cell
GCST90001504	CD25++ CD4+ T cell Absolute Count
GCST90001505	CD25++ CD4+ T cell %CD4+ T cell
GCST90001506	CD25++ CD4+ T cell %T cell
GCST90001507	CD25++ CD45RA+ CD4 not regulatory T cell Absolute Count
GCST90001508	CD25++ CD45RA+ CD4 not regulatory T cell %CD4+ T cell
GCST90001509	CD25++ CD45RA+ CD4 not regulatory T cell %T cell
GCST90001510	CD25++ CD45RA- CD4 not regulatory T cell Absolute Count
GCST90001511	CD25++ CD45RA- CD4 not regulatory T cell %CD4+ T cell
GCST90001512	CD25++ CD45RA- CD4 not regulatory T cell %T cell
GCST90001513	CD4 regulatory T cell Absolute Count
GCST90001514	Hematopoietic Stem Cell Absolute Count
GCST90001515	Immature Myeloid-Derived Suppressor Cells Absolute Count
GCST90001516	Immature Myeloid-Derived Suppressor Cells %CD33dim HLA DR- CD66b-
GCST90001517	CD33+ HLA DR+ Absolute Count
GCST90001518	CD33+ HLA DR+ CD14- Absolute Count
GCST90001519	CD33+ HLA DR+ CD14- %CD33+ HLA DR+
GCST90001520	CD33+ HLA DR+ CD14dim Absolute Count
GCST90001521	CD33+ HLA DR+ CD14dim %CD33+ HLA DR+
GCST90001522	CD33- HLA DR- Absolute Count
GCST90001523	CD33- HLA DR+ Absolute Count
GCST90001524	Granulocytic Myeloid-Derived Suppressor Cells Absolute Count
GCST90001525	CD33dim HLA DR+ CD11b+ Absolute Count
GCST90001526	CD33dim HLA DR+ CD11b+ %CD33dim HLA DR+
GCST90001527	CD33dim HLA DR+ CD11b- Absolute Count
GCST90001528	CD33dim HLA DR+ CD11b- %CD33dim HLA DR+
GCST90001529	CD66b++ myeloid cell Absolute Count
GCST90001530	Monocytic Myeloid-Derived Suppressor Cells Absolute Count
GCST90001531	CD33dim HLA DR- Absolute Count
GCST90001532	Basophil Absolute Count
GCST90001533	Basophil %CD33dim HLA DR- CD66b-
GCST90001534	CD45RA- CD4+ T cell Absolute Count
GCST90001535	CD45RA- CD4+ T cell %CD4+ T cell
GCST90001536	CD45RA- CD4+ T cell %T cell
GCST90001537	Central Memory CD4+ T cell Absolute Count
GCST90001538	Central Memory CD4+ T cell %CD4+ T cell
GCST90001539	Central Memory CD4+ T cell %T cell
GCST90001540	Naive CD4+ T cell Absolute Count
GCST90001541	Naive CD4+ T cell %CD4+ T cell
GCST90001542	Effector Memory CD4+ T cell Absolute Count
GCST90001543	Effector Memory CD4+ T cell %CD4+ T cell
GCST90001544	Effector Memory CD4+ T cell %T cell
GCST90001545	Terminally Differentiated CD4+ T cell Absolute Count
GCST90001546	Terminally Differentiated CD4+ T cell %CD4+ T cell
GCST90001547	Terminally Differentiated CD4+ T cell %T cell
GCST90001548	Central Memory CD8+ T cell Absolute Count
GCST90001549	Central Memory CD8+ T cell %CD8+ T cell
GCST90001550	Central Memory CD8+ T cell %T cell
GCST90001551	Naive CD8+ T cell Absolute Count
GCST90001552	Naive CD8+ T cell %CD8+ T cell
GCST90001553	Naive CD8+ T cell %T cell
GCST90001554	Effector Memory CD8+ T cell Absolute Count
GCST90001555	Effector Memory CD8+ T cell %CD8+ T cell
GCST90001556	Effector Memory CD8+ T cell %T cell
GCST90001557	Terminally Differentiated CD8+ T cell Absolute Count
GCST90001558	Terminally Differentiated CD8+ T cell %CD8+ T cell
GCST90001559	Terminally Differentiated CD8+ T cell %T cell
GCST90001560	CD45RA+ CD8+ T cell Absolute Count
GCST90001561	CD45RA+ CD8+ T cell %CD8+ T cell
GCST90001562	CD45RA+ CD8+ T cell %T cell
GCST90001563	Central Memory CD4-CD8- T cell Absolute Count
GCST90001564	Central Memory CD4-CD8- T cell %CD4-CD8- T cell
GCST90001565	Central Memory CD4-CD8- T cell %T cell
GCST90001566	Naive CD4-CD8- T cell Absolute Count
GCST90001567	Naive CD4-CD8- T cell %CD4-CD8- T cell
GCST90001568	Naive CD4-CD8- T cell %T cell
GCST90001569	Effector Memory CD4-CD8- T cell Absolute Count
GCST90001570	Effector Memory CD4-CD8- T cell %CD4-CD8- T cell
GCST90001571	Effector Memory CD4-CD8- T cell %T cell
GCST90001572	Terminally Differentiated CD4-CD8- T cell Absolute Count
GCST90001573	Terminally Differentiated CD4-CD8- T cell %CD4-CD8- T cell
GCST90001574	Terminally Differentiated CD4-CD8- T cell %T cell
GCST90001575	Naive CD4+ T cell %T cell
GCST90001576	Transitional B cell %B cell
GCST90001577	Transitional B cell Absolute Count
GCST90001578	Transitional B cell %lymphocyte
GCST90001579	CD14- CD16+ monocyte Absolute Count
GCST90001580	CD14+ CD16+ monocyte Absolute Count
GCST90001581	CD14- CD16- Absolute Count
GCST90001582	CD14+ CD16- monocyte Absolute Count
GCST90001583	Monocyte Absolute Count
GCST90001584	CD14- CD16+ monocyte %monocyte
GCST90001585	CD14+ CD16+ monocyte %monocyte
GCST90001586	CD14+ CD16- monocyte %monocyte
GCST90001587	CD16+ monocyte %monocyte
GCST90001588	T/B cell
GCST90001589	CD4+/CD8+ T cell
GCST90001590	CD4+ T cell Absolute Count
GCST90001591	CD4+ T cell %T cell
GCST90001592	CD8+ T cell Absolute Count
GCST90001593	CD8+ T cell %T cell
GCST90001594	CD4+CD8+ T cell Absolute Count
GCST90001595	CD4+CD8+ T cell %T cell
GCST90001596	CD8dim T cell Absolute Count
GCST90001597	CD8dim T cell %T cell
GCST90001598	CD4-CD8- T cell Absolute Count
GCST90001599	CD4-CD8- T cell %T cell
GCST90001600	Leukocyte Absolute Count
GCST90001601	Lymphocyte Absolute Count
GCST90001602	Lymphocyte %leukocyte
GCST90001603	T cell Absolute Count
GCST90001604	T cell %lymphocyte
GCST90001605	T cell %leukocyte
GCST90001606	CD4+ T cell %leukocyte
GCST90001607	CD8+ T cell %leukocyte
GCST90001608	CD4+CD8+ T cell %leukocyte
GCST90001609	CD4+ CD8dim T cell Absolute Count
GCST90001610	CD4+ CD8dim T cell %lymphocyte
GCST90001611	CD4+ CD8dim T cell %leukocyte
GCST90001612	CD8dim T cell %leukocyte
GCST90001613	CD4-CD8- T cell %leukocyte
GCST90001614	CD8+ and CD8dim T cell %leukocyte
GCST90001615	TCRgd T cell Absolute Count
GCST90001616	TCRgd T cell %T cell
GCST90001617	TCRgd T cell %lymphocyte
GCST90001618	HLA DR+ T cell Absolute Count
GCST90001619	HLA DR+ T cell%T cell
GCST90001620	HLA DR+ T cell%lymphocyte
GCST90001621	Natural Killer T Absolute Count
GCST90001622	Natural Killer T %T cell
GCST90001623	Natural Killer T %lymphocyte
GCST90001624	HLA DR+ CD4+ T cell Absolute Count
GCST90001625	HLA DR+ CD4+ T cell %T cell
GCST90001626	HLA DR+ CD4+ T cell %lymphocyte
GCST90001627	HLA DR+ CD8+ T cell Absolute Count
GCST90001628	HLA DR+ CD8+ T cell %T cell
GCST90001629	HLA DR+ CD8+ T cell %lymphocyte
GCST90001630	CD8+ Natural Killer T Absolute Count
GCST90001631	CD8+ Natural Killer T %T cell
GCST90001632	CD8+ Natural Killer T %lymphocyte
GCST90001633	CD8dim Natural Killer T Absolute Count
GCST90001634	CD8dim Natural Killer T %T cell
GCST90001635	CD8dim Natural Killer T %lymphocyte
GCST90001636	CD4-CD8- Natural Killer T Absolute Count
GCST90001637	CD4-CD8- Natural Killer T %T cell
GCST90001638	CD4-CD8- Natural Killer T %lymphocyte
GCST90001639	CD3- lymphocyte Absolute Count
GCST90001640	CD3- lymphocyte %lymphocyte
GCST90001641	CD3- lymphocyte %leukocyte
GCST90001642	B cell Absolute Count
GCST90001643	B cell %CD3- lymphocyte
GCST90001644	B cell %lymphocyte
GCST90001645	Natural Killer Absolute Count
GCST90001646	Natural Killer %CD3- lymphocyte
GCST90001647	Natural Killer %lymphocyte
GCST90001648	HLA DR+ Natural Killer Absolute Count
GCST90001649	HLA DR+ Natural Killer %Natural Killer
GCST90001650	HLA DR+ Natural Killer %CD3- lymphocyte
GCST90001651	Granulocyte Absolute Count
GCST90001652	Granulocyte %leukocyte
GCST90001653	CD28- CD4-CD8- T cell %CD4-CD8- T cell
GCST90001654	CD28- CD4-CD8- T cell Absolute Count
GCST90001655	CD28+ CD4-CD8- T cell %T cell
GCST90001656	CD28+ CD4-CD8- T cell %CD4-CD8- T cell
GCST90001657	CD28+ CD4-CD8- T cell Absolute Count
GCST90001658	CD39+ CD4+ T cell %T cell
GCST90001659	CD39+ CD4+ T cell %CD4+ T cell
GCST90001660	CD39+ CD4+ T cell Absolute Count
GCST90001661	CD28- CD8dim T cell %T cell
GCST90001662	CD28- CD8dim T cell %CD8dim T cell
GCST90001663	CD28- CD8dim T cell Absolute Count
GCST90001664	CD28+ CD45RA+ CD8dim T cell %T cell
GCST90001665	CD28+ CD45RA+ CD8dim T cell %CD8dim T cell
GCST90001666	CD28+ CD45RA+ CD8dim T cell Absolute Count
GCST90001667	CD28+ CD45RA- CD8dim T cell %T cell
GCST90001668	CD28+ CD45RA- CD8dim T cell %CD8dim T cell
GCST90001669	CD28+ CD45RA- CD8dim T cell Absolute Count
GCST90001670	CD39+ CD8+ T cell %T cell
GCST90001671	CD39+ CD8+ T cell %CD8+ T cell
GCST90001672	CD39+ CD8+ T cell Absolute Count
GCST90001673	CD28- CD127- CD25++ CD8+ T cell %T cell
GCST90001674	CD28- CD127- CD25++ CD8+ T cell %CD8+ T cell
GCST90001675	CD28- CD127- CD25++ CD8+ T cell Absolute Count
GCST90001676	CD28- CD25++ CD8+ T cell %T cell
GCST90001677	CD28- CD25++ CD8+ T cell %CD8+ T cell
GCST90001678	CD28- CD25++ CD8+ T cell Absolute Count
GCST90001679	CD25++ CD8+ T cell %T cell
GCST90001680	CD25++ CD8+ T cell %CD8+ T cell
GCST90001681	CD25++ CD8+ T cell Absolute Count
GCST90001682	CD127- CD8+ T cell %T cell
GCST90001683	CD127- CD8+ T cell %CD8+ T cell
GCST90001684	CD127- CD8+ T cell Absolute Count
GCST90001685	CD28- CD8+ T cell %T cell
GCST90001686	CD28- CD8+ T cell %CD8+ T cell
GCST90001687	CD28- CD8+ T cell Absolute Count
GCST90001688	CD28+ CD45RA+ CD8+ T cell %T cell
GCST90001689	CD28+ CD45RA+ CD8+ T cell %CD8+ T cell
GCST90001690	CD28+ CD45RA+ CD8+ T cell Absolute Count
GCST90001691	CD28+ CD45RA- CD8+ T cell %T cell
GCST90001692	CD28+ CD45RA- CD8+ T cell %CD8+ T cell
GCST90001693	CD28+ CD45RA- CD8+ T cell Absolute Count
GCST90001694	CD28- CD4-CD8- T cell %T cell
GCST90001695	CD45RA- CD28- CD8+ T cell Absolute Count
GCST90001696	CD45RA- CD28- CD8+ T cell %CD8+ T cell
GCST90001697	CD45RA- CD28- CD8+ T cell %T cell
GCST90001698	CD45RA+ CD28- CD8+ T cell Absolute Count
GCST90001699	CD45RA+ CD28- CD8+ T cell %CD8+ T cell
GCST90001700	CD45RA+ CD28- CD8+ T cell %T cell
GCST90001701	BAFF-R on CD20- CD38- B cell
GCST90001702	BAFF-R on CD24+ CD27+ B cell
GCST90001703	BAFF-R on IgD+ CD24+ B cell
GCST90001704	BAFF-R on IgD+ CD24- B cell
GCST90001705	BAFF-R on IgD+ CD38- B cell
GCST90001706	BAFF-R on IgD+ CD38- naive B cell
GCST90001707	BAFF-R on IgD+ CD38- unswitched memory B cell
GCST90001708	BAFF-R on IgD+ CD38+ B cell
GCST90001709	BAFF-R on IgD+ CD38dim B cell
GCST90001710	BAFF-R on IgD- CD24- B cell
GCST90001711	BAFF-R on IgD- CD27- B cell
GCST90001712	BAFF-R on IgD- CD38- B cell
GCST90001713	BAFF-R on IgD- CD38+ B cell
GCST90001714	BAFF-R on IgD- CD38dim B cell
GCST90001715	BAFF-R on memory B cell
GCST90001716	BAFF-R on naive-mature B cell
GCST90001717	BAFF-R on unswitched memory B cell
GCST90001718	BAFF-R on switched memory B cell
GCST90001719	BAFF-R on IgD+ B cell
GCST90001720	BAFF-R on transitional B cell
GCST90001721	CD19 on CD20- B cell
GCST90001722	CD19 on CD20- CD38- B cell
GCST90001723	CD19 on CD24+ CD27+ B cell
GCST90001724	CD19 on IgD+ CD24+ B cell
GCST90001725	CD19 on IgD+ CD24- B cell
GCST90001726	CD19 on IgD+ CD38- B cell
GCST90001727	CD19 on IgD+ CD38- naive B cell
GCST90001728	CD19 on IgD+ CD38- unswitched memory B cell
GCST90001729	CD19 on IgD+ CD38+ B cell
GCST90001730	CD19 on IgD+ CD38dim B cell
GCST90001731	CD19 on IgD- CD24- B cell
GCST90001732	CD19 on IgD- CD27- B cell
GCST90001733	CD19 on IgD- CD38- B cell
GCST90001734	CD19 on IgD- CD38+ B cell
GCST90001735	CD19 on IgD- CD38dim B cell
GCST90001736	CD19 on memory B cell
GCST90001737	CD19 on naive-mature B cell
GCST90001738	CD19 on unswitched memory B cell
GCST90001739	CD19 on Plasma Blast-Plasma Cell
GCST90001740	CD19 on switched memory B cell
GCST90001741	CD19 on IgD+ B cell
GCST90001742	CD19 on transitional B cell
GCST90001743	CD20 on B cell
GCST90001744	CD20 on CD20- CD38- B cell
GCST90001745	CD20 on CD24+ CD27+ B cell
GCST90001746	CD20 on IgD+ CD24+ B cell
GCST90001747	CD20 on IgD+ CD24- B cell
GCST90001748	CD20 on IgD+ CD38- B cell
GCST90001749	CD20 on IgD+ CD38- naive B cell
GCST90001750	CD20 on IgD+ CD38- unswitched memory B cell
GCST90001751	CD20 on IgD+ CD38+ B cell
GCST90001752	CD20 on IgD+ CD38dim B cell
GCST90001753	CD20 on IgD- CD24- B cell
GCST90001754	CD20 on IgD- CD27- B cell
GCST90001755	CD20 on IgD- CD38- B cell
GCST90001756	CD20 on IgD- CD38+ B cell
GCST90001757	CD20 on IgD- CD38dim B cell
GCST90001758	CD20 on memory B cell
GCST90001759	CD20 on naive-mature B cell
GCST90001760	CD20 on unswitched memory B cell
GCST90001761	CD20 on switched memory B cell
GCST90001762	CD20 on IgD+ B cell
GCST90001763	CD20 on transitional B cell
GCST90001764	CD24 on CD24+ CD27+ B cell
GCST90001765	CD24 on IgD+ CD24+ B cell
GCST90001766	CD24 on IgD+ CD38- B cell
GCST90001767	CD24 on IgD+ CD38- unswitched memory B cell
GCST90001768	CD24 on IgD+ CD38+ B cell
GCST90001769	CD24 on IgD- CD38- B cell
GCST90001770	CD24 on IgD- CD38dim B cell
GCST90001771	CD24 on memory B cell
GCST90001772	CD24 on unswitched memory B cell
GCST90001773	CD24 on switched memory B cell
GCST90001774	CD24 on transitional B cell
GCST90001775	CD25 on B cell
GCST90001776	CD25 on CD20- CD38- B cell
GCST90001777	CD25 on CD24+ CD27+ B cell
GCST90001778	CD25 on IgD+ CD24+ B cell
GCST90001779	CD25 on IgD+ CD24- B cell
GCST90001780	CD25 on IgD+ CD38- B cell
GCST90001781	CD25 on IgD+ CD38- naive B cell
GCST90001782	CD25 on IgD+ CD38- unswitched memory B cell
GCST90001783	CD25 on IgD+ CD38+ B cell
GCST90001784	CD25 on IgD+ CD38dim B cell
GCST90001785	CD25 on IgD- CD24- B cell
GCST90001786	CD25 on IgD- CD27- B cell
GCST90001787	CD25 on IgD- CD38- B cell
GCST90001788	CD25 on IgD- CD38+ B cell
GCST90001789	CD25 on IgD- CD38dim B cell
GCST90001790	CD25 on memory B cell
GCST90001791	CD25 on naive-mature B cell
GCST90001792	CD25 on unswitched memory B cell
GCST90001793	CD25 on switched memory B cell
GCST90001794	CD25 on IgD+ B cell
GCST90001795	CD25 on transitional B cell
GCST90001796	CD27 on CD20- B cell
GCST90001797	CD27 on CD20- CD38- B cell
GCST90001798	CD27 on CD24+ CD27+ B cell
GCST90001799	CD27 on T cell
GCST90001800	CD27 on IgD+ CD24+ B cell
GCST90001801	CD27 on IgD+ CD38- unswitched memory B cell
GCST90001802	CD27 on IgD- CD38- B cell
GCST90001803	CD27 on IgD- CD38+ B cell
GCST90001804	CD27 on IgD- CD38dim B cell
GCST90001805	CD27 on memory B cell
GCST90001806	CD27 on unswitched memory B cell
GCST90001807	CD27 on Plasma Blast-Plasma Cell
GCST90001808	CD27 on switched memory B cell
GCST90001809	CD38 on CD20- B cell
GCST90001810	CD38 on CD3- CD19-
GCST90001811	CD38 on IgD+ CD24- B cell
GCST90001812	CD38 on IgD+ CD38+ B cell
GCST90001813	CD38 on IgD+ CD38dim B cell
GCST90001814	CD38 on IgD- CD38+ B cell
GCST90001815	CD38 on IgD- CD38dim B cell
GCST90001816	CD38 on naive-mature B cell
GCST90001817	CD38 on Plasma Blast-Plasma Cell
GCST90001818	CD38 on IgD+ B cell
GCST90001819	CD38 on transitional B cell
GCST90001820	IgD on IgD+ CD24+ B cell
GCST90001821	IgD on IgD+ CD24- B cell
GCST90001822	IgD on IgD+ CD38- B cell
GCST90001823	IgD on IgD+ CD38- unswitched memory B cell
GCST90001824	IgD on IgD+ CD38+ B cell
GCST90001825	IgD on IgD+ CD38dim B cell
GCST90001826	IgD on unswitched memory B cell
GCST90001827	IgD on IgD+ B cell
GCST90001828	IgD on transitional B cell
GCST90001829	BAFF-R on B cell
GCST90001830	BAFF-R on CD20- B cell
GCST90001831	CD62L on CD62L+ myeloid Dendritic Cell
GCST90001832	CD62L on CD62L+ plasmacytoid Dendritic Cell
GCST90001833	CD62L on CD62L+ Dendritic Cell
GCST90001834	CD62L on monocyte
GCST90001835	CD62L on granulocyte
GCST90001836	CD66b on CD66b++ myeloid cell
GCST90001837	CD66b on Granulocytic Myeloid-Derived Suppressor Cells
GCST90001838	CD3 on naive CD8+ T cell
GCST90001839	CD3 on Effector Memory CD8+ T cell
GCST90001840	CD3 on Terminally Differentiated CD8+ T cell
GCST90001841	CD3 on Central Memory CD4+ T cell
GCST90001842	CD3 on Naive CD4+ T cell
GCST90001843	CD3 on Effector Memory CD4+ T cell
GCST90001844	CD3 on Terminally Differentiated CD4+ T cell
GCST90001845	CD3 on CD45RA- CD4+ T cell
GCST90001846	CD3 on Central Memory CD8+ T cell
GCST90001847	CD3 on HLA DR+ T cell
GCST90001848	CD3 on Natural Killer T
GCST90001849	CD3 on HLA DR+ CD4+ T cell
GCST90001850	CD3 on HLA DR+ CD8+ T cell
GCST90001851	CD3 on T cell
GCST90001852	CD3 on CD39+ resting CD4 regulatory T cell
GCST90001853	CD3 on activated CD4 regulatory T cell
GCST90001854	CD3 on CD39+ activated CD4 regulatory T cell
GCST90001855	CD3 on secreting CD4 regulatory T cell
GCST90001856	CD3 on CD39+ secreting CD4 regulatory T cell
GCST90001857	CD3 on activated & secreting CD4 regulatory T cell
GCST90001858	CD3 on CD45RA+ CD4+ T cell
GCST90001859	CD3 on CD8+ T cell
GCST90001860	CD3 on CD39+ CD4+ T cell
GCST90001861	CD3 on CD28+ CD4+ T cell
GCST90001862	CD3 on CD28+ CD4-CD8- T cell
GCST90001863	CD3 on CD28+ CD45RA- CD8+ T cell
GCST90001864	CD3 on CD28+ CD45RA+ CD8+ T cell
GCST90001865	CD3 on CD28- CD8+ T cell
GCST90001866	CD3 on CD39+ CD8+ T cell
GCST90001867	CD3 on CD4+ T cell
GCST90001868	CD3 on CD4 regulatory T cell
GCST90001869	CD3 on resting CD4 regulatory T cell
GCST90001870	CD34 on Hematopoietic Stem Cell
GCST90001871	HVEM on T cell
GCST90001872	HVEM on naive CD8+ T cell
GCST90001873	HVEM on Effector Memory CD8+ T cell
GCST90001874	HVEM on Terminally Differentiated CD8+ T cell
GCST90001875	HVEM on CD4+ T cell
GCST90001876	HVEM on Central Memory CD4+ T cell
GCST90001877	HVEM on naive CD4+ T cell
GCST90001878	HVEM on Effector Memory CD4+ T cell
GCST90001879	HVEM on Terminally Differentiated CD4+ T cell
GCST90001880	HVEM on CD45RA- CD4+ T cell
GCST90001881	HVEM on CD8+ T cell
GCST90001882	HVEM on Central Memory CD8+ T cell
GCST90001883	CD16-CD56 on Natural Killer T
GCST90001884	CD16-CD56 on Natural Killer
GCST90001885	CD16-CD56 on HLA DR+ Natural Killer
GCST90001886	CD28 on CD39+ activated CD4 regulatory T cell
GCST90001887	CD28 on secreting CD4 regulatory T cell
GCST90001888	CD28 on CD39+ secreting CD4 regulatory T cell
GCST90001889	CD28 on activated & secreting CD4 regulatory T cell
GCST90001890	CD28 on CD45RA+ CD4+ T cell
GCST90001891	CD28 on CD45RA- CD4 not regulatory T cell
GCST90001892	CD28 on CD39+ CD4+ T cell
GCST90001893	CD28 on CD28+ CD45RA- CD8+ T cell
GCST90001894	CD28 on CD28+ CD4+ T cell
GCST90001895	CD28 on CD28+ CD4-CD8- T cell
GCST90001896	CD28 on CD28+ CD45RA+ CD8+ T cell
GCST90001897	CD28 on CD39+ CD8+ T cell
GCST90001898	CD28 on CD4+ T cell
GCST90001899	CD28 on CD4 regulatory T cell
GCST90001900	CD28 on resting CD4 regulatory T cell
GCST90001901	CD28 on CD39+ resting CD4 regulatory T cell
GCST90001902	CD28 on activated CD4 regulatory T cell
GCST90001903	CD86 on myeloid Dendritic Cell
GCST90001904	CD86 on CD62L+ myeloid Dendritic Cell
GCST90001905	CD86 on monocyte
GCST90001906	CD86 on granulocyte
GCST90001907	CCR7 on naive CD4+ T cell
GCST90001908	CCR7 on naive CD8+ T cell
GCST90001909	CD45 on CD14+ monocyte
GCST90001910	CD45 on B cell
GCST90001911	CD45 on Natural Killer
GCST90001912	CD45 on HLA DR+ Natural Killer
GCST90001913	CD45 on granulocyte
GCST90001914	CD45 on lymphocyte
GCST90001915	CD45 on T cell
GCST90001916	CD45 on CD4+ T cell
GCST90001917	CD45 on CD8+ T cell
GCST90001918	CD45 on HLA DR+ T cell
GCST90001919	CD45 on Natural Killer T
GCST90001920	CD45 on HLA DR+ CD4+ T cell
GCST90001921	CD45 on HLA DR+ CD8+ T cell
GCST90001922	CD127 on T cell
GCST90001923	CD127 on CD45RA- CD4 not regulatory T cell
GCST90001924	CD127 on CD28+ CD4+ T cell
GCST90001925	CD127 on CD28+ CD4-CD8- T cell
GCST90001926	CD127 on granulocyte
GCST90001927	CD127 on CD8+ T cell
GCST90001928	CD127 on CD28+ CD45RA- CD8+ T cell
GCST90001929	CD127 on CD28+ CD45RA+ CD8+ T cell
GCST90001930	CD127 on CD28- CD8+ T cell
GCST90001931	CD127 on CD4+ T cell
GCST90001932	CD127 on CD45RA+ CD4+ T cell
GCST90001933	CD25 on CD45RA- CD4 not regulatory T cell
GCST90001934	CD25 on CD45RA+ CD4 not regulatory T cell
GCST90001935	CD25 on CD39+ CD4 regulatory T cell
GCST90001936	CD25 on CD4 regulatory T cell
GCST90001937	CD25 on resting CD4 regulatory T cell
GCST90001938	CD25 on CD39+ resting CD4 regulatory T cell
GCST90001939	CD25 on activated CD4 regulatory T cell
GCST90001940	CD25 on CD39+ activated CD4 regulatory T cell
GCST90001941	CD25 on secreting CD4 regulatory T cell
GCST90001942	CD25 on CD39+ secreting CD4 regulatory T cell
GCST90001943	CD25 on activated & secreting CD4 regulatory T cell
GCST90001944	CD123 on plasmacytoid Dendritic Cell
GCST90001945	CD123 on CD62L+ plasmacytoid Dendritic Cell
GCST90001946	CD33 on CD14+ monocyte
GCST90001947	CD33 on CD33+ HLA DR+ CD14dim
GCST90001948	CD33 on CD33dim HLA DR+ CD11b+
GCST90001949	CD33 on CD33dim HLA DR+ CD11b-
GCST90001950	CD33 on Granulocytic Myeloid-Derived Suppressor Cells
GCST90001951	CD33 on CD66b++ myeloid cell
GCST90001952	CD33 on Monocytic Myeloid-Derived Suppressor Cells
GCST90001953	CD33 on CD33dim HLA DR-
GCST90001954	CD33 on basophil
GCST90001955	CD33 on Immature Myeloid-Derived Suppressor Cells
GCST90001956	CD33 on CD33+ HLA DR+
GCST90001957	CD33 on CD33+ HLA DR+ CD14-
GCST90001958	CD4 on monocyte
GCST90001959	CD4 on HLA DR+ CD4+ T cell
GCST90001960	CD25 on CD4+ T cell
GCST90001961	CD25 on CD39+ CD4+ T cell
GCST90001962	CD25 on CD28+ CD4+ T cell
GCST90001963	FSC-A on myeloid Dendritic Cell
GCST90001964	FSC-A on plasmacytoid Dendritic Cell
GCST90001965	FSC-A on monocyte
GCST90001966	FSC-A on granulocyte
GCST90001967	FSC-A on CD14+ monocyte
GCST90001968	FSC-A on B cell
GCST90001969	FSC-A on Natural Killer
GCST90001970	FSC-A on HLA DR+ Natural Killer
GCST90001971	FSC-A on lymphocyte
GCST90001972	FSC-A on T cell
GCST90001973	FSC-A on CD4+ T cell
GCST90001974	FSC-A on CD8+ T cell
GCST90001975	FSC-A on HLA DR+ T cell
GCST90001976	FSC-A on Natural Killer T
GCST90001977	FSC-A on HLA DR+ CD4+ T cell
GCST90001978	FSC-A on HLA DR+ CD8+ T cell
GCST90001979	CD16 on CD14- CD16+ monocyte
GCST90001980	CD40 on CD14+ CD16- monocyte
GCST90001981	CD40 on CD14+ CD16+ monocyte
GCST90001982	CCR2 on CD14- CD16+ monocyte
GCST90001983	CD14 on CD14+ CD16+ monocyte
GCST90001984	HLA DR on CD14- CD16+ monocyte
GCST90001985	CD40 on monocytes
GCST90001986	CD14 on CD14+ CD16- monocyte
GCST90001987	CD64 on CD14+ CD16- monocyte
GCST90001988	HLA DR on CD14+ CD16- monocyte
GCST90001989	CD40 on CD14- CD16+ monocyte
GCST90001990	CD64 on CD14- CD16+ monocyte
GCST90001991	HLA DR on CD14+ monocyte
GCST90001992	CCR2 on CD14+ CD16+ monocyte
GCST90001993	PDL-1 on CD14+ CD16- monocyte
GCST90001994	CX3CR1 on CD14- CD16-
GCST90001995	CX3CR1 on monocyte
GCST90001996	CX3CR1 on CD14+ CD16+ monocyte
GCST90001997	CX3CR1 on CD14+ CD16- monocyte
GCST90001998	PDL-1 on CD14+ CD16+ monocyte
GCST90001999	PDL-1 on CD14- CD16+ monocyte
GCST90002000	PDL-1 on CD14- CD16-
GCST90002001	CD64 on CD14- CD16-
GCST90002002	PDL-1 on monocyte
GCST90002003	CCR2 on CD14- CD16-
GCST90002004	CCR2 on CD14+ CD16- monocyte
GCST90002005	CD16 on CD14+ CD16+ monocyte
GCST90002006	CD64 on monocyte
GCST90002007	HLA DR on CD14+ CD16+ monocyte
GCST90002008	CCR2 on monocyte
GCST90002009	HLA DR on CD14- CD16-
GCST90002010	HLA DR on monocyte
GCST90002011	CD64 on CD14+ CD16+ monocyte
GCST90002012	CX3CR1 on CD14- CD16+ monocyte
GCST90002013	CCR2 on myeloid Dendritic Cell
GCST90002014	CCR2 on CD62L+ myeloid Dendritic Cell
GCST90002015	CCR2 on plasmacytoid Dendritic Cell
GCST90002016	CCR2 on CD62L+ plasmacytoid Dendritic Cell
GCST90002017	CCR2 on monocyte
GCST90002018	CCR2 on granulocyte
GCST90002019	CD14 on Monocytic Myeloid-Derived Suppressor Cells
GCST90002020	CD14 on CD33+ HLA DR+ CD14dim
GCST90002021	CD14 on CD33dim HLA DR+ CD11b+
GCST90002022	CD4 on CD4+ T cell
GCST90002023	CD4 on Central Memory CD4+ T cell
GCST90002024	CD4 on naive CD4+ T cell
GCST90002025	CD4 on Effector Memory CD4+ T cell
GCST90002026	CD4 on Terminally Differentiated CD4+ T cell
GCST90002027	CD4 on CD45RA+ CD4+ T cell
GCST90002028	CD19 on B cell
GCST90002029	CD39 on CD39+ CD8+ T cell
GCST90002030	CD39 on CD39+ activated CD4 regulatory T cell
GCST90002031	CD39 on CD39+ secreting CD4 regulatory T cell
GCST90002032	CD39 on CD39+ CD4+ T cell
GCST90002033	CD39 on granulocyte
GCST90002034	CD39 on monocyte
GCST90002035	CD80 on myeloid Dendritic Cell
GCST90002036	CD80 on CD62L+ myeloid Dendritic Cell
GCST90002037	CD80 on plasmacytoid Dendritic Cell
GCST90002038	CD80 on CD62L+ plasmacytoid Dendritic Cell
GCST90002039	CD80 on monocyte
GCST90002040	CD80 on granulocyte
GCST90002041	CD45 on lymphocyte
GCST90002042	CD45 on CD33+ HLA DR+ CD14-
GCST90002043	CD45 on CD33+ HLA DR+ CD14dim
GCST90002044	CD45 on CD33dim HLA DR+ CD11b-
GCST90002045	CD45 on CD33- HLA DR-
GCST90002046	CD45 on CD33- HLA DR+
GCST90002047	CD45 on Granulocytic Myeloid-Derived Suppressor Cells
GCST90002048	CD45 on CD66b++ myelod cell
GCST90002049	CD45 on Monocytic Myeloid-Derived Suppressor Cells
GCST90002050	CD45 on CD33dim HLA DR-
GCST90002051	CD45 on basophil
GCST90002052	CD45 on Immature Myeloid-Derived Suppressor Cells
GCST90002053	CD45 on CD33+ HLA DR+
GCST90002054	CD8 on Central Memory CD8+ T cell
GCST90002055	CD8 on naive CD8+ T cell
GCST90002056	CD8 on Effector Memory CD8+ T cell
GCST90002057	CD8 on Terminally Differentiated CD8+ T cell
GCST90002058	CD8 on CD8+ T cell
GCST90002059	CD8 on Natural Killer T
GCST90002060	CD8 on HLA DR+ CD8+ T cell
GCST90002061	CD4 on CD39+ CD4+ T cell
GCST90002062	CD4 on CD28+ CD4+ T cell
GCST90002063	CD4 on CD4 regulatory T cell
GCST90002064	CD4 on resting CD4 regulatory T cell
GCST90002065	CD4 on CD39+ resting CD4 regulatory T cell
GCST90002066	CD4 on activated CD4 regulatory T cell
GCST90002067	CD4 on CD39+ activated CD4 regulatory T cell
GCST90002068	CD4 on secreting CD4 regulatory T cell
GCST90002069	CD4 on CD39+ secreting CD4 regulatory T cell
GCST90002070	CD4 on activated & secreting CD4 regulatory T cell
GCST90002071	SSC-A on myeloid Dendritic Cell
GCST90002072	SSC-A on plasmacytoid Dendritic Cell
GCST90002073	SSC-A on monocyte
GCST90002074	SSC-A on CD14+ monocyte
GCST90002075	SSC-A on B cell
GCST90002076	SSC-A on Natural Killer
GCST90002077	SSC-A on HLA DR+ Natural Killer
GCST90002078	SSC-A on granulocyte
GCST90002079	SSC-A on lymphocyte
GCST90002080	SSC-A on T cell
GCST90002081	SSC-A on CD4+ T cell
GCST90002082	SSC-A on CD8+ T cell
GCST90002083	SSC-A on HLA DR+ T cell
GCST90002084	SSC-A on Natural Killer T
GCST90002085	SSC-A on HLA DR+ CD4+ T cell
GCST90002086	SSC-A on HLA DR+ CD8+ T cell
GCST90002087	CD11c on myeloid Dendritic Cell
GCST90002088	CD11c on CD62L+ myeloid Dendritic Cell
GCST90002089	CD11c on monocyte
GCST90002090	CD11c on granulocyte
GCST90002091	CD11b on CD14+ monocyte
GCST90002092	CD11b on Granulocytic Myeloid-Derived Suppressor Cells
GCST90002093	CD11b on CD66b++ myeloid cell
GCST90002094	CD11b on Monocytic Myeloid-Derived Suppressor Cells
GCST90002095	CD11b on CD33dim HLA DR-
GCST90002096	CD11b on basophil
GCST90002097	CD11b on CD33+ HLA DR+ CD14dim
GCST90002098	CD45RA on naive CD4+ T cell
GCST90002099	CD4RA on Terminally Differentiated CD4+ T cell
GCST90002100	CD45RA on naive CD8+ T cell
GCST90002101	CD45RA on Terminally Differentiated CD8+ T cell
GCST90002102	CD45RA on resting CD4 regulatory T cell
GCST90002103	CD45RA on CD39+ resting CD4 regulatory T cell
GCST90002104	HLA DR on myeloid Dendritic Cell
GCST90002105	HLA DR on plasmacytoid Dendritic Cell
GCST90002106	HLA DR on Dendritic Cell
GCST90002107	HLA DR on Hematopoietic Stem Cell
GCST90002108	HLA DR on CD33+ HLA DR+ CD14-
GCST90002109	HLA DR on CD33+ HLA DR+ CD14dim
GCST90002110	HLA DR on CD33dim HLA DR+ CD11b+
GCST90002111	HLA DR on CD33dim HLA DR+ CD11b-
GCST90002112	HLA DR on CD33- HLA DR+
GCST90002113	HLA DR on HLA DR+ T cell
GCST90002114	HLA DR on HLA DR+ CD4+ T cell
GCST90002115	HLA DR on HLA DR+ CD8+ T cell
GCST90002116	HLA DR on B cell
GCST90002117	HLA DR on HLA DR+ Natural Killer
GCST90002118	CD8 on CD28+ CD45RA- CD8+ T cell
GCST90002119	CD8 on CD28+ CD45RA+ CD8+ T cell
GCST90002120	CD8 on CD28- CD8+ T cell
GCST90002121	CD8 on CD39+ CD8+ T cell
