# Supplementary material for: The Linkage Among Gut Microbiota, Inflammatory Cytokines, and Immune Cell Dynamics in Osteoporosis: A Mendelian Randomization Study
Source: Physiol Res. 2025 Oct 1;74(5):849–60. doi: 10.33549/physiolres.935563 (PMC12746856; doi:10.33549/physiolres.935563)
Supplement: Supplementary file 4 [file 12_74_849_TableS4.xlsx]

## Sheet: ST4
The two-sample Mendelian randomization positive results with gut microbiota as exposures and Osteoporosis as outcomes
exposure	outcome	method	nsnp	b	se	pval	or	or_lci95	or_uci95	OR_CI
family.Actinomycetaceae.id.421	Osteoporosis	Inverse variance weighted	4	-0.252245	0.098226	0.011	0.777	0.641	0.942	0.777(0.641-0.942)
family.Actinomycetaceae.id.421	Osteoporosis	MR Egger	4	-0.176621	0.213582	0.495223	0.838	0.551	1.274	0.838(0.551-1.274)
family.Actinomycetaceae.id.421	Osteoporosis	Simple mode	4	-0.204725	0.171983	0.319507	0.815	0.582	1.142	0.815(0.582-1.142)
family.Actinomycetaceae.id.421	Osteoporosis	Weighted median	4	-0.207403	0.126113	0.101	0.813	0.635	1.041	0.813(0.635-1.041)
family.Actinomycetaceae.id.421	Osteoporosis	Weighted mode	4	-0.200915	0.130778	0.222048	0.818	0.633	1.057	0.818(0.633-1.057)
family.Bifidobacteriaceae.id.433	Osteoporosis	Inverse variance weighted	11	0.202703	0.0946792	0.0322781	1.225	1.017	1.474	1.225(1.017-1.474)
family.Bifidobacteriaceae.id.433	Osteoporosis	MR Egger	11	0.740095	0.26589	0.0212802	2.096	1.245	3.53	2.096(1.245-3.53)
family.Bifidobacteriaceae.id.433	Osteoporosis	Simple mode	11	0.0877919	0.202477	0.673792	1.092	0.734	1.624	1.092(0.734-1.624)
family.Bifidobacteriaceae.id.433	Osteoporosis	Weighted median	11	0.203713	0.112254	0.071	1.226	0.984	1.528	1.226(0.984-1.528)
family.Bifidobacteriaceae.id.433	Osteoporosis	Weighted mode	11	0.26417	0.143058	0.0945725	1.302	0.984	1.724	1.302(0.984-1.724)
family.Christensenellaceae.id.1866	Osteoporosis	Inverse variance weighted	11	0.244121	0.0739059	0.000956139	1.276	1.104	1.475	1.276(1.104-1.475)
family.Christensenellaceae.id.1866	Osteoporosis	MR Egger	11	0.27483	0.14307	0.0869249	1.316	0.994	1.742	1.316(0.994-1.742)
family.Christensenellaceae.id.1866	Osteoporosis	Simple mode	11	0.263556	0.156127	0.122284	1.302	0.958	1.767	1.302(0.958-1.767)
family.Christensenellaceae.id.1866	Osteoporosis	Weighted median	11	0.282014	0.10081	0.00515018	1.326	1.088	1.615	1.326(1.088-1.615)
family.Christensenellaceae.id.1866	Osteoporosis	Weighted mode	11	0.286225	0.138897	0.0663097	1.331	1.014	1.748	1.331(1.014-1.748)
genus.Bilophila.id.3170	Osteoporosis	Inverse variance weighted	13	-0.173818	0.0811515	0.0322015	0.84	0.717	0.985	0.84(0.717-0.985)
genus.Bilophila.id.3170	Osteoporosis	MR Egger	13	-0.0389644	0.401209	0.92438	0.962	0.438	2.112	0.962(0.438-2.112)
genus.Bilophila.id.3170	Osteoporosis	Simple mode	13	-0.189889	0.162655	0.265709	0.827	0.601	1.138	0.827(0.601-1.138)
genus.Bilophila.id.3170	Osteoporosis	Weighted median	13	-0.178689	0.104167	0.0862689	0.836	0.682	1.026	0.836(0.682-1.026)
genus.Bilophila.id.3170	Osteoporosis	Weighted mode	13	-0.184374	0.156983	0.262982	0.832	0.611	1.131	0.832(0.611-1.131)
genus.Eisenbergiella.id.11304	Osteoporosis	Inverse variance weighted	11	0.148093	0.055598	0.00772987	1.16	1.04	1.293	1.16(1.04-1.293)
genus.Eisenbergiella.id.11304	Osteoporosis	MR Egger	11	0.269563	0.411735	0.529036	1.309	0.584	2.935	1.309(0.584-2.935)
genus.Eisenbergiella.id.11304	Osteoporosis	Simple mode	11	0.144183	0.110596	0.221549	1.155	0.93	1.435	1.155(0.93-1.435)
genus.Eisenbergiella.id.11304	Osteoporosis	Weighted median	11	0.163058	0.0737965	0.0271351	1.177	1.019	1.36	1.177(1.019-1.36)
genus.Eisenbergiella.id.11304	Osteoporosis	Weighted mode	11	0.144183	0.113281	0.231887	1.155	0.925	1.442	1.155(0.925-1.442)
genus.FamilyXIIIAD3011group.id.11293	Osteoporosis	Inverse variance weighted	13	-0.175018	0.0809563	0.0306271	0.839	0.716	0.984	0.839(0.716-0.984)
genus.FamilyXIIIAD3011group.id.11293	Osteoporosis	MR Egger	13	-0.250721	0.384777	0.528039	0.778	0.366	1.654	0.778(0.366-1.654)
genus.FamilyXIIIAD3011group.id.11293	Osteoporosis	Simple mode	13	-0.142451	0.169934	0.418264	0.867	0.622	1.21	0.867(0.622-1.21)
genus.FamilyXIIIAD3011group.id.11293	Osteoporosis	Weighted median	13	-0.147318	0.112637	0.190907	0.863	0.692	1.076	0.863(0.692-1.076)
genus.FamilyXIIIAD3011group.id.11293	Osteoporosis	Weighted mode	13	-0.145695	0.161579	0.384959	0.864	0.63	1.186	0.864(0.63-1.186)
genus.RuminococcaceaeUCG014.id.11371	Osteoporosis	Inverse variance weighted	11	-0.21324	0.0787119	0.00674629	0.808	0.692	0.943	0.808(0.692-0.943)
genus.RuminococcaceaeUCG014.id.11371	Osteoporosis	MR Egger	11	-0.237728	0.18642	0.234161	0.788	0.547	1.136	0.788(0.547-1.136)
genus.RuminococcaceaeUCG014.id.11371	Osteoporosis	Simple mode	11	-0.31055	0.161034	0.0826436	0.733	0.535	1.005	0.733(0.535-1.005)
genus.RuminococcaceaeUCG014.id.11371	Osteoporosis	Weighted median	11	-0.192142	0.11244	0.0874815	0.825	0.662	1.029	0.825(0.662-1.029)
genus.RuminococcaceaeUCG014.id.11371	Osteoporosis	Weighted mode	11	-0.218295	0.135025	0.137013	0.804	0.617	1.047	0.804(0.617-1.047)
order.Actinomycetales.id.420	Osteoporosis	Inverse variance weighted	4	-0.252219	0.0982943	0.011	0.777	0.641	0.942	0.777(0.641-0.942)
order.Actinomycetales.id.420	Osteoporosis	MR Egger	4	-0.175916	0.214071	0.497588	0.839	0.551	1.276	0.839(0.551-1.276)
order.Actinomycetales.id.420	Osteoporosis	Simple mode	4	-0.204513	0.162916	0.298242	0.815	0.592	1.122	0.815(0.592-1.122)
order.Actinomycetales.id.420	Osteoporosis	Weighted median	4	-0.207516	0.132677	0.117801	0.813	0.627	1.054	0.813(0.627-1.054)
order.Actinomycetales.id.420	Osteoporosis	Weighted mode	4	-0.201955	0.138725	0.241465	0.817	0.623	1.072	0.817(0.623-1.072)
order.Bifidobacteriales.id.432	Osteoporosis	Inverse variance weighted	11	0.202703	0.0946792	0.0322781	1.225	1.017	1.474	1.225(1.017-1.474)
order.Bifidobacteriales.id.432	Osteoporosis	MR Egger	11	0.740095	0.26589	0.0212802	2.096	1.245	3.53	2.096(1.245-3.53)
order.Bifidobacteriales.id.432	Osteoporosis	Simple mode	11	0.0877919	0.205072	0.67765	1.092	0.73	1.632	1.092(0.73-1.632)
order.Bifidobacteriales.id.432	Osteoporosis	Weighted median	11	0.203713	0.10901	0.0616566	1.226	0.99	1.518	1.226(0.99-1.518)
order.Bifidobacteriales.id.432	Osteoporosis	Weighted mode	11	0.26417	0.135416	0.0796429	1.302	0.999	1.698	1.302(0.999-1.698)
phylum.Cyanobacteria.id.1500	Osteoporosis	Inverse variance weighted	8	0.172905	0.0718157	0.0160565	1.189	1.033	1.368	1.189(1.033-1.368)
phylum.Cyanobacteria.id.1500	Osteoporosis	MR Egger	8	0.142522	0.257806	0.601	1.153	0.696	1.911	1.153(0.696-1.911)
phylum.Cyanobacteria.id.1500	Osteoporosis	Simple mode	8	0.180755	0.137151	0.229019	1.198	0.916	1.568	1.198(0.916-1.568)
phylum.Cyanobacteria.id.1500	Osteoporosis	Weighted median	8	0.166476	0.0938017	0.0759359	1.181	0.983	1.42	1.181(0.983-1.42)
phylum.Cyanobacteria.id.1500	Osteoporosis	Weighted mode	8	0.176075	0.130712	0.219939	1.193	0.923	1.541	1.193(0.923-1.541)
