# Supplementary material for: The Linkage Among Gut Microbiota, Inflammatory Cytokines, and Immune Cell Dynamics in Osteoporosis: A Mendelian Randomization Study
Source: Physiol Res. 2025 Oct 1;74(5):849–60. doi: 10.33549/physiolres.935563 (PMC12746856; doi:10.33549/physiolres.935563)
Supplement: Supplementary file 5 [file 12_74_849_TableS5.xlsx]

## Sheet: ST5
The two-sample Mendelian randomization positive results and Sensitivity analysis with gut microbiota as exposures and Osteoporosis as outcomes
Exposure	outcome	MR_test	nSNP	P_value	P for pleiotropy	Cochran's Q test	P for heterogeneity	beta	se
family.Actinomycetaceae.id.421	Osteoporosis	Inverse variance weighted	4	0.011		1.806	0.614	-0.252	0.098
family.Actinomycetaceae.id.421	Osteoporosis	MR Egger	4	0.495	0.729	1.647	0.439	-0.177	0.214
family.Actinomycetaceae.id.421	Osteoporosis	Weighted median	4	0.101				-0.207	0.126
family.Bifidobacteriaceae.id.433	Osteoporosis	Inverse variance weighted	11	0.032		14.398	0.156	0.203	0.095
family.Bifidobacteriaceae.id.433	Osteoporosis	MR Egger	11	0.021	0.063	9.593	0.384	0.741	0.266
family.Bifidobacteriaceae.id.433	Osteoporosis	Weighted median	11	0.071				0.204	0.112
family.Christensenellaceae.id.1866	Osteoporosis	Inverse variance weighted	11	0.001		5.548	0.852	0.244	0.074
family.Christensenellaceae.id.1866	Osteoporosis	MR Egger	11	0.087	0.808	5.485	0.791	0.275	0.143
family.Christensenellaceae.id.1866	Osteoporosis	Weighted median	11	0.005				0.282	0.101
genus.Bilophila.id.3170	Osteoporosis	Inverse variance weighted	13	0.032		3.324	0.993	-0.174	0.081
genus.Bilophila.id.3170	Osteoporosis	MR Egger	13	0.924	0.738	3.206	0.988	-0.039	0.401
genus.Bilophila.id.3170	Osteoporosis	Weighted median	13	0.086				-0.179	0.104
genus.Eisenbergiella.id.11304	Osteoporosis	Inverse variance weighted	11	0.008		4.613	0.916	0.148	0.056
genus.Eisenbergiella.id.11304	Osteoporosis	MR Egger	11	0.529	0.773	4.524	0.874	0.269	0.412
genus.Eisenbergiella.id.11304	Osteoporosis	Weighted median	11	0.027				0.163	0.074
genus.FamilyXIIIAD3011group.id.11293	Osteoporosis	Inverse variance weighted	13	0.031		9.441	0.665	-0.175	0.081
genus.FamilyXIIIAD3011group.id.11293	Osteoporosis	MR Egger	13	0.528	0.844	9.401	0.585	-0.251	0.385
genus.FamilyXIIIAD3011group.id.11293	Osteoporosis	Weighted median	13	0.191				-0.147	0.113
genus.RuminococcaceaeUCG014.id.11371	Osteoporosis	Inverse variance weighted	11	0.007		8.899	0.542	-0.213	0.079
genus.RuminococcaceaeUCG014.id.11371	Osteoporosis	MR Egger	11	0.234	0.888	8.878	0.449	-0.238	0.186
genus.RuminococcaceaeUCG014.id.11371	Osteoporosis	Weighted median	11	0.087				-0.192	0.112
order.Actinomycetales.id.420	Osteoporosis	Inverse variance weighted	4	0.011		1.816	0.611	-0.252	0.098
order.Actinomycetales.id.420	Osteoporosis	MR Egger	4	0.498	0.727	1.655	0.437	-0.176	0.214
order.Actinomycetales.id.420	Osteoporosis	Weighted median	4	0.118				-0.208	0.133
order.Bifidobacteriales.id.432	Osteoporosis	Inverse variance weighted	11	0.032		14.398	0.156	0.203	0.095
order.Bifidobacteriales.id.432	Osteoporosis	MR Egger	11	0.021	0.063	9.593	0.384	0.741	0.266
order.Bifidobacteriales.id.432	Osteoporosis	Weighted median	11	0.062				0.204	0.109
phylum.Cyanobacteria.id.1500	Osteoporosis	Inverse variance weighted	8	0.016		6.075	0.531	0.173	0.072
phylum.Cyanobacteria.id.1500	Osteoporosis	MR Egger	8	0.601	0.906	6.06	0.417	0.143	0.258
phylum.Cyanobacteria.id.1500	Osteoporosis	Weighted median	8	0.076				0.166	0.094
