# Supplementary material for: The Linkage Among Gut Microbiota, Inflammatory Cytokines, and Immune Cell Dynamics in Osteoporosis: A Mendelian Randomization Study
Source: Physiol Res. 2025 Oct 1;74(5):849–60. doi: 10.33549/physiolres.935563 (PMC12746856; doi:10.33549/physiolres.935563)
Supplement: Supplementary file 6 [file 12_74_849_TableS6.xlsx]

## Sheet: ST6
Original analysis data of gut microbiota on osteoporosis.
SNP	effect_allele.exposure	other_allele.exposure	effect_allele.outcome	other_allele.outcome	beta.exposure	beta.outcome	eaf.exposure	eaf.outcome	remove	palindromic	ambiguous	id.outcome	se.outcome	pval.outcome	outcome	samplesize.outcome	se.exposure	pval.exposure	id.exposure	exposure	samplesize.exposure	action	SNP_index	mr_keep	units.outcome	units.exposure	rsq.exposure	effective_n.exposure	rsq.outcome	effective_n.outcome	steiger_dir	steiger_pval	R2	Fvalue	steiger	F10	file
rs11252894	A	C	A	C	0.0784055	0.0332022	NA	0.24115	FALSE	FALSE	FALSE	OS1	0.0190993	0.082141	OS1	399054	0.0162769	1.10556e-06	phylum.Verrucomicrobia.id.3982	phylum.Verrucomicrobia.id.3982	12381	2	1	TRUE	NA	NA	0.0018709	12381	7.57297e-06	399054	TRUE	8.96411e-06	NA	NA	yes	yes	phylum.Verrucomicrobia.id.3982.summary.txt.gz.csv
rs117107102	A	G	A	G	0.204283	0.0271332	NA	0.046687	FALSE	FALSE	FALSE	OS1	0.0387413	0.483698	OS1	399054	0.0427565	2.67935e-06	phylum.Verrucomicrobia.id.3982	phylum.Verrucomicrobia.id.3982	5071	2	1	TRUE	NA	NA	0.00448317	5071	1.2292e-06	399054	TRUE	3.08155e-06	NA	NA	yes	yes	phylum.Verrucomicrobia.id.3982.summary.txt.gz.csv
rs11729256	T	C	T	C	0.0696984	-0.0201235	NA	0.169757	FALSE	FALSE	FALSE	OS1	0.0216789	0.353277	OS1	399054	0.0146953	2.23402e-06	phylum.Verrucomicrobia.id.3982	phylum.Verrucomicrobia.id.3982	12377	2	1	TRUE	NA	NA	0.00181448	12377	2.15925e-06	399054	TRUE	6.53059e-06	NA	NA	yes	yes	phylum.Verrucomicrobia.id.3982.summary.txt.gz.csv
rs12512971	A	C	A	C	0.171057	0.00151483	NA	0.0784359	FALSE	FALSE	FALSE	OS1	0.0302851	0.960107	OS1	399054	0.0398053	9.81381e-06	phylum.Verrucomicrobia.id.3982	phylum.Verrucomicrobia.id.3982	3919	2	1	TRUE	NA	NA	0.00469248	3919	6.26961e-09	399054	TRUE	1.9761e-05	NA	NA	yes	yes	phylum.Verrucomicrobia.id.3982.summary.txt.gz.csv
rs12908520	G	A	G	A	0.0594916	-0.007252	NA	0.427387	FALSE	FALSE	FALSE	OS1	0.0164422	0.659169	OS1	399054	0.012823	3.40448e-06	phylum.Verrucomicrobia.id.3982	phylum.Verrucomicrobia.id.3982	12380	2	1	TRUE	NA	NA	0.0017359	12380	4.8749e-07	399054	TRUE	7.08516e-06	NA	NA	yes	yes	phylum.Verrucomicrobia.id.3982.summary.txt.gz.csv
rs2602429	C	T	C	T	0.0764148	-0.0373294	NA	0.260661	FALSE	FALSE	FALSE	OS1	0.0186365	0.0451742	OS1	399054	0.0153487	8.7104e-07	phylum.Verrucomicrobia.id.3982	phylum.Verrucomicrobia.id.3982	12104	2	1	TRUE	NA	NA	0.00204394	12104	1.0054e-05	399054	TRUE	5.13306e-06	NA	NA	yes	yes	phylum.Verrucomicrobia.id.3982.summary.txt.gz.csv
rs3995795	C	T	C	T	0.0610914	-0.00139729	NA	0.401337	FALSE	FALSE	FALSE	OS1	0.0167253	0.93342	OS1	399054	0.0138592	9.72209e-06	phylum.Verrucomicrobia.id.3982	phylum.Verrucomicrobia.id.3982	12104	2	1	TRUE	NA	NA	0.00160299	12104	1.74902e-08	399054	TRUE	1.51165e-05	NA	NA	yes	yes	phylum.Verrucomicrobia.id.3982.summary.txt.gz.csv
rs45598138	C	A	C	A	-0.143901	0.00523256	NA	0.0252909	FALSE	FALSE	FALSE	OS1	0.0523151	0.920329	OS1	399054	0.03054	2.19127e-06	phylum.Verrucomicrobia.id.3982	phylum.Verrucomicrobia.id.3982	9932	2	1	TRUE	NA	NA	0.00223086	9932	2.50695e-08	399054	TRUE	3.53842e-06	NA	NA	yes	yes	phylum.Verrucomicrobia.id.3982.summary.txt.gz.csv
rs61779207	G	A	G	A	-0.0755253	-0.00147246	NA	0.223212	FALSE	FALSE	FALSE	OS1	0.0195782	0.940048	OS1	399054	0.0164385	5.27971e-06	phylum.Verrucomicrobia.id.3982	phylum.Verrucomicrobia.id.3982	12087	2	1	TRUE	NA	NA	0.00174364	12087	1.41746e-08	399054	TRUE	6.42181e-06	NA	NA	yes	yes	phylum.Verrucomicrobia.id.3982.summary.txt.gz.csv
rs74542928	T	C	T	C	0.115994	0.00760171	NA	0.0477767	FALSE	FALSE	FALSE	OS1	0.0383916	0.843042	OS1	399054	0.0231324	4.08375e-07	phylum.Verrucomicrobia.id.3982	phylum.Verrucomicrobia.id.3982	11703	2	1	TRUE	NA	NA	0.00214426	11703	9.82473e-08	399054	TRUE	9.24595e-07	NA	NA	yes	yes	phylum.Verrucomicrobia.id.3982.summary.txt.gz.csv
rs76430504	T	C	T	C	-0.11753	0.0158121	NA	0.0492982	FALSE	FALSE	FALSE	OS1	0.0378242	0.675916	OS1	399054	0.025458	3.4956e-06	phylum.Verrucomicrobia.id.3982	phylum.Verrucomicrobia.id.3982	11624	2	1	TRUE	NA	NA	0.00183051	11624	4.37935e-07	399054	TRUE	7.50205e-06	NA	NA	yes	yes	phylum.Verrucomicrobia.id.3982.summary.txt.gz.csv
rs9349825	A	G	A	G	-0.0660243	-0.0147895	NA	0.189418	FALSE	FALSE	FALSE	OS1	0.0208697	0.478535	OS1	399054	0.0143911	6.27486e-06	phylum.Verrucomicrobia.id.3982	phylum.Verrucomicrobia.id.3982	12373	2	1	TRUE	NA	NA	0.00169853	12373	1.25847e-06	399054	TRUE	1.11281e-05	NA	NA	yes	yes	phylum.Verrucomicrobia.id.3982.summary.txt.gz.csv
rs10108398	G	A	G	A	0.0769142	-0.0231987	NA	0.275385	FALSE	FALSE	FALSE	OS1	0.0182278	0.203121	OS1	399054	0.0153953	1.09e-06	phylum.Tenericutes.id.3919	phylum.Tenericutes.id.3919	10932	2	1	TRUE	NA	NA	0.00227839	10932	4.05908e-06	399054	TRUE	2.36975e-06	NA	NA	yes	yes	phylum.Tenericutes.id.3919.summary.txt.gz.csv
rs11890098	A	G	A	G	0.074438	0.00407501	NA	0.278188	FALSE	FALSE	FALSE	OS1	0.0180967	0.821839	OS1	399054	0.0153389	9.56571e-07	phylum.Tenericutes.id.3919	phylum.Tenericutes.id.3919	11392	2	1	TRUE	NA	NA	0.0020634	11392	1.27066e-07	399054	TRUE	2.07751e-06	NA	NA	yes	yes	phylum.Tenericutes.id.3919.summary.txt.gz.csv
rs12566890	T	G	T	G	-0.101147	-0.0240476	NA	0.131787	FALSE	FALSE	FALSE	OS1	0.0243095	0.322554	OS1	399054	0.0230978	3.65095e-06	phylum.Tenericutes.id.3919	phylum.Tenericutes.id.3919	11371	2	1	TRUE	NA	NA	0.00168388	11371	2.45223e-06	399054	TRUE	3.29638e-05	NA	NA	yes	yes	phylum.Tenericutes.id.3919.summary.txt.gz.csv
rs17214486	C	A	C	A	0.06099	0.0174799	NA	0.324491	FALSE	FALSE	FALSE	OS1	0.017498	0.31781	OS1	399054	0.0135623	6.60866e-06	phylum.Tenericutes.id.3919	phylum.Tenericutes.id.3919	11387	2	1	TRUE	NA	NA	0.00177316	11387	2.50075e-06	399054	TRUE	1.98694e-05	NA	NA	yes	yes	phylum.Tenericutes.id.3919.summary.txt.gz.csv
rs2464826	A	C	A	C	0.0944239	-0.0205153	NA	0.112323	FALSE	FALSE	FALSE	OS1	0.0255617	0.422218	OS1	399054	0.0211806	8.39505e-06	phylum.Tenericutes.id.3919	phylum.Tenericutes.id.3919	10998	2	1	TRUE	NA	NA	0.00180413	10998	1.61416e-06	399054	TRUE	1.99978e-05	NA	NA	yes	yes	phylum.Tenericutes.id.3919.summary.txt.gz.csv
rs28537087	G	A	G	A	0.0820873	0.0124147	NA	0.247029	FALSE	FALSE	FALSE	OS1	0.0189283	0.511901	OS1	399054	0.0188312	8.07399e-06	phylum.Tenericutes.id.3919	phylum.Tenericutes.id.3919	11382	2	1	TRUE	NA	NA	0.00166698	11382	1.078e-06	399054	TRUE	2.8183e-05	NA	NA	yes	yes	phylum.Tenericutes.id.3919.summary.txt.gz.csv
rs3768491	A	G	A	G	-0.0681052	-0.0378712	NA	0.288675	FALSE	FALSE	FALSE	OS1	0.0179285	0.0346569	OS1	399054	0.0149061	4.23352e-06	phylum.Tenericutes.id.3919	phylum.Tenericutes.id.3919	11002	2	1	TRUE	NA	NA	0.00189416	11002	1.11814e-05	399054	TRUE	3.18715e-05	NA	NA	yes	yes	phylum.Tenericutes.id.3919.summary.txt.gz.csv
rs4885016	T	C	T	C	-0.0819606	0.0184534	NA	0.134187	FALSE	FALSE	FALSE	OS1	0.0239531	0.441064	OS1	399054	0.0181628	7.26986e-06	phylum.Tenericutes.id.3919	phylum.Tenericutes.id.3919	11388	2	1	TRUE	NA	NA	0.00178525	11388	1.4873e-06	399054	TRUE	1.56241e-05	NA	NA	yes	yes	phylum.Tenericutes.id.3919.summary.txt.gz.csv
rs6043847	T	C	T	C	-0.114937	0.0323669	NA	0.0583936	FALSE	FALSE	FALSE	OS1	0.034901	0.353724	OS1	399054	0.0248606	4.55476e-06	phylum.Tenericutes.id.3919	phylum.Tenericutes.id.3919	11130	2	1	TRUE	NA	NA	0.00191711	11130	2.15524e-06	399054	TRUE	1.05434e-05	NA	NA	yes	yes	phylum.Tenericutes.id.3919.summary.txt.gz.csv
rs72901605	T	C	T	C	-0.0841852	-0.00886151	NA	0.115278	FALSE	FALSE	FALSE	OS1	0.0255561	0.728781	OS1	399054	0.0178119	3.2579e-06	phylum.Tenericutes.id.3919	phylum.Tenericutes.id.3919	10526	2	1	TRUE	NA	NA	0.00211811	10526	3.01298e-07	399054	TRUE	4.06988e-06	NA	NA	yes	yes	phylum.Tenericutes.id.3919.summary.txt.gz.csv
rs74603314	T	C	T	C	0.221639	-0.0376902	NA	0.0402768	FALSE	FALSE	FALSE	OS1	0.0418797	0.368139	OS1	399054	0.0462918	1.55689e-06	phylum.Tenericutes.id.3919	phylum.Tenericutes.id.3919	4499	2	1	TRUE	NA	NA	0.00507172	4499	2.02964e-06	399054	TRUE	3.13801e-06	NA	NA	yes	yes	phylum.Tenericutes.id.3919.summary.txt.gz.csv
rs78169027	A	G	A	G	-0.108283	-0.000366936	NA	0.0620333	FALSE	FALSE	FALSE	OS1	0.0343138	0.991468	OS1	399054	0.0237289	5.8761e-06	phylum.Tenericutes.id.3919	phylum.Tenericutes.id.3919	10542	2	1	TRUE	NA	NA	0.00197182	10542	2.86559e-10	399054	TRUE	6.76883e-06	NA	NA	yes	yes	phylum.Tenericutes.id.3919.summary.txt.gz.csv
rs10750258	A	C	A	C	-0.0491248	-0.016246	NA	0.367487	FALSE	FALSE	FALSE	OS1	0.0169155	0.336843	OS1	399054	0.010824	8.71899e-06	phylum.Proteobacteria.id.2375	phylum.Proteobacteria.id.2375	18250	2	1	TRUE	NA	NA	0.0011275	18250	2.31149e-06	399054	TRUE	2.27161e-05	NA	NA	yes	yes	phylum.Proteobacteria.id.2375.summary.txt.gz.csv
rs11126162	T	C	T	C	-0.0770689	0.00398912	NA	0.0822134	FALSE	FALSE	FALSE	OS1	0.0296221	0.892875	OS1	399054	0.0187079	9.25979e-06	phylum.Proteobacteria.id.2375	phylum.Proteobacteria.id.2375	18250	2	1	TRUE	NA	NA	0.00092916	18250	4.54457e-08	399054	TRUE	6.34422e-05	NA	NA	yes	yes	phylum.Proteobacteria.id.2375.summary.txt.gz.csv
rs11715072	G	A	G	A	-0.0519289	-0.01244	NA	0.301525	FALSE	FALSE	FALSE	OS1	0.01777	0.483892	OS1	399054	0.0115246	6.90409e-06	phylum.Proteobacteria.id.2375	phylum.Proteobacteria.id.2375	18249	2	1	TRUE	NA	NA	0.00111145	18249	1.22811e-06	399054	TRUE	2.05371e-05	NA	NA	yes	yes	phylum.Proteobacteria.id.2375.summary.txt.gz.csv
rs12150865	C	T	C	T	0.0511615	-0.00866163	NA	0.486086	FALSE	FALSE	FALSE	OS1	0.0168397	0.607002	OS1	399054	0.0106407	1.54085e-06	phylum.Proteobacteria.id.2375	phylum.Proteobacteria.id.2375	17769	2	1	TRUE	NA	NA	0.00129947	17769	6.62981e-07	399054	TRUE	4.28281e-06	NA	NA	yes	yes	phylum.Proteobacteria.id.2375.summary.txt.gz.csv
rs12467198	C	T	C	T	0.0498267	-0.0027405	NA	0.444811	FALSE	FALSE	FALSE	OS1	0.0164282	0.867514	OS1	399054	0.011138	6.30669e-06	phylum.Proteobacteria.id.2375	phylum.Proteobacteria.id.2375	18238	2	1	TRUE	NA	NA	0.00109624	18238	6.97349e-08	399054	TRUE	1.43156e-05	NA	NA	yes	yes	phylum.Proteobacteria.id.2375.summary.txt.gz.csv
rs2347697	G	T	G	T	0.0502281	0.00552462	NA	0.309524	FALSE	FALSE	FALSE	OS1	0.0175734	0.753238	OS1	399054	0.0108968	4.26914e-06	phylum.Proteobacteria.id.2375	phylum.Proteobacteria.id.2375	18248	2	1	TRUE	NA	NA	0.00116312	18248	2.47664e-07	399054	TRUE	8.96185e-06	NA	NA	yes	yes	phylum.Proteobacteria.id.2375.summary.txt.gz.csv
rs2532663	G	A	G	A	-0.125578	-0.0100472	NA	0.101642	FALSE	FALSE	FALSE	OS1	0.0270491	0.710307	OS1	399054	0.0258034	7.46812e-07	phylum.Proteobacteria.id.2375	phylum.Proteobacteria.id.2375	13013	2	1	TRUE	NA	NA	0.00181708	13013	3.45744e-07	399054	TRUE	2.3394e-06	NA	NA	yes	yes	phylum.Proteobacteria.id.2375.summary.txt.gz.csv
rs3890996	T	G	T	G	-0.0474614	0.0135715	NA	0.463822	FALSE	FALSE	FALSE	OS1	0.0163338	0.406041	OS1	399054	0.0105645	6.94663e-06	phylum.Proteobacteria.id.2375	phylum.Proteobacteria.id.2375	18120	2	1	TRUE	NA	NA	0.00111274	18120	1.73002e-06	399054	TRUE	2.44486e-05	NA	NA	yes	yes	phylum.Proteobacteria.id.2375.summary.txt.gz.csv
rs4340090	C	T	C	T	-0.0668162	0.019686	NA	0.118488	FALSE	FALSE	FALSE	OS1	0.025297	0.436456	OS1	399054	0.0153387	9.99003e-06	phylum.Proteobacteria.id.2375	phylum.Proteobacteria.id.2375	18250	2	1	TRUE	NA	NA	0.00103876	18250	1.51756e-06	399054	TRUE	4.20067e-05	NA	NA	yes	yes	phylum.Proteobacteria.id.2375.summary.txt.gz.csv
rs6707783	C	T	C	T	0.0849593	-0.0421237	NA	0.0924044	FALSE	FALSE	FALSE	OS1	0.0282248	0.135585	OS1	399054	0.0187782	8.08593e-06	phylum.Proteobacteria.id.2375	phylum.Proteobacteria.id.2375	17324	2	1	TRUE	NA	NA	0.00118033	17324	5.58161e-06	399054	TRUE	3.72592e-05	NA	NA	yes	yes	phylum.Proteobacteria.id.2375.summary.txt.gz.csv
rs72771021	C	T	C	T	0.141726	-0.0245683	NA	0.0690067	FALSE	FALSE	FALSE	OS1	0.0322939	0.446794	OS1	399054	0.0309242	7.18097e-06	phylum.Proteobacteria.id.2375	phylum.Proteobacteria.id.2375	9009	2	1	TRUE	NA	NA	0.00232653	9009	1.45037e-06	399054	TRUE	1.00026e-05	NA	NA	yes	yes	phylum.Proteobacteria.id.2375.summary.txt.gz.csv
rs922773	C	T	C	T	-0.0803778	-0.0454682	NA	0.101291	FALSE	FALSE	FALSE	OS1	0.0270205	0.0924272	OS1	399054	0.0157851	3.67958e-07	phylum.Proteobacteria.id.2375	phylum.Proteobacteria.id.2375	18132	2	1	TRUE	NA	NA	0.0014281	18132	7.09572e-06	399054	TRUE	3.69163e-06	NA	NA	yes	yes	phylum.Proteobacteria.id.2375.summary.txt.gz.csv
rs1002941	G	A	G	A	0.107661	0.0256393	NA	0.245428	FALSE	FALSE	FALSE	OS1	0.01889	0.174688	OS1	399054	0.0233382	4.3088e-06	phylum.Lentisphaerae.id.2238	phylum.Lentisphaerae.id.2238	4739	2	1	TRUE	NA	NA	0.00447228	4739	4.61654e-06	399054	TRUE	9.20607e-06	NA	NA	yes	yes	phylum.Lentisphaerae.id.2238.summary.txt.gz.csv
rs11770843	C	T	C	T	0.111896	-0.00612409	NA	0.329676	FALSE	FALSE	FALSE	OS1	0.0173974	0.72483	OS1	399054	0.0234776	1.13813e-06	phylum.Lentisphaerae.id.2238	phylum.Lentisphaerae.id.2238	4709	2	1	TRUE	NA	NA	0.00480267	4709	3.10517e-07	399054	TRUE	2.65451e-06	NA	NA	yes	yes	phylum.Lentisphaerae.id.2238.summary.txt.gz.csv
rs17114848	G	A	G	A	0.148972	0.0282893	NA	0.0992569	FALSE	FALSE	FALSE	OS1	0.0274452	0.302656	OS1	399054	0.0324162	6.76994e-06	phylum.Lentisphaerae.id.2238	phylum.Lentisphaerae.id.2238	4739	2	1	TRUE	NA	NA	0.00443864	4739	2.66245e-06	399054	TRUE	8.465e-06	NA	NA	yes	yes	phylum.Lentisphaerae.id.2238.summary.txt.gz.csv
rs2031282	A	G	A	G	0.120412	-0.0152674	NA	0.184518	FALSE	FALSE	FALSE	OS1	0.0214913	0.477457	OS1	399054	0.0270263	5.86463e-06	phylum.Lentisphaerae.id.2238	phylum.Lentisphaerae.id.2238	4739	2	1	TRUE	NA	NA	0.00417298	4739	1.26466e-06	399054	TRUE	1.36968e-05	NA	NA	yes	yes	phylum.Lentisphaerae.id.2238.summary.txt.gz.csv
rs2825714	A	G	A	G	-0.138226	0.0123348	NA	0.169521	FALSE	FALSE	FALSE	OS1	0.0218575	0.572531	OS1	399054	0.0289096	1.49772e-06	phylum.Lentisphaerae.id.2238	phylum.Lentisphaerae.id.2238	4739	2	1	TRUE	NA	NA	0.00480289	4739	7.98056e-07	399054	TRUE	2.76196e-06	NA	NA	yes	yes	phylum.Lentisphaerae.id.2238.summary.txt.gz.csv
rs60995569	T	G	T	G	-0.16062	-0.0298561	NA	0.109293	FALSE	FALSE	FALSE	OS1	0.0260698	0.25211	OS1	399054	0.0336806	9.19393e-06	phylum.Lentisphaerae.id.2238	phylum.Lentisphaerae.id.2238	4737	2	1	TRUE	NA	NA	0.00478013	4737	3.2867e-06	399054	TRUE	3.97671e-06	NA	NA	yes	yes	phylum.Lentisphaerae.id.2238.summary.txt.gz.csv
rs62570196	C	T	C	T	-0.217203	0.00273105	NA	0.0421982	FALSE	FALSE	FALSE	OS1	0.0410371	0.946939	OS1	399054	0.0439621	9.64474e-07	phylum.Lentisphaerae.id.2238	phylum.Lentisphaerae.id.2238	3716	2	1	TRUE	NA	NA	0.00652962	3716	1.10988e-08	399054	TRUE	9.32184e-07	NA	NA	yes	yes	phylum.Lentisphaerae.id.2238.summary.txt.gz.csv
rs72640280	A	G	A	G	0.220185	-0.0489132	NA	0.0552258	FALSE	FALSE	FALSE	OS1	0.0354734	0.167935	OS1	399054	0.0485947	5.19196e-06	phylum.Lentisphaerae.id.2238	phylum.Lentisphaerae.id.2238	3820	2	1	TRUE	NA	NA	0.00534852	3820	4.76447e-06	399054	TRUE	1.23848e-05	NA	NA	yes	yes	phylum.Lentisphaerae.id.2238.summary.txt.gz.csv
rs77599476	A	G	A	G	0.229981	0.00373117	NA	0.0556519	FALSE	FALSE	FALSE	OS1	0.0357574	0.916894	OS1	399054	0.0479918	1.90263e-06	phylum.Lentisphaerae.id.2238	phylum.Lentisphaerae.id.2238	3726	2	1	TRUE	NA	NA	0.00612875	3726	2.72853e-08	399054	TRUE	1.99098e-06	NA	NA	yes	yes	phylum.Lentisphaerae.id.2238.summary.txt.gz.csv
rs112334273	G	A	G	A	0.0627459	-0.0359023	NA	0.277151	FALSE	FALSE	FALSE	OS1	0.0182455	0.0490987	OS1	399054	0.0127415	9.26452e-07	phylum.Firmicutes.id.1672	phylum.Firmicutes.id.1672	18217	2	1	TRUE	NA	NA	0.0013296	18217	9.70285e-06	399054	TRUE	1.06505e-05	NA	NA	yes	yes	phylum.Firmicutes.id.1672.summary.txt.gz.csv
rs2009919	T	C	T	C	0.0536457	0.000954435	NA	0.460418	FALSE	FALSE	FALSE	OS1	0.0165488	0.954008	OS1	399054	0.0106294	4.94716e-07	phylum.Firmicutes.id.1672	phylum.Firmicutes.id.1672	17859	2	1	TRUE	NA	NA	0.00142436	17859	8.33547e-09	399054	TRUE	8.4625e-07	NA	NA	yes	yes	phylum.Firmicutes.id.1672.summary.txt.gz.csv
rs2273429	A	G	A	G	-0.0702112	0.0165638	NA	0.105217	FALSE	FALSE	FALSE	OS1	0.0265829	0.533221	OS1	399054	0.0153063	9.26239e-06	phylum.Firmicutes.id.1672	phylum.Firmicutes.id.1672	18337	2	1	TRUE	NA	NA	0.00114629	18337	9.72938e-07	399054	TRUE	1.339e-05	NA	NA	yes	yes	phylum.Firmicutes.id.1672.summary.txt.gz.csv
rs2332027	G	A	G	A	-0.0482656	0.00683085	NA	0.594356	FALSE	FALSE	FALSE	OS1	0.0167473	0.683362	OS1	399054	0.0104823	4.04546e-06	phylum.Firmicutes.id.1672	phylum.Firmicutes.id.1672	18340	2	1	TRUE	NA	NA	0.0011548	18340	4.16898e-07	399054	TRUE	1.00672e-05	NA	NA	yes	yes	phylum.Firmicutes.id.1672.summary.txt.gz.csv
rs2547978	A	G	A	G	0.0465802	0.0215011	NA	0.37332	FALSE	FALSE	FALSE	OS1	0.0168607	0.202231	OS1	399054	0.0105075	8.56845e-06	phylum.Firmicutes.id.1672	phylum.Firmicutes.id.1672	18338	2	1	TRUE	NA	NA	0.00107062	18338	4.07511e-06	399054	TRUE	4.77393e-05	NA	NA	yes	yes	phylum.Firmicutes.id.1672.summary.txt.gz.csv
rs3792064	G	A	G	A	0.0897349	0.0210915	NA	0.0523444	FALSE	FALSE	FALSE	OS1	0.0367737	0.566273	OS1	399054	0.0182532	6.75498e-07	phylum.Firmicutes.id.1672	phylum.Firmicutes.id.1672	17812	2	1	TRUE	NA	NA	0.00135516	17812	8.24348e-07	399054	TRUE	2.72958e-06	NA	NA	yes	yes	phylum.Firmicutes.id.1672.summary.txt.gz.csv
rs3852931	C	T	C	T	-0.0482086	-0.000350317	NA	0.390647	FALSE	FALSE	FALSE	OS1	0.0170537	0.983611	OS1	399054	0.0105	4.52594e-06	phylum.Firmicutes.id.1672	phylum.Firmicutes.id.1672	18260	2	1	TRUE	NA	NA	0.00115323	18260	1.05744e-09	399054	TRUE	7.30974e-06	NA	NA	yes	yes	phylum.Firmicutes.id.1672.summary.txt.gz.csv
rs4750583	A	G	A	G	0.0616007	-0.0343004	NA	0.187996	FALSE	FALSE	FALSE	OS1	0.0208845	0.10051	OS1	399054	0.0137936	5.78565e-06	phylum.Firmicutes.id.1672	phylum.Firmicutes.id.1672	16934	2	1	TRUE	NA	NA	0.00117651	16934	6.75955e-06	399054	TRUE	5.30583e-05	NA	NA	yes	yes	phylum.Firmicutes.id.1672.summary.txt.gz.csv
rs56199908	T	C	T	C	-0.186194	-0.0134755	NA	0.0543658	FALSE	FALSE	FALSE	OS1	0.035927	0.7076	OS1	399054	0.041051	8.66656e-06	phylum.Firmicutes.id.1672	phylum.Firmicutes.id.1672	5618	2	1	TRUE	NA	NA	0.0036498	5618	3.52548e-07	399054	TRUE	8.32035e-06	NA	NA	yes	yes	phylum.Firmicutes.id.1672.summary.txt.gz.csv
rs6814436	T	C	T	C	0.0680205	0.00420388	NA	0.14172	FALSE	FALSE	FALSE	OS1	0.0233534	0.857143	OS1	399054	0.0150844	6.80463e-06	phylum.Firmicutes.id.1672	phylum.Firmicutes.id.1672	18336	2	1	TRUE	NA	NA	0.00110787	18336	8.12028e-08	399054	TRUE	1.23945e-05	NA	NA	yes	yes	phylum.Firmicutes.id.1672.summary.txt.gz.csv
rs6815608	T	C	T	C	0.0935765	0.0417545	NA	0.150948	FALSE	FALSE	FALSE	OS1	0.0225975	0.0646383	OS1	399054	0.0210869	7.23859e-06	phylum.Firmicutes.id.1672	phylum.Firmicutes.id.1672	16731	2	1	TRUE	NA	NA	0.00117579	16731	8.55564e-06	399054	TRUE	7.01212e-05	NA	NA	yes	yes	phylum.Firmicutes.id.1672.summary.txt.gz.csv
rs7247191	T	C	T	C	-0.0713033	0.0199199	NA	0.0988315	FALSE	FALSE	FALSE	OS1	0.0271528	0.463179	OS1	399054	0.0157424	4.73101e-06	phylum.Firmicutes.id.1672	phylum.Firmicutes.id.1672	18340	2	1	TRUE	NA	NA	0.00111748	18340	1.3487e-06	399054	TRUE	1.91951e-05	NA	NA	yes	yes	phylum.Firmicutes.id.1672.summary.txt.gz.csv
rs72738886	T	C	T	C	0.0864609	-0.0540966	NA	0.0756222	FALSE	FALSE	FALSE	OS1	0.0309435	0.080423	OS1	399054	0.0190398	7.67884e-06	phylum.Firmicutes.id.1672	phylum.Firmicutes.id.1672	16934	2	1	TRUE	NA	NA	0.00121641	16934	7.65893e-06	399054	TRUE	4.24061e-05	NA	NA	yes	yes	phylum.Firmicutes.id.1672.summary.txt.gz.csv
rs72771021	C	T	C	T	-0.141357	-0.0245683	NA	0.0690067	FALSE	FALSE	FALSE	OS1	0.0322939	0.446794	OS1	399054	0.0308303	5.12438e-06	phylum.Firmicutes.id.1672	phylum.Firmicutes.id.1672	9068	2	1	TRUE	NA	NA	0.00231342	9068	1.45037e-06	399054	TRUE	9.94356e-06	NA	NA	yes	yes	phylum.Firmicutes.id.1672.summary.txt.gz.csv
rs8085381	G	A	G	A	0.0647291	0.0414748	NA	0.182718	FALSE	FALSE	FALSE	OS1	0.0210477	0.0487798	OS1	399054	0.0146219	8.67253e-06	phylum.Firmicutes.id.1672	phylum.Firmicutes.id.1672	18339	2	1	TRUE	NA	NA	0.00106757	18339	9.73029e-06	399054	TRUE	9.05475e-05	NA	NA	yes	yes	phylum.Firmicutes.id.1672.summary.txt.gz.csv
rs10202904	T	G	T	G	-0.115986	-0.0335498	NA	0.409367	FALSE	FALSE	FALSE	OS1	0.0166203	0.0435291	OS1	399054	0.0230271	6.1888e-07	phylum.Euryarchaeota.id.55	phylum.Euryarchaeota.id.55	3861	2	1	TRUE	NA	NA	0.00653147	3861	1.0211e-05	399054	TRUE	1.51611e-06	NA	NA	yes	yes	phylum.Euryarchaeota.id.55.summary.txt.gz.csv
rs11022995	G	A	G	A	-0.10373	0.00814705	NA	0.485225	FALSE	FALSE	FALSE	OS1	0.0163076	0.617366	OS1	399054	0.0228889	7.73001e-06	phylum.Euryarchaeota.id.55	phylum.Euryarchaeota.id.55	3864	2	1	TRUE	NA	NA	0.00528983	3864	6.25448e-07	399054	TRUE	8.3254e-06	NA	NA	yes	yes	phylum.Euryarchaeota.id.55.summary.txt.gz.csv
rs34928225	T	C	T	C	0.19977	0.00710085	NA	0.0938708	FALSE	FALSE	FALSE	OS1	0.0279733	0.799616	OS1	399054	0.0425421	4.33093e-06	phylum.Euryarchaeota.id.55	phylum.Euryarchaeota.id.55	3483	2	1	TRUE	NA	NA	0.00629469	3483	1.61474e-07	399054	TRUE	3.37987e-06	NA	NA	yes	yes	phylum.Euryarchaeota.id.55.summary.txt.gz.csv
rs45498998	G	A	G	A	-0.131882	-0.0253574	NA	0.154635	FALSE	FALSE	FALSE	OS1	0.022438	0.258431	OS1	399054	0.029229	5.32453e-06	phylum.Euryarchaeota.id.55	phylum.Euryarchaeota.id.55	3850	2	1	TRUE	NA	NA	0.00526283	3850	3.20044e-06	399054	TRUE	1.21163e-05	NA	NA	yes	yes	phylum.Euryarchaeota.id.55.summary.txt.gz.csv
rs56131665	G	A	G	A	0.176759	-0.0437644	NA	0.123079	FALSE	FALSE	FALSE	OS1	0.0248497	0.0782096	OS1	399054	0.0385787	5.30389e-06	phylum.Euryarchaeota.id.55	phylum.Euryarchaeota.id.55	3736	2	1	TRUE	NA	NA	0.00559061	3736	7.77261e-06	399054	TRUE	1.15412e-05	NA	NA	yes	yes	phylum.Euryarchaeota.id.55.summary.txt.gz.csv
rs6064552	T	C	T	C	-0.123612	-0.0319788	NA	0.183338	FALSE	FALSE	FALSE	OS1	0.0210824	0.129304	OS1	399054	0.0275749	9.3378e-06	phylum.Euryarchaeota.id.55	phylum.Euryarchaeota.id.55	3775	2	1	TRUE	NA	NA	0.00529783	3775	5.7657e-06	399054	TRUE	1.62958e-05	NA	NA	yes	yes	phylum.Euryarchaeota.id.55.summary.txt.gz.csv
rs6508769	T	C	T	C	0.150529	0.00163194	NA	0.147047	FALSE	FALSE	FALSE	OS1	0.0230196	0.943482	OS1	399054	0.0337091	8.12354e-06	phylum.Euryarchaeota.id.55	phylum.Euryarchaeota.id.55	3483	2	1	TRUE	NA	NA	0.00569586	3483	1.25946e-08	399054	TRUE	9.21954e-06	NA	NA	yes	yes	phylum.Euryarchaeota.id.55.summary.txt.gz.csv
rs7015093	G	A	G	A	-0.118111	0.0217352	NA	0.260865	FALSE	FALSE	FALSE	OS1	0.018618	0.243036	OS1	399054	0.0264389	7.1987e-06	phylum.Euryarchaeota.id.55	phylum.Euryarchaeota.id.55	3855	2	1	TRUE	NA	NA	0.00515289	3855	3.41531e-06	399054	TRUE	1.50911e-05	NA	NA	yes	yes	phylum.Euryarchaeota.id.55.summary.txt.gz.csv
rs76029318	T	C	T	C	0.214866	-0.0253601	NA	0.062433	FALSE	FALSE	FALSE	OS1	0.0336859	0.451546	OS1	399054	0.0438442	1.04622e-06	phylum.Euryarchaeota.id.55	phylum.Euryarchaeota.id.55	3660	2	1	TRUE	NA	NA	0.0065227	3660	1.42029e-06	399054	TRUE	1.58152e-06	NA	NA	yes	yes	phylum.Euryarchaeota.id.55.summary.txt.gz.csv
rs7635189	G	A	G	A	0.119983	-0.0158617	NA	0.289746	FALSE	FALSE	FALSE	OS1	0.0182228	0.384063	OS1	399054	0.0259356	4.635e-06	phylum.Euryarchaeota.id.55	phylum.Euryarchaeota.id.55	3483	2	1	TRUE	NA	NA	0.00611059	3483	1.89862e-06	399054	TRUE	6.18804e-06	NA	NA	yes	yes	phylum.Euryarchaeota.id.55.summary.txt.gz.csv
rs77658038	A	C	A	C	-0.160157	0.00977694	NA	0.204853	FALSE	FALSE	FALSE	OS1	0.0202333	0.628945	OS1	399054	0.0340856	4.7542e-06	phylum.Euryarchaeota.id.55	phylum.Euryarchaeota.id.55	3810	2	1	TRUE	NA	NA	0.00576422	3810	5.85117e-07	399054	TRUE	3.75845e-06	NA	NA	yes	yes	phylum.Euryarchaeota.id.55.summary.txt.gz.csv
rs894996	C	A	C	A	0.203577	-0.0333311	NA	0.0700212	FALSE	FALSE	FALSE	OS1	0.0319632	0.297042	OS1	399054	0.0440033	5.11931e-06	phylum.Euryarchaeota.id.55	phylum.Euryarchaeota.id.55	3746	2	1	TRUE	NA	NA	0.00568426	3746	2.72501e-06	399054	TRUE	6.8166e-06	NA	NA	yes	yes	phylum.Euryarchaeota.id.55.summary.txt.gz.csv
rs12555298	G	A	G	A	0.0974327	0.0479563	NA	0.172505	FALSE	FALSE	FALSE	OS1	0.0215844	0.0262966	OS1	399054	0.0219351	8.08628e-06	phylum.Cyanobacteria.id.1500	phylum.Cyanobacteria.id.1500	7096	2	1	TRUE	NA	NA	0.00277352	7096	1.23702e-05	399054	TRUE	4.00945e-05	NA	NA	yes	yes	phylum.Cyanobacteria.id.1500.summary.txt.gz.csv
rs2585223	T	C	T	C	0.111364	0.0084882	NA	0.122172	FALSE	FALSE	FALSE	OS1	0.0248875	0.733056	OS1	399054	0.0247743	8.85734e-06	phylum.Cyanobacteria.id.1500	phylum.Cyanobacteria.id.1500	6911	2	1	TRUE	NA	NA	0.00291612	6911	2.915e-07	399054	TRUE	1.03484e-05	NA	NA	yes	yes	phylum.Cyanobacteria.id.1500.summary.txt.gz.csv
rs584122	C	T	C	T	-0.151774	-0.0403203	NA	0.059051	FALSE	FALSE	FALSE	OS1	0.0345099	0.242658	OS1	399054	0.0326827	4.22775e-06	phylum.Cyanobacteria.id.1500	phylum.Cyanobacteria.id.1500	6922	2	1	TRUE	NA	NA	0.00310671	6922	3.42081e-06	399054	TRUE	8.63262e-06	NA	NA	yes	yes	phylum.Cyanobacteria.id.1500.summary.txt.gz.csv
rs61972390	T	C	T	C	0.107346	0.0325344	NA	0.136955	FALSE	FALSE	FALSE	OS1	0.0238712	0.17291	OS1	399054	0.0242469	9.11371e-06	phylum.Cyanobacteria.id.1500	phylum.Cyanobacteria.id.1500	6486	2	1	TRUE	NA	NA	0.00301373	6486	4.65485e-06	399054	TRUE	2.47797e-05	NA	NA	yes	yes	phylum.Cyanobacteria.id.1500.summary.txt.gz.csv
rs7148504	G	T	G	T	0.0800404	0.0111534	NA	0.400646	FALSE	FALSE	FALSE	OS1	0.0165849	0.501265	OS1	399054	0.0176621	6.62391e-06	phylum.Cyanobacteria.id.1500	phylum.Cyanobacteria.id.1500	7118	2	1	TRUE	NA	NA	0.00287771	7118	1.13334e-06	399054	TRUE	1.08045e-05	NA	NA	yes	yes	phylum.Cyanobacteria.id.1500.summary.txt.gz.csv
rs76531781	T	C	T	C	-0.231868	-0.0336067	NA	0.0402354	FALSE	FALSE	FALSE	OS1	0.0416812	0.420081	OS1	399054	0.0493393	2.87336e-06	phylum.Cyanobacteria.id.1500	phylum.Cyanobacteria.id.1500	3658	2	1	TRUE	NA	NA	0.00600445	3658	1.62908e-06	399054	TRUE	4.30819e-06	NA	NA	yes	yes	phylum.Cyanobacteria.id.1500.summary.txt.gz.csv
rs789068	G	A	G	A	-0.111385	0.0226366	NA	0.140713	FALSE	FALSE	FALSE	OS1	0.0233742	0.332822	OS1	399054	0.0212922	1.57171e-07	phylum.Cyanobacteria.id.1500	phylum.Cyanobacteria.id.1500	7110	2	1	TRUE	NA	NA	0.00383527	7110	2.35027e-06	399054	TRUE	4.33796e-07	NA	NA	yes	yes	phylum.Cyanobacteria.id.1500.summary.txt.gz.csv
rs9864379	T	C	T	C	-0.138933	-0.028499	NA	0.149982	FALSE	FALSE	FALSE	OS1	0.0228454	0.212225	OS1	399054	0.0268045	2.03334e-07	phylum.Cyanobacteria.id.1500	phylum.Cyanobacteria.id.1500	6922	2	1	TRUE	NA	NA	0.00386731	6922	3.89969e-06	399054	TRUE	6.61608e-07	NA	NA	yes	yes	phylum.Cyanobacteria.id.1500.summary.txt.gz.csv
rs17343978	A	C	A	C	-0.0556041	0.0040692	NA	0.20447	FALSE	FALSE	FALSE	OS1	0.020185	0.840233	OS1	399054	0.0120272	7.2247e-06	phylum.Bacteroidetes.id.905	phylum.Bacteroidetes.id.905	18335	2	1	TRUE	NA	NA	0.00116451	18335	1.01843e-07	399054	TRUE	7.56041e-06	NA	NA	yes	yes	phylum.Bacteroidetes.id.905.summary.txt.gz.csv
rs2032750	T	C	T	C	-0.0510857	-0.010179	NA	0.460967	FALSE	FALSE	FALSE	OS1	0.0163349	0.533191	OS1	399054	0.0106804	1.70835e-06	phylum.Bacteroidetes.id.905	phylum.Bacteroidetes.id.905	17854	2	1	TRUE	NA	NA	0.00127991	17854	9.73077e-07	399054	TRUE	5.37696e-06	NA	NA	yes	yes	phylum.Bacteroidetes.id.905.summary.txt.gz.csv
rs62531359	T	G	T	G	0.0657788	0.02039	NA	0.182035	FALSE	FALSE	FALSE	OS1	0.0211974	0.336095	OS1	399054	0.0149886	8.42316e-06	phylum.Bacteroidetes.id.905	phylum.Bacteroidetes.id.905	18321	2	1	TRUE	NA	NA	0.00105025	18321	2.31867e-06	399054	TRUE	4.33582e-05	NA	NA	yes	yes	phylum.Bacteroidetes.id.905.summary.txt.gz.csv
rs62575403	C	T	C	T	0.145424	-0.0496921	NA	0.0426399	FALSE	FALSE	FALSE	OS1	0.0404602	0.219381	OS1	399054	0.0311079	2.95953e-06	phylum.Bacteroidetes.id.905	phylum.Bacteroidetes.id.905	9669	2	1	TRUE	NA	NA	0.00225558	9669	3.77996e-06	399054	TRUE	9.49498e-06	NA	NA	yes	yes	phylum.Bacteroidetes.id.905.summary.txt.gz.csv
rs6586324	T	C	T	C	0.0477792	-0.0166177	NA	0.425671	FALSE	FALSE	FALSE	OS1	0.0164621	0.312756	OS1	399054	0.0105437	7.36878e-06	phylum.Bacteroidetes.id.905	phylum.Bacteroidetes.id.905	18332	2	1	TRUE	NA	NA	0.00111904	18332	2.55353e-06	399054	TRUE	2.45994e-05	NA	NA	yes	yes	phylum.Bacteroidetes.id.905.summary.txt.gz.csv
rs72706335	T	C	T	C	-0.223193	-0.0500684	NA	0.0247383	FALSE	FALSE	FALSE	OS1	0.052436	0.339655	OS1	399054	0.0493382	7.13111e-06	phylum.Bacteroidetes.id.905	phylum.Bacteroidetes.id.905	3820	2	1	TRUE	NA	NA	0.00533135	3820	2.28475e-06	399054	TRUE	1.05924e-05	NA	NA	yes	yes	phylum.Bacteroidetes.id.905.summary.txt.gz.csv
rs73512608	G	A	G	A	-0.123117	0.0110146	NA	0.0532909	FALSE	FALSE	FALSE	OS1	0.0363119	0.761635	OS1	399054	0.0236743	2.53891e-07	phylum.Bacteroidetes.id.905	phylum.Bacteroidetes.id.905	11350	2	1	TRUE	NA	NA	0.00237755	11350	2.30574e-07	399054	TRUE	3.86771e-07	NA	NA	yes	yes	phylum.Bacteroidetes.id.905.summary.txt.gz.csv
rs73846128	A	G	A	G	-0.0664262	0.0242048	NA	0.146967	FALSE	FALSE	FALSE	OS1	0.0229833	0.292275	OS1	399054	0.0133481	4.78296e-07	phylum.Bacteroidetes.id.905	phylum.Bacteroidetes.id.905	18335	2	1	TRUE	NA	NA	0.00134902	18335	2.77938e-06	399054	TRUE	3.41749e-06	NA	NA	yes	yes	phylum.Bacteroidetes.id.905.summary.txt.gz.csv
rs73975615	G	A	G	A	-0.207163	-0.0104378	NA	0.00742051	FALSE	FALSE	FALSE	OS1	0.0981151	0.915278	OS1	399054	0.0442629	1.20411e-06	phylum.Bacteroidetes.id.905	phylum.Bacteroidetes.id.905	3350	2	1	TRUE	NA	NA	0.0065002	3350	2.83607e-08	399054	TRUE	3.39562e-06	NA	NA	yes	yes	phylum.Bacteroidetes.id.905.summary.txt.gz.csv
rs929878	C	T	C	T	-0.0540001	0.0070073	NA	0.212894	FALSE	FALSE	FALSE	OS1	0.0199108	0.724886	OS1	399054	0.0121526	6.5112e-06	phylum.Bacteroidetes.id.905	phylum.Bacteroidetes.id.905	18335	2	1	TRUE	NA	NA	0.00107585	18335	3.1038e-07	399054	TRUE	1.95321e-05	NA	NA	yes	yes	phylum.Bacteroidetes.id.905.summary.txt.gz.csv
rs11766971	T	C	T	C	0.0476376	-0.0140233	NA	0.550892	FALSE	FALSE	FALSE	OS1	0.0163591	0.391324	OS1	399054	0.010646	9.39927e-06	phylum.Actinobacteria.id.400	phylum.Actinobacteria.id.400	17987	2	1	TRUE	NA	NA	0.00111206	17987	1.84141e-06	399054	TRUE	2.69062e-05	NA	NA	yes	yes	phylum.Actinobacteria.id.400.summary.txt.gz.csv
rs12528285	C	T	C	T	0.0809469	0.0406886	NA	0.108988	FALSE	FALSE	FALSE	OS1	0.0259505	0.116897	OS1	399054	0.0180784	5.68792e-06	phylum.Actinobacteria.id.400	phylum.Actinobacteria.id.400	17990	2	1	TRUE	NA	NA	0.0011133	17990	6.16058e-06	399054	TRUE	5.04866e-05	NA	NA	yes	yes	phylum.Actinobacteria.id.400.summary.txt.gz.csv
rs13192624	T	C	T	C	-0.0522862	0.022529	NA	0.24402	FALSE	FALSE	FALSE	OS1	0.0190413	0.236743	OS1	399054	0.0117742	9.32576e-06	phylum.Actinobacteria.id.400	phylum.Actinobacteria.id.400	17985	2	1	TRUE	NA	NA	0.00109539	17985	3.508e-06	399054	TRUE	4.17938e-05	NA	NA	yes	yes	phylum.Actinobacteria.id.400.summary.txt.gz.csv
rs1397793	G	A	G	A	-0.0521387	-0.0222195	NA	0.309639	FALSE	FALSE	FALSE	OS1	0.0178203	0.212446	OS1	399054	0.0111587	3.73769e-06	phylum.Actinobacteria.id.400	phylum.Actinobacteria.id.400	17782	2	1	TRUE	NA	NA	0.00122638	17782	3.8959e-06	399054	TRUE	1.60945e-05	NA	NA	yes	yes	phylum.Actinobacteria.id.400.summary.txt.gz.csv
rs4429415	C	T	C	T	0.0581908	-0.00331954	NA	0.4474	FALSE	FALSE	FALSE	OS1	0.0163968	0.839565	OS1	399054	0.0111343	2.05146e-07	phylum.Actinobacteria.id.400	phylum.Actinobacteria.id.400	17990	2	1	TRUE	NA	NA	0.00151613	17990	1.02709e-07	399054	TRUE	4.00295e-07	NA	NA	yes	yes	phylum.Actinobacteria.id.400.summary.txt.gz.csv
rs55888705	A	G	A	G	0.0534221	-0.0144074	NA	0.280894	FALSE	FALSE	FALSE	OS1	0.0181398	0.427053	OS1	399054	0.0109975	1.31242e-06	phylum.Actinobacteria.id.400	phylum.Actinobacteria.id.400	17988	2	1	TRUE	NA	NA	0.00131023	17988	1.5808e-06	399054	TRUE	4.52601e-06	NA	NA	yes	yes	phylum.Actinobacteria.id.400.summary.txt.gz.csv
rs6496870	T	C	T	C	0.0510777	0.0006643	NA	0.358483	FALSE	FALSE	FALSE	OS1	0.0170144	0.968856	OS1	399054	0.0113809	4.61743e-06	phylum.Actinobacteria.id.400	phylum.Actinobacteria.id.400	17990	2	1	TRUE	NA	NA	0.00111852	17990	3.82002e-09	399054	TRUE	1.18067e-05	NA	NA	yes	yes	phylum.Actinobacteria.id.400.summary.txt.gz.csv
rs6743026	T	C	T	C	0.0589446	4.90137e-05	NA	0.194037	FALSE	FALSE	FALSE	OS1	0.0207045	0.998111	OS1	399054	0.0134622	9.8833e-06	phylum.Actinobacteria.id.400	phylum.Actinobacteria.id.400	17875	2	1	TRUE	NA	NA	0.0010715	17875	1.40435e-11	399054	TRUE	1.85001e-05	NA	NA	yes	yes	phylum.Actinobacteria.id.400.summary.txt.gz.csv
rs74037001	G	A	G	A	-0.0819391	-0.00138433	NA	0.0887695	FALSE	FALSE	FALSE	OS1	0.028638	0.961446	OS1	399054	0.0165334	6.7124e-07	phylum.Actinobacteria.id.400	phylum.Actinobacteria.id.400	17179	2	1	TRUE	NA	NA	0.00142788	17179	5.85551e-09	399054	TRUE	1.2884e-06	NA	NA	yes	yes	phylum.Actinobacteria.id.400.summary.txt.gz.csv
rs75211493	G	A	G	A	0.0840786	0.0163711	NA	0.0716028	FALSE	FALSE	FALSE	OS1	0.0313076	0.601037	OS1	399054	0.0184739	9.27186e-06	phylum.Actinobacteria.id.400	phylum.Actinobacteria.id.400	16605	2	1	TRUE	NA	NA	0.00124603	16605	6.85214e-07	399054	TRUE	1.33776e-05	NA	NA	yes	yes	phylum.Actinobacteria.id.400.summary.txt.gz.csv
rs7570971	A	C	A	C	0.086653	0.0420931	NA	0.409463	FALSE	FALSE	FALSE	OS1	0.0168966	0.0127303	OS1	399054	0.0113623	1.41347e-14	phylum.Actinobacteria.id.400	phylum.Actinobacteria.id.400	17782	2	1	TRUE	NA	NA	0.00326051	17782	1.5552e-05	399054	TRUE	3.83357e-12	NA	NA	yes	yes	phylum.Actinobacteria.id.400.summary.txt.gz.csv
rs80124826	T	C	T	C	-0.124191	-0.0306902	NA	0.0276369	FALSE	FALSE	FALSE	OS1	0.0500582	0.539816	OS1	399054	0.0278566	8.75422e-06	phylum.Actinobacteria.id.400	phylum.Actinobacteria.id.400	11999	2	1	TRUE	NA	NA	0.001654	11999	9.41931e-07	399054	TRUE	1.81456e-05	NA	NA	yes	yes	phylum.Actinobacteria.id.400.summary.txt.gz.csv
rs8047955	A	G	A	G	0.0521115	0.002595	NA	0.328782	FALSE	FALSE	FALSE	OS1	0.0173161	0.880875	OS1	399054	0.0111192	2.66203e-06	phylum.Actinobacteria.id.400	phylum.Actinobacteria.id.400	17980	2	1	TRUE	NA	NA	0.00122024	17980	5.62788e-08	399054	TRUE	5.30593e-06	NA	NA	yes	yes	phylum.Actinobacteria.id.400.summary.txt.gz.csv
rs857444	C	T	C	T	0.0507315	-0.000414683	NA	0.370267	FALSE	FALSE	FALSE	OS1	0.0169283	0.980457	OS1	399054	0.0109885	3.80349e-06	phylum.Actinobacteria.id.400	phylum.Actinobacteria.id.400	17988	2	1	TRUE	NA	NA	0.00118368	17988	1.50375e-09	399054	TRUE	6.48133e-06	NA	NA	yes	yes	phylum.Actinobacteria.id.400.summary.txt.gz.csv
rs9833771	T	C	T	C	0.0490077	0.000499466	NA	0.516522	FALSE	FALSE	FALSE	OS1	0.0163626	0.975649	OS1	399054	0.0106564	4.0744e-06	phylum.Actinobacteria.id.400	phylum.Actinobacteria.id.400	17990	2	1	TRUE	NA	NA	0.00117439	17990	2.33495e-09	399054	TRUE	7.07976e-06	NA	NA	yes	yes	phylum.Actinobacteria.id.400.summary.txt.gz.csv
rs1002941	G	A	G	A	0.105025	0.0256393	NA	0.245428	FALSE	FALSE	FALSE	OS1	0.01889	0.174688	OS1	399054	0.0233484	8.14836e-06	order.Victivallales.id.2254	order.Victivallales.id.2254	4734	2	1	TRUE	NA	NA	0.00425767	4734	4.61654e-06	399054	TRUE	1.55211e-05	NA	NA	yes	yes	order.Victivallales.id.2254.summary.txt.gz.csv
rs11770843	C	T	C	T	0.109431	-0.00612409	NA	0.329676	FALSE	FALSE	FALSE	OS1	0.0173974	0.72483	OS1	399054	0.0234879	1.90729e-06	order.Victivallales.id.2254	order.Victivallales.id.2254	4705	2	1	TRUE	NA	NA	0.00459427	4705	3.10517e-07	399054	TRUE	4.43693e-06	NA	NA	yes	yes	order.Victivallales.id.2254.summary.txt.gz.csv
rs17114848	G	A	G	A	0.152377	0.0282893	NA	0.0992569	FALSE	FALSE	FALSE	OS1	0.0274452	0.302656	OS1	399054	0.0324332	4.05865e-06	order.Victivallales.id.2254	order.Victivallales.id.2254	4734	2	1	TRUE	NA	NA	0.00464295	4734	2.66245e-06	399054	TRUE	5.24134e-06	NA	NA	yes	yes	order.Victivallales.id.2254.summary.txt.gz.csv
rs2031282	A	G	A	G	0.122369	-0.0152674	NA	0.184518	FALSE	FALSE	FALSE	OS1	0.0214913	0.477457	OS1	399054	0.0270329	4.3826e-06	order.Victivallales.id.2254	order.Victivallales.id.2254	4734	2	1	TRUE	NA	NA	0.00431153	4734	1.26466e-06	399054	TRUE	9.89589e-06	NA	NA	yes	yes	order.Victivallales.id.2254.summary.txt.gz.csv
rs2825714	A	G	A	G	-0.13741	0.0123348	NA	0.169521	FALSE	FALSE	FALSE	OS1	0.0218575	0.572531	OS1	399054	0.0289246	1.72211e-06	order.Victivallales.id.2254	order.Victivallales.id.2254	4734	2	1	TRUE	NA	NA	0.00474671	4734	7.98056e-07	399054	TRUE	3.20239e-06	NA	NA	yes	yes	order.Victivallales.id.2254.summary.txt.gz.csv
rs62570196	C	T	C	T	-0.21635	0.00273105	NA	0.0421982	FALSE	FALSE	FALSE	OS1	0.0410371	0.946939	OS1	399054	0.0439866	1.07926e-06	order.Victivallales.id.2254	order.Victivallales.id.2254	3712	2	1	TRUE	NA	NA	0.00647856	3712	1.10988e-08	399054	TRUE	1.04216e-06	NA	NA	yes	yes	order.Victivallales.id.2254.summary.txt.gz.csv
rs72640280	A	G	A	G	0.220207	-0.0489132	NA	0.0552258	FALSE	FALSE	FALSE	OS1	0.0354734	0.167935	OS1	399054	0.0486196	5.18035e-06	order.Victivallales.id.2254	order.Victivallales.id.2254	3816	2	1	TRUE	NA	NA	0.00534968	3816	4.76447e-06	399054	TRUE	1.2486e-05	NA	NA	yes	yes	order.Victivallales.id.2254.summary.txt.gz.csv
rs77599476	A	G	A	G	0.230292	0.00373117	NA	0.0556519	FALSE	FALSE	FALSE	OS1	0.0357574	0.916894	OS1	399054	0.0480168	1.86133e-06	order.Victivallales.id.2254	order.Victivallales.id.2254	3722	2	1	TRUE	NA	NA	0.0061454	3722	2.72853e-08	399054	TRUE	1.95232e-06	NA	NA	yes	yes	order.Victivallales.id.2254.summary.txt.gz.csv
rs111862613	T	C	T	C	0.090699	0.019803	NA	0.175493	FALSE	FALSE	FALSE	OS1	0.021714	0.361772	OS1	399054	0.0196746	3.73846e-06	order.Verrucomicrobiales.id.4030	order.Verrucomicrobiales.id.4030	11621	2	1	TRUE	NA	NA	0.0018257	11621	2.08426e-06	399054	TRUE	1.13715e-05	NA	NA	yes	yes	order.Verrucomicrobiales.id.4030.summary.txt.gz.csv
rs117107102	A	G	A	G	0.204683	0.0271332	NA	0.046687	FALSE	FALSE	FALSE	OS1	0.0387413	0.483698	OS1	399054	0.0431573	2.91821e-06	order.Verrucomicrobiales.id.4030	order.Verrucomicrobiales.id.4030	4975	2	1	TRUE	NA	NA	0.00450274	4975	1.2292e-06	399054	TRUE	3.62612e-06	NA	NA	yes	yes	order.Verrucomicrobiales.id.4030.summary.txt.gz.csv
rs11729256	T	C	T	C	0.0749798	-0.0201235	NA	0.169757	FALSE	FALSE	FALSE	OS1	0.0216789	0.353277	OS1	399054	0.0150177	6.7309e-07	order.Verrucomicrobiales.id.4030	order.Verrucomicrobiales.id.4030	11861	2	1	TRUE	NA	NA	0.0020976	11861	2.15925e-06	399054	TRUE	1.93033e-06	NA	NA	yes	yes	order.Verrucomicrobiales.id.4030.summary.txt.gz.csv
rs12908520	G	A	G	A	0.0618926	-0.007252	NA	0.427387	FALSE	FALSE	FALSE	OS1	0.0164422	0.659169	OS1	399054	0.0130946	2.17163e-06	order.Verrucomicrobiales.id.4030	order.Verrucomicrobiales.id.4030	11863	2	1	TRUE	NA	NA	0.00187998	11863	4.8749e-07	399054	TRUE	4.62177e-06	NA	NA	yes	yes	order.Verrucomicrobiales.id.4030.summary.txt.gz.csv
rs2602429	C	T	C	T	0.0746844	-0.0373294	NA	0.260661	FALSE	FALSE	FALSE	OS1	0.0186365	0.0451742	OS1	399054	0.0156194	2.58297e-06	order.Verrucomicrobiales.id.4030	order.Verrucomicrobiales.id.4030	11690	2	1	TRUE	NA	NA	0.00195227	11690	1.0054e-05	399054	TRUE	1.22338e-05	NA	NA	yes	yes	order.Verrucomicrobiales.id.4030.summary.txt.gz.csv
rs4242783	G	A	G	A	0.0689292	0.0298103	NA	0.28272	FALSE	FALSE	FALSE	OS1	0.0181577	0.100644	OS1	399054	0.0147693	2.63612e-06	order.Verrucomicrobiales.id.4030	order.Verrucomicrobiales.id.4030	11690	2	1	TRUE	NA	NA	0.00186011	11690	6.75427e-06	399054	TRUE	1.54882e-05	NA	NA	yes	yes	order.Verrucomicrobiales.id.4030.summary.txt.gz.csv
rs4936098	A	G	A	G	0.0648843	-0.000186653	NA	0.3484	FALSE	FALSE	FALSE	OS1	0.0171112	0.991297	OS1	399054	0.0135928	1.12221e-06	order.Verrucomicrobiales.id.4030	order.Verrucomicrobiales.id.4030	11858	2	1	TRUE	NA	NA	0.00191817	11858	2.98181e-10	399054	TRUE	2.59518e-06	NA	NA	yes	yes	order.Verrucomicrobiales.id.4030.summary.txt.gz.csv
rs61779207	G	A	G	A	-0.0758309	-0.00147246	NA	0.223212	FALSE	FALSE	FALSE	OS1	0.0195782	0.940048	OS1	399054	0.0167762	6.72285e-06	order.Verrucomicrobiales.id.4030	order.Verrucomicrobiales.id.4030	11591	2	1	TRUE	NA	NA	0.00175993	11591	1.41746e-08	399054	TRUE	8.92147e-06	NA	NA	yes	yes	order.Verrucomicrobiales.id.4030.summary.txt.gz.csv
rs74542928	T	C	T	C	0.112164	0.00760171	NA	0.0477767	FALSE	FALSE	FALSE	OS1	0.0383916	0.843042	OS1	399054	0.0236422	1.63222e-06	order.Verrucomicrobiales.id.4030	order.Verrucomicrobiales.id.4030	11216	2	1	TRUE	NA	NA	0.00200308	11216	9.82473e-08	399054	TRUE	3.41019e-06	NA	NA	yes	yes	order.Verrucomicrobiales.id.4030.summary.txt.gz.csv
rs9349825	A	G	A	G	-0.0704036	-0.0147895	NA	0.189418	FALSE	FALSE	FALSE	OS1	0.0208697	0.478535	OS1	399054	0.0147128	2.53687e-06	order.Verrucomicrobiales.id.4030	order.Verrucomicrobiales.id.4030	11858	2	1	TRUE	NA	NA	0.00192763	11858	1.25847e-06	399054	TRUE	4.35713e-06	NA	NA	yes	yes	order.Verrucomicrobiales.id.4030.summary.txt.gz.csv
rs941682	G	A	G	A	-0.0631436	0.00368192	NA	0.273872	FALSE	FALSE	FALSE	OS1	0.0182924	0.840478	OS1	399054	0.0143767	9.61003e-06	order.Verrucomicrobiales.id.4030	order.Verrucomicrobiales.id.4030	11809	2	1	TRUE	NA	NA	0.00163113	11809	1.01526e-07	399054	TRUE	1.76257e-05	NA	NA	yes	yes	order.Verrucomicrobiales.id.4030.summary.txt.gz.csv
rs1135612	G	A	G	A	0.0529785	-0.0258979	NA	0.20998	FALSE	FALSE	FALSE	OS1	0.0199853	0.195029	OS1	399054	0.0119177	9.26307e-06	order.Selenomonadales.id.2165	order.Selenomonadales.id.2165	18164	2	1	TRUE	NA	NA	0.00108688	18164	4.20801e-06	399054	TRUE	4.57625e-05	NA	NA	yes	yes	order.Selenomonadales.id.2165.summary.txt.gz.csv
rs13086907	G	A	G	A	0.0625312	0.00256046	NA	0.222464	FALSE	FALSE	FALSE	OS1	0.0196397	0.896273	OS1	399054	0.0131735	1.95488e-06	order.Selenomonadales.id.2165	order.Selenomonadales.id.2165	18163	2	1	TRUE	NA	NA	0.00123912	18163	4.25929e-08	399054	TRUE	3.94995e-06	NA	NA	yes	yes	order.Selenomonadales.id.2165.summary.txt.gz.csv
rs1643968	T	C	T	C	-0.0565284	0.00471027	NA	0.358851	FALSE	FALSE	FALSE	OS1	0.0170179	0.781946	OS1	399054	0.0112298	4.14596e-07	order.Selenomonadales.id.2165	order.Selenomonadales.id.2165	18170	2	1	TRUE	NA	NA	0.00139276	18170	1.91977e-07	399054	TRUE	1.15073e-06	NA	NA	yes	yes	order.Selenomonadales.id.2165.summary.txt.gz.csv
rs1649999	A	G	A	G	0.0748989	-0.0619338	NA	0.0969298	FALSE	FALSE	FALSE	OS1	0.0279104	0.026485	OS1	399054	0.0166458	7.5812e-06	order.Selenomonadales.id.2165	order.Selenomonadales.id.2165	18036	2	1	TRUE	NA	NA	0.00112141	18036	1.23392e-05	399054	TRUE	8.1864e-05	NA	NA	yes	yes	order.Selenomonadales.id.2165.summary.txt.gz.csv
rs2834062	A	G	A	G	0.0489057	-0.01806	NA	0.313065	FALSE	FALSE	FALSE	OS1	0.0178596	0.311911	OS1	399054	0.0108842	8.4392e-06	order.Selenomonadales.id.2165	order.Selenomonadales.id.2165	18171	2	1	TRUE	NA	NA	0.00110998	18171	2.56249e-06	399054	TRUE	2.88425e-05	NA	NA	yes	yes	order.Selenomonadales.id.2165.summary.txt.gz.csv
rs4463806	T	C	T	C	-0.0543966	0.0337793	NA	0.192314	FALSE	FALSE	FALSE	OS1	0.0207149	0.102958	OS1	399054	0.0129365	7.80662e-06	order.Selenomonadales.id.2165	order.Selenomonadales.id.2165	18160	2	1	TRUE	NA	NA	0.000972788	18160	6.66351e-06	399054	TRUE	0.000162329	NA	NA	yes	yes	order.Selenomonadales.id.2165.summary.txt.gz.csv
rs4722181	T	G	T	G	0.0501306	0.0113449	NA	0.471414	FALSE	FALSE	FALSE	OS1	0.0163098	0.48669	OS1	399054	0.0105798	2.00112e-06	order.Selenomonadales.id.2165	order.Selenomonadales.id.2165	18163	2	1	TRUE	NA	NA	0.00123474	18163	1.21248e-06	399054	TRUE	7.1943e-06	NA	NA	yes	yes	order.Selenomonadales.id.2165.summary.txt.gz.csv
rs60274479	T	C	T	C	-0.0659623	-0.0254436	NA	0.198393	FALSE	FALSE	FALSE	OS1	0.0205277	0.215169	OS1	399054	0.0134137	1.1623e-06	order.Selenomonadales.id.2165	order.Selenomonadales.id.2165	17610	2	1	TRUE	NA	NA	0.00137148	17610	3.84986e-06	399054	TRUE	5.20181e-06	NA	NA	yes	yes	order.Selenomonadales.id.2165.summary.txt.gz.csv
rs61249479	A	C	A	C	0.0777075	0.0134065	NA	0.155218	FALSE	FALSE	FALSE	OS1	0.0224636	0.550633	OS1	399054	0.0168628	2.95471e-06	order.Selenomonadales.id.2165	order.Selenomonadales.id.2165	18165	2	1	TRUE	NA	NA	0.00116781	18165	8.9257e-07	399054	TRUE	1.17985e-05	NA	NA	yes	yes	order.Selenomonadales.id.2165.summary.txt.gz.csv
rs71405394	G	A	G	A	-0.114178	0.0186866	NA	0.0687703	FALSE	FALSE	FALSE	OS1	0.0325288	0.565654	OS1	399054	0.02405	2.16631e-06	order.Selenomonadales.id.2165	order.Selenomonadales.id.2165	13861	2	1	TRUE	NA	NA	0.00162367	13861	8.26979e-07	399054	TRUE	5.10307e-06	NA	NA	yes	yes	order.Selenomonadales.id.2165.summary.txt.gz.csv
rs73232831	G	A	G	A	-0.151829	-0.0336302	NA	0.0351776	FALSE	FALSE	FALSE	OS1	0.0443948	0.448735	OS1	399054	0.0314932	1.87452e-06	order.Selenomonadales.id.2165	order.Selenomonadales.id.2165	9382	2	1	TRUE	NA	NA	0.00247171	9382	1.43802e-06	399054	TRUE	3.3465e-06	NA	NA	yes	yes	order.Selenomonadales.id.2165.summary.txt.gz.csv
rs9423647	G	A	G	A	0.047817	0.0242975	NA	0.558979	FALSE	FALSE	FALSE	OS1	0.0164078	0.138648	OS1	399054	0.0105282	6.06114e-06	order.Selenomonadales.id.2165	order.Selenomonadales.id.2165	18164	2	1	TRUE	NA	NA	0.00113449	18164	5.49529e-06	399054	TRUE	3.59728e-05	NA	NA	yes	yes	order.Selenomonadales.id.2165.summary.txt.gz.csv
rs1035406	G	A	G	A	-0.114725	0.00293902	NA	0.115615	FALSE	FALSE	FALSE	OS1	0.0254412	0.908031	OS1	399054	0.0247994	4.07163e-06	order.Rhodospirillales.id.2667	order.Rhodospirillales.id.2667	8585	2	1	TRUE	NA	NA	0.00248722	8585	3.34426e-08	399054	TRUE	5.15845e-06	NA	NA	yes	yes	order.Rhodospirillales.id.2667.summary.txt.gz.csv
rs11591293	G	T	G	T	0.0722755	0.0176836	NA	0.424374	FALSE	FALSE	FALSE	OS1	0.0164723	0.283032	OS1	399054	0.0158186	4.68529e-06	order.Rhodospirillales.id.2667	order.Rhodospirillales.id.2667	8602	2	1	TRUE	NA	NA	0.00242156	8602	2.88803e-06	399054	TRUE	1.28543e-05	NA	NA	yes	yes	order.Rhodospirillales.id.2667.summary.txt.gz.csv
rs11630875	T	C	T	C	0.0945198	-0.00309425	NA	0.127047	FALSE	FALSE	FALSE	OS1	0.0245401	0.899661	OS1	399054	0.0202139	3.70379e-06	order.Rhodospirillales.id.2667	order.Rhodospirillales.id.2667	8595	2	1	TRUE	NA	NA	0.00253804	8595	3.98409e-08	399054	TRUE	4.10663e-06	NA	NA	yes	yes	order.Rhodospirillales.id.2667.summary.txt.gz.csv
rs13336560	C	T	C	T	-0.0695313	0.0266061	NA	0.544101	FALSE	FALSE	FALSE	OS1	0.0165884	0.108736	OS1	399054	0.0157065	9.74686e-06	order.Rhodospirillales.id.2667	order.Rhodospirillales.id.2667	8112	2	1	TRUE	NA	NA	0.00241064	8112	6.44646e-06	399054	TRUE	3.26388e-05	NA	NA	yes	yes	order.Rhodospirillales.id.2667.summary.txt.gz.csv
rs1549633	A	C	A	C	0.0996735	-0.0101161	NA	0.11528	FALSE	FALSE	FALSE	OS1	0.0255607	0.692277	OS1	399054	0.0216667	3.88024e-06	order.Rhodospirillales.id.2667	order.Rhodospirillales.id.2667	8112	2	1	TRUE	NA	NA	0.00260269	8112	3.9251e-07	399054	TRUE	6.91913e-06	NA	NA	yes	yes	order.Rhodospirillales.id.2667.summary.txt.gz.csv
rs3730086	A	G	A	G	0.0800354	-5.9642e-05	NA	0.251342	FALSE	FALSE	FALSE	OS1	0.0187482	0.997462	OS1	399054	0.0178737	7.98252e-06	order.Rhodospirillales.id.2667	order.Rhodospirillales.id.2667	8602	2	1	TRUE	NA	NA	0.00232608	8602	2.53604e-11	399054	TRUE	9.51528e-06	NA	NA	yes	yes	order.Rhodospirillales.id.2667.summary.txt.gz.csv
rs3754624	C	T	C	T	0.094128	-0.00614322	NA	0.176596	FALSE	FALSE	FALSE	OS1	0.0213095	0.773129	OS1	399054	0.0198389	2.68367e-06	order.Rhodospirillales.id.2667	order.Rhodospirillales.id.2667	8598	2	1	TRUE	NA	NA	0.00261198	8598	2.08265e-07	399054	TRUE	3.31697e-06	NA	NA	yes	yes	order.Rhodospirillales.id.2667.summary.txt.gz.csv
rs4278423	T	C	T	C	0.105215	0.0128855	NA	0.063081	FALSE	FALSE	FALSE	OS1	0.0335568	0.700985	OS1	399054	0.0233778	3.9804e-06	order.Rhodospirillales.id.2667	order.Rhodospirillales.id.2667	8603	2	1	TRUE	NA	NA	0.00234952	8603	3.69498e-07	399054	TRUE	1.10701e-05	NA	NA	yes	yes	order.Rhodospirillales.id.2667.summary.txt.gz.csv
rs55876211	C	T	C	T	-0.0865002	-0.00578865	NA	0.254343	FALSE	FALSE	FALSE	OS1	0.0187165	0.757108	OS1	399054	0.0195197	7.87313e-06	order.Rhodospirillales.id.2667	order.Rhodospirillales.id.2667	8596	2	1	TRUE	NA	NA	0.00227983	8596	2.39704e-07	399054	TRUE	1.44009e-05	NA	NA	yes	yes	order.Rhodospirillales.id.2667.summary.txt.gz.csv
rs61933850	G	A	G	A	0.164663	-0.0158221	NA	0.137222	FALSE	FALSE	FALSE	OS1	0.0237933	0.506062	OS1	399054	0.0360285	6.99876e-06	order.Rhodospirillales.id.2667	order.Rhodospirillales.id.2667	6846	2	1	TRUE	NA	NA	0.00304273	6846	1.10813e-06	399054	TRUE	8.88482e-06	NA	NA	yes	yes	order.Rhodospirillales.id.2667.summary.txt.gz.csv
rs7001029	C	T	C	T	0.120726	-0.00107432	NA	0.0929219	FALSE	FALSE	FALSE	OS1	0.0281754	0.969584	OS1	399054	0.0260989	2.83071e-06	order.Rhodospirillales.id.2667	order.Rhodospirillales.id.2667	8063	2	1	TRUE	NA	NA	0.00264736	8063	3.64332e-09	399054	TRUE	4.83085e-06	NA	NA	yes	yes	order.Rhodospirillales.id.2667.summary.txt.gz.csv
rs76784716	A	G	A	G	0.136039	0.0650214	NA	0.114062	FALSE	FALSE	FALSE	OS1	0.0252283	0.00995703	OS1	399054	0.0284399	1.31382e-06	order.Rhodospirillales.id.2667	order.Rhodospirillales.id.2667	8600	2	1	TRUE	NA	NA	0.00265412	8600	1.66456e-05	399054	TRUE	1.32441e-05	NA	NA	yes	yes	order.Rhodospirillales.id.2667.summary.txt.gz.csv
rs77304857	C	A	C	A	-0.0997433	0.0233706	NA	0.193624	FALSE	FALSE	FALSE	OS1	0.0206103	0.256824	OS1	399054	0.0222165	6.02031e-06	order.Rhodospirillales.id.2667	order.Rhodospirillales.id.2667	8602	2	1	TRUE	NA	NA	0.00233829	8602	3.22211e-06	399054	TRUE	1.90874e-05	NA	NA	yes	yes	order.Rhodospirillales.id.2667.summary.txt.gz.csv
rs9813022	A	G	A	G	-0.0830795	-0.000897361	NA	0.375152	FALSE	FALSE	FALSE	OS1	0.0168339	0.957487	OS1	399054	0.0162642	3.07213e-07	order.Rhodospirillales.id.2667	order.Rhodospirillales.id.2667	8600	2	1	TRUE	NA	NA	0.0030256	8600	7.12091e-09	399054	TRUE	4.57344e-07	NA	NA	yes	yes	order.Rhodospirillales.id.2667.summary.txt.gz.csv
rs10965428	C	A	C	A	-0.119902	0.0740343	NA	0.0561158	FALSE	FALSE	FALSE	OS1	0.0354893	0.0369692	OS1	399054	0.0258219	4.29151e-06	order.Pasteurellales.id.3688	order.Pasteurellales.id.3688	8873	2	1	TRUE	NA	NA	0.00242466	8873	1.09053e-05	399054	TRUE	1.84447e-05	NA	NA	yes	yes	order.Pasteurellales.id.3688.summary.txt.gz.csv
rs111582866	G	A	G	A	-0.113957	0.00122966	NA	0.0879405	FALSE	FALSE	FALSE	OS1	0.0288705	0.966027	OS1	399054	0.0256403	7.06627e-06	order.Pasteurellales.id.3688	order.Pasteurellales.id.3688	8616	2	1	TRUE	NA	NA	0.00228791	8616	4.54603e-09	399054	TRUE	1.13803e-05	NA	NA	yes	yes	order.Pasteurellales.id.3688.summary.txt.gz.csv
rs12050685	A	G	A	G	-0.0670948	-0.0241801	NA	0.280822	FALSE	FALSE	FALSE	OS1	0.0180866	0.181252	OS1	399054	0.015239	9.18513e-06	order.Pasteurellales.id.3688	order.Pasteurellales.id.3688	9411	2	1	TRUE	NA	NA	0.00205602	9411	4.47889e-06	399054	TRUE	3.3654e-05	NA	NA	yes	yes	order.Pasteurellales.id.3688.summary.txt.gz.csv
rs16970009	A	G	A	G	0.187381	0.0861416	NA	0.0198346	FALSE	FALSE	FALSE	OS1	0.059243	0.145936	OS1	399054	0.0429572	7.31531e-06	order.Pasteurellales.id.3688	order.Pasteurellales.id.3688	4703	2	1	TRUE	NA	NA	0.00403123	4703	5.2981e-06	399054	TRUE	2.96252e-05	NA	NA	yes	yes	order.Pasteurellales.id.3688.summary.txt.gz.csv
rs35510	A	G	A	G	0.122729	0.0693191	NA	0.0423341	FALSE	FALSE	FALSE	OS1	0.0407373	0.088828	OS1	399054	0.0264958	4.01576e-06	order.Pasteurellales.id.3688	order.Pasteurellales.id.3688	8671	2	1	TRUE	NA	NA	0.00246888	8671	7.25586e-06	399054	TRUE	1.47584e-05	NA	NA	yes	yes	order.Pasteurellales.id.3688.summary.txt.gz.csv
rs4822728	T	C	T	C	0.0685479	0.0127077	NA	0.483249	FALSE	FALSE	FALSE	OS1	0.016296	0.435507	OS1	399054	0.0149032	4.71847e-06	order.Pasteurellales.id.3688	order.Pasteurellales.id.3688	9412	2	1	TRUE	NA	NA	0.00224317	9412	1.52385e-06	399054	TRUE	9.60192e-06	NA	NA	yes	yes	order.Pasteurellales.id.3688.summary.txt.gz.csv
rs6972479	A	G	A	G	-0.0781862	0.061535	NA	0.206321	FALSE	FALSE	FALSE	OS1	0.0200595	0.00215765	OS1	399054	0.0175366	7.74817e-06	order.Pasteurellales.id.3688	order.Pasteurellales.id.3688	8616	2	1	TRUE	NA	NA	0.00230232	8616	2.35811e-05	399054	TRUE	7.39273e-05	NA	NA	yes	yes	order.Pasteurellales.id.3688.summary.txt.gz.csv
rs72756943	G	A	G	A	0.13988	0.0121227	NA	0.0667371	FALSE	FALSE	FALSE	OS1	0.0327991	0.711677	OS1	399054	0.0303029	3.35218e-06	order.Pasteurellales.id.3688	order.Pasteurellales.id.3688	8020	2	1	TRUE	NA	NA	0.00265048	8020	3.4233e-07	399054	TRUE	6.29577e-06	NA	NA	yes	yes	order.Pasteurellales.id.3688.summary.txt.gz.csv
rs73139353	A	C	A	C	-0.222573	-0.0139666	NA	0.0884741	FALSE	FALSE	FALSE	OS1	0.0289099	0.629019	OS1	399054	0.0484634	8.71314e-06	order.Pasteurellales.id.3688	order.Pasteurellales.id.3688	4047	2	1	TRUE	NA	NA	0.00518726	4047	5.84869e-07	399054	TRUE	6.28465e-06	NA	NA	yes	yes	order.Pasteurellales.id.3688.summary.txt.gz.csv
rs76022354	C	T	C	T	0.24289	0.00818517	NA	0.0496861	FALSE	FALSE	FALSE	OS1	0.0376058	0.827696	OS1	399054	0.0500406	1.82858e-06	order.Pasteurellales.id.3688	order.Pasteurellales.id.3688	3692	2	1	TRUE	NA	NA	0.00634428	3692	1.18718e-07	399054	TRUE	1.54784e-06	NA	NA	yes	yes	order.Pasteurellales.id.3688.summary.txt.gz.csv
rs78909003	T	C	T	C	-0.241159	0.014062	NA	0.0549756	FALSE	FALSE	FALSE	OS1	0.0359786	0.695913	OS1	399054	0.0498372	2.04893e-06	order.Pasteurellales.id.3688	order.Pasteurellales.id.3688	3638	2	1	TRUE	NA	NA	0.00639866	3638	3.82804e-07	399054	TRUE	1.80511e-06	NA	NA	yes	yes	order.Pasteurellales.id.3688.summary.txt.gz.csv
rs9382510	C	T	C	T	-0.0881865	-0.0274014	NA	0.264667	FALSE	FALSE	FALSE	OS1	0.0186187	0.141099	OS1	399054	0.0169965	2.476e-07	order.Pasteurellales.id.3688	order.Pasteurellales.id.3688	9410	2	1	TRUE	NA	NA	0.0028533	9410	5.42769e-06	399054	TRUE	9.46912e-07	NA	NA	yes	yes	order.Pasteurellales.id.3688.summary.txt.gz.csv
rs9895850	T	C	T	C	-0.176406	-0.029064	NA	0.0441582	FALSE	FALSE	FALSE	OS1	0.0393816	0.460509	OS1	399054	0.041017	9.08251e-06	order.Pasteurellales.id.3688	order.Pasteurellales.id.3688	4737	2	1	TRUE	NA	NA	0.00389125	4737	1.36488e-06	399054	TRUE	2.7603e-05	NA	NA	yes	yes	order.Pasteurellales.id.3688.summary.txt.gz.csv
rs9938097	T	C	T	C	-0.0710386	-0.0115032	NA	0.389766	FALSE	FALSE	FALSE	OS1	0.0167271	0.491641	OS1	399054	0.0158024	8.22604e-06	order.Pasteurellales.id.3688	order.Pasteurellales.id.3688	9402	2	1	TRUE	NA	NA	0.00214526	9402	1.18513e-06	399054	TRUE	1.44275e-05	NA	NA	yes	yes	order.Pasteurellales.id.3688.summary.txt.gz.csv
rs11251024	G	A	G	A	0.104201	0.0245866	NA	0.264132	FALSE	FALSE	FALSE	OS1	0.0185808	0.185759	OS1	399054	0.0206737	6.62801e-07	order.NB1n.id.3953	order.NB1n.id.3953	5107	2	1	TRUE	NA	NA	0.00495172	5107	4.3877e-06	399054	TRUE	1.20382e-06	NA	NA	yes	yes	order.NB1n.id.3953.summary.txt.gz.csv
rs11606187	A	G	A	G	-0.154539	0.0374264	NA	0.144746	FALSE	FALSE	FALSE	OS1	0.0230136	0.103892	OS1	399054	0.0326288	3.30586e-06	order.NB1n.id.3953	order.NB1n.id.3953	5102	2	1	TRUE	NA	NA	0.00437924	5102	6.62757e-06	399054	TRUE	6.19166e-06	NA	NA	yes	yes	order.NB1n.id.3953.summary.txt.gz.csv
rs13385922	T	C	T	C	0.0929494	0.00733427	NA	0.346472	FALSE	FALSE	FALSE	OS1	0.0171251	0.668452	OS1	399054	0.0201348	3.96829e-06	order.NB1n.id.3953	order.NB1n.id.3953	5106	2	1	TRUE	NA	NA	0.00415793	5106	4.5964e-07	399054	TRUE	5.75065e-06	NA	NA	yes	yes	order.NB1n.id.3953.summary.txt.gz.csv
rs166849	G	A	G	A	0.0911053	0.0017634	NA	0.415196	FALSE	FALSE	FALSE	OS1	0.0165435	0.915113	OS1	399054	0.0202239	7.73898e-06	order.NB1n.id.3953	order.NB1n.id.3953	5107	2	1	TRUE	NA	NA	0.00395947	5107	2.8472e-08	399054	TRUE	8.16117e-06	NA	NA	yes	yes	order.NB1n.id.3953.summary.txt.gz.csv
rs2172426	C	T	C	T	-0.10212	0.00869664	NA	0.403793	FALSE	FALSE	FALSE	OS1	0.0166755	0.602002	OS1	399054	0.0198947	3.17425e-07	order.NB1n.id.3953	order.NB1n.id.3953	5099	2	1	TRUE	NA	NA	0.00514273	5099	6.81578e-07	399054	TRUE	4.72596e-07	NA	NA	yes	yes	order.NB1n.id.3953.summary.txt.gz.csv
rs267959	A	G	A	G	0.0988612	-0.00329127	NA	0.276199	FALSE	FALSE	FALSE	OS1	0.0181957	0.85646	OS1	399054	0.0209676	2.61993e-06	order.NB1n.id.3953	order.NB1n.id.3953	5107	2	1	TRUE	NA	NA	0.00433584	5107	8.19898e-08	399054	TRUE	3.14809e-06	NA	NA	yes	yes	order.NB1n.id.3953.summary.txt.gz.csv
rs4383094	T	C	T	C	0.149188	-0.0100853	NA	0.141293	FALSE	FALSE	FALSE	OS1	0.0235516	0.668492	OS1	399054	0.0320662	4.28134e-06	order.NB1n.id.3953	order.NB1n.id.3953	5091	2	1	TRUE	NA	NA	0.00423542	5091	4.59523e-07	399054	TRUE	4.846e-06	NA	NA	yes	yes	order.NB1n.id.3953.summary.txt.gz.csv
rs60775321	T	C	T	C	-0.0962425	-0.00390467	NA	0.288595	FALSE	FALSE	FALSE	OS1	0.0180181	0.828436	OS1	399054	0.0213842	7.1046e-06	order.NB1n.id.3953	order.NB1n.id.3953	5101	2	1	TRUE	NA	NA	0.00395678	5101	1.17685e-07	399054	TRUE	8.81233e-06	NA	NA	yes	yes	order.NB1n.id.3953.summary.txt.gz.csv
rs72671304	T	C	T	C	0.172322	0.000432907	NA	0.0746087	FALSE	FALSE	FALSE	OS1	0.0311484	0.988911	OS1	399054	0.0370028	3.79578e-06	order.NB1n.id.3953	order.NB1n.id.3953	4887	2	1	TRUE	NA	NA	0.00442	4887	4.84048e-10	399054	TRUE	3.77623e-06	NA	NA	yes	yes	order.NB1n.id.3953.summary.txt.gz.csv
rs7911787	G	T	G	T	-0.223071	0.00196724	NA	0.0318896	FALSE	FALSE	FALSE	OS1	0.045742	0.965696	OS1	399054	0.0470232	3.38824e-06	order.NB1n.id.3953	order.NB1n.id.3953	3879	2	1	TRUE	NA	NA	0.00577099	3879	4.63506e-09	399054	TRUE	2.45801e-06	NA	NA	yes	yes	order.NB1n.id.3953.summary.txt.gz.csv
rs8126061	T	C	T	C	-0.159135	0.0246107	NA	0.12623	FALSE	FALSE	FALSE	OS1	0.0245023	0.315174	OS1	399054	0.0351904	7.36334e-06	order.NB1n.id.3953	order.NB1n.id.3953	5089	2	1	TRUE	NA	NA	0.00400387	5089	2.52815e-06	399054	TRUE	1.20077e-05	NA	NA	yes	yes	order.NB1n.id.3953.summary.txt.gz.csv
rs9542068	T	C	T	C	0.0990709	-0.00960004	NA	0.33575	FALSE	FALSE	FALSE	OS1	0.0172303	0.577418	OS1	399054	0.0218149	6.52339e-06	order.NB1n.id.3953	order.NB1n.id.3953	5107	2	1	TRUE	NA	NA	0.00402381	5107	7.77912e-07	399054	TRUE	8.72518e-06	NA	NA	yes	yes	order.NB1n.id.3953.summary.txt.gz.csv
rs11779863	G	A	G	A	-0.0772768	0.0115072	NA	0.159127	FALSE	FALSE	FALSE	OS1	0.0224499	0.608248	OS1	399054	0.0172171	6.68845e-06	order.MollicutesRF9.id.11579	order.MollicutesRF9.id.11579	10353	2	1	TRUE	NA	NA	0.00194247	10353	6.58386e-07	399054	TRUE	1.37297e-05	NA	NA	yes	yes	order.MollicutesRF9.id.11579.summary.txt.gz.csv
rs12566890	T	G	T	G	-0.103134	-0.0240476	NA	0.131787	FALSE	FALSE	FALSE	OS1	0.0243095	0.322554	OS1	399054	0.0241775	8.11201e-06	order.MollicutesRF9.id.11579	order.MollicutesRF9.id.11579	10339	2	1	TRUE	NA	NA	0.0017572	10339	2.45223e-06	399054	TRUE	5.05917e-05	NA	NA	yes	yes	order.MollicutesRF9.id.11579.summary.txt.gz.csv
rs13100746	C	T	C	T	0.0638979	0.0204889	NA	0.445116	FALSE	FALSE	FALSE	OS1	0.016355	0.210293	OS1	399054	0.0142685	7.28846e-06	order.MollicutesRF9.id.11579	order.MollicutesRF9.id.11579	10359	2	1	TRUE	NA	NA	0.00193259	10359	3.93283e-06	399054	TRUE	2.43922e-05	NA	NA	yes	yes	order.MollicutesRF9.id.11579.summary.txt.gz.csv
rs17235252	T	C	T	C	-0.122002	-0.0121051	NA	0.119182	FALSE	FALSE	FALSE	OS1	0.0252008	0.630982	OS1	399054	0.0255463	2.15879e-06	order.MollicutesRF9.id.11579	order.MollicutesRF9.id.11579	9531	2	1	TRUE	NA	NA	0.00238778	9531	5.782e-07	399054	TRUE	3.41342e-06	NA	NA	yes	yes	order.MollicutesRF9.id.11579.summary.txt.gz.csv
rs3932485	C	T	C	T	0.0626209	0.00457302	NA	0.391603	FALSE	FALSE	FALSE	OS1	0.0166843	0.784014	OS1	399054	0.0141623	9.92857e-06	order.MollicutesRF9.id.11579	order.MollicutesRF9.id.11579	10359	2	1	TRUE	NA	NA	0.00188415	10359	1.88261e-07	399054	TRUE	1.5589e-05	NA	NA	yes	yes	order.MollicutesRF9.id.11579.summary.txt.gz.csv
rs515984	T	C	T	C	-0.0875451	0.0553062	NA	0.115939	FALSE	FALSE	FALSE	OS1	0.0256314	0.0309471	OS1	399054	0.0190685	6.61366e-06	order.MollicutesRF9.id.11579	order.MollicutesRF9.id.11579	10359	2	1	TRUE	NA	NA	0.00203101	10359	1.16672e-05	399054	TRUE	2.81784e-05	NA	NA	yes	yes	order.MollicutesRF9.id.11579.summary.txt.gz.csv
rs638542	G	A	G	A	-0.070592	-0.0389512	NA	0.28811	FALSE	FALSE	FALSE	OS1	0.0179446	0.0299585	OS1	399054	0.0157049	5.17285e-06	order.MollicutesRF9.id.11579	order.MollicutesRF9.id.11579	9970	2	1	TRUE	NA	NA	0.0020228	9970	1.1807e-05	399054	TRUE	4.14519e-05	NA	NA	yes	yes	order.MollicutesRF9.id.11579.summary.txt.gz.csv
rs74603314	T	C	T	C	0.230767	-0.0376902	NA	0.0402768	FALSE	FALSE	FALSE	OS1	0.0418797	0.368139	OS1	399054	0.0489701	2.27641e-06	order.MollicutesRF9.id.11579	order.MollicutesRF9.id.11579	4033	2	1	TRUE	NA	NA	0.00547882	4033	2.02964e-06	399054	TRUE	4.34978e-06	NA	NA	yes	yes	order.MollicutesRF9.id.11579.summary.txt.gz.csv
rs76373661	G	A	G	A	0.0908218	0.00158244	NA	0.159506	FALSE	FALSE	FALSE	OS1	0.02223	0.943251	OS1	399054	0.0202986	5.15941e-06	order.MollicutesRF9.id.11579	order.MollicutesRF9.id.11579	10359	2	1	TRUE	NA	NA	0.00192919	10359	1.26983e-08	399054	TRUE	1.06086e-05	NA	NA	yes	yes	order.MollicutesRF9.id.11579.summary.txt.gz.csv
rs7706512	G	A	G	A	0.0657351	0.00942504	NA	0.521807	FALSE	FALSE	FALSE	OS1	0.0162987	0.563084	OS1	399054	0.0138979	2.27207e-06	order.MollicutesRF9.id.11579	order.MollicutesRF9.id.11579	10359	2	1	TRUE	NA	NA	0.00215538	10359	8.37974e-07	399054	TRUE	4.74471e-06	NA	NA	yes	yes	order.MollicutesRF9.id.11579.summary.txt.gz.csv
rs7801843	A	G	A	G	-0.0869495	0.0102645	NA	0.152259	FALSE	FALSE	FALSE	OS1	0.0226012	0.649715	OS1	399054	0.0194509	9.46882e-06	order.MollicutesRF9.id.11579	order.MollicutesRF9.id.11579	10359	2	1	TRUE	NA	NA	0.00192567	10359	5.16872e-07	399054	TRUE	1.42851e-05	NA	NA	yes	yes	order.MollicutesRF9.id.11579.summary.txt.gz.csv
rs7853673	G	A	G	A	-0.0624389	0.0112362	NA	0.462807	FALSE	FALSE	FALSE	OS1	0.016318	0.491091	OS1	399054	0.0139833	6.7325e-06	order.MollicutesRF9.id.11579	order.MollicutesRF9.id.11579	10359	2	1	TRUE	NA	NA	0.00192143	10359	1.18816e-06	399054	TRUE	1.72899e-05	NA	NA	yes	yes	order.MollicutesRF9.id.11579.summary.txt.gz.csv
rs949341	G	A	G	A	0.0656602	-0.0740644	NA	0.278207	FALSE	FALSE	FALSE	OS1	0.0184529	5.97737e-05	OS1	399054	0.0147216	7.73282e-06	order.MollicutesRF9.id.11579	order.MollicutesRF9.id.11579	10355	2	1	TRUE	NA	NA	0.00191775	10355	4.03685e-05	399054	TRUE	0.000167543	NA	NA	yes	yes	order.MollicutesRF9.id.11579.summary.txt.gz.csv
rs10202904	T	G	T	G	-0.121754	-0.0335498	NA	0.409367	FALSE	FALSE	FALSE	OS1	0.0166203	0.0435291	OS1	399054	0.0235357	3.0143e-07	order.Methanobacteriales.id.120	order.Methanobacteriales.id.120	3695	2	1	TRUE	NA	NA	0.0071944	3695	1.0211e-05	399054	TRUE	7.4513e-07	NA	NA	yes	yes	order.Methanobacteriales.id.120.summary.txt.gz.csv
rs10424197	G	A	G	A	-0.111274	0.00427283	NA	0.254513	FALSE	FALSE	FALSE	OS1	0.018843	0.82061	OS1	399054	0.0247517	9.27887e-06	order.Methanobacteriales.id.120	order.Methanobacteriales.id.120	3698	2	1	TRUE	NA	NA	0.0054385	3698	1.28855e-07	399054	TRUE	8.64486e-06	NA	NA	yes	yes	order.Methanobacteriales.id.120.summary.txt.gz.csv
rs4257531	G	A	G	A	0.164498	0.0513947	NA	0.105629	FALSE	FALSE	FALSE	OS1	0.026818	0.0553108	OS1	399054	0.0364959	7.44344e-06	order.Methanobacteriales.id.120	order.Methanobacteriales.id.120	3162	2	1	TRUE	NA	NA	0.00638799	3162	9.20344e-06	399054	TRUE	1.60163e-05	NA	NA	yes	yes	order.Methanobacteriales.id.120.summary.txt.gz.csv
rs56131665	G	A	G	A	0.178661	-0.0437644	NA	0.123079	FALSE	FALSE	FALSE	OS1	0.0248497	0.0782096	OS1	399054	0.039298	6.17992e-06	order.Methanobacteriales.id.120	order.Methanobacteriales.id.120	3572	2	1	TRUE	NA	NA	0.00575632	3572	7.77261e-06	399054	TRUE	1.32873e-05	NA	NA	yes	yes	order.Methanobacteriales.id.120.summary.txt.gz.csv
rs6508769	T	C	T	C	0.153519	0.00163194	NA	0.147047	FALSE	FALSE	FALSE	OS1	0.0230196	0.943482	OS1	399054	0.0344519	8.22529e-06	order.Methanobacteriales.id.120	order.Methanobacteriales.id.120	3319	2	1	TRUE	NA	NA	0.00595062	3319	1.25946e-08	399054	TRUE	9.59398e-06	NA	NA	yes	yes	order.Methanobacteriales.id.120.summary.txt.gz.csv
rs6776814	T	C	T	C	-0.199566	0.0502721	NA	0.0202602	FALSE	FALSE	FALSE	OS1	0.0582365	0.388005	OS1	399054	0.0411825	1.63062e-06	order.Methanobacteriales.id.120	order.Methanobacteriales.id.120	3385	2	1	TRUE	NA	NA	0.00689353	3385	1.86738e-06	399054	TRUE	2.1364e-06	NA	NA	yes	yes	order.Methanobacteriales.id.120.summary.txt.gz.csv
rs73068003	G	T	G	T	-0.15814	0.0137018	NA	0.0961544	FALSE	FALSE	FALSE	OS1	0.0276888	0.620705	OS1	399054	0.0351803	8.44583e-06	order.Methanobacteriales.id.120	order.Methanobacteriales.id.120	3692	2	1	TRUE	NA	NA	0.00544613	3692	6.13645e-07	399054	TRUE	9.75818e-06	NA	NA	yes	yes	order.Methanobacteriales.id.120.summary.txt.gz.csv
rs73457410	A	G	A	G	0.21534	-0.0243563	NA	0.0631712	FALSE	FALSE	FALSE	OS1	0.0335362	0.467674	OS1	399054	0.0436695	1.40855e-06	order.Methanobacteriales.id.120	order.Methanobacteriales.id.120	3498	2	1	TRUE	NA	NA	0.00690733	3498	1.3218e-06	399054	TRUE	1.3273e-06	NA	NA	yes	yes	order.Methanobacteriales.id.120.summary.txt.gz.csv
rs75208022	C	T	C	T	-0.227245	0.0316562	NA	0.0946593	FALSE	FALSE	FALSE	OS1	0.0278869	0.256307	OS1	399054	0.048763	5.92103e-06	order.Methanobacteriales.id.120	order.Methanobacteriales.id.120	3203	2	1	TRUE	NA	NA	0.00673883	3203	3.22913e-06	399054	TRUE	5.77649e-06	NA	NA	yes	yes	order.Methanobacteriales.id.120.summary.txt.gz.csv
rs894996	C	A	C	A	0.216999	-0.0333311	NA	0.0700212	FALSE	FALSE	FALSE	OS1	0.0319632	0.297042	OS1	399054	0.0449076	1.87557e-06	order.Methanobacteriales.id.120	order.Methanobacteriales.id.120	3582	2	1	TRUE	NA	NA	0.00647993	3582	2.72501e-06	399054	TRUE	2.52127e-06	NA	NA	yes	yes	order.Methanobacteriales.id.120.summary.txt.gz.csv
rs11110282	A	G	A	G	-0.10239	-0.03182	NA	0.0484149	FALSE	FALSE	FALSE	OS1	0.0380449	0.402942	OS1	399054	0.0217849	3.95665e-06	order.Lactobacillales.id.1800	order.Lactobacillales.id.1800	15956	2	1	TRUE	NA	NA	0.00138271	15956	1.75298e-06	399054	TRUE	8.84588e-06	NA	NA	yes	yes	order.Lactobacillales.id.1800.summary.txt.gz.csv
rs11627423	C	A	C	A	0.0499263	-0.010373	NA	0.366746	FALSE	FALSE	FALSE	OS1	0.0168752	0.538761	OS1	399054	0.0109744	5.08753e-06	order.Lactobacillales.id.1800	order.Lactobacillales.id.1800	17275	2	1	TRUE	NA	NA	0.00119676	17275	9.4685e-07	399054	TRUE	1.5064e-05	NA	NA	yes	yes	order.Lactobacillales.id.1800.summary.txt.gz.csv
rs11730038	G	A	G	A	-0.0605384	0.0108223	NA	0.294684	FALSE	FALSE	FALSE	OS1	0.0179361	0.546254	OS1	399054	0.0129052	5.09746e-06	order.Lactobacillales.id.1800	order.Lactobacillales.id.1800	17295	2	1	TRUE	NA	NA	0.00127089	17295	9.12333e-07	399054	TRUE	7.87792e-06	NA	NA	yes	yes	order.Lactobacillales.id.1800.summary.txt.gz.csv
rs12797734	T	C	T	C	0.0571279	0.00417501	NA	0.262002	FALSE	FALSE	FALSE	OS1	0.0187494	0.823789	OS1	399054	0.0127113	7.76523e-06	order.Lactobacillales.id.1800	order.Lactobacillales.id.1800	16820	2	1	TRUE	NA	NA	0.00119956	16820	1.24254e-07	399054	TRUE	1.32058e-05	NA	NA	yes	yes	order.Lactobacillales.id.1800.summary.txt.gz.csv
rs1595463	C	A	C	A	0.0479749	-0.00101217	NA	0.53851	FALSE	FALSE	FALSE	OS1	0.0164219	0.950853	OS1	399054	0.0108801	7.44354e-06	order.Lactobacillales.id.1800	order.Lactobacillales.id.1800	17276	2	1	TRUE	NA	NA	0.00112429	17276	9.51986e-09	399054	TRUE	1.68142e-05	NA	NA	yes	yes	order.Lactobacillales.id.1800.summary.txt.gz.csv
rs2370083	G	T	G	T	-0.08054	0.0114427	NA	0.0638561	FALSE	FALSE	FALSE	OS1	0.0333488	0.731508	OS1	399054	0.0180992	8.33495e-06	order.Lactobacillales.id.1800	order.Lactobacillales.id.1800	17183	2	1	TRUE	NA	NA	0.00115121	17183	2.95031e-07	399054	TRUE	1.81555e-05	NA	NA	yes	yes	order.Lactobacillales.id.1800.summary.txt.gz.csv
rs2952251	A	G	A	G	-0.0629317	-0.0164842	NA	0.226633	FALSE	FALSE	FALSE	OS1	0.0195112	0.398191	OS1	399054	0.0124177	3.36461e-07	order.Lactobacillales.id.1800	order.Lactobacillales.id.1800	17278	2	1	TRUE	NA	NA	0.00148445	17278	1.7887e-06	399054	TRUE	1.68321e-06	NA	NA	yes	yes	order.Lactobacillales.id.1800.summary.txt.gz.csv
rs34989881	A	G	A	G	0.113479	0.0147429	NA	0.0485528	FALSE	FALSE	FALSE	OS1	0.0388096	0.704036	OS1	399054	0.0246452	4.09354e-06	order.Lactobacillales.id.1800	order.Lactobacillales.id.1800	12921	2	1	TRUE	NA	NA	0.00163842	12921	3.61625e-07	399054	TRUE	8.07979e-06	NA	NA	yes	yes	order.Lactobacillales.id.1800.summary.txt.gz.csv
rs35344081	G	A	G	A	0.0642442	0.018636	NA	0.262993	FALSE	FALSE	FALSE	OS1	0.0184553	0.312594	OS1	399054	0.0127358	4.16066e-07	order.Lactobacillales.id.1800	order.Lactobacillales.id.1800	17292	2	1	TRUE	NA	NA	0.00146953	17292	2.55525e-06	399054	TRUE	2.22987e-06	NA	NA	yes	yes	order.Lactobacillales.id.1800.summary.txt.gz.csv
rs4028634	T	C	T	C	0.0532915	0.0172346	NA	0.364442	FALSE	FALSE	FALSE	OS1	0.0168953	0.30769	OS1	399054	0.01101	1.34806e-06	order.Lactobacillales.id.1800	order.Lactobacillales.id.1800	17295	2	1	TRUE	NA	NA	0.00135296	17295	2.60759e-06	399054	TRUE	5.90926e-06	NA	NA	yes	yes	order.Lactobacillales.id.1800.summary.txt.gz.csv
rs57872228	C	T	C	T	-0.0688415	-0.0137786	NA	0.118245	FALSE	FALSE	FALSE	OS1	0.025338	0.586585	OS1	399054	0.0146994	2.58252e-06	order.Lactobacillales.id.1800	order.Lactobacillales.id.1800	17293	2	1	TRUE	NA	NA	0.00126687	17293	7.4103e-07	399054	TRUE	7.70963e-06	NA	NA	yes	yes	order.Lactobacillales.id.1800.summary.txt.gz.csv
rs74663707	C	T	C	T	0.0982594	0.0216597	NA	0.0655028	FALSE	FALSE	FALSE	OS1	0.0332607	0.514912	OS1	399054	0.0224613	8.39558e-06	order.Lactobacillales.id.1800	order.Lactobacillales.id.1800	15695	2	1	TRUE	NA	NA	0.00121799	15695	1.0627e-06	399054	TRUE	3.13567e-05	NA	NA	yes	yes	order.Lactobacillales.id.1800.summary.txt.gz.csv
rs77558518	A	G	A	G	-0.106466	-0.0101222	NA	0.0956092	FALSE	FALSE	FALSE	OS1	0.027724	0.715033	OS1	399054	0.0223484	1.67435e-06	order.Lactobacillales.id.1800	order.Lactobacillales.id.1800	15758	2	1	TRUE	NA	NA	0.00143833	15758	3.34048e-07	399054	TRUE	4.22174e-06	NA	NA	yes	yes	order.Lactobacillales.id.1800.summary.txt.gz.csv
rs78938557	T	C	T	C	0.10553	0.0482302	NA	0.0294184	FALSE	FALSE	FALSE	OS1	0.0492099	0.327042	OS1	399054	0.0233581	2.31087e-06	order.Lactobacillales.id.1800	order.Lactobacillales.id.1800	15152	2	1	TRUE	NA	NA	0.00134549	15152	2.40715e-06	399054	TRUE	2.17659e-05	NA	NA	yes	yes	order.Lactobacillales.id.1800.summary.txt.gz.csv
rs9581006	C	T	C	T	0.22583	0.039949	NA	0.03713	FALSE	FALSE	FALSE	OS1	0.0434637	0.358026	OS1	399054	0.0469228	1.76596e-06	order.Lactobacillales.id.1800	order.Lactobacillales.id.1800	4224	2	1	TRUE	NA	NA	0.00545631	4224	2.11703e-06	399054	TRUE	2.75126e-06	NA	NA	yes	yes	order.Lactobacillales.id.1800.summary.txt.gz.csv
rs11150282	T	C	T	C	0.098235	0.00746945	NA	0.359916	FALSE	FALSE	FALSE	OS1	0.0169892	0.660184	OS1	399054	0.0197127	7.36053e-07	order.Gastranaerophilales.id.1591	order.Gastranaerophilales.id.1591	5864	2	1	TRUE	NA	NA	0.00421852	5864	4.84397e-07	399054	TRUE	1.00659e-06	NA	NA	yes	yes	order.Gastranaerophilales.id.1591.summary.txt.gz.csv
rs113884518	T	C	T	C	-0.20591	-0.0396617	NA	0.0245822	FALSE	FALSE	FALSE	OS1	0.0532008	0.455964	OS1	399054	0.0455376	7.73987e-06	order.Gastranaerophilales.id.1591	order.Gastranaerophilales.id.1591	4434	2	1	TRUE	NA	NA	0.00459214	4434	1.39276e-06	399054	TRUE	1.01115e-05	NA	NA	yes	yes	order.Gastranaerophilales.id.1591.summary.txt.gz.csv
rs28678345	T	C	T	C	0.213083	0.0154881	NA	0.0488285	FALSE	FALSE	FALSE	OS1	0.0377489	0.681593	OS1	399054	0.0471377	8.05953e-06	order.Gastranaerophilales.id.1591	order.Gastranaerophilales.id.1591	4315	2	1	TRUE	NA	NA	0.00471551	4315	4.2185e-07	399054	TRUE	8.59799e-06	NA	NA	yes	yes	order.Gastranaerophilales.id.1591.summary.txt.gz.csv
rs367480	G	A	G	A	-0.0841649	-0.00340221	NA	0.358427	FALSE	FALSE	FALSE	OS1	0.0170164	0.84153	OS1	399054	0.0185948	7.52418e-06	order.Gastranaerophilales.id.1591	order.Gastranaerophilales.id.1591	5878	2	1	TRUE	NA	NA	0.00347445	5878	1.00175e-07	399054	TRUE	7.96079e-06	NA	NA	yes	yes	order.Gastranaerophilales.id.1591.summary.txt.gz.csv
rs4129395	G	A	G	A	0.0904264	0.019653	NA	0.486151	FALSE	FALSE	FALSE	OS1	0.0162972	0.227853	OS1	399054	0.0185253	1.21742e-06	order.Gastranaerophilales.id.1591	order.Gastranaerophilales.id.1591	5878	2	1	TRUE	NA	NA	0.00403849	5878	3.64419e-06	399054	TRUE	2.64327e-06	NA	NA	yes	yes	order.Gastranaerophilales.id.1591.summary.txt.gz.csv
rs789069	A	C	A	C	-0.10413	0.022619	NA	0.140712	FALSE	FALSE	FALSE	OS1	0.0233741	0.333197	OS1	399054	0.0234459	6.50003e-06	order.Gastranaerophilales.id.1591	order.Gastranaerophilales.id.1591	5870	2	1	TRUE	NA	NA	0.00335018	5870	2.34664e-06	399054	TRUE	1.78945e-05	NA	NA	yes	yes	order.Gastranaerophilales.id.1591.summary.txt.gz.csv
rs79790072	T	C	T	C	0.226103	-0.0475902	NA	0.0308106	FALSE	FALSE	FALSE	OS1	0.0471886	0.31321	OS1	399054	0.0488017	3.5381e-06	order.Gastranaerophilales.id.1591	order.Gastranaerophilales.id.1591	4104	2	1	TRUE	NA	NA	0.0052057	4104	2.54877e-06	399054	TRUE	6.69449e-06	NA	NA	yes	yes	order.Gastranaerophilales.id.1591.summary.txt.gz.csv
rs8028558	A	G	A	G	0.08346	-0.0170336	NA	0.357579	FALSE	FALSE	FALSE	OS1	0.0170086	0.316599	OS1	399054	0.0188504	9.78236e-06	order.Gastranaerophilales.id.1591	order.Gastranaerophilales.id.1591	5875	2	1	TRUE	NA	NA	0.00332666	5875	2.5133e-06	399054	TRUE	1.93853e-05	NA	NA	yes	yes	order.Gastranaerophilales.id.1591.summary.txt.gz.csv
rs9864379	T	C	T	C	-0.160521	-0.028499	NA	0.149982	FALSE	FALSE	FALSE	OS1	0.0228454	0.212225	OS1	399054	0.0292752	4.65873e-08	order.Gastranaerophilales.id.1591	order.Gastranaerophilales.id.1591	5768	2	1	TRUE	NA	NA	0.00518719	5768	3.89969e-06	399054	TRUE	1.22356e-07	NA	NA	yes	yes	order.Gastranaerophilales.id.1591.summary.txt.gz.csv
rs1074800	A	G	A	G	0.0492438	0.0108359	NA	0.418798	FALSE	FALSE	FALSE	OS1	0.0165278	0.51207	OS1	399054	0.010887	6.14583e-06	order.Erysipelotrichales.id.2148	order.Erysipelotrichales.id.2148	17789	2	1	TRUE	NA	NA	0.0011489	17789	1.07713e-06	399054	TRUE	1.79311e-05	NA	NA	yes	yes	order.Erysipelotrichales.id.2148.summary.txt.gz.csv
rs10781552	C	T	C	T	-0.0552212	-0.0229648	NA	0.279944	FALSE	FALSE	FALSE	OS1	0.0181488	0.205741	OS1	399054	0.0116074	2.33114e-06	order.Erysipelotrichales.id.2148	order.Erysipelotrichales.id.2148	17789	2	1	TRUE	NA	NA	0.00127082	17789	4.01235e-06	399054	TRUE	1.12154e-05	NA	NA	yes	yes	order.Erysipelotrichales.id.2148.summary.txt.gz.csv
rs17530232	A	G	A	G	0.10305	-0.0229964	NA	0.0533659	FALSE	FALSE	FALSE	OS1	0.0361896	0.525139	OS1	399054	0.0224648	2.79123e-06	order.Erysipelotrichales.id.2148	order.Erysipelotrichales.id.2148	16622	2	1	TRUE	NA	NA	0.00126448	16622	1.01186e-06	399054	TRUE	1.26307e-05	NA	NA	yes	yes	order.Erysipelotrichales.id.2148.summary.txt.gz.csv
rs1884466	C	T	C	T	-0.0475363	-0.00567775	NA	0.520408	FALSE	FALSE	FALSE	OS1	0.0163763	0.728813	OS1	399054	0.0106939	9.52701e-06	order.Erysipelotrichales.id.2148	order.Erysipelotrichales.id.2148	18205	2	1	TRUE	NA	NA	0.00108435	18205	3.01225e-07	399054	TRUE	1.92133e-05	NA	NA	yes	yes	order.Erysipelotrichales.id.2148.summary.txt.gz.csv
rs2300774	G	A	G	A	0.0524152	-0.00893959	NA	0.439256	FALSE	FALSE	FALSE	OS1	0.0163816	0.585266	OS1	399054	0.0106784	8.95466e-07	order.Erysipelotrichales.id.2148	order.Erysipelotrichales.id.2148	18216	2	1	TRUE	NA	NA	0.00132107	18216	7.46264e-07	399054	TRUE	2.7994e-06	NA	NA	yes	yes	order.Erysipelotrichales.id.2148.summary.txt.gz.csv
rs290833	T	G	T	G	-0.0497374	0.00636697	NA	0.494169	FALSE	FALSE	FALSE	OS1	0.0163718	0.697352	OS1	399054	0.0111376	8.029e-06	order.Erysipelotrichales.id.2148	order.Erysipelotrichales.id.2148	17789	2	1	TRUE	NA	NA	0.00111993	17789	3.79003e-07	399054	TRUE	1.80196e-05	NA	NA	yes	yes	order.Erysipelotrichales.id.2148.summary.txt.gz.csv
rs35161940	T	C	T	C	-0.0806041	-0.0246227	NA	0.10691	FALSE	FALSE	FALSE	OS1	0.02642	0.351351	OS1	399054	0.0167641	1.8451e-06	order.Erysipelotrichales.id.2148	order.Erysipelotrichales.id.2148	18213	2	1	TRUE	NA	NA	0.00126785	18213	2.17658e-06	399054	TRUE	6.59889e-06	NA	NA	yes	yes	order.Erysipelotrichales.id.2148.summary.txt.gz.csv
rs4078432	C	T	C	T	-0.0608929	-0.0290728	NA	0.172634	FALSE	FALSE	FALSE	OS1	0.0216193	0.178702	OS1	399054	0.0133764	4.23104e-06	order.Erysipelotrichales.id.2148	order.Erysipelotrichales.id.2148	17789	2	1	TRUE	NA	NA	0.00116372	17789	4.53168e-06	399054	TRUE	2.97554e-05	NA	NA	yes	yes	order.Erysipelotrichales.id.2148.summary.txt.gz.csv
rs56970041	T	G	T	G	0.0724144	0.0492131	NA	0.061418	FALSE	FALSE	FALSE	OS1	0.0343105	0.151474	OS1	399054	0.0164471	5.40344e-06	order.Erysipelotrichales.id.2148	order.Erysipelotrichales.id.2148	18217	2	1	TRUE	NA	NA	0.00106312	18217	5.15556e-06	399054	TRUE	6.19763e-05	NA	NA	yes	yes	order.Erysipelotrichales.id.2148.summary.txt.gz.csv
rs62504403	C	T	C	T	0.0681159	-0.0301821	NA	0.195115	FALSE	FALSE	FALSE	OS1	0.0205505	0.141919	OS1	399054	0.0127883	1.12265e-07	order.Erysipelotrichales.id.2148	order.Erysipelotrichales.id.2148	16981	2	1	TRUE	NA	NA	0.00166814	16981	5.40533e-06	399054	TRUE	8.73027e-07	NA	NA	yes	yes	order.Erysipelotrichales.id.2148.summary.txt.gz.csv
rs7234058	T	C	T	C	-0.0945759	-0.028501	NA	0.0901695	FALSE	FALSE	FALSE	OS1	0.0282892	0.3137	OS1	399054	0.0194091	9.12341e-07	order.Erysipelotrichales.id.2148	order.Erysipelotrichales.id.2148	16874	2	1	TRUE	NA	NA	0.00140531	16874	2.5436e-06	399054	TRUE	4.90654e-06	NA	NA	yes	yes	order.Erysipelotrichales.id.2148.summary.txt.gz.csv
rs7826267	T	G	T	G	-0.0839071	0.00252807	NA	0.068191	FALSE	FALSE	FALSE	OS1	0.0330679	0.93906	OS1	399054	0.0199131	9.28449e-06	order.Erysipelotrichales.id.2148	order.Erysipelotrichales.id.2148	17586	2	1	TRUE	NA	NA	0.00100871	17586	1.46466e-08	399054	TRUE	4.00346e-05	NA	NA	yes	yes	order.Erysipelotrichales.id.2148.summary.txt.gz.csv
rs8003149	C	T	C	T	0.0538798	0.0129721	NA	0.332808	FALSE	FALSE	FALSE	OS1	0.0172963	0.453258	OS1	399054	0.0116888	4.08475e-06	order.Erysipelotrichales.id.2148	order.Erysipelotrichales.id.2148	18213	2	1	TRUE	NA	NA	0.00116539	18213	1.40956e-06	399054	TRUE	1.36051e-05	NA	NA	yes	yes	order.Erysipelotrichales.id.2148.summary.txt.gz.csv
rs11026530	T	C	T	C	0.0822408	0.0106875	NA	0.150449	FALSE	FALSE	FALSE	OS1	0.0228035	0.6393	OS1	399054	0.0186379	9.42684e-06	order.Enterobacteriales.id.3468	order.Enterobacteriales.id.3468	13485	2	1	TRUE	NA	NA	0.00144201	13485	5.50452e-07	399054	TRUE	2.10059e-05	NA	NA	yes	yes	order.Enterobacteriales.id.3468.summary.txt.gz.csv
rs2374342	C	A	C	A	0.0582927	-0.0292851	NA	0.413692	FALSE	FALSE	FALSE	OS1	0.0165336	0.0765191	OS1	399054	0.0126195	4.51618e-06	order.Enterobacteriales.id.3468	order.Enterobacteriales.id.3468	13577	2	1	TRUE	NA	NA	0.00156937	13577	7.86187e-06	399054	TRUE	2.44262e-05	NA	NA	yes	yes	order.Enterobacteriales.id.3468.summary.txt.gz.csv
rs35673018	G	A	G	A	0.0899642	0.0373861	NA	0.0895517	FALSE	FALSE	FALSE	OS1	0.0284401	0.188659	OS1	399054	0.0202934	7.63109e-06	order.Enterobacteriales.id.3468	order.Enterobacteriales.id.3468	13326	2	1	TRUE	NA	NA	0.00147283	13326	4.33039e-06	399054	TRUE	3.73243e-05	NA	NA	yes	yes	order.Enterobacteriales.id.3468.summary.txt.gz.csv
rs504442	T	G	T	G	0.084159	-0.0156269	NA	0.105108	FALSE	FALSE	FALSE	OS1	0.0266141	0.557092	OS1	399054	0.0189479	5.17092e-06	order.Enterobacteriales.id.3468	order.Enterobacteriales.id.3468	13578	2	1	TRUE	NA	NA	0.00145103	13578	8.63957e-07	399054	TRUE	2.04233e-05	NA	NA	yes	yes	order.Enterobacteriales.id.3468.summary.txt.gz.csv
rs62210023	A	G	A	G	0.0606754	-0.0225272	NA	0.345232	FALSE	FALSE	FALSE	OS1	0.0171246	0.188348	OS1	399054	0.0130125	3.13163e-06	order.Enterobacteriales.id.3468	order.Enterobacteriales.id.3468	13515	2	1	TRUE	NA	NA	0.0016064	13515	4.33653e-06	399054	TRUE	1.38394e-05	NA	NA	yes	yes	order.Enterobacteriales.id.3468.summary.txt.gz.csv
rs78143293	A	G	A	G	-0.0848521	-0.00408211	NA	0.121504	FALSE	FALSE	FALSE	OS1	0.0248998	0.869777	OS1	399054	0.0170415	1.19564e-06	order.Enterobacteriales.id.3468	order.Enterobacteriales.id.3468	13572	2	1	TRUE	NA	NA	0.00182363	13572	6.73516e-08	399054	TRUE	1.14349e-06	NA	NA	yes	yes	order.Enterobacteriales.id.3468.summary.txt.gz.csv
rs79757635	C	A	C	A	0.0758597	0.0290961	NA	0.137989	FALSE	FALSE	FALSE	OS1	0.0240942	0.227203	OS1	399054	0.0171286	9.31857e-06	order.Enterobacteriales.id.3468	order.Enterobacteriales.id.3468	13419	2	1	TRUE	NA	NA	0.00145979	13419	3.65438e-06	399054	TRUE	3.51562e-05	NA	NA	yes	yes	order.Enterobacteriales.id.3468.summary.txt.gz.csv
rs112381107	C	T	C	T	0.21009	0.0789674	NA	0.0633209	FALSE	FALSE	FALSE	OS1	0.0338985	0.0198312	OS1	399054	0.0456974	3.21653e-06	order.Desulfovibrionales.id.3156	order.Desulfovibrionales.id.3156	4455	2	1	TRUE	NA	NA	0.00472411	4455	1.35988e-05	399054	TRUE	1.53799e-05	NA	NA	yes	yes	order.Desulfovibrionales.id.3156.summary.txt.gz.csv
rs11599763	T	C	T	C	-0.0554862	-0.0182052	NA	0.407691	FALSE	FALSE	FALSE	OS1	0.0167049	0.275796	OS1	399054	0.0117486	2.60698e-06	order.Desulfovibrionales.id.3156	order.Desulfovibrionales.id.3156	15144	2	1	TRUE	NA	NA	0.00147086	15144	2.97627e-06	399054	TRUE	9.59988e-06	NA	NA	yes	yes	order.Desulfovibrionales.id.3156.summary.txt.gz.csv
rs17791387	A	G	A	G	-0.0727501	-0.0163507	NA	0.0952149	FALSE	FALSE	FALSE	OS1	0.0279056	0.557923	OS1	399054	0.0154369	2.25294e-06	order.Desulfovibrionales.id.3156	order.Desulfovibrionales.id.3156	15047	2	1	TRUE	NA	NA	0.00147405	15047	8.6032e-07	399054	TRUE	6.38095e-06	NA	NA	yes	yes	order.Desulfovibrionales.id.3156.summary.txt.gz.csv
rs186073	T	C	T	C	0.0529219	-0.01098	NA	0.395104	FALSE	FALSE	FALSE	OS1	0.0166608	0.509878	OS1	399054	0.0118542	8.74432e-06	order.Desulfovibrionales.id.3156	order.Desulfovibrionales.id.3156	14841	2	1	TRUE	NA	NA	0.00134135	14841	1.08839e-06	399054	TRUE	2.06499e-05	NA	NA	yes	yes	order.Desulfovibrionales.id.3156.summary.txt.gz.csv
rs2692012	A	G	A	G	0.112244	0.0173354	NA	0.054909	FALSE	FALSE	FALSE	OS1	0.0357637	0.627873	OS1	399054	0.0253553	2.27021e-06	order.Desulfovibrionales.id.3156	order.Desulfovibrionales.id.3156	13082	2	1	TRUE	NA	NA	0.001496	13082	5.8878e-07	399054	TRUE	1.96853e-05	NA	NA	yes	yes	order.Desulfovibrionales.id.3156.summary.txt.gz.csv
rs2838334	G	A	G	A	0.0569024	0.000932533	NA	0.343835	FALSE	FALSE	FALSE	OS1	0.0171261	0.956576	OS1	399054	0.0124223	4.16791e-06	order.Desulfovibrionales.id.3156	order.Desulfovibrionales.id.3156	15144	2	1	TRUE	NA	NA	0.00138379	15144	7.42988e-09	399054	TRUE	7.30666e-06	NA	NA	yes	yes	order.Desulfovibrionales.id.3156.summary.txt.gz.csv
rs3935584	C	T	C	T	-0.0524466	0.000335579	NA	0.532995	FALSE	FALSE	FALSE	OS1	0.0163608	0.983636	OS1	399054	0.0115749	7.1974e-06	order.Desulfovibrionales.id.3156	order.Desulfovibrionales.id.3156	15142	2	1	TRUE	NA	NA	0.00135422	15142	1.05427e-09	399054	TRUE	8.89514e-06	NA	NA	yes	yes	order.Desulfovibrionales.id.3156.summary.txt.gz.csv
rs4506934	C	T	C	T	-0.0953383	-0.00724712	NA	0.117856	FALSE	FALSE	FALSE	OS1	0.0254111	0.775495	OS1	399054	0.0201367	2.42998e-06	order.Desulfovibrionales.id.3156	order.Desulfovibrionales.id.3156	15037	2	1	TRUE	NA	NA	0.0014887	15037	2.03824e-07	399054	TRUE	4.38675e-06	NA	NA	yes	yes	order.Desulfovibrionales.id.3156.summary.txt.gz.csv
rs6058181	C	T	C	T	0.0836765	0.0212444	NA	0.162994	FALSE	FALSE	FALSE	OS1	0.022104	0.336495	OS1	399054	0.0166098	2.5277e-07	order.Desulfovibrionales.id.3156	order.Desulfovibrionales.id.3156	15076	2	1	TRUE	NA	NA	0.00168081	15076	2.31482e-06	399054	TRUE	1.93268e-06	NA	NA	yes	yes	order.Desulfovibrionales.id.3156.summary.txt.gz.csv
rs62020470	A	G	A	G	-0.0573633	-0.00703994	NA	0.179014	FALSE	FALSE	FALSE	OS1	0.0213359	0.741431	OS1	399054	0.0129462	7.50981e-06	order.Desulfovibrionales.id.3156	order.Desulfovibrionales.id.3156	15144	2	1	TRUE	NA	NA	0.00129491	15144	2.72826e-07	399054	TRUE	1.82746e-05	NA	NA	yes	yes	order.Desulfovibrionales.id.3156.summary.txt.gz.csv
rs72647048	T	C	T	C	-0.0772459	0.0339343	NA	0.112623	FALSE	FALSE	FALSE	OS1	0.0258151	0.188674	OS1	399054	0.0170876	9.00294e-06	order.Desulfovibrionales.id.3156	order.Desulfovibrionales.id.3156	15144	2	1	TRUE	NA	NA	0.00134777	15144	4.33011e-06	399054	TRUE	2.85542e-05	NA	NA	yes	yes	order.Desulfovibrionales.id.3156.summary.txt.gz.csv
rs9928243	C	A	C	A	-0.0544713	0.00352933	NA	0.472857	FALSE	FALSE	FALSE	OS1	0.0163451	0.829046	OS1	399054	0.0117811	3.96636e-06	order.Desulfovibrionales.id.3156	order.Desulfovibrionales.id.3156	15143	2	1	TRUE	NA	NA	0.00140993	15143	1.16837e-07	399054	TRUE	6.9298e-06	NA	NA	yes	yes	order.Desulfovibrionales.id.3156.summary.txt.gz.csv
rs11073596	T	G	T	G	0.0510212	0.0290999	NA	0.382046	FALSE	FALSE	FALSE	OS1	0.0168648	0.0844403	OS1	399054	0.0114339	8.14449e-06	order.Coriobacteriales.id.810	order.Coriobacteriales.id.810	17527	2	1	TRUE	NA	NA	0.00113491	17527	7.46084e-06	399054	TRUE	6.00656e-05	NA	NA	yes	yes	order.Coriobacteriales.id.810.summary.txt.gz.csv
rs11250875	T	C	T	C	0.06075	0.0572716	NA	0.21413	FALSE	FALSE	FALSE	OS1	0.0196479	0.00355812	OS1	399054	0.0130939	4.82844e-06	order.Coriobacteriales.id.810	order.Coriobacteriales.id.810	17690	2	1	TRUE	NA	NA	0.00121548	17690	2.12916e-05	399054	TRUE	8.19955e-05	NA	NA	yes	yes	order.Coriobacteriales.id.810.summary.txt.gz.csv
rs11656361	A	C	A	C	0.0773006	-0.00455785	NA	0.183346	FALSE	FALSE	FALSE	OS1	0.0209446	0.82773	OS1	399054	0.017553	8.02017e-06	order.Coriobacteriales.id.810	order.Coriobacteriales.id.810	16665	2	1	TRUE	NA	NA	0.00116253	16665	1.18671e-07	399054	TRUE	1.95335e-05	NA	NA	yes	yes	order.Coriobacteriales.id.810.summary.txt.gz.csv
rs12974142	G	A	G	A	0.0789796	0.027332	NA	0.070295	FALSE	FALSE	FALSE	OS1	0.0321776	0.395653	OS1	399054	0.0177205	8.51232e-06	order.Coriobacteriales.id.810	order.Coriobacteriales.id.810	17413	2	1	TRUE	NA	NA	0.00113962	17413	1.80803e-06	399054	TRUE	2.81193e-05	NA	NA	yes	yes	order.Coriobacteriales.id.810.summary.txt.gz.csv
rs13307134	C	T	C	T	0.0565686	-0.00812672	NA	0.166684	FALSE	FALSE	FALSE	OS1	0.0220062	0.71191	OS1	399054	0.0126265	7.79931e-06	order.Coriobacteriales.id.810	order.Coriobacteriales.id.810	17527	2	1	TRUE	NA	NA	0.00114401	17527	3.41752e-07	399054	TRUE	1.64582e-05	NA	NA	yes	yes	order.Coriobacteriales.id.810.summary.txt.gz.csv
rs1397793	G	A	G	A	-0.0498855	-0.0222195	NA	0.309639	FALSE	FALSE	FALSE	OS1	0.0178203	0.212446	OS1	399054	0.0112446	9.77381e-06	order.Coriobacteriales.id.810	order.Coriobacteriales.id.810	17527	2	1	TRUE	NA	NA	0.00112179	17527	3.8959e-06	399054	TRUE	4.40022e-05	NA	NA	yes	yes	order.Coriobacteriales.id.810.summary.txt.gz.csv
rs1816223	A	G	A	G	-0.0586265	0.0219622	NA	0.200245	FALSE	FALSE	FALSE	OS1	0.0203878	0.281381	OS1	399054	0.0129006	4.84114e-06	order.Coriobacteriales.id.810	order.Coriobacteriales.id.810	17688	2	1	TRUE	NA	NA	0.00116636	17688	2.9079e-06	399054	TRUE	2.39885e-05	NA	NA	yes	yes	order.Coriobacteriales.id.810.summary.txt.gz.csv
rs240104	T	C	T	C	-0.0603429	0.0106765	NA	0.284537	FALSE	FALSE	FALSE	OS1	0.0182114	0.557706	OS1	399054	0.0126849	1.51603e-06	order.Coriobacteriales.id.810	order.Coriobacteriales.id.810	17577	2	1	TRUE	NA	NA	0.00128595	17577	8.61274e-07	399054	TRUE	5.78462e-06	NA	NA	yes	yes	order.Coriobacteriales.id.810.summary.txt.gz.csv
rs2442778	G	A	G	A	-0.116408	0.0520202	NA	0.051588	FALSE	FALSE	FALSE	OS1	0.0368532	0.158082	OS1	399054	0.0258545	9.02703e-06	order.Coriobacteriales.id.810	order.Coriobacteriales.id.810	13472	2	1	TRUE	NA	NA	0.00150271	13472	4.993e-06	399054	TRUE	3.0195e-05	NA	NA	yes	yes	order.Coriobacteriales.id.810.summary.txt.gz.csv
rs3025411	A	G	A	G	0.0926543	-0.0213408	NA	0.107522	FALSE	FALSE	FALSE	OS1	0.0263808	0.418543	OS1	399054	0.0209468	8.26912e-06	order.Coriobacteriales.id.810	order.Coriobacteriales.id.810	15671	2	1	TRUE	NA	NA	0.00124713	15671	1.63989e-06	399054	TRUE	2.90637e-05	NA	NA	yes	yes	order.Coriobacteriales.id.810.summary.txt.gz.csv
rs34739816	G	T	G	T	0.0965017	-0.0445196	NA	0.0581838	FALSE	FALSE	FALSE	OS1	0.0347768	0.200491	OS1	399054	0.0207666	3.88358e-06	order.Coriobacteriales.id.810	order.Coriobacteriales.id.810	16593	2	1	TRUE	NA	NA	0.00129988	16593	4.10669e-06	399054	TRUE	1.7359e-05	NA	NA	yes	yes	order.Coriobacteriales.id.810.summary.txt.gz.csv
rs67561917	A	G	A	G	-0.0714367	-0.0284515	NA	0.180961	FALSE	FALSE	FALSE	OS1	0.0212566	0.180742	OS1	399054	0.0154113	5.39129e-06	order.Coriobacteriales.id.810	order.Coriobacteriales.id.810	17333	2	1	TRUE	NA	NA	0.00123823	17333	4.48943e-06	399054	TRUE	2.01056e-05	NA	NA	yes	yes	order.Coriobacteriales.id.810.summary.txt.gz.csv
rs719099	A	G	A	G	0.0778402	-0.0351657	NA	0.0984665	FALSE	FALSE	FALSE	OS1	0.0273356	0.198288	OS1	399054	0.0155815	5.43317e-07	order.Coriobacteriales.id.810	order.Coriobacteriales.id.810	17687	2	1	TRUE	NA	NA	0.00140919	17687	4.14715e-06	399054	TRUE	3.79615e-06	NA	NA	yes	yes	order.Coriobacteriales.id.810.summary.txt.gz.csv
rs8010111	G	A	G	A	-0.103377	0.0330094	NA	0.081165	FALSE	FALSE	FALSE	OS1	0.0297407	0.267039	OS1	399054	0.0229286	6.89624e-06	order.Coriobacteriales.id.810	order.Coriobacteriales.id.810	15996	2	1	TRUE	NA	NA	0.00126935	15996	3.08704e-06	399054	TRUE	2.64602e-05	NA	NA	yes	yes	order.Coriobacteriales.id.810.summary.txt.gz.csv
rs10774377	A	G	A	G	0.0523003	-4.76545e-06	NA	0.435291	FALSE	FALSE	FALSE	OS1	0.0164372	0.999769	OS1	399054	0.0113859	3.80899e-06	order.Clostridiales.id.1863	order.Clostridiales.id.1863	18330	2	1	TRUE	NA	NA	0.00114989	18330	2.10631e-13	399054	TRUE	7.10922e-06	NA	NA	yes	yes	order.Clostridiales.id.1863.summary.txt.gz.csv
rs112334273	G	A	G	A	0.0639383	-0.0359023	NA	0.277151	FALSE	FALSE	FALSE	OS1	0.0182455	0.0490987	OS1	399054	0.0127404	4.07257e-07	order.Clostridiales.id.1863	order.Clostridiales.id.1863	18217	2	1	TRUE	NA	NA	0.00138078	18217	9.70285e-06	399054	TRUE	6.94397e-06	NA	NA	yes	yes	order.Clostridiales.id.1863.summary.txt.gz.csv
rs13105690	T	C	T	C	-0.0527441	0.000993546	NA	0.284983	FALSE	FALSE	FALSE	OS1	0.0180906	0.956202	OS1	399054	0.011818	9.36806e-06	order.Clostridiales.id.1863	order.Clostridiales.id.1863	18340	2	1	TRUE	NA	NA	0.00108501	18340	7.55859e-09	399054	TRUE	1.35232e-05	NA	NA	yes	yes	order.Clostridiales.id.1863.summary.txt.gz.csv
rs13179700	T	C	T	C	0.0510953	0.0302926	NA	0.344707	FALSE	FALSE	FALSE	OS1	0.0171943	0.078107	OS1	399054	0.0109569	3.52111e-06	order.Clostridiales.id.1863	order.Clostridiales.id.1863	18338	2	1	TRUE	NA	NA	0.00118459	18338	7.77806e-06	399054	TRUE	2.79629e-05	NA	NA	yes	yes	order.Clostridiales.id.1863.summary.txt.gz.csv
rs1842454	G	A	G	A	-0.0543676	0.000132703	NA	0.187141	FALSE	FALSE	FALSE	OS1	0.020877	0.994928	OS1	399054	0.012734	9.91744e-06	order.Clostridiales.id.1863	order.Clostridiales.id.1863	18340	2	1	TRUE	NA	NA	0.00099304	18340	1.0125e-10	399054	TRUE	3.01268e-05	NA	NA	yes	yes	order.Clostridiales.id.1863.summary.txt.gz.csv
rs2273429	A	G	A	G	-0.0726191	0.0165638	NA	0.105217	FALSE	FALSE	FALSE	OS1	0.0265829	0.533221	OS1	399054	0.0153105	4.16871e-06	order.Clostridiales.id.1863	order.Clostridiales.id.1863	18337	2	1	TRUE	NA	NA	0.00122549	18337	9.72938e-07	399054	TRUE	6.60372e-06	NA	NA	yes	yes	order.Clostridiales.id.1863.summary.txt.gz.csv
rs290772	G	A	G	A	0.084254	-0.00411162	NA	0.0534737	FALSE	FALSE	FALSE	OS1	0.0363374	0.909911	OS1	399054	0.0196297	9.99759e-06	order.Clostridiales.id.1863	order.Clostridiales.id.1863	17129	2	1	TRUE	NA	NA	0.00107449	17129	3.2084e-08	399054	TRUE	2.92673e-05	NA	NA	yes	yes	order.Clostridiales.id.1863.summary.txt.gz.csv
rs6442336	C	T	C	T	-0.0547729	0.021901	NA	0.252835	FALSE	FALSE	FALSE	OS1	0.018777	0.243465	OS1	399054	0.0124169	9.62568e-06	order.Clostridiales.id.1863	order.Clostridiales.id.1863	18333	2	1	TRUE	NA	NA	0.00106036	18333	3.40914e-06	399054	TRUE	4.74422e-05	NA	NA	yes	yes	order.Clostridiales.id.1863.summary.txt.gz.csv
rs6814436	T	C	T	C	0.0741858	0.00420388	NA	0.14172	FALSE	FALSE	FALSE	OS1	0.0233534	0.857143	OS1	399054	0.0150814	9.06288e-07	order.Clostridiales.id.1863	order.Clostridiales.id.1863	18336	2	1	TRUE	NA	NA	0.00131804	18336	8.12028e-08	399054	TRUE	1.83432e-06	NA	NA	yes	yes	order.Clostridiales.id.1863.summary.txt.gz.csv
rs6815608	T	C	T	C	0.104089	0.0417545	NA	0.150948	FALSE	FALSE	FALSE	OS1	0.0225975	0.0646383	OS1	399054	0.0210883	3.71989e-07	order.Clostridiales.id.1863	order.Clostridiales.id.1863	16731	2	1	TRUE	NA	NA	0.0014542	16731	8.55564e-06	399054	TRUE	8.05892e-06	NA	NA	yes	yes	order.Clostridiales.id.1863.summary.txt.gz.csv
rs72738886	T	C	T	C	0.0865333	-0.0540966	NA	0.0756222	FALSE	FALSE	FALSE	OS1	0.0309435	0.080423	OS1	399054	0.0190392	8.41577e-06	order.Clostridiales.id.1863	order.Clostridiales.id.1863	16934	2	1	TRUE	NA	NA	0.00121852	16934	7.65893e-06	399054	TRUE	4.17066e-05	NA	NA	yes	yes	order.Clostridiales.id.1863.summary.txt.gz.csv
rs76767978	G	A	G	A	0.0699806	-0.0117664	NA	0.150142	FALSE	FALSE	FALSE	OS1	0.0228814	0.607087	OS1	399054	0.0156318	8.17561e-06	order.Clostridiales.id.1863	order.Clostridiales.id.1863	18329	2	1	TRUE	NA	NA	0.00109237	18329	6.62662e-07	399054	TRUE	1.96578e-05	NA	NA	yes	yes	order.Clostridiales.id.1863.summary.txt.gz.csv
rs1511453	A	G	A	G	0.0910999	-0.0308129	NA	0.058095	FALSE	FALSE	FALSE	OS1	0.034839	0.376461	OS1	399054	0.0199479	8.00097e-06	order.Burkholderiales.id.2874	order.Burkholderiales.id.2874	17032	2	1	TRUE	NA	NA	0.00122319	17032	1.96021e-06	399054	TRUE	1.76684e-05	NA	NA	yes	yes	order.Burkholderiales.id.2874.summary.txt.gz.csv
rs1928341	A	G	A	G	0.0507782	-0.00778525	NA	0.405101	FALSE	FALSE	FALSE	OS1	0.0165827	0.638725	OS1	399054	0.0110587	4.51508e-06	order.Burkholderiales.id.2874	order.Burkholderiales.id.2874	17096	2	1	TRUE	NA	NA	0.00123188	17096	5.52338e-07	399054	TRUE	1.08148e-05	NA	NA	yes	yes	order.Burkholderiales.id.2874.summary.txt.gz.csv
rs2321387	G	A	G	A	-0.0508514	-0.00789797	NA	0.429952	FALSE	FALSE	FALSE	OS1	0.0164702	0.631562	OS1	399054	0.0109588	3.25787e-06	order.Burkholderiales.id.2874	order.Burkholderiales.id.2874	17095	2	1	TRUE	NA	NA	0.00125811	17095	5.7624e-07	399054	TRUE	8.76119e-06	NA	NA	yes	yes	order.Burkholderiales.id.2874.summary.txt.gz.csv
rs2613606	C	T	C	T	-0.0499561	-0.006889	NA	0.41848	FALSE	FALSE	FALSE	OS1	0.0165541	0.6773	OS1	399054	0.0109264	4.13357e-06	order.Burkholderiales.id.2874	order.Burkholderiales.id.2874	17092	2	1	TRUE	NA	NA	0.00122166	17092	4.33982e-07	399054	TRUE	1.12401e-05	NA	NA	yes	yes	order.Burkholderiales.id.2874.summary.txt.gz.csv
rs4033856	C	T	C	T	0.0833446	-0.000329878	NA	0.087704	FALSE	FALSE	FALSE	OS1	0.0288534	0.990878	OS1	399054	0.0167489	5.66823e-07	order.Burkholderiales.id.2874	order.Burkholderiales.id.2874	15897	2	1	TRUE	NA	NA	0.00155541	15897	3.27554e-10	399054	TRUE	1.08133e-06	NA	NA	yes	yes	order.Burkholderiales.id.2874.summary.txt.gz.csv
rs6087811	T	G	T	G	-0.101587	0.0190752	NA	0.101047	FALSE	FALSE	FALSE	OS1	0.0272169	0.483389	OS1	399054	0.0198817	2.88374e-07	order.Burkholderiales.id.2874	order.Burkholderiales.id.2874	16135	2	1	TRUE	NA	NA	0.00161566	16135	1.23092e-06	399054	TRUE	1.1179e-06	NA	NA	yes	yes	order.Burkholderiales.id.2874.summary.txt.gz.csv
rs62191117	A	G	A	G	0.0679995	-0.00313829	NA	0.205728	FALSE	FALSE	FALSE	OS1	0.0202062	0.876574	OS1	399054	0.0132471	2.79099e-07	order.Burkholderiales.id.2874	order.Burkholderiales.id.2874	16975	2	1	TRUE	NA	NA	0.00155003	16975	6.04488e-08	399054	TRUE	5.89695e-07	NA	NA	yes	yes	order.Burkholderiales.id.2874.summary.txt.gz.csv
rs62395635	T	C	T	C	0.109911	-0.045019	NA	0.0615894	FALSE	FALSE	FALSE	OS1	0.0338936	0.184098	OS1	399054	0.0236375	2.90228e-06	order.Burkholderiales.id.2874	order.Burkholderiales.id.2874	15062	2	1	TRUE	NA	NA	0.00143361	15062	4.42104e-06	399054	TRUE	1.63256e-05	NA	NA	yes	yes	order.Burkholderiales.id.2874.summary.txt.gz.csv
rs75242906	C	T	C	T	-0.120974	-0.0346131	NA	0.0835073	FALSE	FALSE	FALSE	OS1	0.0298507	0.246236	OS1	399054	0.0281273	9.74519e-06	order.Burkholderiales.id.2874	order.Burkholderiales.id.2874	10766	2	1	TRUE	NA	NA	0.00171558	10766	3.36931e-06	399054	TRUE	5.0181e-05	NA	NA	yes	yes	order.Burkholderiales.id.2874.summary.txt.gz.csv
rs7638039	T	C	T	C	0.0580987	0.000452508	NA	0.246614	FALSE	FALSE	FALSE	OS1	0.0189328	0.980932	OS1	399054	0.012673	4.83593e-06	order.Burkholderiales.id.2874	order.Burkholderiales.id.2874	17078	2	1	TRUE	NA	NA	0.00122928	17078	1.43151e-09	399054	TRUE	7.3429e-06	NA	NA	yes	yes	order.Burkholderiales.id.2874.summary.txt.gz.csv
rs10831953	G	A	G	A	0.0537537	0.0292634	NA	0.299318	FALSE	FALSE	FALSE	OS1	0.0177442	0.0991106	OS1	399054	0.0123746	9.94742e-06	order.Bifidobacteriales.id.432	order.Bifidobacteriales.id.432	14915	2	1	TRUE	NA	NA	0.00126369	14915	6.8156e-06	399054	TRUE	7.78664e-05	NA	NA	yes	yes	order.Bifidobacteriales.id.432.summary.txt.gz.csv
rs12446429	T	C	T	C	0.0810099	0.00615061	NA	0.195903	FALSE	FALSE	FALSE	OS1	0.0210606	0.770254	OS1	399054	0.019073	8.52886e-06	order.Bifidobacteriales.id.432	order.Bifidobacteriales.id.432	14008	2	1	TRUE	NA	NA	0.00128636	14008	2.1373e-07	399054	TRUE	3.79023e-05	NA	NA	yes	yes	order.Bifidobacteriales.id.432.summary.txt.gz.csv
rs13020688	G	A	G	A	0.0584045	-0.0281937	NA	0.304441	FALSE	FALSE	FALSE	OS1	0.0177439	0.112079	OS1	399054	0.0122081	1.57375e-06	order.Bifidobacteriales.id.432	order.Bifidobacteriales.id.432	14795	2	1	TRUE	NA	NA	0.00154478	14795	6.32665e-06	399054	TRUE	1.10255e-05	NA	NA	yes	yes	order.Bifidobacteriales.id.432.summary.txt.gz.csv
rs182549	C	T	C	T	0.11707	0.0355797	NA	0.397902	FALSE	FALSE	FALSE	OS1	0.0168707	0.0349478	OS1	399054	0.0126703	5.942e-20	order.Bifidobacteriales.id.432	order.Bifidobacteriales.id.432	14915	2	1	TRUE	NA	NA	0.00569206	14915	1.11456e-05	399054	TRUE	4.61425e-18	NA	NA	yes	yes	order.Bifidobacteriales.id.432.summary.txt.gz.csv
rs4957061	T	C	T	C	0.0569873	0.000640081	NA	0.422229	FALSE	FALSE	FALSE	OS1	0.0166358	0.969308	OS1	399054	0.0116907	1.1517e-06	order.Bifidobacteriales.id.432	order.Bifidobacteriales.id.432	14795	2	1	TRUE	NA	NA	0.00160368	14795	3.70982e-09	399054	TRUE	1.77098e-06	NA	NA	yes	yes	order.Bifidobacteriales.id.432.summary.txt.gz.csv
rs540489	T	G	T	G	-0.0632518	-0.0255846	NA	0.175764	FALSE	FALSE	FALSE	OS1	0.0214324	0.232581	OS1	399054	0.013817	5.36811e-06	order.Bifidobacteriales.id.432	order.Bifidobacteriales.id.432	14688	2	1	TRUE	NA	NA	0.00142495	14688	3.57096e-06	399054	TRUE	1.95693e-05	NA	NA	yes	yes	order.Bifidobacteriales.id.432.summary.txt.gz.csv
rs55888705	A	G	A	G	0.053673	-0.0144074	NA	0.280894	FALSE	FALSE	FALSE	OS1	0.0181398	0.427053	OS1	399054	0.0120586	8.66208e-06	order.Bifidobacteriales.id.432	order.Bifidobacteriales.id.432	14914	2	1	TRUE	NA	NA	0.00132679	14914	1.5808e-06	399054	TRUE	2.46202e-05	NA	NA	yes	yes	order.Bifidobacteriales.id.432.summary.txt.gz.csv
rs6899771	A	G	A	G	-0.0914312	-0.0419998	NA	0.100611	FALSE	FALSE	FALSE	OS1	0.0269748	0.119471	OS1	399054	0.0202604	7.27995e-06	order.Bifidobacteriales.id.432	order.Bifidobacteriales.id.432	14150	2	1	TRUE	NA	NA	0.00143739	14150	6.07499e-06	399054	TRUE	3.38974e-05	NA	NA	yes	yes	order.Bifidobacteriales.id.432.summary.txt.gz.csv
rs7174549	C	T	C	T	0.0551726	0.0012272	NA	0.358839	FALSE	FALSE	FALSE	OS1	0.0170165	0.942507	OS1	399054	0.0124655	6.8678e-06	order.Bifidobacteriales.id.432	order.Bifidobacteriales.id.432	14915	2	1	TRUE	NA	NA	0.00131188	14915	1.30335e-08	399054	TRUE	1.48567e-05	NA	NA	yes	yes	order.Bifidobacteriales.id.432.summary.txt.gz.csv
rs7322849	T	C	T	C	0.110676	0.072359	NA	0.0908886	FALSE	FALSE	FALSE	OS1	0.0278858	0.00946368	OS1	399054	0.0200996	1.74032e-08	order.Bifidobacteriales.id.432	order.Bifidobacteriales.id.432	14915	2	1	TRUE	NA	NA	0.00202901	14915	1.68726e-05	399054	TRUE	9.02481e-07	NA	NA	yes	yes	order.Bifidobacteriales.id.432.summary.txt.gz.csv
rs857444	C	T	C	T	0.0553965	-0.000414683	NA	0.370267	FALSE	FALSE	FALSE	OS1	0.0169283	0.980457	OS1	399054	0.0120669	3.82492e-06	order.Bifidobacteriales.id.432	order.Bifidobacteriales.id.432	14914	2	1	TRUE	NA	NA	0.00141131	14914	1.50375e-09	399054	TRUE	6.74856e-06	NA	NA	yes	yes	order.Bifidobacteriales.id.432.summary.txt.gz.csv
rs11146701	A	G	A	G	0.0473596	0.0103986	NA	0.341615	FALSE	FALSE	FALSE	OS1	0.0171167	0.543511	OS1	399054	0.010541	7.08228e-06	order.Bacteroidales.id.913	order.Bacteroidales.id.913	18220	2	1	TRUE	NA	NA	0.0011068	18220	9.24868e-07	399054	TRUE	1.99136e-05	NA	NA	yes	yes	order.Bacteroidales.id.913.summary.txt.gz.csv
rs17343978	A	C	A	C	-0.0552057	0.0040692	NA	0.20447	FALSE	FALSE	FALSE	OS1	0.020185	0.840233	OS1	399054	0.0120278	8.35928e-06	order.Bacteroidales.id.913	order.Bacteroidales.id.913	18334	2	1	TRUE	NA	NA	0.00114786	18334	1.01843e-07	399054	TRUE	8.80142e-06	NA	NA	yes	yes	order.Bacteroidales.id.913.summary.txt.gz.csv
rs2032750	T	C	T	C	-0.0508393	-0.010179	NA	0.460967	FALSE	FALSE	FALSE	OS1	0.0163349	0.533191	OS1	399054	0.0106807	1.91509e-06	order.Bacteroidales.id.913	order.Bacteroidales.id.913	17853	2	1	TRUE	NA	NA	0.0012676	17853	9.73077e-07	399054	TRUE	5.98735e-06	NA	NA	yes	yes	order.Bacteroidales.id.913.summary.txt.gz.csv
rs4916508	G	A	G	A	-0.0466729	-0.00175743	NA	0.424688	FALSE	FALSE	FALSE	OS1	0.0164791	0.91507	OS1	399054	0.0105312	8.47116e-06	order.Bacteroidales.id.913	order.Bacteroidales.id.913	18324	2	1	TRUE	NA	NA	0.00107086	18324	2.8501e-08	399054	TRUE	1.63066e-05	NA	NA	yes	yes	order.Bacteroidales.id.913.summary.txt.gz.csv
rs55773148	G	A	G	A	-0.121514	0.0110146	NA	0.0532909	FALSE	FALSE	FALSE	OS1	0.0363119	0.761635	OS1	399054	0.0236759	3.89585e-07	order.Bacteroidales.id.913	order.Bacteroidales.id.913	11349	2	1	TRUE	NA	NA	0.00231605	11349	2.30574e-07	399054	TRUE	5.49082e-07	NA	NA	yes	yes	order.Bacteroidales.id.913.summary.txt.gz.csv
rs62531359	T	G	T	G	0.0655728	0.02039	NA	0.182035	FALSE	FALSE	FALSE	OS1	0.0211974	0.336095	OS1	399054	0.0149891	9.08665e-06	order.Bacteroidales.id.913	order.Bacteroidales.id.913	18320	2	1	TRUE	NA	NA	0.00104368	18320	2.31867e-06	399054	TRUE	4.5962e-05	NA	NA	yes	yes	order.Bacteroidales.id.913.summary.txt.gz.csv
rs62575403	C	T	C	T	0.140055	-0.0496921	NA	0.0426399	FALSE	FALSE	FALSE	OS1	0.0404602	0.219381	OS1	399054	0.0311128	7.06129e-06	order.Bacteroidales.id.913	order.Bacteroidales.id.913	9668	2	1	TRUE	NA	NA	0.002092	9668	3.77996e-06	399054	TRUE	2.06886e-05	NA	NA	yes	yes	order.Bacteroidales.id.913.summary.txt.gz.csv
rs72706335	T	C	T	C	-0.22241	-0.0500684	NA	0.0247383	FALSE	FALSE	FALSE	OS1	0.052436	0.339655	OS1	399054	0.0493458	7.65519e-06	order.Bacteroidales.id.913	order.Bacteroidales.id.913	3819	2	1	TRUE	NA	NA	0.00529395	3819	2.28475e-06	399054	TRUE	1.1425e-05	NA	NA	yes	yes	order.Bacteroidales.id.913.summary.txt.gz.csv
rs73975615	G	A	G	A	-0.207018	-0.0104378	NA	0.00742051	FALSE	FALSE	FALSE	OS1	0.0981151	0.915278	OS1	399054	0.0442633	1.21616e-06	order.Bacteroidales.id.913	order.Bacteroidales.id.913	3350	2	1	TRUE	NA	NA	0.00649103	3350	2.83607e-08	399054	TRUE	3.45028e-06	NA	NA	yes	yes	order.Bacteroidales.id.913.summary.txt.gz.csv
rs7631304	G	A	G	A	-0.0645771	0.0246083	NA	0.146973	FALSE	FALSE	FALSE	OS1	0.0229827	0.284291	OS1	399054	0.0132957	8.36781e-07	order.Bacteroidales.id.913	order.Bacteroidales.id.913	18334	2	1	TRUE	NA	NA	0.00128518	18334	2.87297e-06	399054	TRUE	6.08021e-06	NA	NA	yes	yes	order.Bacteroidales.id.913.summary.txt.gz.csv
rs79585701	A	C	A	C	0.0646823	0.0239796	NA	0.141157	FALSE	FALSE	FALSE	OS1	0.0234165	0.305814	OS1	399054	0.0149628	9.98589e-06	order.Bacteroidales.id.913	order.Bacteroidales.id.913	18334	2	1	TRUE	NA	NA	0.00101834	18334	2.6279e-06	399054	TRUE	6.03514e-05	NA	NA	yes	yes	order.Bacteroidales.id.913.summary.txt.gz.csv
rs929878	C	T	C	T	-0.0548532	0.0070073	NA	0.212894	FALSE	FALSE	FALSE	OS1	0.0199108	0.724886	OS1	399054	0.012153	4.73377e-06	order.Bacteroidales.id.913	order.Bacteroidales.id.913	18334	2	1	TRUE	NA	NA	0.00111006	18334	3.1038e-07	399054	TRUE	1.43361e-05	NA	NA	yes	yes	order.Bacteroidales.id.913.summary.txt.gz.csv
rs10233278	T	C	T	C	-0.116319	-0.00590833	NA	0.554782	FALSE	FALSE	FALSE	OS1	0.0164626	0.719674	OS1	399054	0.0248527	3.50803e-06	order.Bacillales.id.1674	order.Bacillales.id.1674	3239	2	1	TRUE	NA	NA	0.00672169	3239	3.22777e-07	399054	TRUE	3.77673e-06	NA	NA	yes	yes	order.Bacillales.id.1674.summary.txt.gz.csv
rs10410917	T	C	T	C	0.11471	0.0260363	NA	0.611869	FALSE	FALSE	FALSE	OS1	0.0167175	0.11937	OS1	399054	0.0250025	5.57348e-06	order.Bacillales.id.1674	order.Bacillales.id.1674	3239	2	1	TRUE	NA	NA	0.00646071	3239	6.07832e-06	399054	TRUE	9.68283e-06	NA	NA	yes	yes	order.Bacillales.id.1674.summary.txt.gz.csv
rs11034576	A	G	A	G	0.205765	-0.0112984	NA	0.123906	FALSE	FALSE	FALSE	OS1	0.0245754	0.6457	OS1	399054	0.0453311	8.85974e-06	order.Bacillales.id.1674	order.Bacillales.id.1674	3076	2	1	TRUE	NA	NA	0.006658	3076	5.29667e-07	399054	TRUE	7.61222e-06	NA	NA	yes	yes	order.Bacillales.id.1674.summary.txt.gz.csv
rs11207728	G	A	G	A	-0.14455	-0.00596493	NA	0.163971	FALSE	FALSE	FALSE	OS1	0.0220026	0.786312	OS1	399054	0.0316912	5.73457e-06	order.Bacillales.id.1674	order.Bacillales.id.1674	3239	2	1	TRUE	NA	NA	0.0063861	3239	1.84176e-07	399054	TRUE	6.39276e-06	NA	NA	yes	yes	order.Bacillales.id.1674.summary.txt.gz.csv
rs11844714	A	G	A	G	-0.143245	-0.000305241	NA	0.205796	FALSE	FALSE	FALSE	OS1	0.0201985	0.987943	OS1	399054	0.0320272	5.06212e-06	order.Bacillales.id.1674	order.Bacillales.id.1674	3239	2	1	TRUE	NA	NA	0.00614193	3239	5.72292e-10	399054	TRUE	8.66842e-06	NA	NA	yes	yes	order.Bacillales.id.1674.summary.txt.gz.csv
rs1287018	G	A	G	A	0.141125	-0.021506	NA	0.187049	FALSE	FALSE	FALSE	OS1	0.0208136	0.301478	OS1	399054	0.0319309	9.87091e-06	order.Bacillales.id.1674	order.Bacillales.id.1674	3207	2	1	TRUE	NA	NA	0.00605786	3207	2.67543e-06	399054	TRUE	1.6721e-05	NA	NA	yes	yes	order.Bacillales.id.1674.summary.txt.gz.csv
rs4617108	A	G	A	G	0.248861	-0.0331223	NA	0.086267	FALSE	FALSE	FALSE	OS1	0.0290459	0.254143	OS1	399054	0.0525929	1.97506e-06	order.Bacillales.id.1674	order.Bacillales.id.1674	3018	2	1	TRUE	NA	NA	0.00736912	3018	3.25867e-06	399054	TRUE	4.05159e-06	NA	NA	yes	yes	order.Bacillales.id.1674.summary.txt.gz.csv
rs74420793	A	G	A	G	-0.164413	0.00939723	NA	0.103735	FALSE	FALSE	FALSE	OS1	0.0266349	0.724226	OS1	399054	0.0353763	3.07323e-06	order.Bacillales.id.1674	order.Bacillales.id.1674	3077	2	1	TRUE	NA	NA	0.00697528	3077	3.11938e-07	399054	TRUE	4.37457e-06	NA	NA	yes	yes	order.Bacillales.id.1674.summary.txt.gz.csv
rs2889192	G	T	G	T	0.0884052	-0.0505809	NA	0.148283	FALSE	FALSE	FALSE	OS1	0.0230116	0.0279447	OS1	399054	0.0194997	3.96723e-06	order.Actinomycetales.id.420	order.Actinomycetales.id.420	7711	2	1	TRUE	NA	NA	0.00265917	7711	1.21072e-05	399054	TRUE	2.84356e-05	NA	NA	yes	yes	order.Actinomycetales.id.420.summary.txt.gz.csv
rs34583783	G	T	G	T	0.123688	-0.0292689	NA	0.0608275	FALSE	FALSE	FALSE	OS1	0.0342769	0.393162	OS1	399054	0.0264254	5.53884e-06	order.Actinomycetales.id.420	order.Actinomycetales.id.420	7711	2	1	TRUE	NA	NA	0.00283387	7711	1.82717e-06	399054	TRUE	6.30056e-06	NA	NA	yes	yes	order.Actinomycetales.id.420.summary.txt.gz.csv
rs35011108	A	G	A	G	0.241546	-0.0495183	NA	0.0680812	FALSE	FALSE	FALSE	OS1	0.0323611	0.125972	OS1	399054	0.0503803	1.87658e-06	order.Actinomycetales.id.420	order.Actinomycetales.id.420	3630	2	1	TRUE	NA	NA	0.00629604	3630	5.8675e-06	399054	TRUE	3.80234e-06	NA	NA	yes	yes	order.Actinomycetales.id.420.summary.txt.gz.csv
rs4073240	G	A	G	A	0.074973	-0.0118327	NA	0.380551	FALSE	FALSE	FALSE	OS1	0.0167612	0.480214	OS1	399054	0.0164672	5.67895e-06	order.Actinomycetales.id.420	order.Actinomycetales.id.420	7711	2	1	TRUE	NA	NA	0.00268168	7711	1.2489e-06	399054	TRUE	1.03352e-05	NA	NA	yes	yes	order.Actinomycetales.id.420.summary.txt.gz.csv
rs11899949	G	A	G	A	0.130568	0.0140962	NA	0.308905	FALSE	FALSE	FALSE	OS1	0.0176722	0.425073	OS1	399054	0.0276239	2.7671e-06	genus.Victivallis.id.2256	genus.Victivallis.id.2256	3258	2	1	TRUE	NA	NA	0.00681473	3258	1.59438e-06	399054	TRUE	3.66319e-06	NA	NA	yes	yes	genus.Victivallis.id.2256.summary.txt.gz.csv
rs12512543	A	C	A	C	-0.178036	-0.0221322	NA	0.0849437	FALSE	FALSE	FALSE	OS1	0.0293351	0.450572	OS1	399054	0.0374344	2.5413e-06	genus.Victivallis.id.2256	genus.Victivallis.id.2256	3239	2	1	TRUE	NA	NA	0.00693916	3239	1.42641e-06	399054	TRUE	3.11814e-06	NA	NA	yes	yes	genus.Victivallis.id.2256.summary.txt.gz.csv
rs173120	T	C	T	C	0.13381	0.0210023	NA	0.189603	FALSE	FALSE	FALSE	OS1	0.0208353	0.313445	OS1	399054	0.0290127	7.65253e-06	genus.Victivallis.id.2256	genus.Victivallis.id.2256	3263	2	1	TRUE	NA	NA	0.00648073	3263	2.54627e-06	399054	TRUE	6.89318e-06	NA	NA	yes	yes	genus.Victivallis.id.2256.summary.txt.gz.csv
rs1882775	A	G	A	G	-0.13827	-0.0019853	NA	0.182562	FALSE	FALSE	FALSE	OS1	0.0210975	0.925029	OS1	399054	0.031273	8.72833e-06	genus.Victivallis.id.2256	genus.Victivallis.id.2256	3258	2	1	TRUE	NA	NA	0.00596809	3258	2.21902e-08	399054	TRUE	1.13381e-05	NA	NA	yes	yes	genus.Victivallis.id.2256.summary.txt.gz.csv
rs2546432	T	C	T	C	-0.110803	0.0226455	NA	0.455241	FALSE	FALSE	FALSE	OS1	0.0163769	0.166735	OS1	399054	0.0249655	9.93269e-06	genus.Victivallis.id.2256	genus.Victivallis.id.2256	3266	2	1	TRUE	NA	NA	0.00599875	3266	4.79147e-06	399054	TRUE	1.78209e-05	NA	NA	yes	yes	genus.Victivallis.id.2256.summary.txt.gz.csv
rs342302	A	G	A	G	-0.152754	0.0417774	NA	0.137775	FALSE	FALSE	FALSE	OS1	0.0237082	0.0780441	OS1	399054	0.0351572	8.15946e-06	genus.Victivallis.id.2256	genus.Victivallis.id.2256	3265	2	1	TRUE	NA	NA	0.0057522	3265	7.78131e-06	399054	TRUE	3.1308e-05	NA	NA	yes	yes	genus.Victivallis.id.2256.summary.txt.gz.csv
rs4764863	G	A	G	A	0.121561	0.00113914	NA	0.551795	FALSE	FALSE	FALSE	OS1	0.0163862	0.944577	OS1	399054	0.0246058	8.2222e-07	genus.Victivallis.id.2256	genus.Victivallis.id.2256	3266	2	1	TRUE	NA	NA	0.00742206	3266	1.21107e-08	399054	TRUE	9.24238e-07	NA	NA	yes	yes	genus.Victivallis.id.2256.summary.txt.gz.csv
rs4895919	T	C	T	C	-0.116918	0.0179081	NA	0.480077	FALSE	FALSE	FALSE	OS1	0.0163403	0.273104	OS1	399054	0.0247515	2.75199e-06	genus.Victivallis.id.2256	genus.Victivallis.id.2256	3254	2	1	TRUE	NA	NA	0.0068145	3254	3.00987e-06	399054	TRUE	4.22664e-06	NA	NA	yes	yes	genus.Victivallis.id.2256.summary.txt.gz.csv
rs56349194	A	G	A	G	-0.158501	-0.0119204	NA	0.129179	FALSE	FALSE	FALSE	OS1	0.024232	0.622769	OS1	399054	0.0315231	6.25748e-07	genus.Victivallis.id.2256	genus.Victivallis.id.2256	3266	2	1	TRUE	NA	NA	0.00768611	3266	6.0642e-07	399054	TRUE	7.1901e-07	NA	NA	yes	yes	genus.Victivallis.id.2256.summary.txt.gz.csv
rs911666	T	C	T	C	-0.118576	-0.0243559	NA	0.303346	FALSE	FALSE	FALSE	OS1	0.01772	0.169289	OS1	399054	0.0263146	7.65252e-06	genus.Victivallis.id.2256	genus.Victivallis.id.2256	3267	2	1	TRUE	NA	NA	0.00618049	3267	4.73423e-06	399054	TRUE	1.30873e-05	NA	NA	yes	yes	genus.Victivallis.id.2256.summary.txt.gz.csv
rs1882878	A	G	A	G	-0.0768966	-0.0137731	NA	0.298672	FALSE	FALSE	FALSE	OS1	0.0178048	0.439189	OS1	399054	0.0163908	2.98089e-06	genus.Veillonella.id.2198	genus.Veillonella.id.2198	9282	2	1	TRUE	NA	NA	0.00236611	9282	1.49954e-06	399054	TRUE	6.20924e-06	NA	NA	yes	yes	genus.Veillonella.id.2198.summary.txt.gz.csv
rs2013594	T	C	T	C	-0.0720698	0.0104375	NA	0.403845	FALSE	FALSE	FALSE	OS1	0.016633	0.530319	OS1	399054	0.0155153	3.42129e-06	genus.Veillonella.id.2198	genus.Veillonella.id.2198	9283	2	1	TRUE	NA	NA	0.00231943	9283	9.86784e-07	399054	TRUE	6.94515e-06	NA	NA	yes	yes	genus.Veillonella.id.2198.summary.txt.gz.csv
rs55807413	A	G	A	G	0.107329	0.00892925	NA	0.0997924	FALSE	FALSE	FALSE	OS1	0.0272256	0.742932	OS1	399054	0.0237633	5.51435e-06	genus.Veillonella.id.2198	genus.Veillonella.id.2198	8610	2	1	TRUE	NA	NA	0.00236424	8610	2.69554e-07	399054	TRUE	9.91676e-06	NA	NA	yes	yes	genus.Veillonella.id.2198.summary.txt.gz.csv
rs62376424	C	T	C	T	-0.0762216	-0.00467324	NA	0.306616	FALSE	FALSE	FALSE	OS1	0.0177297	0.792102	OS1	399054	0.0163499	3.65453e-06	genus.Veillonella.id.2198	genus.Veillonella.id.2198	8999	2	1	TRUE	NA	NA	0.00240979	8999	1.74102e-07	399054	TRUE	4.9012e-06	NA	NA	yes	yes	genus.Veillonella.id.2198.summary.txt.gz.csv
rs6656807	A	G	A	G	0.0703062	0.0182572	NA	0.386617	FALSE	FALSE	FALSE	OS1	0.0168905	0.279736	OS1	399054	0.0153954	5.49694e-06	genus.Veillonella.id.2198	genus.Veillonella.id.2198	8999	2	1	TRUE	NA	NA	0.00231261	8999	2.92788e-06	399054	TRUE	1.33922e-05	NA	NA	yes	yes	genus.Veillonella.id.2198.summary.txt.gz.csv
rs742016	A	G	A	G	-0.0688571	-0.0082888	NA	0.332977	FALSE	FALSE	FALSE	OS1	0.0172631	0.631123	OS1	399054	0.0149769	4.65692e-06	genus.Veillonella.id.2198	genus.Veillonella.id.2198	9279	2	1	TRUE	NA	NA	0.0022733	9279	5.77718e-07	399054	TRUE	7.79674e-06	NA	NA	yes	yes	genus.Veillonella.id.2198.summary.txt.gz.csv
rs10892421	C	T	C	T	-0.103858	0.000390778	NA	0.440435	FALSE	FALSE	FALSE	OS1	0.0164556	0.981054	OS1	399054	0.0213953	1.38588e-06	genus.unknowngenus.id.959	genus.unknowngenus.id.959	4565	2	1	TRUE	NA	NA	0.00513752	4565	1.4132e-09	399054	TRUE	1.43902e-06	NA	NA	yes	yes	genus.unknowngenus.id.959.summary.txt.gz.csv
rs115909738	A	C	A	C	-0.134627	-0.039334	NA	0.18051	FALSE	FALSE	FALSE	OS1	0.0211544	0.0629738	OS1	399054	0.0297761	6.49132e-06	genus.unknowngenus.id.959	genus.unknowngenus.id.959	4866	2	1	TRUE	NA	NA	0.00418517	4866	8.66366e-06	399054	TRUE	1.81606e-05	NA	NA	yes	yes	genus.unknowngenus.id.959.summary.txt.gz.csv
rs11691923	G	A	G	A	-0.0923453	0.0342443	NA	0.478818	FALSE	FALSE	FALSE	OS1	0.0163442	0.0361535	OS1	399054	0.0206883	8.35281e-06	genus.unknowngenus.id.959	genus.unknowngenus.id.959	4862	2	1	TRUE	NA	NA	0.00408288	4862	1.10006e-05	399054	TRUE	2.62896e-05	NA	NA	yes	yes	genus.unknowngenus.id.959.summary.txt.gz.csv
rs12261792	T	G	T	G	-0.113723	0.0157166	NA	0.161964	FALSE	FALSE	FALSE	OS1	0.0222245	0.479458	OS1	399054	0.0256243	9.57331e-06	genus.unknowngenus.id.959	genus.unknowngenus.id.959	4868	2	1	TRUE	NA	NA	0.00403152	4868	1.25321e-06	399054	TRUE	1.48931e-05	NA	NA	yes	yes	genus.unknowngenus.id.959.summary.txt.gz.csv
rs13165831	A	G	A	G	-0.120653	0.0138183	NA	0.277737	FALSE	FALSE	FALSE	OS1	0.0182357	0.448595	OS1	399054	0.0243306	9.81018e-07	genus.unknowngenus.id.959	genus.unknowngenus.id.959	4294	2	1	TRUE	NA	NA	0.00569682	4294	1.43891e-06	399054	TRUE	1.24061e-06	NA	NA	yes	yes	genus.unknowngenus.id.959.summary.txt.gz.csv
rs1969793	G	A	G	A	0.102671	-0.020181	NA	0.314623	FALSE	FALSE	FALSE	OS1	0.0175384	0.249866	OS1	399054	0.0218939	3.25688e-06	genus.unknowngenus.id.959	genus.unknowngenus.id.959	4868	2	1	TRUE	NA	NA	0.00449901	4868	3.31799e-06	399054	TRUE	5.87401e-06	NA	NA	yes	yes	genus.unknowngenus.id.959.summary.txt.gz.csv
rs2317372	C	T	C	T	-0.0946411	-0.00353006	NA	0.386913	FALSE	FALSE	FALSE	OS1	0.0167341	0.832926	OS1	399054	0.0210788	7.92994e-06	genus.unknowngenus.id.959	genus.unknowngenus.id.959	4565	2	1	TRUE	NA	NA	0.00439847	4565	1.11514e-07	399054	TRUE	9.07055e-06	NA	NA	yes	yes	genus.unknowngenus.id.959.summary.txt.gz.csv
rs2831909	T	C	T	C	0.132488	0.0111883	NA	0.122006	FALSE	FALSE	FALSE	OS1	0.025023	0.654787	OS1	399054	0.0306785	5.89797e-06	genus.unknowngenus.id.959	genus.unknowngenus.id.959	4868	2	1	TRUE	NA	NA	0.00381812	4868	5.00979e-07	399054	TRUE	2.23272e-05	NA	NA	yes	yes	genus.unknowngenus.id.959.summary.txt.gz.csv
rs4766410	C	T	C	T	0.0969305	0.0271064	NA	0.296145	FALSE	FALSE	FALSE	OS1	0.0183211	0.139003	OS1	399054	0.0212237	5.33871e-06	genus.unknowngenus.id.959	genus.unknowngenus.id.959	4565	2	1	TRUE	NA	NA	0.00455038	4565	5.48541e-06	399054	TRUE	1.18701e-05	NA	NA	yes	yes	genus.unknowngenus.id.959.summary.txt.gz.csv
rs66473610	T	G	T	G	0.181405	0.00572033	NA	0.120069	FALSE	FALSE	FALSE	OS1	0.0250163	0.81913	OS1	399054	0.0401061	8.79131e-06	genus.unknowngenus.id.959	genus.unknowngenus.id.959	4059	2	1	TRUE	NA	NA	0.00501749	4059	1.31029e-07	399054	TRUE	7.71148e-06	NA	NA	yes	yes	genus.unknowngenus.id.959.summary.txt.gz.csv
rs75285799	T	C	T	C	0.132213	-0.00410608	NA	0.156358	FALSE	FALSE	FALSE	OS1	0.0223117	0.853988	OS1	399054	0.0275812	3.24795e-06	genus.unknowngenus.id.959	genus.unknowngenus.id.959	4867	2	1	TRUE	NA	NA	0.00470105	4867	8.48711e-08	399054	TRUE	2.13482e-06	NA	NA	yes	yes	genus.unknowngenus.id.959.summary.txt.gz.csv
rs9534068	A	G	A	G	0.098738	0.00751751	NA	0.382913	FALSE	FALSE	FALSE	OS1	0.0168185	0.654889	OS1	399054	0.0211319	3.06718e-06	genus.unknowngenus.id.959	genus.unknowngenus.id.959	4862	2	1	TRUE	NA	NA	0.00447206	4862	5.00661e-07	399054	TRUE	4.40506e-06	NA	NA	yes	yes	genus.unknowngenus.id.959.summary.txt.gz.csv
rs10060821	T	C	T	C	0.0624208	-0.00753497	NA	0.24215	FALSE	FALSE	FALSE	OS1	0.019109	0.693348	OS1	399054	0.0140818	9.00351e-06	genus.unknowngenus.id.826	genus.unknowngenus.id.826	13275	2	1	TRUE	NA	NA	0.0014782	13275	3.89635e-07	399054	TRUE	1.79621e-05	NA	NA	yes	yes	genus.unknowngenus.id.826.summary.txt.gz.csv
rs10782329	C	T	C	T	0.0602791	-0.0154178	NA	0.309782	FALSE	FALSE	FALSE	OS1	0.0176851	0.38332	OS1	399054	0.0137552	7.89888e-06	genus.unknowngenus.id.826	genus.unknowngenus.id.826	12859	2	1	TRUE	NA	NA	0.00149145	12859	1.90458e-06	399054	TRUE	3.20941e-05	NA	NA	yes	yes	genus.unknowngenus.id.826.summary.txt.gz.csv
rs11257188	A	C	A	C	-0.109509	0.00409225	NA	0.131858	FALSE	FALSE	FALSE	OS1	0.0244197	0.866914	OS1	399054	0.0225832	1.84757e-06	genus.unknowngenus.id.826	genus.unknowngenus.id.826	13282	2	1	TRUE	NA	NA	0.00176751	13282	7.03743e-08	399054	TRUE	2.15037e-06	NA	NA	yes	yes	genus.unknowngenus.id.826.summary.txt.gz.csv
rs116151565	A	G	A	G	0.111567	-0.00773379	NA	0.12244	FALSE	FALSE	FALSE	OS1	0.0252015	0.758936	OS1	399054	0.024565	6.20451e-06	genus.unknowngenus.id.826	genus.unknowngenus.id.826	13128	2	1	TRUE	NA	NA	0.001569	13128	2.35995e-07	399054	TRUE	1.02084e-05	NA	NA	yes	yes	genus.unknowngenus.id.826.summary.txt.gz.csv
rs13147561	A	G	A	G	-0.0993127	-0.0045882	NA	0.0935898	FALSE	FALSE	FALSE	OS1	0.0283269	0.871327	OS1	399054	0.0227994	9.56832e-06	genus.unknowngenus.id.826	genus.unknowngenus.id.826	12632	2	1	TRUE	NA	NA	0.00150006	12632	6.57441e-08	399054	TRUE	2.05348e-05	NA	NA	yes	yes	genus.unknowngenus.id.826.summary.txt.gz.csv
rs142372196	A	G	A	G	-0.0736201	-0.0229599	NA	0.0995939	FALSE	FALSE	FALSE	OS1	0.0273347	0.400934	OS1	399054	0.0160907	5.43706e-06	genus.unknowngenus.id.826	genus.unknowngenus.id.826	13200	2	1	TRUE	NA	NA	0.0015836	13200	1.768e-06	399054	TRUE	1.3624e-05	NA	NA	yes	yes	genus.unknowngenus.id.826.summary.txt.gz.csv
rs55922055	T	C	T	C	-0.239699	0.00369502	NA	0.0310535	FALSE	FALSE	FALSE	OS1	0.0474658	0.937951	OS1	399054	0.0476043	2.27779e-07	genus.unknowngenus.id.826	genus.unknowngenus.id.826	4010	2	1	TRUE	NA	NA	0.006286	4010	1.5186e-08	399054	TRUE	5.83809e-07	NA	NA	yes	yes	genus.unknowngenus.id.826.summary.txt.gz.csv
rs599752	C	T	C	T	-0.0630207	0.0125402	NA	0.274833	FALSE	FALSE	FALSE	OS1	0.0182471	0.49193	OS1	399054	0.0137964	4.05511e-06	genus.unknowngenus.id.826	genus.unknowngenus.id.826	13281	2	1	TRUE	NA	NA	0.00156886	13281	1.18356e-06	399054	TRUE	1.24774e-05	NA	NA	yes	yes	genus.unknowngenus.id.826.summary.txt.gz.csv
rs6431586	A	G	A	G	-0.0954152	-0.007989	NA	0.0835101	FALSE	FALSE	FALSE	OS1	0.0295216	0.786687	OS1	399054	0.0205715	2.72211e-06	genus.unknowngenus.id.826	genus.unknowngenus.id.826	13205	2	1	TRUE	NA	NA	0.00162675	13205	1.83517e-07	399054	TRUE	6.37655e-06	NA	NA	yes	yes	genus.unknowngenus.id.826.summary.txt.gz.csv
rs72846345	T	C	T	C	0.0877661	-0.0343422	NA	0.0816997	FALSE	FALSE	FALSE	OS1	0.0294482	0.243538	OS1	399054	0.0190903	2.58479e-06	genus.unknowngenus.id.826	genus.unknowngenus.id.826	13281	2	1	TRUE	NA	NA	0.00158918	13281	3.40806e-06	399054	TRUE	1.6167e-05	NA	NA	yes	yes	genus.unknowngenus.id.826.summary.txt.gz.csv
rs740358	G	T	G	T	-0.130157	-0.00864874	NA	0.063887	FALSE	FALSE	FALSE	OS1	0.0330244	0.793407	OS1	399054	0.0264763	9.18134e-07	genus.unknowngenus.id.826	genus.unknowngenus.id.826	11975	2	1	TRUE	NA	NA	0.00201438	11975	1.71872e-07	399054	TRUE	1.60799e-06	NA	NA	yes	yes	genus.unknowngenus.id.826.summary.txt.gz.csv
rs9571849	T	C	T	C	0.137141	0.066282	NA	0.0779576	FALSE	FALSE	FALSE	OS1	0.0310179	0.0326062	OS1	399054	0.0317376	8.11643e-06	genus.unknowngenus.id.826	genus.unknowngenus.id.826	8407	2	1	TRUE	NA	NA	0.00221659	8407	1.14428e-05	399054	TRUE	7.26093e-05	NA	NA	yes	yes	genus.unknowngenus.id.826.summary.txt.gz.csv
rs999857	G	A	G	A	0.0763115	-0.010739	NA	0.26014	FALSE	FALSE	FALSE	OS1	0.0185781	0.563232	OS1	399054	0.0165827	5.23925e-06	genus.unknowngenus.id.826	genus.unknowngenus.id.826	13279	2	1	TRUE	NA	NA	0.00159249	13279	8.37327e-07	399054	TRUE	9.77567e-06	NA	NA	yes	yes	genus.unknowngenus.id.826.summary.txt.gz.csv
rs1035406	G	A	G	A	-0.111241	0.00293902	NA	0.115615	FALSE	FALSE	FALSE	OS1	0.0254412	0.908031	OS1	399054	0.025156	9.17532e-06	genus.unknowngenus.id.2755	genus.unknowngenus.id.2755	8439	2	1	TRUE	NA	NA	0.00231234	8439	3.34426e-08	399054	TRUE	1.31582e-05	NA	NA	yes	yes	genus.unknowngenus.id.2755.summary.txt.gz.csv
rs11630875	T	C	T	C	0.0925877	-0.00309425	NA	0.127047	FALSE	FALSE	FALSE	OS1	0.0245401	0.899661	OS1	399054	0.0204021	6.93481e-06	genus.unknowngenus.id.2755	genus.unknowngenus.id.2755	8449	2	1	TRUE	NA	NA	0.00243219	8449	3.98409e-08	399054	TRUE	7.79899e-06	NA	NA	yes	yes	genus.unknowngenus.id.2755.summary.txt.gz.csv
rs13336560	C	T	C	T	-0.0722586	0.0266061	NA	0.544101	FALSE	FALSE	FALSE	OS1	0.0165884	0.108736	OS1	399054	0.0158485	5.29696e-06	genus.unknowngenus.id.2755	genus.unknowngenus.id.2755	7966	2	1	TRUE	NA	NA	0.0026034	7966	6.44646e-06	399054	TRUE	1.80342e-05	NA	NA	yes	yes	genus.unknowngenus.id.2755.summary.txt.gz.csv
rs1549633	A	C	A	C	0.101844	-0.0101161	NA	0.11528	FALSE	FALSE	FALSE	OS1	0.0255607	0.692277	OS1	399054	0.0219252	3.39601e-06	genus.unknowngenus.id.2755	genus.unknowngenus.id.2755	7966	2	1	TRUE	NA	NA	0.00270193	7966	3.9251e-07	399054	TRUE	5.58114e-06	NA	NA	yes	yes	genus.unknowngenus.id.2755.summary.txt.gz.csv
rs2074723	T	C	T	C	0.166302	0.022049	NA	0.0535032	FALSE	FALSE	FALSE	OS1	0.0358402	0.538421	OS1	399054	0.0375751	8.75347e-06	genus.unknowngenus.id.2755	genus.unknowngenus.id.2755	6370	2	1	TRUE	NA	NA	0.0030666	6370	9.48434e-07	399054	TRUE	1.62316e-05	NA	NA	yes	yes	genus.unknowngenus.id.2755.summary.txt.gz.csv
rs3730086	A	G	A	G	0.0806746	-5.9642e-05	NA	0.251342	FALSE	FALSE	FALSE	OS1	0.0187482	0.997462	OS1	399054	0.0180043	8.64775e-06	genus.unknowngenus.id.2755	genus.unknowngenus.id.2755	8456	2	1	TRUE	NA	NA	0.00236936	8456	2.53604e-11	399054	TRUE	9.35058e-06	NA	NA	yes	yes	genus.unknowngenus.id.2755.summary.txt.gz.csv
rs3754624	C	T	C	T	0.0964478	-0.00614322	NA	0.176596	FALSE	FALSE	FALSE	OS1	0.0213095	0.773129	OS1	399054	0.0200589	2.15693e-06	genus.unknowngenus.id.2755	genus.unknowngenus.id.2755	8452	2	1	TRUE	NA	NA	0.00272852	8452	2.08265e-07	399054	TRUE	2.4271e-06	NA	NA	yes	yes	genus.unknowngenus.id.2755.summary.txt.gz.csv
rs55876211	C	T	C	T	-0.0914764	-0.00578865	NA	0.254343	FALSE	FALSE	FALSE	OS1	0.0187165	0.757108	OS1	399054	0.0196919	2.86654e-06	genus.unknowngenus.id.2755	genus.unknowngenus.id.2755	8450	2	1	TRUE	NA	NA	0.00254788	8450	2.39704e-07	399054	TRUE	5.35903e-06	NA	NA	yes	yes	genus.unknowngenus.id.2755.summary.txt.gz.csv
rs61933850	G	A	G	A	0.165184	-0.0158221	NA	0.137222	FALSE	FALSE	FALSE	OS1	0.0237933	0.506062	OS1	399054	0.0361469	7.42875e-06	genus.unknowngenus.id.2755	genus.unknowngenus.id.2755	6796	2	1	TRUE	NA	NA	0.00306432	6796	1.10813e-06	399054	TRUE	8.88355e-06	NA	NA	yes	yes	genus.unknowngenus.id.2755.summary.txt.gz.csv
rs7098347	G	A	G	A	0.0705089	0.0176258	NA	0.433859	FALSE	FALSE	FALSE	OS1	0.0164475	0.283881	OS1	399054	0.0158542	7.36472e-06	genus.unknowngenus.id.2755	genus.unknowngenus.id.2755	8457	2	1	TRUE	NA	NA	0.00233383	8457	2.87784e-06	399054	TRUE	2.18961e-05	NA	NA	yes	yes	genus.unknowngenus.id.2755.summary.txt.gz.csv
rs74354280	C	T	C	T	-0.0903316	0.00870461	NA	0.278878	FALSE	FALSE	FALSE	OS1	0.0181338	0.631213	OS1	399054	0.0205472	8.7006e-06	genus.unknowngenus.id.2755	genus.unknowngenus.id.2755	8457	2	1	TRUE	NA	NA	0.0022807	8457	5.77419e-07	399054	TRUE	1.87399e-05	NA	NA	yes	yes	genus.unknowngenus.id.2755.summary.txt.gz.csv
rs76784716	A	G	A	G	0.139756	0.0650214	NA	0.114062	FALSE	FALSE	FALSE	OS1	0.0252283	0.00995703	OS1	399054	0.0286444	8.43037e-07	genus.unknowngenus.id.2755	genus.unknowngenus.id.2755	8454	2	1	TRUE	NA	NA	0.00280854	8454	1.66456e-05	399054	TRUE	8.41145e-06	NA	NA	yes	yes	genus.unknowngenus.id.2755.summary.txt.gz.csv
rs9813022	A	G	A	G	-0.0822798	-0.000897361	NA	0.375152	FALSE	FALSE	FALSE	OS1	0.0168339	0.957487	OS1	399054	0.016401	5.10261e-07	genus.unknowngenus.id.2755	genus.unknowngenus.id.2755	8454	2	1	TRUE	NA	NA	0.00296889	8454	7.12091e-09	399054	TRUE	7.26936e-07	NA	NA	yes	yes	genus.unknowngenus.id.2755.summary.txt.gz.csv
rs10200320	C	T	C	T	0.0641139	0.0235769	NA	0.215963	FALSE	FALSE	FALSE	OS1	0.0200861	0.240479	OS1	399054	0.0142769	5.66074e-06	genus.unknowngenus.id.2071	genus.unknowngenus.id.2071	12358	2	1	TRUE	NA	NA	0.00162948	12358	3.45264e-06	399054	TRUE	2.46483e-05	NA	NA	yes	yes	genus.unknowngenus.id.2071.summary.txt.gz.csv
rs11195523	A	C	A	C	0.0689278	0.00483332	NA	0.251375	FALSE	FALSE	FALSE	OS1	0.0187938	0.797042	OS1	399054	0.0145351	2.40123e-06	genus.unknowngenus.id.2071	genus.unknowngenus.id.2071	12617	2	1	TRUE	NA	NA	0.00177949	12617	1.65742e-07	399054	TRUE	3.79384e-06	NA	NA	yes	yes	genus.unknowngenus.id.2071.summary.txt.gz.csv
rs11684166	A	G	A	G	-0.0769635	-0.051487	NA	0.177517	FALSE	FALSE	FALSE	OS1	0.021302	0.0156491	OS1	399054	0.0168349	3.49119e-06	genus.unknowngenus.id.2071	genus.unknowngenus.id.2071	12607	2	1	TRUE	NA	NA	0.00165534	12607	1.46392e-05	399054	TRUE	4.56603e-05	NA	NA	yes	yes	genus.unknowngenus.id.2071.summary.txt.gz.csv
rs11809762	G	A	G	A	-0.0934634	-0.00907585	NA	0.193088	FALSE	FALSE	FALSE	OS1	0.0206364	0.660084	OS1	399054	0.0190198	1.68286e-06	genus.unknowngenus.id.2071	genus.unknowngenus.id.2071	12611	2	1	TRUE	NA	NA	0.00191145	12611	4.84704e-07	399054	TRUE	1.94092e-06	NA	NA	yes	yes	genus.unknowngenus.id.2071.summary.txt.gz.csv
rs11904514	G	A	G	A	-0.109498	-0.0267408	NA	0.061981	FALSE	FALSE	FALSE	OS1	0.0341049	0.432996	OS1	399054	0.0249839	7.89959e-06	genus.unknowngenus.id.2071	genus.unknowngenus.id.2071	12275	2	1	TRUE	NA	NA	0.00156267	12275	1.54058e-06	399054	TRUE	2.9131e-05	NA	NA	yes	yes	genus.unknowngenus.id.2071.summary.txt.gz.csv
rs12147596	C	T	C	T	-0.0719818	-0.0310236	NA	0.315977	FALSE	FALSE	FALSE	OS1	0.0175855	0.0777052	OS1	399054	0.0141609	2.86206e-07	genus.unknowngenus.id.2071	genus.unknowngenus.id.2071	12619	2	1	TRUE	NA	NA	0.00204371	12619	7.79906e-06	399054	TRUE	2.68034e-06	NA	NA	yes	yes	genus.unknowngenus.id.2071.summary.txt.gz.csv
rs16823675	C	T	C	T	-0.0767515	-0.0258468	NA	0.204505	FALSE	FALSE	FALSE	OS1	0.0201088	0.19867	OS1	399054	0.0149973	2.33346e-07	genus.unknowngenus.id.2071	genus.unknowngenus.id.2071	12619	2	1	TRUE	NA	NA	0.00207153	12619	4.14009e-06	399054	TRUE	1.49645e-06	NA	NA	yes	yes	genus.unknowngenus.id.2071.summary.txt.gz.csv
rs17086536	C	A	C	A	-0.100851	-0.0606507	NA	0.074046	FALSE	FALSE	FALSE	OS1	0.0310751	0.0509683	OS1	399054	0.022432	3.36379e-06	genus.unknowngenus.id.2071	genus.unknowngenus.id.2071	12612	2	1	TRUE	NA	NA	0.00160035	12612	9.54581e-06	399054	TRUE	4.43553e-05	NA	NA	yes	yes	genus.unknowngenus.id.2071.summary.txt.gz.csv
rs2939766	A	G	A	G	-0.0591611	0.0111793	NA	0.449607	FALSE	FALSE	FALSE	OS1	0.0163891	0.495162	OS1	399054	0.013042	7.01143e-06	genus.unknowngenus.id.2071	genus.unknowngenus.id.2071	12619	2	1	TRUE	NA	NA	0.00162824	12619	1.16597e-06	399054	TRUE	1.39061e-05	NA	NA	yes	yes	genus.unknowngenus.id.2071.summary.txt.gz.csv
rs34985298	G	A	G	A	-0.0623526	0.0351294	NA	0.334102	FALSE	FALSE	FALSE	OS1	0.0172735	0.0419807	OS1	399054	0.013772	8.33749e-06	genus.unknowngenus.id.2071	genus.unknowngenus.id.2071	12618	2	1	TRUE	NA	NA	0.00162214	12618	1.03645e-05	399054	TRUE	4.12803e-05	NA	NA	yes	yes	genus.unknowngenus.id.2071.summary.txt.gz.csv
rs35740166	C	T	C	T	-0.112246	0.0237243	NA	0.0955837	FALSE	FALSE	FALSE	OS1	0.0279115	0.395335	OS1	399054	0.0226824	8.39977e-07	genus.unknowngenus.id.2071	genus.unknowngenus.id.2071	11607	2	1	TRUE	NA	NA	0.00210571	11607	1.81047e-06	399054	TRUE	2.20845e-06	NA	NA	yes	yes	genus.unknowngenus.id.2071.summary.txt.gz.csv
rs4644504	T	C	T	C	-0.0969321	0.0261874	NA	0.0675352	FALSE	FALSE	FALSE	OS1	0.0324633	0.419853	OS1	399054	0.0216146	5.81965e-06	genus.unknowngenus.id.2071	genus.unknowngenus.id.2071	12614	2	1	TRUE	NA	NA	0.00159207	12614	1.63068e-06	399054	TRUE	1.93038e-05	NA	NA	yes	yes	genus.unknowngenus.id.2071.summary.txt.gz.csv
rs6007642	C	T	C	T	-0.0791412	0.00172459	NA	0.224719	FALSE	FALSE	FALSE	OS1	0.019674	0.930148	OS1	399054	0.0177958	9.9554e-06	genus.unknowngenus.id.2071	genus.unknowngenus.id.2071	12358	2	1	TRUE	NA	NA	0.00159807	12358	1.92556e-08	399054	TRUE	1.28085e-05	NA	NA	yes	yes	genus.unknowngenus.id.2071.summary.txt.gz.csv
rs72700702	T	C	T	C	-0.0917261	0.00912957	NA	0.110134	FALSE	FALSE	FALSE	OS1	0.0258891	0.724358	OS1	399054	0.0189005	1.59273e-06	genus.unknowngenus.id.2071	genus.unknowngenus.id.2071	11968	2	1	TRUE	NA	NA	0.00196442	11968	3.11628e-07	399054	TRUE	2.35843e-06	NA	NA	yes	yes	genus.unknowngenus.id.2071.summary.txt.gz.csv
rs76532867	T	C	T	C	0.112353	-0.0600179	NA	0.0399812	FALSE	FALSE	FALSE	OS1	0.041843	0.151469	OS1	399054	0.0242364	2.55861e-06	genus.unknowngenus.id.2071	genus.unknowngenus.id.2071	11387	2	1	TRUE	NA	NA	0.00188399	11387	5.15566e-06	399054	TRUE	1.48812e-05	NA	NA	yes	yes	genus.unknowngenus.id.2071.summary.txt.gz.csv
rs1032598	G	A	G	A	-0.0886426	0.058526	NA	0.166277	FALSE	FALSE	FALSE	OS1	0.021569	0.00665902	OS1	399054	0.0189039	4.07584e-06	genus.unknowngenus.id.2041	genus.unknowngenus.id.2041	7944	2	1	TRUE	NA	NA	0.00276089	7944	1.84502e-05	399054	TRUE	2.02892e-05	NA	NA	yes	yes	genus.unknowngenus.id.2041.summary.txt.gz.csv
rs11941716	A	G	A	G	0.101243	-0.0231357	NA	0.152419	FALSE	FALSE	FALSE	OS1	0.0228196	0.310653	OS1	399054	0.0224414	9.0663e-06	genus.unknowngenus.id.2041	genus.unknowngenus.id.2041	7473	2	1	TRUE	NA	NA	0.00271688	7473	2.57584e-06	399054	TRUE	1.49084e-05	NA	NA	yes	yes	genus.unknowngenus.id.2041.summary.txt.gz.csv
rs16843660	A	G	A	G	0.234697	-0.0275122	NA	0.0319594	FALSE	FALSE	FALSE	OS1	0.0465407	0.554425	OS1	399054	0.04907	1.75342e-06	genus.unknowngenus.id.2041	genus.unknowngenus.id.2041	3958	2	1	TRUE	NA	NA	0.00574942	3958	8.75699e-07	399054	TRUE	2.65766e-06	NA	NA	yes	yes	genus.unknowngenus.id.2041.summary.txt.gz.csv
rs1962916	A	G	A	G	0.0737876	0.00847243	NA	0.400409	FALSE	FALSE	FALSE	OS1	0.0168024	0.614093	OS1	399054	0.0162232	6.13846e-06	genus.unknowngenus.id.2041	genus.unknowngenus.id.2041	7941	2	1	TRUE	NA	NA	0.00259896	7941	6.37153e-07	399054	TRUE	9.37714e-06	NA	NA	yes	yes	genus.unknowngenus.id.2041.summary.txt.gz.csv
rs2336448	T	C	T	C	0.0773742	-0.00894185	NA	0.482245	FALSE	FALSE	FALSE	OS1	0.0162848	0.582943	OS1	399054	0.0160883	1.42898e-06	genus.unknowngenus.id.2041	genus.unknowngenus.id.2041	7943	2	1	TRUE	NA	NA	0.00290424	7943	7.55545e-07	399054	TRUE	2.82855e-06	NA	NA	yes	yes	genus.unknowngenus.id.2041.summary.txt.gz.csv
rs249459	A	G	A	G	0.0737341	-0.00602156	NA	0.347469	FALSE	FALSE	FALSE	OS1	0.0171633	0.72571	OS1	399054	0.0165018	8.1231e-06	genus.unknowngenus.id.2041	genus.unknowngenus.id.2041	7943	2	1	TRUE	NA	NA	0.00250789	7943	3.08451e-07	399054	TRUE	1.22376e-05	NA	NA	yes	yes	genus.unknowngenus.id.2041.summary.txt.gz.csv
rs2651663	A	G	A	G	-0.0762556	0.0022972	NA	0.389265	FALSE	FALSE	FALSE	OS1	0.0167855	0.891144	OS1	399054	0.0168635	5.64147e-06	genus.unknowngenus.id.2041	genus.unknowngenus.id.2041	7939	2	1	TRUE	NA	NA	0.00256964	7939	4.69353e-08	399054	TRUE	8.33831e-06	NA	NA	yes	yes	genus.unknowngenus.id.2041.summary.txt.gz.csv
rs35703006	G	T	G	T	0.0926669	-0.0217142	NA	0.245195	FALSE	FALSE	FALSE	OS1	0.0189246	0.251212	OS1	399054	0.0190779	9.00771e-07	genus.unknowngenus.id.2041	genus.unknowngenus.id.2041	7940	2	1	TRUE	NA	NA	0.00296339	7940	3.29916e-06	399054	TRUE	3.37152e-06	NA	NA	yes	yes	genus.unknowngenus.id.2041.summary.txt.gz.csv
rs553072	G	A	G	A	0.109193	0.0202305	NA	0.187949	FALSE	FALSE	FALSE	OS1	0.021058	0.3367	OS1	399054	0.0230198	3.69096e-06	genus.unknowngenus.id.2041	genus.unknowngenus.id.2041	7768	2	1	TRUE	NA	NA	0.00288893	7768	2.31286e-06	399054	TRUE	5.05042e-06	NA	NA	yes	yes	genus.unknowngenus.id.2041.summary.txt.gz.csv
rs6514318	T	C	T	C	0.128198	0.0224022	NA	0.0478524	FALSE	FALSE	FALSE	OS1	0.0386762	0.562438	OS1	399054	0.0281765	5.3768e-06	genus.unknowngenus.id.2041	genus.unknowngenus.id.2041	7352	2	1	TRUE	NA	NA	0.00280852	7352	8.40744e-07	399054	TRUE	9.50349e-06	NA	NA	yes	yes	genus.unknowngenus.id.2041.summary.txt.gz.csv
rs7187855	A	C	A	C	0.199941	-0.0233413	NA	0.0458644	FALSE	FALSE	FALSE	OS1	0.0389966	0.549476	OS1	399054	0.0418308	2.20601e-06	genus.unknowngenus.id.2041	genus.unknowngenus.id.2041	5059	2	1	TRUE	NA	NA	0.00449741	5059	8.97773e-07	399054	TRUE	2.88586e-06	NA	NA	yes	yes	genus.unknowngenus.id.2041.summary.txt.gz.csv
rs921383	G	A	G	A	0.0723153	-0.0478886	NA	0.615474	FALSE	FALSE	FALSE	OS1	0.0166367	0.00399586	OS1	399054	0.0159706	7.72897e-06	genus.unknowngenus.id.2041	genus.unknowngenus.id.2041	7944	2	1	TRUE	NA	NA	0.00257494	7944	2.07631e-05	399054	TRUE	4.51625e-05	NA	NA	yes	yes	genus.unknowngenus.id.2041.summary.txt.gz.csv
rs111373036	A	G	A	G	-0.0858259	-0.00964328	NA	0.142721	FALSE	FALSE	FALSE	OS1	0.0231696	0.677261	OS1	399054	0.0179766	1.70306e-06	genus.unknowngenus.id.2001	genus.unknowngenus.id.2001	10118	2	1	TRUE	NA	NA	0.00224819	10118	4.34093e-07	399054	TRUE	3.36014e-06	NA	NA	yes	yes	genus.unknowngenus.id.2001.summary.txt.gz.csv
rs11140959	A	G	A	G	0.190401	0.0144067	NA	0.136015	FALSE	FALSE	FALSE	OS1	0.0238627	0.546022	OS1	399054	0.0432674	6.20124e-06	genus.unknowngenus.id.2001	genus.unknowngenus.id.2001	4004	2	1	TRUE	NA	NA	0.00481554	4004	9.13398e-07	399054	TRUE	1.59996e-05	NA	NA	yes	yes	genus.unknowngenus.id.2001.summary.txt.gz.csv
rs12696594	A	G	A	G	-0.0636249	0.0135039	NA	0.44732	FALSE	FALSE	FALSE	OS1	0.0164472	0.411621	OS1	399054	0.0140502	6.10947e-06	genus.unknowngenus.id.2001	genus.unknowngenus.id.2001	10129	2	1	TRUE	NA	NA	0.00202082	10129	1.68929e-06	399054	TRUE	1.4176e-05	NA	NA	yes	yes	genus.unknowngenus.id.2001.summary.txt.gz.csv
rs2136103	T	C	T	C	0.0754533	0.00571702	NA	0.263513	FALSE	FALSE	FALSE	OS1	0.0184878	0.757145	OS1	399054	0.0154038	6.72529e-07	genus.unknowngenus.id.2001	genus.unknowngenus.id.2001	10129	2	1	TRUE	NA	NA	0.00236368	10129	2.39629e-07	399054	TRUE	1.69666e-06	NA	NA	yes	yes	genus.unknowngenus.id.2001.summary.txt.gz.csv
rs2599390	G	A	G	A	0.094049	0.0110144	NA	0.12519	FALSE	FALSE	FALSE	OS1	0.0246709	0.655268	OS1	399054	0.0198355	3.03424e-06	genus.unknowngenus.id.2001	genus.unknowngenus.id.2001	9530	2	1	TRUE	NA	NA	0.00235396	9530	4.99484e-07	399054	TRUE	3.91974e-06	NA	NA	yes	yes	genus.unknowngenus.id.2001.summary.txt.gz.csv
rs55736413	C	T	C	T	0.158132	0.0240135	NA	0.0466191	FALSE	FALSE	FALSE	OS1	0.0389134	0.537169	OS1	399054	0.0357614	8.4481e-06	genus.unknowngenus.id.2001	genus.unknowngenus.id.2001	6836	2	1	TRUE	NA	NA	0.00285293	6836	9.54295e-07	399054	TRUE	1.69271e-05	NA	NA	yes	yes	genus.unknowngenus.id.2001.summary.txt.gz.csv
rs58850151	T	C	T	C	-0.0808936	0.0101642	NA	0.268241	FALSE	FALSE	FALSE	OS1	0.0184816	0.582343	OS1	399054	0.018154	7.48337e-06	genus.unknowngenus.id.2001	genus.unknowngenus.id.2001	10129	2	1	TRUE	NA	NA	0.00195683	10129	7.57945e-07	399054	TRUE	1.61549e-05	NA	NA	yes	yes	genus.unknowngenus.id.2001.summary.txt.gz.csv
rs6516833	A	G	A	G	0.134075	0.034061	NA	0.0497083	FALSE	FALSE	FALSE	OS1	0.0377159	0.366476	OS1	399054	0.0277636	2.33597e-06	genus.unknowngenus.id.2001	genus.unknowngenus.id.2001	9310	2	1	TRUE	NA	NA	0.0024992	9310	2.04379e-06	399054	TRUE	3.56535e-06	NA	NA	yes	yes	genus.unknowngenus.id.2001.summary.txt.gz.csv
rs7334707	T	G	T	G	0.118994	-0.0584529	NA	0.049485	FALSE	FALSE	FALSE	OS1	0.0375148	0.119203	OS1	399054	0.0266494	6.25037e-06	genus.unknowngenus.id.2001	genus.unknowngenus.id.2001	9782	2	1	TRUE	NA	NA	0.00203446	9782	6.0838e-06	399054	TRUE	3.06302e-05	NA	NA	yes	yes	genus.unknowngenus.id.2001.summary.txt.gz.csv
rs79929882	A	G	A	G	-0.104457	-0.0298085	NA	0.125155	FALSE	FALSE	FALSE	OS1	0.0248116	0.229598	OS1	399054	0.0232394	5.91837e-06	genus.unknowngenus.id.2001	genus.unknowngenus.id.2001	9257	2	1	TRUE	NA	NA	0.00217822	9257	3.61693e-06	399054	TRUE	2.03627e-05	NA	NA	yes	yes	genus.unknowngenus.id.2001.summary.txt.gz.csv
rs1044939	C	T	C	T	0.109022	-0.0104032	NA	0.099511	FALSE	FALSE	FALSE	OS1	0.0270285	0.700313	OS1	399054	0.0242017	7.01695e-06	genus.unknowngenus.id.1868	genus.unknowngenus.id.1868	10175	2	1	TRUE	NA	NA	0.00199078	10175	3.71245e-07	399054	TRUE	1.15445e-05	NA	NA	yes	yes	genus.unknowngenus.id.1868.summary.txt.gz.csv
rs115372687	A	G	A	G	0.108994	0.00751739	NA	0.0878878	FALSE	FALSE	FALSE	OS1	0.0287929	0.794027	OS1	399054	0.0243264	9.12788e-06	genus.unknowngenus.id.1868	genus.unknowngenus.id.1868	10018	2	1	TRUE	NA	NA	0.00200026	10018	1.70818e-07	399054	TRUE	1.17191e-05	NA	NA	yes	yes	genus.unknowngenus.id.1868.summary.txt.gz.csv
rs12634544	T	C	T	C	-0.0813051	-0.0100906	NA	0.296598	FALSE	FALSE	FALSE	OS1	0.0178608	0.572101	OS1	399054	0.015882	2.60324e-07	genus.unknowngenus.id.1868	genus.unknowngenus.id.1868	10300	2	1	TRUE	NA	NA	0.00253846	10300	7.99839e-07	399054	TRUE	6.95754e-07	NA	NA	yes	yes	genus.unknowngenus.id.1868.summary.txt.gz.csv
rs12930556	C	T	C	T	0.064211	0.00481669	NA	0.458466	FALSE	FALSE	FALSE	OS1	0.016399	0.768973	OS1	399054	0.0139816	4.54295e-06	genus.unknowngenus.id.1868	genus.unknowngenus.id.1868	10301	2	1	TRUE	NA	NA	0.00204373	10301	2.16189e-07	399054	TRUE	7.25548e-06	NA	NA	yes	yes	genus.unknowngenus.id.1868.summary.txt.gz.csv
rs17291611	A	G	A	G	-0.0905691	-0.0172153	NA	0.142446	FALSE	FALSE	FALSE	OS1	0.0233335	0.460639	OS1	399054	0.0190904	2.29784e-06	genus.unknowngenus.id.1868	genus.unknowngenus.id.1868	10008	2	1	TRUE	NA	NA	0.00224437	10008	1.36408e-06	399054	TRUE	4.91296e-06	NA	NA	yes	yes	genus.unknowngenus.id.1868.summary.txt.gz.csv
rs3010848	G	A	G	A	-0.0696728	0.00150669	NA	0.358245	FALSE	FALSE	FALSE	OS1	0.0170105	0.929421	OS1	399054	0.0146631	1.78295e-06	genus.unknowngenus.id.1868	genus.unknowngenus.id.1868	10300	2	1	TRUE	NA	NA	0.00218762	10300	1.966e-08	399054	TRUE	2.93308e-06	NA	NA	yes	yes	genus.unknowngenus.id.1868.summary.txt.gz.csv
rs35947731	C	T	C	T	-0.131218	-0.0465949	NA	0.0907645	FALSE	FALSE	FALSE	OS1	0.0284142	0.101037	OS1	399054	0.0288407	5.43191e-06	genus.unknowngenus.id.1868	genus.unknowngenus.id.1868	9748	2	1	TRUE	NA	NA	0.00211947	9748	6.73866e-06	399054	TRUE	2.23334e-05	NA	NA	yes	yes	genus.unknowngenus.id.1868.summary.txt.gz.csv
rs4848741	A	G	A	G	-0.0682414	0.0261099	NA	0.239654	FALSE	FALSE	FALSE	OS1	0.0190983	0.171585	OS1	399054	0.0149403	5.52765e-06	genus.unknowngenus.id.1868	genus.unknowngenus.id.1868	10301	2	1	TRUE	NA	NA	0.00202165	10301	4.6837e-06	399054	TRUE	1.77695e-05	NA	NA	yes	yes	genus.unknowngenus.id.1868.summary.txt.gz.csv
rs72819830	A	G	A	G	0.226767	-0.0419478	NA	0.0279177	FALSE	FALSE	FALSE	OS1	0.0499928	0.401426	OS1	399054	0.0467216	1.6142e-06	genus.unknowngenus.id.1868	genus.unknowngenus.id.1868	4399	2	1	TRUE	NA	NA	0.005329	4399	1.7643e-06	399054	TRUE	2.19467e-06	NA	NA	yes	yes	genus.unknowngenus.id.1868.summary.txt.gz.csv
rs11251024	G	A	G	A	0.104201	0.0245866	NA	0.264132	FALSE	FALSE	FALSE	OS1	0.0185808	0.185759	OS1	399054	0.0206737	6.62801e-07	genus.unknowngenus.id.1000006162	genus.unknowngenus.id.1000006162	5107	2	1	TRUE	NA	NA	0.00495172	5107	4.3877e-06	399054	TRUE	1.20382e-06	NA	NA	yes	yes	genus.unknowngenus.id.1000006162.summary.txt.gz.csv
rs11606187	A	G	A	G	-0.154539	0.0374264	NA	0.144746	FALSE	FALSE	FALSE	OS1	0.0230136	0.103892	OS1	399054	0.0326288	3.30586e-06	genus.unknowngenus.id.1000006162	genus.unknowngenus.id.1000006162	5102	2	1	TRUE	NA	NA	0.00437924	5102	6.62757e-06	399054	TRUE	6.19166e-06	NA	NA	yes	yes	genus.unknowngenus.id.1000006162.summary.txt.gz.csv
rs13385922	T	C	T	C	0.0929494	0.00733427	NA	0.346472	FALSE	FALSE	FALSE	OS1	0.0171251	0.668452	OS1	399054	0.0201348	3.96829e-06	genus.unknowngenus.id.1000006162	genus.unknowngenus.id.1000006162	5106	2	1	TRUE	NA	NA	0.00415793	5106	4.5964e-07	399054	TRUE	5.75065e-06	NA	NA	yes	yes	genus.unknowngenus.id.1000006162.summary.txt.gz.csv
rs166849	G	A	G	A	0.0911053	0.0017634	NA	0.415196	FALSE	FALSE	FALSE	OS1	0.0165435	0.915113	OS1	399054	0.0202239	7.73898e-06	genus.unknowngenus.id.1000006162	genus.unknowngenus.id.1000006162	5107	2	1	TRUE	NA	NA	0.00395947	5107	2.8472e-08	399054	TRUE	8.16117e-06	NA	NA	yes	yes	genus.unknowngenus.id.1000006162.summary.txt.gz.csv
rs2172426	C	T	C	T	-0.10212	0.00869664	NA	0.403793	FALSE	FALSE	FALSE	OS1	0.0166755	0.602002	OS1	399054	0.0198947	3.17425e-07	genus.unknowngenus.id.1000006162	genus.unknowngenus.id.1000006162	5099	2	1	TRUE	NA	NA	0.00514273	5099	6.81578e-07	399054	TRUE	4.72596e-07	NA	NA	yes	yes	genus.unknowngenus.id.1000006162.summary.txt.gz.csv
rs267959	A	G	A	G	0.0988612	-0.00329127	NA	0.276199	FALSE	FALSE	FALSE	OS1	0.0181957	0.85646	OS1	399054	0.0209676	2.61993e-06	genus.unknowngenus.id.1000006162	genus.unknowngenus.id.1000006162	5107	2	1	TRUE	NA	NA	0.00433584	5107	8.19898e-08	399054	TRUE	3.14809e-06	NA	NA	yes	yes	genus.unknowngenus.id.1000006162.summary.txt.gz.csv
rs4383094	T	C	T	C	0.149188	-0.0100853	NA	0.141293	FALSE	FALSE	FALSE	OS1	0.0235516	0.668492	OS1	399054	0.0320662	4.28134e-06	genus.unknowngenus.id.1000006162	genus.unknowngenus.id.1000006162	5091	2	1	TRUE	NA	NA	0.00423542	5091	4.59523e-07	399054	TRUE	4.846e-06	NA	NA	yes	yes	genus.unknowngenus.id.1000006162.summary.txt.gz.csv
rs60775321	T	C	T	C	-0.0962425	-0.00390467	NA	0.288595	FALSE	FALSE	FALSE	OS1	0.0180181	0.828436	OS1	399054	0.0213842	7.1046e-06	genus.unknowngenus.id.1000006162	genus.unknowngenus.id.1000006162	5101	2	1	TRUE	NA	NA	0.00395678	5101	1.17685e-07	399054	TRUE	8.81233e-06	NA	NA	yes	yes	genus.unknowngenus.id.1000006162.summary.txt.gz.csv
rs72671304	T	C	T	C	0.172322	0.000432907	NA	0.0746087	FALSE	FALSE	FALSE	OS1	0.0311484	0.988911	OS1	399054	0.0370028	3.79578e-06	genus.unknowngenus.id.1000006162	genus.unknowngenus.id.1000006162	4887	2	1	TRUE	NA	NA	0.00442	4887	4.84048e-10	399054	TRUE	3.77623e-06	NA	NA	yes	yes	genus.unknowngenus.id.1000006162.summary.txt.gz.csv
rs7911787	G	T	G	T	-0.223071	0.00196724	NA	0.0318896	FALSE	FALSE	FALSE	OS1	0.045742	0.965696	OS1	399054	0.0470232	3.38824e-06	genus.unknowngenus.id.1000006162	genus.unknowngenus.id.1000006162	3879	2	1	TRUE	NA	NA	0.00577099	3879	4.63506e-09	399054	TRUE	2.45801e-06	NA	NA	yes	yes	genus.unknowngenus.id.1000006162.summary.txt.gz.csv
rs8126061	T	C	T	C	-0.159135	0.0246107	NA	0.12623	FALSE	FALSE	FALSE	OS1	0.0245023	0.315174	OS1	399054	0.0351904	7.36334e-06	genus.unknowngenus.id.1000006162	genus.unknowngenus.id.1000006162	5089	2	1	TRUE	NA	NA	0.00400387	5089	2.52815e-06	399054	TRUE	1.20077e-05	NA	NA	yes	yes	genus.unknowngenus.id.1000006162.summary.txt.gz.csv
rs9542068	T	C	T	C	0.0990709	-0.00960004	NA	0.33575	FALSE	FALSE	FALSE	OS1	0.0172303	0.577418	OS1	399054	0.0218149	6.52339e-06	genus.unknowngenus.id.1000006162	genus.unknowngenus.id.1000006162	5107	2	1	TRUE	NA	NA	0.00402381	5107	7.77912e-07	399054	TRUE	8.72518e-06	NA	NA	yes	yes	genus.unknowngenus.id.1000006162.summary.txt.gz.csv
rs10872669	A	G	A	G	-0.123071	0.0542842	NA	0.092126	FALSE	FALSE	FALSE	OS1	0.0283733	0.0557199	OS1	399054	0.0275665	9.4901e-06	genus.unknowngenus.id.1000005479	genus.unknowngenus.id.1000005479	7368	2	1	TRUE	NA	NA	0.0026986	7368	9.17263e-06	399054	TRUE	3.12704e-05	NA	NA	yes	yes	genus.unknowngenus.id.1000005479.summary.txt.gz.csv
rs12748533	G	T	G	T	-0.0821108	-0.0180537	NA	0.287975	FALSE	FALSE	FALSE	OS1	0.018059	0.317454	OS1	399054	0.0172701	2.59019e-06	genus.unknowngenus.id.1000005479	genus.unknowngenus.id.1000005479	7948	2	1	TRUE	NA	NA	0.00283681	7948	2.50446e-06	399054	TRUE	4.97875e-06	NA	NA	yes	yes	genus.unknowngenus.id.1000005479.summary.txt.gz.csv
rs17043785	T	C	T	C	-0.176187	-0.0182809	NA	0.0884761	FALSE	FALSE	FALSE	OS1	0.0285913	0.522572	OS1	399054	0.0347133	5.11837e-07	genus.unknowngenus.id.1000005479	genus.unknowngenus.id.1000005479	5208	2	1	TRUE	NA	NA	0.00492388	5208	1.02447e-06	399054	TRUE	6.85171e-07	NA	NA	yes	yes	genus.unknowngenus.id.1000005479.summary.txt.gz.csv
rs61508842	T	C	T	C	0.122574	0.026117	NA	0.0870039	FALSE	FALSE	FALSE	OS1	0.0287596	0.363817	OS1	399054	0.0272389	7.82782e-06	genus.unknowngenus.id.1000005479	genus.unknowngenus.id.1000005479	7576	2	1	TRUE	NA	NA	0.00266647	7576	2.06657e-06	399054	TRUE	1.47982e-05	NA	NA	yes	yes	genus.unknowngenus.id.1000005479.summary.txt.gz.csv
rs689695	C	A	C	A	0.0814578	-0.025637	NA	0.293834	FALSE	FALSE	FALSE	OS1	0.0178961	0.151986	OS1	399054	0.0167057	1.28039e-06	genus.unknowngenus.id.1000005479	genus.unknowngenus.id.1000005479	7954	2	1	TRUE	NA	NA	0.00298102	7954	5.14264e-06	399054	TRUE	3.74129e-06	NA	NA	yes	yes	genus.unknowngenus.id.1000005479.summary.txt.gz.csv
rs738193	T	C	T	C	0.0847328	0.0174034	NA	0.353078	FALSE	FALSE	FALSE	OS1	0.0170487	0.307347	OS1	399054	0.0165856	3.82163e-07	genus.unknowngenus.id.1000005479	genus.unknowngenus.id.1000005479	7778	2	1	TRUE	NA	NA	0.00334526	7778	2.61129e-06	399054	TRUE	8.85587e-07	NA	NA	yes	yes	genus.unknowngenus.id.1000005479.summary.txt.gz.csv
rs78609301	A	G	A	G	-0.0867065	0.00856025	NA	0.300256	FALSE	FALSE	FALSE	OS1	0.0177876	0.63034	OS1	399054	0.0195709	7.09297e-06	genus.unknowngenus.id.1000005479	genus.unknowngenus.id.1000005479	7953	2	1	TRUE	NA	NA	0.00246258	7953	5.80375e-07	399054	TRUE	1.57758e-05	NA	NA	yes	yes	genus.unknowngenus.id.1000005479.summary.txt.gz.csv
rs941000	C	T	C	T	0.0850266	0.00194586	NA	0.363176	FALSE	FALSE	FALSE	OS1	0.0169991	0.908867	OS1	399054	0.0163382	3.15557e-07	genus.unknowngenus.id.1000005479	genus.unknowngenus.id.1000005479	7778	2	1	TRUE	NA	NA	0.00347083	7778	3.28354e-08	399054	TRUE	2.82093e-07	NA	NA	yes	yes	genus.unknowngenus.id.1000005479.summary.txt.gz.csv
rs11779863	G	A	G	A	-0.0772768	0.0115072	NA	0.159127	FALSE	FALSE	FALSE	OS1	0.0224499	0.608248	OS1	399054	0.0172171	6.68845e-06	genus.unknowngenus.id.1000005472	genus.unknowngenus.id.1000005472	10353	2	1	TRUE	NA	NA	0.00194247	10353	6.58386e-07	399054	TRUE	1.37297e-05	NA	NA	yes	yes	genus.unknowngenus.id.1000005472.summary.txt.gz.csv
rs12566890	T	G	T	G	-0.103134	-0.0240476	NA	0.131787	FALSE	FALSE	FALSE	OS1	0.0243095	0.322554	OS1	399054	0.0241775	8.11201e-06	genus.unknowngenus.id.1000005472	genus.unknowngenus.id.1000005472	10339	2	1	TRUE	NA	NA	0.0017572	10339	2.45223e-06	399054	TRUE	5.05917e-05	NA	NA	yes	yes	genus.unknowngenus.id.1000005472.summary.txt.gz.csv
rs13100746	C	T	C	T	0.0638979	0.0204889	NA	0.445116	FALSE	FALSE	FALSE	OS1	0.016355	0.210293	OS1	399054	0.0142685	7.28846e-06	genus.unknowngenus.id.1000005472	genus.unknowngenus.id.1000005472	10359	2	1	TRUE	NA	NA	0.00193259	10359	3.93283e-06	399054	TRUE	2.43922e-05	NA	NA	yes	yes	genus.unknowngenus.id.1000005472.summary.txt.gz.csv
rs17235252	T	C	T	C	-0.122002	-0.0121051	NA	0.119182	FALSE	FALSE	FALSE	OS1	0.0252008	0.630982	OS1	399054	0.0255463	2.15879e-06	genus.unknowngenus.id.1000005472	genus.unknowngenus.id.1000005472	9531	2	1	TRUE	NA	NA	0.00238778	9531	5.782e-07	399054	TRUE	3.41342e-06	NA	NA	yes	yes	genus.unknowngenus.id.1000005472.summary.txt.gz.csv
rs3932485	C	T	C	T	0.0626209	0.00457302	NA	0.391603	FALSE	FALSE	FALSE	OS1	0.0166843	0.784014	OS1	399054	0.0141623	9.92857e-06	genus.unknowngenus.id.1000005472	genus.unknowngenus.id.1000005472	10359	2	1	TRUE	NA	NA	0.00188415	10359	1.88261e-07	399054	TRUE	1.5589e-05	NA	NA	yes	yes	genus.unknowngenus.id.1000005472.summary.txt.gz.csv
rs515984	T	C	T	C	-0.0875451	0.0553062	NA	0.115939	FALSE	FALSE	FALSE	OS1	0.0256314	0.0309471	OS1	399054	0.0190685	6.61366e-06	genus.unknowngenus.id.1000005472	genus.unknowngenus.id.1000005472	10359	2	1	TRUE	NA	NA	0.00203101	10359	1.16672e-05	399054	TRUE	2.81784e-05	NA	NA	yes	yes	genus.unknowngenus.id.1000005472.summary.txt.gz.csv
rs638542	G	A	G	A	-0.070592	-0.0389512	NA	0.28811	FALSE	FALSE	FALSE	OS1	0.0179446	0.0299585	OS1	399054	0.0157049	5.17285e-06	genus.unknowngenus.id.1000005472	genus.unknowngenus.id.1000005472	9970	2	1	TRUE	NA	NA	0.0020228	9970	1.1807e-05	399054	TRUE	4.14519e-05	NA	NA	yes	yes	genus.unknowngenus.id.1000005472.summary.txt.gz.csv
rs74603314	T	C	T	C	0.230767	-0.0376902	NA	0.0402768	FALSE	FALSE	FALSE	OS1	0.0418797	0.368139	OS1	399054	0.0489701	2.27641e-06	genus.unknowngenus.id.1000005472	genus.unknowngenus.id.1000005472	4033	2	1	TRUE	NA	NA	0.00547882	4033	2.02964e-06	399054	TRUE	4.34978e-06	NA	NA	yes	yes	genus.unknowngenus.id.1000005472.summary.txt.gz.csv
rs76373661	G	A	G	A	0.0908218	0.00158244	NA	0.159506	FALSE	FALSE	FALSE	OS1	0.02223	0.943251	OS1	399054	0.0202986	5.15941e-06	genus.unknowngenus.id.1000005472	genus.unknowngenus.id.1000005472	10359	2	1	TRUE	NA	NA	0.00192919	10359	1.26983e-08	399054	TRUE	1.06086e-05	NA	NA	yes	yes	genus.unknowngenus.id.1000005472.summary.txt.gz.csv
rs7706512	G	A	G	A	0.0657351	0.00942504	NA	0.521807	FALSE	FALSE	FALSE	OS1	0.0162987	0.563084	OS1	399054	0.0138979	2.27207e-06	genus.unknowngenus.id.1000005472	genus.unknowngenus.id.1000005472	10359	2	1	TRUE	NA	NA	0.00215538	10359	8.37974e-07	399054	TRUE	4.74471e-06	NA	NA	yes	yes	genus.unknowngenus.id.1000005472.summary.txt.gz.csv
rs7801843	A	G	A	G	-0.0869495	0.0102645	NA	0.152259	FALSE	FALSE	FALSE	OS1	0.0226012	0.649715	OS1	399054	0.0194509	9.46882e-06	genus.unknowngenus.id.1000005472	genus.unknowngenus.id.1000005472	10359	2	1	TRUE	NA	NA	0.00192567	10359	5.16872e-07	399054	TRUE	1.42851e-05	NA	NA	yes	yes	genus.unknowngenus.id.1000005472.summary.txt.gz.csv
rs7853673	G	A	G	A	-0.0624389	0.0112362	NA	0.462807	FALSE	FALSE	FALSE	OS1	0.016318	0.491091	OS1	399054	0.0139833	6.7325e-06	genus.unknowngenus.id.1000005472	genus.unknowngenus.id.1000005472	10359	2	1	TRUE	NA	NA	0.00192143	10359	1.18816e-06	399054	TRUE	1.72899e-05	NA	NA	yes	yes	genus.unknowngenus.id.1000005472.summary.txt.gz.csv
rs949341	G	A	G	A	0.0656602	-0.0740644	NA	0.278207	FALSE	FALSE	FALSE	OS1	0.0184529	5.97737e-05	OS1	399054	0.0147216	7.73282e-06	genus.unknowngenus.id.1000005472	genus.unknowngenus.id.1000005472	10355	2	1	TRUE	NA	NA	0.00191775	10355	4.03685e-05	399054	TRUE	0.000167543	NA	NA	yes	yes	genus.unknowngenus.id.1000005472.summary.txt.gz.csv
rs11150282	T	C	T	C	0.098235	0.00746945	NA	0.359916	FALSE	FALSE	FALSE	OS1	0.0169892	0.660184	OS1	399054	0.0197127	7.36053e-07	genus.unknowngenus.id.1000001215	genus.unknowngenus.id.1000001215	5864	2	1	TRUE	NA	NA	0.00421852	5864	4.84397e-07	399054	TRUE	1.00659e-06	NA	NA	yes	yes	genus.unknowngenus.id.1000001215.summary.txt.gz.csv
rs113884518	T	C	T	C	-0.20591	-0.0396617	NA	0.0245822	FALSE	FALSE	FALSE	OS1	0.0532008	0.455964	OS1	399054	0.0455376	7.73987e-06	genus.unknowngenus.id.1000001215	genus.unknowngenus.id.1000001215	4434	2	1	TRUE	NA	NA	0.00459214	4434	1.39276e-06	399054	TRUE	1.01115e-05	NA	NA	yes	yes	genus.unknowngenus.id.1000001215.summary.txt.gz.csv
rs28678345	T	C	T	C	0.213083	0.0154881	NA	0.0488285	FALSE	FALSE	FALSE	OS1	0.0377489	0.681593	OS1	399054	0.0471377	8.05953e-06	genus.unknowngenus.id.1000001215	genus.unknowngenus.id.1000001215	4315	2	1	TRUE	NA	NA	0.00471551	4315	4.2185e-07	399054	TRUE	8.59799e-06	NA	NA	yes	yes	genus.unknowngenus.id.1000001215.summary.txt.gz.csv
rs367480	G	A	G	A	-0.0841649	-0.00340221	NA	0.358427	FALSE	FALSE	FALSE	OS1	0.0170164	0.84153	OS1	399054	0.0185948	7.52418e-06	genus.unknowngenus.id.1000001215	genus.unknowngenus.id.1000001215	5878	2	1	TRUE	NA	NA	0.00347445	5878	1.00175e-07	399054	TRUE	7.96079e-06	NA	NA	yes	yes	genus.unknowngenus.id.1000001215.summary.txt.gz.csv
rs4129395	G	A	G	A	0.0904264	0.019653	NA	0.486151	FALSE	FALSE	FALSE	OS1	0.0162972	0.227853	OS1	399054	0.0185253	1.21742e-06	genus.unknowngenus.id.1000001215	genus.unknowngenus.id.1000001215	5878	2	1	TRUE	NA	NA	0.00403849	5878	3.64419e-06	399054	TRUE	2.64327e-06	NA	NA	yes	yes	genus.unknowngenus.id.1000001215.summary.txt.gz.csv
rs789069	A	C	A	C	-0.10413	0.022619	NA	0.140712	FALSE	FALSE	FALSE	OS1	0.0233741	0.333197	OS1	399054	0.0234459	6.50003e-06	genus.unknowngenus.id.1000001215	genus.unknowngenus.id.1000001215	5870	2	1	TRUE	NA	NA	0.00335018	5870	2.34664e-06	399054	TRUE	1.78945e-05	NA	NA	yes	yes	genus.unknowngenus.id.1000001215.summary.txt.gz.csv
rs79790072	T	C	T	C	0.226103	-0.0475902	NA	0.0308106	FALSE	FALSE	FALSE	OS1	0.0471886	0.31321	OS1	399054	0.0488017	3.5381e-06	genus.unknowngenus.id.1000001215	genus.unknowngenus.id.1000001215	4104	2	1	TRUE	NA	NA	0.0052057	4104	2.54877e-06	399054	TRUE	6.69449e-06	NA	NA	yes	yes	genus.unknowngenus.id.1000001215.summary.txt.gz.csv
rs8028558	A	G	A	G	0.08346	-0.0170336	NA	0.357579	FALSE	FALSE	FALSE	OS1	0.0170086	0.316599	OS1	399054	0.0188504	9.78236e-06	genus.unknowngenus.id.1000001215	genus.unknowngenus.id.1000001215	5875	2	1	TRUE	NA	NA	0.00332666	5875	2.5133e-06	399054	TRUE	1.93853e-05	NA	NA	yes	yes	genus.unknowngenus.id.1000001215.summary.txt.gz.csv
rs9864379	T	C	T	C	-0.160521	-0.028499	NA	0.149982	FALSE	FALSE	FALSE	OS1	0.0228454	0.212225	OS1	399054	0.0292752	4.65873e-08	genus.unknowngenus.id.1000001215	genus.unknowngenus.id.1000001215	5768	2	1	TRUE	NA	NA	0.00518719	5768	3.89969e-06	399054	TRUE	1.22356e-07	NA	NA	yes	yes	genus.unknowngenus.id.1000001215.summary.txt.gz.csv
rs10517600	T	G	T	G	0.0626993	-0.0139261	NA	0.620088	FALSE	FALSE	FALSE	OS1	0.016744	0.405575	OS1	399054	0.0139364	6.82768e-06	genus.unknowngenus.id.1000000073	genus.unknowngenus.id.1000000073	10512	2	1	TRUE	NA	NA	0.00192214	10512	1.73345e-06	399054	TRUE	1.66236e-05	NA	NA	yes	yes	genus.unknowngenus.id.1000000073.summary.txt.gz.csv
rs10904722	C	T	C	T	-0.0672314	-0.00118523	NA	0.237781	FALSE	FALSE	FALSE	OS1	0.0191304	0.950598	OS1	399054	0.0147123	5.04837e-06	genus.unknowngenus.id.1000000073	genus.unknowngenus.id.1000000073	10512	2	1	TRUE	NA	NA	0.00198297	10512	9.61895e-09	399054	TRUE	6.82442e-06	NA	NA	yes	yes	genus.unknowngenus.id.1000000073.summary.txt.gz.csv
rs118104867	C	T	C	T	0.214464	-0.0494434	NA	0.0696197	FALSE	FALSE	FALSE	OS1	0.0319662	0.121926	OS1	399054	0.0455098	3.43598e-06	genus.unknowngenus.id.1000000073	genus.unknowngenus.id.1000000073	4095	2	1	TRUE	NA	NA	0.00539644	4095	5.99518e-06	399054	TRUE	5.95813e-06	NA	NA	yes	yes	genus.unknowngenus.id.1000000073.summary.txt.gz.csv
rs13409132	A	G	A	G	-0.165419	-0.0532098	NA	0.0357635	FALSE	FALSE	FALSE	OS1	0.0445101	0.231909	OS1	399054	0.0352154	4.37231e-06	genus.unknowngenus.id.1000000073	genus.unknowngenus.id.1000000073	5913	2	1	TRUE	NA	NA	0.00371898	5913	3.58125e-06	399054	TRUE	6.325e-06	NA	NA	yes	yes	genus.unknowngenus.id.1000000073.summary.txt.gz.csv
rs17121075	G	A	G	A	0.0769254	-0.0247956	NA	0.214339	FALSE	FALSE	FALSE	OS1	0.0198439	0.211471	OS1	399054	0.0172234	7.91417e-06	genus.unknowngenus.id.1000000073	genus.unknowngenus.id.1000000073	10512	2	1	TRUE	NA	NA	0.00189443	10512	3.91259e-06	399054	TRUE	2.58884e-05	NA	NA	yes	yes	genus.unknowngenus.id.1000000073.summary.txt.gz.csv
rs2191834	G	T	G	T	0.0746375	-0.00671529	NA	0.239775	FALSE	FALSE	FALSE	OS1	0.01912	0.725424	OS1	399054	0.0159136	2.50195e-06	genus.unknowngenus.id.1000000073	genus.unknowngenus.id.1000000073	10511	2	1	TRUE	NA	NA	0.00208885	10511	3.09118e-07	399054	TRUE	4.84205e-06	NA	NA	yes	yes	genus.unknowngenus.id.1000000073.summary.txt.gz.csv
rs28691777	C	T	C	T	0.137134	0.0160431	NA	0.0429078	FALSE	FALSE	FALSE	OS1	0.0400895	0.689023	OS1	399054	0.0266996	6.95697e-07	genus.unknowngenus.id.1000000073	genus.unknowngenus.id.1000000073	10199	2	1	TRUE	NA	NA	0.00258038	10199	4.01315e-07	399054	TRUE	5.55196e-07	NA	NA	yes	yes	genus.unknowngenus.id.1000000073.summary.txt.gz.csv
rs34088226	A	G	A	G	-0.117807	-0.0188823	NA	0.058881	FALSE	FALSE	FALSE	OS1	0.0349367	0.588873	OS1	399054	0.026924	7.66216e-06	genus.unknowngenus.id.1000000073	genus.unknowngenus.id.1000000073	9716	2	1	TRUE	NA	NA	0.00196703	9716	7.32009e-07	399054	TRUE	2.25229e-05	NA	NA	yes	yes	genus.unknowngenus.id.1000000073.summary.txt.gz.csv
rs55682560	C	T	C	T	-0.131519	0.0100541	NA	0.0785351	FALSE	FALSE	FALSE	OS1	0.0303036	0.740055	OS1	399054	0.0261319	4.97034e-07	genus.unknowngenus.id.1000000073	genus.unknowngenus.id.1000000073	9183	2	1	TRUE	NA	NA	0.00275139	9183	2.75847e-07	399054	TRUE	8.4926e-07	NA	NA	yes	yes	genus.unknowngenus.id.1000000073.summary.txt.gz.csv
rs6588624	G	A	G	A	-0.0662317	0.00414988	NA	0.518598	FALSE	FALSE	FALSE	OS1	0.0163581	0.799735	OS1	399054	0.0138147	1.79287e-06	genus.unknowngenus.id.1000000073	genus.unknowngenus.id.1000000073	10512	2	1	TRUE	NA	NA	0.00218223	10512	1.61278e-07	399054	TRUE	2.7346e-06	NA	NA	yes	yes	genus.unknowngenus.id.1000000073.summary.txt.gz.csv
rs66714985	A	C	A	C	0.116908	-0.04637	NA	0.101956	FALSE	FALSE	FALSE	OS1	0.0268388	0.0840369	OS1	399054	0.0252447	4.85334e-06	genus.unknowngenus.id.1000000073	genus.unknowngenus.id.1000000073	10512	2	1	TRUE	NA	NA	0.00203638	10512	7.48024e-06	399054	TRUE	1.76544e-05	NA	NA	yes	yes	genus.unknowngenus.id.1000000073.summary.txt.gz.csv
rs7226487	A	G	A	G	-0.0643682	0.00784485	NA	0.452495	FALSE	FALSE	FALSE	OS1	0.0163101	0.63053	OS1	399054	0.0138701	3.58282e-06	genus.unknowngenus.id.1000000073	genus.unknowngenus.id.1000000073	10505	2	1	TRUE	NA	NA	0.00204634	10505	5.79731e-07	399054	TRUE	6.72896e-06	NA	NA	yes	yes	genus.unknowngenus.id.1000000073.summary.txt.gz.csv
rs7538034	T	G	T	G	-0.078598	-0.00887962	NA	0.162001	FALSE	FALSE	FALSE	OS1	0.0221735	0.688817	OS1	399054	0.0165982	2.36706e-06	genus.unknowngenus.id.1000000073	genus.unknowngenus.id.1000000073	10420	2	1	TRUE	NA	NA	0.00214774	10420	4.01875e-07	399054	TRUE	4.0475e-06	NA	NA	yes	yes	genus.unknowngenus.id.1000000073.summary.txt.gz.csv
rs7725895	A	G	A	G	-0.116224	-0.0195216	NA	0.120561	FALSE	FALSE	FALSE	OS1	0.0250171	0.435197	OS1	399054	0.0240367	3.94356e-06	genus.unknowngenus.id.1000000073	genus.unknowngenus.id.1000000073	10512	2	1	TRUE	NA	NA	0.00221958	10512	1.5259e-06	399054	TRUE	3.38712e-06	NA	NA	yes	yes	genus.unknowngenus.id.1000000073.summary.txt.gz.csv
rs989682	A	G	A	G	0.070194	-0.013209	NA	0.230229	FALSE	FALSE	FALSE	OS1	0.0192835	0.49335	OS1	399054	0.0155364	6.8471e-06	genus.unknowngenus.id.1000000073	genus.unknowngenus.id.1000000073	10129	2	1	TRUE	NA	NA	0.00201161	10129	1.17581e-06	399054	TRUE	1.34716e-05	NA	NA	yes	yes	genus.unknowngenus.id.1000000073.summary.txt.gz.csv
rs10898797	C	T	C	T	0.12238	0.00652576	NA	0.109155	FALSE	FALSE	FALSE	OS1	0.0261432	0.802885	OS1	399054	0.0274683	8.85446e-06	genus.Tyzzerella3.id.11335	genus.Tyzzerella3.id.11335	5387	2	1	TRUE	NA	NA	0.00367263	5387	1.5614e-07	399054	TRUE	1.11461e-05	NA	NA	yes	yes	genus.Tyzzerella3.id.11335.summary.txt.gz.csv
rs112102233	A	G	A	G	-0.216348	0.00676555	NA	0.0464654	FALSE	FALSE	FALSE	OS1	0.0387726	0.861478	OS1	399054	0.0477575	6.17669e-06	genus.Tyzzerella3.id.11335	genus.Tyzzerella3.id.11335	3857	2	1	TRUE	NA	NA	0.00529534	3857	7.63004e-08	399054	TRUE	7.23062e-06	NA	NA	yes	yes	genus.Tyzzerella3.id.11335.summary.txt.gz.csv
rs1232220	G	T	G	T	-0.143869	0.0741537	NA	0.102618	FALSE	FALSE	FALSE	OS1	0.0265741	0.00526344	OS1	399054	0.031828	7.90792e-06	genus.Tyzzerella3.id.11335	genus.Tyzzerella3.id.11335	5000	2	1	TRUE	NA	NA	0.00407144	5000	1.95124e-05	399054	TRUE	2.9364e-05	NA	NA	yes	yes	genus.Tyzzerella3.id.11335.summary.txt.gz.csv
rs17706273	T	C	T	C	-0.140368	-0.0249399	NA	0.0780969	FALSE	FALSE	FALSE	OS1	0.0304035	0.412048	OS1	399054	0.0274708	5.87816e-07	genus.Tyzzerella3.id.11335	genus.Tyzzerella3.id.11335	5395	2	1	TRUE	NA	NA	0.00481802	5395	1.68621e-06	399054	TRUE	6.48164e-07	NA	NA	yes	yes	genus.Tyzzerella3.id.11335.summary.txt.gz.csv
rs191093	G	A	G	A	0.159008	0.0449597	NA	0.106741	FALSE	FALSE	FALSE	OS1	0.0265665	0.0905795	OS1	399054	0.0353306	6.76393e-06	genus.Tyzzerella3.id.11335	genus.Tyzzerella3.id.11335	4621	2	1	TRUE	NA	NA	0.00436605	4621	7.17704e-06	399054	TRUE	1.78668e-05	NA	NA	yes	yes	genus.Tyzzerella3.id.11335.summary.txt.gz.csv
rs4904512	T	C	T	C	-0.117151	0.00498086	NA	0.128959	FALSE	FALSE	FALSE	OS1	0.0241837	0.836823	OS1	399054	0.0250306	3.09269e-06	genus.Tyzzerella3.id.11335	genus.Tyzzerella3.id.11335	5396	2	1	TRUE	NA	NA	0.00404463	5396	1.063e-07	399054	TRUE	3.80696e-06	NA	NA	yes	yes	genus.Tyzzerella3.id.11335.summary.txt.gz.csv
rs55799124	A	G	A	G	-0.11435	0.0383488	NA	0.276674	FALSE	FALSE	FALSE	OS1	0.0184308	0.0374619	OS1	399054	0.0238604	1.3355e-06	genus.Tyzzerella3.id.11335	genus.Tyzzerella3.id.11335	5362	2	1	TRUE	NA	NA	0.00426673	5362	1.08488e-05	399054	TRUE	6.26485e-06	NA	NA	yes	yes	genus.Tyzzerella3.id.11335.summary.txt.gz.csv
rs67476743	T	G	T	G	0.132164	-0.0303709	NA	0.273159	FALSE	FALSE	FALSE	OS1	0.0184594	0.0999125	OS1	399054	0.022208	3.74049e-09	genus.Tyzzerella3.id.11335	genus.Tyzzerella3.id.11335	4948	2	1	TRUE	NA	NA	0.00710973	4948	6.7834e-06	399054	TRUE	1.03442e-08	NA	NA	yes	yes	genus.Tyzzerella3.id.11335.summary.txt.gz.csv
rs6920448	C	T	C	T	-0.141081	-0.00311181	NA	0.0931149	FALSE	FALSE	FALSE	OS1	0.028275	0.912365	OS1	399054	0.0305446	4.15376e-06	genus.Tyzzerella3.id.11335	genus.Tyzzerella3.id.11335	5010	2	1	TRUE	NA	NA	0.00424186	5010	3.03523e-08	399054	TRUE	4.781e-06	NA	NA	yes	yes	genus.Tyzzerella3.id.11335.summary.txt.gz.csv
rs7019909	T	C	T	C	0.144156	-0.00246715	NA	0.120309	FALSE	FALSE	FALSE	OS1	0.025152	0.921861	OS1	399054	0.0301626	1.7612e-06	genus.Tyzzerella3.id.11335	genus.Tyzzerella3.id.11335	5396	2	1	TRUE	NA	NA	0.00421675	5396	2.41111e-08	399054	TRUE	2.2211e-06	NA	NA	yes	yes	genus.Tyzzerella3.id.11335.summary.txt.gz.csv
rs7333521	T	C	T	C	-0.207191	0.0612081	NA	0.0317629	FALSE	FALSE	FALSE	OS1	0.0461537	0.18478	OS1	399054	0.0453121	4.87602e-06	genus.Tyzzerella3.id.11335	genus.Tyzzerella3.id.11335	4335	2	1	TRUE	NA	NA	0.00480216	4335	4.40731e-06	399054	TRUE	1.05141e-05	NA	NA	yes	yes	genus.Tyzzerella3.id.11335.summary.txt.gz.csv
rs75091807	G	T	G	T	-0.184966	0.0217575	NA	0.062178	FALSE	FALSE	FALSE	OS1	0.0340267	0.522547	OS1	399054	0.0383029	1.70674e-06	genus.Tyzzerella3.id.11335	genus.Tyzzerella3.id.11335	4621	2	1	TRUE	NA	NA	0.00502327	4621	1.02459e-06	399054	TRUE	2.26302e-06	NA	NA	yes	yes	genus.Tyzzerella3.id.11335.summary.txt.gz.csv
rs7561370	T	C	T	C	0.131341	-0.0695566	NA	0.148695	FALSE	FALSE	FALSE	OS1	0.0230544	0.00255241	OS1	399054	0.0286292	1.51605e-06	genus.Tyzzerella3.id.11335	genus.Tyzzerella3.id.11335	5396	2	1	TRUE	NA	NA	0.00388668	5396	2.28102e-05	399054	TRUE	2.6086e-05	NA	NA	yes	yes	genus.Tyzzerella3.id.11335.summary.txt.gz.csv
rs11054680	T	C	T	C	-0.104751	-0.0192285	NA	0.171607	FALSE	FALSE	FALSE	OS1	0.0215934	0.373206	OS1	399054	0.0226997	2.30977e-06	genus.Turicibacter.id.2162	genus.Turicibacter.id.2162	8928	2	1	TRUE	NA	NA	0.00238004	8928	1.98709e-06	399054	TRUE	9.41845e-06	NA	NA	yes	yes	genus.Turicibacter.id.2162.summary.txt.gz.csv
rs11666533	C	T	C	T	-0.111689	-0.0174995	NA	0.0841893	FALSE	FALSE	FALSE	OS1	0.029727	0.55608	OS1	399054	0.0248436	7.37109e-06	genus.Turicibacter.id.2162	genus.Turicibacter.id.2162	8256	2	1	TRUE	NA	NA	0.00244267	8256	8.68399e-07	399054	TRUE	1.2769e-05	NA	NA	yes	yes	genus.Turicibacter.id.2162.summary.txt.gz.csv
rs12603364	T	C	T	C	0.110861	0.0550198	NA	0.142154	FALSE	FALSE	FALSE	OS1	0.0232809	0.018113	OS1	399054	0.0225598	8.66598e-07	genus.Turicibacter.id.2162	genus.Turicibacter.id.2162	8923	2	1	TRUE	NA	NA	0.00269959	8923	1.3996e-05	399054	TRUE	6.53949e-06	NA	NA	yes	yes	genus.Turicibacter.id.2162.summary.txt.gz.csv
rs149744580	A	G	A	G	0.169883	-0.0860159	NA	0.0535496	FALSE	FALSE	FALSE	OS1	0.0363364	0.0179226	OS1	399054	0.0315478	7.00965e-08	genus.Turicibacter.id.2162	genus.Turicibacter.id.2162	8459	2	1	TRUE	NA	NA	0.00341709	8459	1.40423e-05	399054	TRUE	6.21516e-07	NA	NA	yes	yes	genus.Turicibacter.id.2162.summary.txt.gz.csv
rs2834977	T	C	T	C	-0.0959995	-0.00896303	NA	0.152016	FALSE	FALSE	FALSE	OS1	0.0227461	0.693547	OS1	399054	0.0208261	3.95588e-06	genus.Turicibacter.id.2162	genus.Turicibacter.id.2162	8946	2	1	TRUE	NA	NA	0.00237006	8946	3.89104e-07	399054	TRUE	6.84731e-06	NA	NA	yes	yes	genus.Turicibacter.id.2162.summary.txt.gz.csv
rs2952020	G	A	G	A	-0.0759019	0.00423339	NA	0.247644	FALSE	FALSE	FALSE	OS1	0.0190606	0.824235	OS1	399054	0.0165764	5.63308e-06	genus.Turicibacter.id.2162	genus.Turicibacter.id.2162	8949	2	1	TRUE	NA	NA	0.00233793	8949	1.23616e-07	399054	TRUE	7.00508e-06	NA	NA	yes	yes	genus.Turicibacter.id.2162.summary.txt.gz.csv
rs3734633	G	A	G	A	-0.120957	0.0286268	NA	0.0586447	FALSE	FALSE	FALSE	OS1	0.0349492	0.412731	OS1	399054	0.02683	5.31914e-06	genus.Turicibacter.id.2162	genus.Turicibacter.id.2162	8626	2	1	TRUE	NA	NA	0.00235119	8626	1.68128e-06	399054	TRUE	1.43006e-05	NA	NA	yes	yes	genus.Turicibacter.id.2162.summary.txt.gz.csv
rs4869133	G	A	G	A	0.131186	0.0287252	NA	0.176735	FALSE	FALSE	FALSE	OS1	0.0214192	0.179891	OS1	399054	0.027197	2.55369e-06	genus.Turicibacter.id.2162	genus.Turicibacter.id.2162	8256	2	1	TRUE	NA	NA	0.00281091	8256	4.50701e-06	399054	TRUE	4.6274e-06	NA	NA	yes	yes	genus.Turicibacter.id.2162.summary.txt.gz.csv
rs55756211	T	C	T	C	-0.115115	-0.0394571	NA	0.0728029	FALSE	FALSE	FALSE	OS1	0.0314161	0.209133	OS1	399054	0.0240708	2.80533e-06	genus.Turicibacter.id.2162	genus.Turicibacter.id.2162	8941	2	1	TRUE	NA	NA	0.00255204	8941	3.95289e-06	399054	TRUE	5.58508e-06	NA	NA	yes	yes	genus.Turicibacter.id.2162.summary.txt.gz.csv
rs7199484	G	A	G	A	-0.0731428	-0.00120289	NA	0.305532	FALSE	FALSE	FALSE	OS1	0.0176564	0.945684	OS1	399054	0.0160172	5.76664e-06	genus.Turicibacter.id.2162	genus.Turicibacter.id.2162	8948	2	1	TRUE	NA	NA	0.00232558	8948	1.1631e-08	399054	TRUE	6.66554e-06	NA	NA	yes	yes	genus.Turicibacter.id.2162.summary.txt.gz.csv
rs1883097	C	T	C	T	0.226399	0.075949	NA	0.0378634	FALSE	FALSE	FALSE	OS1	0.0429322	0.0768865	OS1	399054	0.0454642	4.15789e-07	genus.Terrisporobacter.id.11348	genus.Terrisporobacter.id.11348	4417	2	1	TRUE	NA	NA	0.0055853	4417	7.84233e-06	399054	TRUE	1.91508e-06	NA	NA	yes	yes	genus.Terrisporobacter.id.11348.summary.txt.gz.csv
rs2569953	A	C	A	C	-0.0775591	0.0211422	NA	0.416129	FALSE	FALSE	FALSE	OS1	0.0165014	0.20011	OS1	399054	0.0174641	8.95009e-06	genus.Terrisporobacter.id.11348	genus.Terrisporobacter.id.11348	6637	2	1	TRUE	NA	NA	0.00296377	6637	4.11365e-06	399054	TRUE	2.25269e-05	NA	NA	yes	yes	genus.Terrisporobacter.id.11348.summary.txt.gz.csv
rs2872237	C	A	C	A	-0.0814505	0.00515	NA	0.399559	FALSE	FALSE	FALSE	OS1	0.0166708	0.75738	OS1	399054	0.0175943	3.97135e-06	genus.Terrisporobacter.id.11348	genus.Terrisporobacter.id.11348	6632	2	1	TRUE	NA	NA	0.00322202	6632	2.39151e-07	399054	TRUE	5.38808e-06	NA	NA	yes	yes	genus.Terrisporobacter.id.11348.summary.txt.gz.csv
rs58405430	G	T	G	T	0.134617	0.0228342	NA	0.0602551	FALSE	FALSE	FALSE	OS1	0.0344443	0.507375	OS1	399054	0.0301177	7.9371e-06	genus.Terrisporobacter.id.11348	genus.Terrisporobacter.id.11348	6176	2	1	TRUE	NA	NA	0.00322542	6176	1.1013e-06	399054	TRUE	1.35547e-05	NA	NA	yes	yes	genus.Terrisporobacter.id.11348.summary.txt.gz.csv
rs7184125	T	C	T	C	0.091256	0.00687699	NA	0.293542	FALSE	FALSE	FALSE	OS1	0.018145	0.704687	OS1	399054	0.0205493	8.48103e-06	genus.Terrisporobacter.id.11348	genus.Terrisporobacter.id.11348	6232	2	1	TRUE	NA	NA	0.00315549	6232	3.59959e-07	399054	TRUE	1.31914e-05	NA	NA	yes	yes	genus.Terrisporobacter.id.11348.summary.txt.gz.csv
rs1145877	A	G	A	G	-0.073548	0.0233408	NA	0.137044	FALSE	FALSE	FALSE	OS1	0.0236054	0.322765	OS1	399054	0.0162413	7.19949e-06	genus.Sutterella.id.2896	genus.Sutterella.id.2896	13251	2	1	TRUE	NA	NA	0.00154541	13251	2.45007e-06	399054	TRUE	1.89822e-05	NA	NA	yes	yes	genus.Sutterella.id.2896.summary.txt.gz.csv
rs11591622	T	G	T	G	-0.0688382	-0.00259953	NA	0.161614	FALSE	FALSE	FALSE	OS1	0.0222054	0.906807	OS1	399054	0.0151375	6.49857e-06	genus.Sutterella.id.2896	genus.Sutterella.id.2896	12604	2	1	TRUE	NA	NA	0.00163832	12604	3.43434e-08	399054	TRUE	8.36963e-06	NA	NA	yes	yes	genus.Sutterella.id.2896.summary.txt.gz.csv
rs13173038	A	G	A	G	-0.0718076	-0.00331413	NA	0.248136	FALSE	FALSE	FALSE	OS1	0.0188106	0.860149	OS1	399054	0.0151627	2.72984e-06	genus.Sutterella.id.2896	genus.Sutterella.id.2896	13245	2	1	TRUE	NA	NA	0.0016907	13245	7.77865e-08	399054	TRUE	3.72676e-06	NA	NA	yes	yes	genus.Sutterella.id.2896.summary.txt.gz.csv
rs143438747	T	C	T	C	-0.145793	-0.00476049	NA	0.0763509	FALSE	FALSE	FALSE	OS1	0.0307168	0.876837	OS1	399054	0.0306867	3.28021e-06	genus.Sutterella.id.2896	genus.Sutterella.id.2896	9368	2	1	TRUE	NA	NA	0.0024042	9368	6.01897e-08	399054	TRUE	3.00298e-06	NA	NA	yes	yes	genus.Sutterella.id.2896.summary.txt.gz.csv
rs2050185	G	A	G	A	0.0575138	-0.0236457	NA	0.376333	FALSE	FALSE	FALSE	OS1	0.0168344	0.160139	OS1	399054	0.0128766	7.96955e-06	genus.Sutterella.id.2896	genus.Sutterella.id.2896	13243	2	1	TRUE	NA	NA	0.00150441	13243	4.94399e-06	399054	TRUE	3.4542e-05	NA	NA	yes	yes	genus.Sutterella.id.2896.summary.txt.gz.csv
rs2321387	G	A	G	A	-0.0592876	-0.00789797	NA	0.429952	FALSE	FALSE	FALSE	OS1	0.0164702	0.631562	OS1	399054	0.0124509	1.86519e-06	genus.Sutterella.id.2896	genus.Sutterella.id.2896	13252	2	1	TRUE	NA	NA	0.00170831	13252	5.7624e-07	399054	TRUE	4.28411e-06	NA	NA	yes	yes	genus.Sutterella.id.2896.summary.txt.gz.csv
rs2613606	C	T	C	T	-0.0556794	-0.006889	NA	0.41848	FALSE	FALSE	FALSE	OS1	0.0165541	0.6773	OS1	399054	0.0124117	7.2023e-06	genus.Sutterella.id.2896	genus.Sutterella.id.2896	13249	2	1	TRUE	NA	NA	0.00151686	13249	4.33982e-07	399054	TRUE	1.44114e-05	NA	NA	yes	yes	genus.Sutterella.id.2896.summary.txt.gz.csv
rs607327	C	T	C	T	0.0578334	0.00651573	NA	0.374479	FALSE	FALSE	FALSE	OS1	0.0168057	0.698232	OS1	399054	0.0129053	6.6306e-06	genus.Sutterella.id.2896	genus.Sutterella.id.2896	13251	2	1	TRUE	NA	NA	0.0015135	13251	3.76689e-07	399054	TRUE	1.43776e-05	NA	NA	yes	yes	genus.Sutterella.id.2896.summary.txt.gz.csv
rs62501473	G	A	G	A	0.0694233	0.000742634	NA	0.26308	FALSE	FALSE	FALSE	OS1	0.0185349	0.96804	OS1	399054	0.0149416	5.51851e-06	genus.Sutterella.id.2896	genus.Sutterella.id.2896	12762	2	1	TRUE	NA	NA	0.00168899	12762	4.0229e-09	399054	TRUE	4.98953e-06	NA	NA	yes	yes	genus.Sutterella.id.2896.summary.txt.gz.csv
rs7499539	A	G	A	G	0.0617478	0.0201456	NA	0.262238	FALSE	FALSE	FALSE	OS1	0.0184918	0.275964	OS1	399054	0.0130998	2.35769e-06	genus.Sutterella.id.2896	genus.Sutterella.id.2896	13254	2	1	TRUE	NA	NA	0.00167379	13254	2.97421e-06	399054	TRUE	8.97544e-06	NA	NA	yes	yes	genus.Sutterella.id.2896.summary.txt.gz.csv
rs7638039	T	C	T	C	0.0645624	0.000452508	NA	0.246614	FALSE	FALSE	FALSE	OS1	0.0189328	0.980932	OS1	399054	0.0143887	8.66397e-06	genus.Sutterella.id.2896	genus.Sutterella.id.2896	13236	2	1	TRUE	NA	NA	0.00151903	13236	1.43151e-09	399054	TRUE	1.03911e-05	NA	NA	yes	yes	genus.Sutterella.id.2896.summary.txt.gz.csv
rs9350083	T	G	T	G	-0.0593069	-0.0264479	NA	0.355431	FALSE	FALSE	FALSE	OS1	0.0170303	0.120425	OS1	399054	0.0133929	8.22778e-06	genus.Sutterella.id.2896	genus.Sutterella.id.2896	13254	2	1	TRUE	NA	NA	0.00147752	13254	6.04374e-06	399054	TRUE	4.56538e-05	NA	NA	yes	yes	genus.Sutterella.id.2896.summary.txt.gz.csv
rs10065321	T	C	T	C	-0.0512828	-0.0147258	NA	0.414251	FALSE	FALSE	FALSE	OS1	0.0164801	0.371563	OS1	399054	0.0108105	2.10155e-06	genus.Subdoligranulum.id.2070	genus.Subdoligranulum.id.2070	17589	2	1	TRUE	NA	NA	0.00127792	17589	2.00082e-06	399054	TRUE	8.27711e-06	NA	NA	yes	yes	genus.Subdoligranulum.id.2070.summary.txt.gz.csv
rs10497836	C	T	C	T	-0.0524065	-0.0437605	NA	0.21224	FALSE	FALSE	FALSE	OS1	0.0198776	0.0277007	OS1	399054	0.0118697	8.37954e-06	genus.Subdoligranulum.id.2070	genus.Subdoligranulum.id.2070	17579	2	1	TRUE	NA	NA	0.0011078	17579	1.21451e-05	399054	TRUE	0.000109772	NA	NA	yes	yes	genus.Subdoligranulum.id.2070.summary.txt.gz.csv
rs1667315	G	A	G	A	0.0485017	-0.00292532	NA	0.39121	FALSE	FALSE	FALSE	OS1	0.0166768	0.860756	OS1	399054	0.0107452	6.72143e-06	genus.Subdoligranulum.id.2070	genus.Subdoligranulum.id.2070	17586	2	1	TRUE	NA	NA	0.00115735	17586	7.71066e-08	399054	TRUE	1.18401e-05	NA	NA	yes	yes	genus.Subdoligranulum.id.2070.summary.txt.gz.csv
rs2114677	C	T	C	T	-0.104176	-0.00610781	NA	0.115128	FALSE	FALSE	FALSE	OS1	0.0253709	0.809756	OS1	399054	0.0230829	2.71726e-06	genus.Subdoligranulum.id.2070	genus.Subdoligranulum.id.2070	15566	2	1	TRUE	NA	NA	0.00130698	15566	1.45234e-07	399054	TRUE	1.18744e-05	NA	NA	yes	yes	genus.Subdoligranulum.id.2070.summary.txt.gz.csv
rs2171249	C	T	C	T	0.106744	0.00837844	NA	0.0745582	FALSE	FALSE	FALSE	OS1	0.0318857	0.792731	OS1	399054	0.0233213	4.50556e-06	genus.Subdoligranulum.id.2070	genus.Subdoligranulum.id.2070	14679	2	1	TRUE	NA	NA	0.00142536	14679	1.73023e-07	399054	TRUE	8.81076e-06	NA	NA	yes	yes	genus.Subdoligranulum.id.2070.summary.txt.gz.csv
rs35940633	G	A	G	A	-0.0511008	-0.0281031	NA	0.324759	FALSE	FALSE	FALSE	OS1	0.0173597	0.105476	OS1	399054	0.011001	4.21698e-06	genus.Subdoligranulum.id.2070	genus.Subdoligranulum.id.2070	17582	2	1	TRUE	NA	NA	0.00122585	17582	6.56737e-06	399054	TRUE	2.52612e-05	NA	NA	yes	yes	genus.Subdoligranulum.id.2070.summary.txt.gz.csv
rs3761728	T	G	T	G	-0.0543458	0.00796763	NA	0.252109	FALSE	FALSE	FALSE	OS1	0.0187373	0.67067	OS1	399054	0.0118866	3.86747e-06	genus.Subdoligranulum.id.2070	genus.Subdoligranulum.id.2070	17570	2	1	TRUE	NA	NA	0.00118844	17570	4.53121e-07	399054	TRUE	1.15318e-05	NA	NA	yes	yes	genus.Subdoligranulum.id.2070.summary.txt.gz.csv
rs4347804	A	G	A	G	0.166063	0.042028	NA	0.031833	FALSE	FALSE	FALSE	OS1	0.0469429	0.370626	OS1	399054	0.0357483	2.18405e-06	genus.Subdoligranulum.id.2070	genus.Subdoligranulum.id.2070	4312	2	1	TRUE	NA	NA	0.00498183	4312	2.00866e-06	399054	TRUE	6.08128e-06	NA	NA	yes	yes	genus.Subdoligranulum.id.2070.summary.txt.gz.csv
rs6555306	T	C	T	C	-0.0740777	0.00391558	NA	0.141142	FALSE	FALSE	FALSE	OS1	0.0232702	0.866374	OS1	399054	0.0155463	2.80664e-06	genus.Subdoligranulum.id.2070	genus.Subdoligranulum.id.2070	17591	2	1	TRUE	NA	NA	0.0012892	17591	7.09516e-08	399054	TRUE	3.69911e-06	NA	NA	yes	yes	genus.Subdoligranulum.id.2070.summary.txt.gz.csv
rs75158211	T	C	T	C	-0.072343	-0.0129007	NA	0.148423	FALSE	FALSE	FALSE	OS1	0.0229249	0.573614	OS1	399054	0.015933	7.52162e-06	genus.Subdoligranulum.id.2070	genus.Subdoligranulum.id.2070	17165	2	1	TRUE	NA	NA	0.00119972	17165	7.93564e-07	399054	TRUE	1.48733e-05	NA	NA	yes	yes	genus.Subdoligranulum.id.2070.summary.txt.gz.csv
rs76528319	G	T	G	T	-0.143279	-0.0240898	NA	0.0824077	FALSE	FALSE	FALSE	OS1	0.0295133	0.414366	OS1	399054	0.0310662	7.41394e-06	genus.Subdoligranulum.id.2070	genus.Subdoligranulum.id.2070	8468	2	1	TRUE	NA	NA	0.00250621	8468	1.66955e-06	399054	TRUE	8.82744e-06	NA	NA	yes	yes	genus.Subdoligranulum.id.2070.summary.txt.gz.csv
rs10028567	C	T	C	T	-0.0921167	-0.0659386	NA	0.12091	FALSE	FALSE	FALSE	OS1	0.0253324	0.00924294	OS1	399054	0.0191881	7.30343e-06	genus.Streptococcus.id.1853	genus.Streptococcus.id.1853	16311	2	1	TRUE	NA	NA	0.00141114	16311	1.69781e-05	399054	TRUE	2.8079e-05	NA	NA	yes	yes	genus.Streptococcus.id.1853.summary.txt.gz.csv
rs10448310	A	G	A	G	-0.0517935	0.0046621	NA	0.359909	FALSE	FALSE	FALSE	OS1	0.0170293	0.784262	OS1	399054	0.0111324	3.30706e-06	genus.Streptococcus.id.1853	genus.Streptococcus.id.1853	16384	2	1	TRUE	NA	NA	0.00131958	16384	1.87819e-07	399054	TRUE	6.65729e-06	NA	NA	yes	yes	genus.Streptococcus.id.1853.summary.txt.gz.csv
rs11110281	T	C	T	C	-0.137519	-0.0337969	NA	0.0483851	FALSE	FALSE	FALSE	OS1	0.0380645	0.374603	OS1	399054	0.0227398	2.58314e-09	genus.Streptococcus.id.1853	genus.Streptococcus.id.1853	15120	2	1	TRUE	NA	NA	0.00241328	15120	1.97553e-06	399054	TRUE	8.2199e-09	NA	NA	yes	yes	genus.Streptococcus.id.1853.summary.txt.gz.csv
rs11720390	G	A	G	A	0.107024	0.0233133	NA	0.0621782	FALSE	FALSE	FALSE	OS1	0.0338366	0.490824	OS1	399054	0.0228121	3.59482e-06	genus.Streptococcus.id.1853	genus.Streptococcus.id.1853	15220	2	1	TRUE	NA	NA	0.00144426	15220	1.18961e-06	399054	TRUE	7.7764e-06	NA	NA	yes	yes	genus.Streptococcus.id.1853.summary.txt.gz.csv
rs11764382	A	G	A	G	-0.0695345	0.0337836	NA	0.139569	FALSE	FALSE	FALSE	OS1	0.0233803	0.148469	OS1	399054	0.0143671	1.28631e-06	genus.Streptococcus.id.1853	genus.Streptococcus.id.1853	16387	2	1	TRUE	NA	NA	0.00142756	16387	5.23215e-06	399054	TRUE	8.38136e-06	NA	NA	yes	yes	genus.Streptococcus.id.1853.summary.txt.gz.csv
rs17708276	A	G	A	G	-0.0793955	-0.0128302	NA	0.108527	FALSE	FALSE	FALSE	OS1	0.0263529	0.626356	OS1	399054	0.0170628	3.04096e-06	genus.Streptococcus.id.1853	genus.Streptococcus.id.1853	16278	2	1	TRUE	NA	NA	0.00132852	16278	5.93992e-07	399054	TRUE	8.06162e-06	NA	NA	yes	yes	genus.Streptococcus.id.1853.summary.txt.gz.csv
rs1918540	G	A	G	A	0.059639	-0.0200133	NA	0.185678	FALSE	FALSE	FALSE	OS1	0.0212149	0.345497	OS1	399054	0.0128148	2.44067e-06	genus.Streptococcus.id.1853	genus.Streptococcus.id.1853	16373	2	1	TRUE	NA	NA	0.00132126	16373	2.2301e-06	399054	TRUE	1.22614e-05	NA	NA	yes	yes	genus.Streptococcus.id.1853.summary.txt.gz.csv
rs2370083	G	T	G	T	-0.0816836	0.0114427	NA	0.0638561	FALSE	FALSE	FALSE	OS1	0.0333488	0.731508	OS1	399054	0.0185851	9.75245e-06	genus.Streptococcus.id.1853	genus.Streptococcus.id.1853	16277	2	1	TRUE	NA	NA	0.00118551	16277	2.95031e-07	399054	TRUE	2.24279e-05	NA	NA	yes	yes	genus.Streptococcus.id.1853.summary.txt.gz.csv
rs4968759	A	G	A	G	-0.0515109	0.0412483	NA	0.484507	FALSE	FALSE	FALSE	OS1	0.0162744	0.011259	OS1	399054	0.0112068	3.78116e-06	genus.Streptococcus.id.1853	genus.Streptococcus.id.1853	16384	2	1	TRUE	NA	NA	0.00128797	16384	1.60978e-05	399054	TRUE	6.32201e-05	NA	NA	yes	yes	genus.Streptococcus.id.1853.summary.txt.gz.csv
rs57646748	G	A	G	A	-0.0907696	-0.021971	NA	0.038413	FALSE	FALSE	FALSE	OS1	0.0422992	0.603469	OS1	399054	0.0200344	5.4754e-06	genus.Streptococcus.id.1853	genus.Streptococcus.id.1853	15939	2	1	TRUE	NA	NA	0.00128635	15939	6.76092e-07	399054	TRUE	1.42512e-05	NA	NA	yes	yes	genus.Streptococcus.id.1853.summary.txt.gz.csv
rs6806351	T	C	T	C	-0.0633829	0.0108328	NA	0.219389	FALSE	FALSE	FALSE	OS1	0.0196743	0.581902	OS1	399054	0.0136647	4.93869e-06	genus.Streptococcus.id.1853	genus.Streptococcus.id.1853	15973	2	1	TRUE	NA	NA	0.00134532	15973	7.59719e-07	399054	TRUE	9.03217e-06	NA	NA	yes	yes	genus.Streptococcus.id.1853.summary.txt.gz.csv
rs71481756	T	G	T	G	0.0931048	-0.0341673	NA	0.0670897	FALSE	FALSE	FALSE	OS1	0.033235	0.303927	OS1	399054	0.0207949	6.51476e-06	genus.Streptococcus.id.1853	genus.Streptococcus.id.1853	14526	2	1	TRUE	NA	NA	0.0013783	14526	2.6485e-06	399054	TRUE	2.62054e-05	NA	NA	yes	yes	genus.Streptococcus.id.1853.summary.txt.gz.csv
rs72739637	A	G	A	G	0.0959942	-0.0371331	NA	0.0623597	FALSE	FALSE	FALSE	OS1	0.0339255	0.273714	OS1	399054	0.0193213	1.03307e-06	genus.Streptococcus.id.1853	genus.Streptococcus.id.1853	14920	2	1	TRUE	NA	NA	0.00165192	14920	3.0022e-06	399054	TRUE	3.0311e-06	NA	NA	yes	yes	genus.Streptococcus.id.1853.summary.txt.gz.csv
rs7916711	A	G	A	G	0.102891	0.0183624	NA	0.139185	FALSE	FALSE	FALSE	OS1	0.0234624	0.433845	OS1	399054	0.0217362	2.71702e-06	genus.Streptococcus.id.1853	genus.Streptococcus.id.1853	15294	2	1	TRUE	NA	NA	0.00146314	15294	1.53491e-06	399054	TRUE	6.9958e-06	NA	NA	yes	yes	genus.Streptococcus.id.1853.summary.txt.gz.csv
rs9903102	C	A	C	A	-0.0709483	-0.00605774	NA	0.20088	FALSE	FALSE	FALSE	OS1	0.020328	0.765704	OS1	399054	0.0155275	4.17998e-06	genus.Streptococcus.id.1853	genus.Streptococcus.id.1853	16384	2	1	TRUE	NA	NA	0.0012728	16384	2.22537e-07	399054	TRUE	9.96397e-06	NA	NA	yes	yes	genus.Streptococcus.id.1853.summary.txt.gz.csv
rs10409783	A	G	A	G	0.0950828	0.0451455	NA	0.291779	FALSE	FALSE	FALSE	OS1	0.0180744	0.012498	OS1	399054	0.0211239	7.69592e-06	genus.Slackia.id.825	genus.Slackia.id.825	5941	2	1	TRUE	NA	NA	0.00339987	5941	1.56338e-05	399054	TRUE	3.14494e-05	NA	NA	yes	yes	genus.Slackia.id.825.summary.txt.gz.csv
rs12440440	A	G	A	G	0.0901934	-0.00761324	NA	0.341672	FALSE	FALSE	FALSE	OS1	0.0171336	0.656792	OS1	399054	0.0190582	2.62872e-06	genus.Slackia.id.825	genus.Slackia.id.825	6063	2	1	TRUE	NA	NA	0.0036816	6063	4.9478e-07	399054	TRUE	3.49491e-06	NA	NA	yes	yes	genus.Slackia.id.825.summary.txt.gz.csv
rs16894137	C	T	C	T	-0.122792	0.00427568	NA	0.130493	FALSE	FALSE	FALSE	OS1	0.024132	0.859368	OS1	399054	0.0263047	2.71183e-06	genus.Slackia.id.825	genus.Slackia.id.825	6063	2	1	TRUE	NA	NA	0.00358238	6063	7.86673e-08	399054	TRUE	4.06165e-06	NA	NA	yes	yes	genus.Slackia.id.825.summary.txt.gz.csv
rs35156985	T	C	T	C	-0.155709	-0.0118733	NA	0.0420488	FALSE	FALSE	FALSE	OS1	0.0409162	0.771672	OS1	399054	0.0348085	8.05947e-06	genus.Slackia.id.825	genus.Slackia.id.825	5965	2	1	TRUE	NA	NA	0.00334455	5965	2.1102e-07	399054	TRUE	1.0716e-05	NA	NA	yes	yes	genus.Slackia.id.825.summary.txt.gz.csv
rs4492265	A	G	A	G	-0.0905757	-0.0236544	NA	0.305835	FALSE	FALSE	FALSE	OS1	0.0177614	0.182932	OS1	399054	0.0191658	2.40925e-06	genus.Slackia.id.825	genus.Slackia.id.825	6063	2	1	TRUE	NA	NA	0.00367135	6063	4.44466e-06	399054	TRUE	6.06063e-06	NA	NA	yes	yes	genus.Slackia.id.825.summary.txt.gz.csv
rs8901	C	T	C	T	0.0934594	0.0162869	NA	0.292364	FALSE	FALSE	FALSE	OS1	0.0179159	0.36331	OS1	399054	0.0186813	6.06998e-07	genus.Slackia.id.825	genus.Slackia.id.825	6063	2	1	TRUE	NA	NA	0.00411242	6063	2.07095e-06	399054	TRUE	1.23296e-06	NA	NA	yes	yes	genus.Slackia.id.825.summary.txt.gz.csv
rs10036909	C	T	C	T	0.185519	-0.00740502	NA	0.0412435	FALSE	FALSE	FALSE	OS1	0.0410867	0.856973	OS1	399054	0.0400881	8.05438e-06	genus.Senegalimassilia.id.11160	genus.Senegalimassilia.id.11160	4996	2	1	TRUE	NA	NA	0.00427013	4996	8.13993e-08	399054	TRUE	4.75461e-06	NA	NA	yes	yes	genus.Senegalimassilia.id.11160.summary.txt.gz.csv
rs11787826	C	A	C	A	0.081327	-0.0156837	NA	0.408438	FALSE	FALSE	FALSE	OS1	0.0165355	0.342881	OS1	399054	0.0171154	2.63466e-06	genus.Senegalimassilia.id.11160	genus.Senegalimassilia.id.11160	6923	2	1	TRUE	NA	NA	0.00325171	6923	2.2544e-06	399054	TRUE	4.5555e-06	NA	NA	yes	yes	genus.Senegalimassilia.id.11160.summary.txt.gz.csv
rs1990708	A	C	A	C	-0.109619	-0.00733304	NA	0.0783599	FALSE	FALSE	FALSE	OS1	0.0303947	0.809353	OS1	399054	0.0247785	8.90578e-06	genus.Senegalimassilia.id.11160	genus.Senegalimassilia.id.11160	6923	2	1	TRUE	NA	NA	0.00281987	6923	1.45862e-07	399054	TRUE	1.34763e-05	NA	NA	yes	yes	genus.Senegalimassilia.id.11160.summary.txt.gz.csv
rs2017373	C	T	C	T	0.0782258	0.0224102	NA	0.363209	FALSE	FALSE	FALSE	OS1	0.016936	0.185759	OS1	399054	0.0176841	9.50288e-06	genus.Senegalimassilia.id.11160	genus.Senegalimassilia.id.11160	6923	2	1	TRUE	NA	NA	0.00281929	6923	4.38771e-06	399054	TRUE	2.54793e-05	NA	NA	yes	yes	genus.Senegalimassilia.id.11160.summary.txt.gz.csv
rs7225245	G	A	G	A	0.079173	0.00429909	NA	0.430842	FALSE	FALSE	FALSE	OS1	0.0165135	0.794603	OS1	399054	0.0170421	4.18017e-06	genus.Senegalimassilia.id.11160	genus.Senegalimassilia.id.11160	6923	2	1	TRUE	NA	NA	0.00310876	6923	1.69842e-07	399054	TRUE	4.89465e-06	NA	NA	yes	yes	genus.Senegalimassilia.id.11160.summary.txt.gz.csv
rs113379006	T	C	T	C	-0.162759	-0.00208757	NA	0.175049	FALSE	FALSE	FALSE	OS1	0.0214695	0.92254	OS1	399054	0.0357025	7.20777e-06	genus.Sellimonas.id.14369	genus.Sellimonas.id.14369	3154	2	1	TRUE	NA	NA	0.00655015	3154	2.36924e-08	399054	TRUE	5.99523e-06	NA	NA	yes	yes	genus.Sellimonas.id.14369.summary.txt.gz.csv
rs13417181	T	C	T	C	0.166509	0.000280437	NA	0.262672	FALSE	FALSE	FALSE	OS1	0.0192541	0.988379	OS1	399054	0.0337521	7.61748e-07	genus.Sellimonas.id.14369	genus.Sellimonas.id.14369	3047	2	1	TRUE	NA	NA	0.00792921	3047	5.31612e-10	399054	TRUE	9.29566e-07	NA	NA	yes	yes	genus.Sellimonas.id.14369.summary.txt.gz.csv
rs2016057	A	C	A	C	-0.125878	-0.0154071	NA	0.385856	FALSE	FALSE	FALSE	OS1	0.0166687	0.355324	OS1	399054	0.0256153	1.02698e-06	genus.Sellimonas.id.14369	genus.Sellimonas.id.14369	3154	2	1	TRUE	NA	NA	0.00760319	3154	2.14096e-06	399054	TRUE	1.53945e-06	NA	NA	yes	yes	genus.Sellimonas.id.14369.summary.txt.gz.csv
rs2187447	A	C	A	C	0.243457	-0.00923757	NA	0.0602039	FALSE	FALSE	FALSE	OS1	0.0343055	0.787718	OS1	399054	0.0527695	3.97806e-06	genus.Sellimonas.id.14369	genus.Sellimonas.id.14369	3028	2	1	TRUE	NA	NA	0.00698498	3028	1.81701e-07	399054	TRUE	4.95421e-06	NA	NA	yes	yes	genus.Sellimonas.id.14369.summary.txt.gz.csv
rs2371572	A	C	A	C	0.127349	-0.000929313	NA	0.467033	FALSE	FALSE	FALSE	OS1	0.016384	0.954768	OS1	399054	0.0250862	4.46357e-07	genus.Sellimonas.id.14369	genus.Sellimonas.id.14369	3154	2	1	TRUE	NA	NA	0.00810956	3154	8.06222e-09	399054	TRUE	4.56292e-07	NA	NA	yes	yes	genus.Sellimonas.id.14369.summary.txt.gz.csv
rs41816	A	G	A	G	0.132201	0.00596721	NA	0.301958	FALSE	FALSE	FALSE	OS1	0.017749	0.736721	OS1	399054	0.0291087	8.39372e-06	genus.Sellimonas.id.14369	genus.Sellimonas.id.14369	3154	2	1	TRUE	NA	NA	0.00650138	3154	2.83247e-07	399054	TRUE	7.17546e-06	NA	NA	yes	yes	genus.Sellimonas.id.14369.summary.txt.gz.csv
rs4600608	A	G	A	G	-0.137152	-0.0133039	NA	0.210943	FALSE	FALSE	FALSE	OS1	0.0200099	0.506135	OS1	399054	0.0301702	4.94843e-06	genus.Sellimonas.id.14369	genus.Sellimonas.id.14369	3095	2	1	TRUE	NA	NA	0.00663705	3095	1.10774e-06	399054	TRUE	8.03044e-06	NA	NA	yes	yes	genus.Sellimonas.id.14369.summary.txt.gz.csv
rs553697	T	C	T	C	-0.153767	-0.0175752	NA	0.185786	FALSE	FALSE	FALSE	OS1	0.0210811	0.404452	OS1	399054	0.0339099	6.12773e-06	genus.Sellimonas.id.14369	genus.Sellimonas.id.14369	3047	2	1	TRUE	NA	NA	0.00670756	3047	1.74174e-06	399054	TRUE	9.03609e-06	NA	NA	yes	yes	genus.Sellimonas.id.14369.summary.txt.gz.csv
rs56203279	T	C	T	C	-0.124045	-0.0144536	NA	0.335313	FALSE	FALSE	FALSE	OS1	0.0171835	0.400273	OS1	399054	0.0269115	3.71999e-06	genus.Sellimonas.id.14369	genus.Sellimonas.id.14369	3154	2	1	TRUE	NA	NA	0.00669544	3154	1.77296e-06	399054	TRUE	6.45358e-06	NA	NA	yes	yes	genus.Sellimonas.id.14369.summary.txt.gz.csv
rs12406309	A	C	A	C	-0.063193	0.00183992	NA	0.22034	FALSE	FALSE	FALSE	OS1	0.019632	0.925332	OS1	399054	0.0142275	9.78953e-06	genus.Ruminococcus2.id.11374	genus.Ruminococcus2.id.11374	15339	2	1	TRUE	NA	NA	0.00128463	15339	2.2011e-08	399054	TRUE	1.42792e-05	NA	NA	yes	yes	genus.Ruminococcus2.id.11374.summary.txt.gz.csv
rs12986628	C	T	C	T	0.0665937	0.0302982	NA	0.194322	FALSE	FALSE	FALSE	OS1	0.0205673	0.140718	OS1	399054	0.0140168	2.14202e-06	genus.Ruminococcus2.id.11374	genus.Ruminococcus2.id.11374	14714	2	1	TRUE	NA	NA	0.0015319	14714	5.4381e-06	399054	TRUE	1.15111e-05	NA	NA	yes	yes	genus.Ruminococcus2.id.11374.summary.txt.gz.csv
rs1819812	G	T	G	T	0.0842356	0.0823314	NA	0.0543016	FALSE	FALSE	FALSE	OS1	0.0360318	0.0223146	OS1	399054	0.0184893	5.28435e-06	genus.Ruminococcus2.id.11374	genus.Ruminococcus2.id.11374	14868	2	1	TRUE	NA	NA	0.00139428	14868	1.30835e-05	399054	TRUE	5.36477e-05	NA	NA	yes	yes	genus.Ruminococcus2.id.11374.summary.txt.gz.csv
rs2368224	T	G	T	G	0.199648	0.0238039	NA	0.049075	FALSE	FALSE	FALSE	OS1	0.0378786	0.529726	OS1	399054	0.0438453	3.6293e-06	genus.Ruminococcus2.id.11374	genus.Ruminococcus2.id.11374	3026	2	1	TRUE	NA	NA	0.00680976	3026	9.89643e-07	399054	TRUE	7.60923e-06	NA	NA	yes	yes	genus.Ruminococcus2.id.11374.summary.txt.gz.csv
rs2846589	G	T	G	T	0.0522093	0.0304254	NA	0.425126	FALSE	FALSE	FALSE	OS1	0.0166098	0.0669854	OS1	399054	0.0116382	7.58896e-06	genus.Ruminococcus2.id.11374	genus.Ruminococcus2.id.11374	14924	2	1	TRUE	NA	NA	0.00134684	14924	8.40835e-06	399054	TRUE	5.0015e-05	NA	NA	yes	yes	genus.Ruminococcus2.id.11374.summary.txt.gz.csv
rs2997412	A	G	A	G	-0.0568439	-0.00429277	NA	0.27917	FALSE	FALSE	FALSE	OS1	0.0182426	0.813964	OS1	399054	0.0122325	4.22116e-06	genus.Ruminococcus2.id.11374	genus.Ruminococcus2.id.11374	15336	2	1	TRUE	NA	NA	0.00140629	15336	1.38763e-07	399054	TRUE	6.37049e-06	NA	NA	yes	yes	genus.Ruminococcus2.id.11374.summary.txt.gz.csv
rs4400279	A	G	A	G	0.0546114	0.0200616	NA	0.322952	FALSE	FALSE	FALSE	OS1	0.0173914	0.248689	OS1	399054	0.0120077	5.79929e-06	genus.Ruminococcus2.id.11374	genus.Ruminococcus2.id.11374	15333	2	1	TRUE	NA	NA	0.00134737	15333	3.3345e-06	399054	TRUE	2.23447e-05	NA	NA	yes	yes	genus.Ruminococcus2.id.11374.summary.txt.gz.csv
rs4799823	C	T	C	T	0.0837001	2.28991e-05	NA	0.185607	FALSE	FALSE	FALSE	OS1	0.0210412	0.999132	OS1	399054	0.0182263	5.40138e-06	genus.Ruminococcus2.id.11374	genus.Ruminococcus2.id.11374	14650	2	1	TRUE	NA	NA	0.00143765	14650	2.96802e-12	399054	TRUE	6.51908e-06	NA	NA	yes	yes	genus.Ruminococcus2.id.11374.summary.txt.gz.csv
rs55707116	C	A	C	A	0.0865521	-0.00158418	NA	0.0749233	FALSE	FALSE	FALSE	OS1	0.0311313	0.959416	OS1	399054	0.0189141	8.00593e-06	genus.Ruminococcus2.id.11374	genus.Ruminococcus2.id.11374	15336	2	1	TRUE	NA	NA	0.00136376	15336	6.48911e-09	399054	TRUE	7.47651e-06	NA	NA	yes	yes	genus.Ruminococcus2.id.11374.summary.txt.gz.csv
rs58681734	A	G	A	G	0.0723875	-0.0117827	NA	0.212849	FALSE	FALSE	FALSE	OS1	0.0199424	0.55463	OS1	399054	0.0160787	4.18175e-06	genus.Ruminococcus2.id.11374	genus.Ruminococcus2.id.11374	15338	2	1	TRUE	NA	NA	0.0013199	15338	8.74792e-07	399054	TRUE	1.68341e-05	NA	NA	yes	yes	genus.Ruminococcus2.id.11374.summary.txt.gz.csv
rs61791565	T	C	T	C	-0.0523503	-0.00395783	NA	0.505822	FALSE	FALSE	FALSE	OS1	0.0163562	0.808797	OS1	399054	0.0117119	6.78933e-06	genus.Ruminococcus2.id.11374	genus.Ruminococcus2.id.11374	15319	2	1	TRUE	NA	NA	0.0013027	15319	1.4673e-07	399054	TRUE	1.43236e-05	NA	NA	yes	yes	genus.Ruminococcus2.id.11374.summary.txt.gz.csv
rs75140805	T	G	T	G	0.0836825	0.0030599	NA	0.181131	FALSE	FALSE	FALSE	OS1	0.0213689	0.886137	OS1	399054	0.0176445	3.95297e-06	genus.Ruminococcus2.id.11374	genus.Ruminococcus2.id.11374	14249	2	1	TRUE	NA	NA	0.00157631	14249	5.13831e-08	399054	TRUE	3.61688e-06	NA	NA	yes	yes	genus.Ruminococcus2.id.11374.summary.txt.gz.csv
rs7635831	G	A	G	A	0.0618344	-0.00859537	NA	0.377522	FALSE	FALSE	FALSE	OS1	0.0169269	0.611599	OS1	399054	0.0129031	1.98054e-06	genus.Ruminococcus2.id.11374	genus.Ruminococcus2.id.11374	14924	2	1	TRUE	NA	NA	0.00153665	14924	6.46167e-07	399054	TRUE	4.07968e-06	NA	NA	yes	yes	genus.Ruminococcus2.id.11374.summary.txt.gz.csv
rs7693984	G	A	G	A	-0.102822	0.0145469	NA	0.0440666	FALSE	FALSE	FALSE	OS1	0.0397435	0.71435	OS1	399054	0.0235087	9.42134e-06	genus.Ruminococcus2.id.11374	genus.Ruminococcus2.id.11374	14154	2	1	TRUE	NA	NA	0.00134993	14154	3.35721e-07	399054	TRUE	2.34335e-05	NA	NA	yes	yes	genus.Ruminococcus2.id.11374.summary.txt.gz.csv
rs78120384	A	G	A	G	-0.192815	0.000703489	NA	0.0928375	FALSE	FALSE	FALSE	OS1	0.0282784	0.980153	OS1	399054	0.0392045	3.31185e-07	genus.Ruminococcus2.id.11374	genus.Ruminococcus2.id.11374	6082	2	1	TRUE	NA	NA	0.00396263	6082	1.55087e-09	399054	TRUE	1.09096e-06	NA	NA	yes	yes	genus.Ruminococcus2.id.11374.summary.txt.gz.csv
rs10167839	A	G	A	G	0.0519509	-0.00873444	NA	0.36194	FALSE	FALSE	FALSE	OS1	0.0170202	0.607826	OS1	399054	0.0116306	8.09254e-06	genus.Ruminococcus1.id.11373	genus.Ruminococcus1.id.11373	16605	2	1	TRUE	NA	NA	0.00120025	16605	6.5995e-07	399054	TRUE	1.92825e-05	NA	NA	yes	yes	genus.Ruminococcus1.id.11373.summary.txt.gz.csv
rs11783695	G	T	G	T	-0.0734114	-0.000775332	NA	0.15884	FALSE	FALSE	FALSE	OS1	0.0223004	0.972265	OS1	399054	0.0161398	4.72679e-06	genus.Ruminococcus1.id.11373	genus.Ruminococcus1.id.11373	16606	2	1	TRUE	NA	NA	0.00124445	16606	3.02915e-09	399054	TRUE	8.63946e-06	NA	NA	yes	yes	genus.Ruminococcus1.id.11373.summary.txt.gz.csv
rs17781867	C	T	C	T	0.0999271	0.0575583	NA	0.0692312	FALSE	FALSE	FALSE	OS1	0.0321793	0.0736665	OS1	399054	0.0211728	1.96335e-06	genus.Ruminococcus1.id.11373	genus.Ruminococcus1.id.11373	14349	2	1	TRUE	NA	NA	0.00155015	14349	8.01733e-06	399054	TRUE	1.68947e-05	NA	NA	yes	yes	genus.Ruminococcus1.id.11373.summary.txt.gz.csv
rs3819978	C	T	C	T	-0.11504	-0.0184958	NA	0.076794	FALSE	FALSE	FALSE	OS1	0.0307053	0.546932	OS1	399054	0.0260137	8.74133e-06	genus.Ruminococcus1.id.11373	genus.Ruminococcus1.id.11373	12769	2	1	TRUE	NA	NA	0.00152946	12769	9.09263e-07	399054	TRUE	2.17756e-05	NA	NA	yes	yes	genus.Ruminococcus1.id.11373.summary.txt.gz.csv
rs6105066	T	C	T	C	-0.0607052	-0.0162447	NA	0.27597	FALSE	FALSE	FALSE	OS1	0.018332	0.375543	OS1	399054	0.013425	5.05914e-06	genus.Ruminococcus1.id.11373	genus.Ruminococcus1.id.11373	16049	2	1	TRUE	NA	NA	0.00127256	16049	1.96777e-06	399054	TRUE	2.0604e-05	NA	NA	yes	yes	genus.Ruminococcus1.id.11373.summary.txt.gz.csv
rs6493760	C	T	C	T	0.0535262	-0.0302273	NA	0.356108	FALSE	FALSE	FALSE	OS1	0.017031	0.0759224	OS1	399054	0.0115885	3.38363e-06	genus.Ruminococcus1.id.11373	genus.Ruminococcus1.id.11373	16126	2	1	TRUE	NA	NA	0.0013214	16126	7.89379e-06	399054	TRUE	2.94791e-05	NA	NA	yes	yes	genus.Ruminococcus1.id.11373.summary.txt.gz.csv
rs7117576	A	G	A	G	0.0829505	0.0308471	NA	0.0912789	FALSE	FALSE	FALSE	OS1	0.0286304	0.28129	OS1	399054	0.0170891	6.47979e-07	genus.Ruminococcus1.id.11373	genus.Ruminococcus1.id.11373	16606	2	1	TRUE	NA	NA	0.001417	16606	2.909e-06	399054	TRUE	5.64001e-06	NA	NA	yes	yes	genus.Ruminococcus1.id.11373.summary.txt.gz.csv
rs7583465	C	T	C	T	0.0527654	0.0179425	NA	0.439789	FALSE	FALSE	FALSE	OS1	0.0163914	0.273682	OS1	399054	0.0112619	2.55613e-06	genus.Ruminococcus1.id.11373	genus.Ruminococcus1.id.11373	16588	2	1	TRUE	NA	NA	0.00132178	16588	3.00264e-06	399054	TRUE	1.2364e-05	NA	NA	yes	yes	genus.Ruminococcus1.id.11373.summary.txt.gz.csv
rs78572139	G	A	G	A	0.125038	0.0286272	NA	0.102714	FALSE	FALSE	FALSE	OS1	0.0268276	0.285934	OS1	399054	0.0279411	5.23105e-06	genus.Ruminococcus1.id.11373	genus.Ruminococcus1.id.11373	11667	2	1	TRUE	NA	NA	0.00171382	11667	2.8534e-06	399054	TRUE	2.33936e-05	NA	NA	yes	yes	genus.Ruminococcus1.id.11373.summary.txt.gz.csv
rs78613526	G	A	G	A	0.167497	0.00521803	NA	0.0529718	FALSE	FALSE	FALSE	OS1	0.0369196	0.887606	OS1	399054	0.0367639	5.11425e-06	genus.Ruminococcus1.id.11373	genus.Ruminococcus1.id.11373	7266	2	1	TRUE	NA	NA	0.0028494	7266	5.00576e-08	399054	TRUE	6.99804e-06	NA	NA	yes	yes	genus.Ruminococcus1.id.11373.summary.txt.gz.csv
rs10495392	C	T	C	T	-0.082486	0.025732	NA	0.072156	FALSE	FALSE	FALSE	OS1	0.0315608	0.414892	OS1	399054	0.0187194	9.96329e-06	genus.RuminococcaceaeUCG014.id.11371	genus.RuminococcaceaeUCG014.id.11371	13902	2	1	TRUE	NA	NA	0.00139493	13902	1.66579e-06	399054	TRUE	2.90357e-05	NA	NA	yes	yes	genus.RuminococcaceaeUCG014.id.11371.summary.txt.gz.csv
rs10791168	A	G	A	G	-0.0664624	0.0421143	NA	0.185384	FALSE	FALSE	FALSE	OS1	0.0211528	0.0464847	OS1	399054	0.0150069	9.76182e-06	genus.RuminococcaceaeUCG014.id.11371	genus.RuminococcaceaeUCG014.id.11371	14403	2	1	TRUE	NA	NA	0.00136015	14403	9.93321e-06	399054	TRUE	6.94136e-05	NA	NA	yes	yes	genus.RuminococcaceaeUCG014.id.11371.summary.txt.gz.csv
rs10941294	C	T	C	T	-0.122057	0.00525116	NA	0.0543599	FALSE	FALSE	FALSE	OS1	0.0360151	0.884076	OS1	399054	0.0260017	2.397e-06	genus.RuminococcaceaeUCG014.id.11371	genus.RuminococcaceaeUCG014.id.11371	12615	2	1	TRUE	NA	NA	0.00174401	12615	5.32736e-08	399054	TRUE	4.33375e-06	NA	NA	yes	yes	genus.RuminococcaceaeUCG014.id.11371.summary.txt.gz.csv
rs115777838	T	C	T	C	-0.18835	0.0359142	NA	0.112289	FALSE	FALSE	FALSE	OS1	0.02585	0.164732	OS1	399054	0.0386643	4.62331e-07	genus.RuminococcaceaeUCG014.id.11371	genus.RuminococcaceaeUCG014.id.11371	5674	2	1	TRUE	NA	NA	0.00416639	5674	4.83704e-06	399054	TRUE	3.02807e-06	NA	NA	yes	yes	genus.RuminococcaceaeUCG014.id.11371.summary.txt.gz.csv
rs12638134	T	G	T	G	0.0582548	-0.0157905	NA	0.417109	FALSE	FALSE	FALSE	OS1	0.0164866	0.338175	OS1	399054	0.0119657	1.21144e-06	genus.RuminococcaceaeUCG014.id.11371	genus.RuminococcaceaeUCG014.id.11371	14403	2	1	TRUE	NA	NA	0.00164315	14403	2.29879e-06	399054	TRUE	4.1702e-06	NA	NA	yes	yes	genus.RuminococcaceaeUCG014.id.11371.summary.txt.gz.csv
rs34402072	C	T	C	T	-0.0688023	0.0270059	NA	0.147026	FALSE	FALSE	FALSE	OS1	0.0231225	0.242828	OS1	399054	0.0156083	9.80426e-06	genus.RuminococcaceaeUCG014.id.11371	genus.RuminococcaceaeUCG014.id.11371	13863	2	1	TRUE	NA	NA	0.00139989	13863	3.41835e-06	399054	TRUE	3.81676e-05	NA	NA	yes	yes	genus.RuminococcaceaeUCG014.id.11371.summary.txt.gz.csv
rs56105232	G	A	G	A	0.139276	-0.026883	NA	0.0618988	FALSE	FALSE	FALSE	OS1	0.0343875	0.434352	OS1	399054	0.0299132	2.9128e-06	genus.RuminococcaceaeUCG014.id.11371	genus.RuminococcaceaeUCG014.id.11371	9190	2	1	TRUE	NA	NA	0.00235386	9190	1.53153e-06	399054	TRUE	7.32647e-06	NA	NA	yes	yes	genus.RuminococcaceaeUCG014.id.11371.summary.txt.gz.csv
rs72809222	T	C	T	C	0.0671775	-0.0333818	NA	0.212677	FALSE	FALSE	FALSE	OS1	0.0199548	0.0943539	OS1	399054	0.0139838	2.41191e-06	genus.RuminococcaceaeUCG014.id.11371	genus.RuminococcaceaeUCG014.id.11371	13922	2	1	TRUE	NA	NA	0.00165516	13922	7.01281e-06	399054	TRUE	1.01614e-05	NA	NA	yes	yes	genus.RuminococcaceaeUCG014.id.11371.summary.txt.gz.csv
rs73186226	G	A	G	A	-0.0993852	0.0437284	NA	0.081306	FALSE	FALSE	FALSE	OS1	0.0297685	0.141847	OS1	399054	0.0216819	6.71749e-06	genus.RuminococcaceaeUCG014.id.11371	genus.RuminococcaceaeUCG014.id.11371	13760	2	1	TRUE	NA	NA	0.00152487	13760	5.40731e-06	399054	TRUE	2.26225e-05	NA	NA	yes	yes	genus.RuminococcaceaeUCG014.id.11371.summary.txt.gz.csv
rs853612	A	G	A	G	-0.0528257	-0.00553278	NA	0.394814	FALSE	FALSE	FALSE	OS1	0.0166822	0.740147	OS1	399054	0.0119367	9.75451e-06	genus.RuminococcaceaeUCG014.id.11371	genus.RuminococcaceaeUCG014.id.11371	14403	2	1	TRUE	NA	NA	0.00135813	14403	2.75645e-07	399054	TRUE	1.82971e-05	NA	NA	yes	yes	genus.RuminococcaceaeUCG014.id.11371.summary.txt.gz.csv
rs995642	C	T	C	T	0.060048	0.024907	NA	0.238571	FALSE	FALSE	FALSE	OS1	0.0191061	0.192364	OS1	399054	0.0126417	1.90222e-06	genus.RuminococcaceaeUCG014.id.11371	genus.RuminococcaceaeUCG014.id.11371	14402	2	1	TRUE	NA	NA	0.00156439	14402	4.25861e-06	399054	TRUE	9.78401e-06	NA	NA	yes	yes	genus.RuminococcaceaeUCG014.id.11371.summary.txt.gz.csv
rs11581881	C	T	C	T	0.0661211	0.00495775	NA	0.23577	FALSE	FALSE	FALSE	OS1	0.019374	0.798031	OS1	399054	0.0144736	4.72582e-06	genus.RuminococcaceaeUCG013.id.11370	genus.RuminococcaceaeUCG013.id.11370	15730	2	1	TRUE	NA	NA	0.00132518	15730	1.64097e-07	399054	TRUE	9.42467e-06	NA	NA	yes	yes	genus.RuminococcaceaeUCG013.id.11370.summary.txt.gz.csv
rs12189346	G	A	G	A	0.0684961	0.0132279	NA	0.186265	FALSE	FALSE	FALSE	OS1	0.0208236	0.525275	OS1	399054	0.014558	1.67955e-06	genus.RuminococcaceaeUCG013.id.11370	genus.RuminococcaceaeUCG013.id.11370	16470	2	1	TRUE	NA	NA	0.00134246	16470	1.01121e-06	399054	TRUE	7.35199e-06	NA	NA	yes	yes	genus.RuminococcaceaeUCG013.id.11370.summary.txt.gz.csv
rs12336782	T	C	T	C	-0.0856047	0.0166962	NA	0.0789608	FALSE	FALSE	FALSE	OS1	0.030351	0.582249	OS1	399054	0.0189311	8.60305e-06	genus.RuminococcaceaeUCG013.id.11370	genus.RuminococcaceaeUCG013.id.11370	16772	2	1	TRUE	NA	NA	0.00121782	16772	7.58332e-07	399054	TRUE	1.57242e-05	NA	NA	yes	yes	genus.RuminococcaceaeUCG013.id.11370.summary.txt.gz.csv
rs12485353	G	A	G	A	-0.0607903	0.00090187	NA	0.250617	FALSE	FALSE	FALSE	OS1	0.0188258	0.961791	OS1	399054	0.0130847	4.19379e-06	genus.RuminococcaceaeUCG013.id.11370	genus.RuminococcaceaeUCG013.id.11370	16771	2	1	TRUE	NA	NA	0.00128551	16771	5.75111e-09	399054	TRUE	5.61114e-06	NA	NA	yes	yes	genus.RuminococcaceaeUCG013.id.11370.summary.txt.gz.csv
rs12781711	C	T	C	T	-0.0656129	-0.0111008	NA	0.248716	FALSE	FALSE	FALSE	OS1	0.0188255	0.555412	OS1	399054	0.0117477	2.55301e-08	genus.RuminococcaceaeUCG013.id.11370	genus.RuminococcaceaeUCG013.id.11370	16772	2	1	TRUE	NA	NA	0.00185668	16772	8.71336e-07	399054	TRUE	8.74014e-08	NA	NA	yes	yes	genus.RuminococcaceaeUCG013.id.11370.summary.txt.gz.csv
rs16918863	A	C	A	C	0.111491	0.026347	NA	0.0632567	FALSE	FALSE	FALSE	OS1	0.0335848	0.432751	OS1	399054	0.0240157	4.15503e-06	genus.RuminococcaceaeUCG013.id.11370	genus.RuminococcaceaeUCG013.id.11370	12643	2	1	TRUE	NA	NA	0.00170204	12643	1.54222e-06	399054	TRUE	9.3506e-06	NA	NA	yes	yes	genus.RuminococcaceaeUCG013.id.11370.summary.txt.gz.csv
rs2730183	G	A	G	A	-0.0488692	-0.00900994	NA	0.398613	FALSE	FALSE	FALSE	OS1	0.0166247	0.587847	OS1	399054	0.0109907	8.43787e-06	genus.RuminococcaceaeUCG013.id.11370	genus.RuminococcaceaeUCG013.id.11370	16772	2	1	TRUE	NA	NA	0.00117753	16772	7.36048e-07	399054	TRUE	2.17627e-05	NA	NA	yes	yes	genus.RuminococcaceaeUCG013.id.11370.summary.txt.gz.csv
rs4385846	G	T	G	T	0.0598404	0.0348249	NA	0.194013	FALSE	FALSE	FALSE	OS1	0.0206599	0.0918671	OS1	399054	0.0131807	6.46209e-06	genus.RuminococcaceaeUCG013.id.11370	genus.RuminococcaceaeUCG013.id.11370	16772	2	1	TRUE	NA	NA	0.00122757	16772	7.12018e-06	399054	TRUE	3.99136e-05	NA	NA	yes	yes	genus.RuminococcaceaeUCG013.id.11370.summary.txt.gz.csv
rs75088940	T	C	T	C	-0.0942968	-0.000752094	NA	0.0708986	FALSE	FALSE	FALSE	OS1	0.0319912	0.981244	OS1	399054	0.0200713	2.55399e-06	genus.RuminococcaceaeUCG013.id.11370	genus.RuminococcaceaeUCG013.id.11370	15638	2	1	TRUE	NA	NA	0.00140964	15638	1.38501e-09	399054	TRUE	4.16668e-06	NA	NA	yes	yes	genus.RuminococcaceaeUCG013.id.11370.summary.txt.gz.csv
rs76973485	G	T	G	T	0.194976	-0.000240191	NA	0.0408654	FALSE	FALSE	FALSE	OS1	0.0413566	0.995366	OS1	399054	0.0418213	3.3498e-06	genus.RuminococcaceaeUCG013.id.11370	genus.RuminococcaceaeUCG013.id.11370	5299	2	1	TRUE	NA	NA	0.00408655	5299	8.45268e-11	399054	TRUE	3.70615e-06	NA	NA	yes	yes	genus.RuminococcaceaeUCG013.id.11370.summary.txt.gz.csv
rs9313055	T	C	T	C	0.105087	-0.0212828	NA	0.0812493	FALSE	FALSE	FALSE	OS1	0.0296609	0.473042	OS1	399054	0.023446	9.54713e-06	genus.RuminococcaceaeUCG013.id.11370	genus.RuminococcaceaeUCG013.id.11370	15764	2	1	TRUE	NA	NA	0.00127291	15764	1.29021e-06	399054	TRUE	2.08879e-05	NA	NA	yes	yes	genus.RuminococcaceaeUCG013.id.11370.summary.txt.gz.csv
rs10274562	C	T	C	T	0.110917	0.0123733	NA	0.38111	FALSE	FALSE	FALSE	OS1	0.0167543	0.460203	OS1	399054	0.0244556	6.49607e-06	genus.RuminococcaceaeUCG011.id.11368	genus.RuminococcaceaeUCG011.id.11368	3632	2	1	TRUE	NA	NA	0.00563485	3632	1.36675e-06	399054	TRUE	8.99606e-06	NA	NA	yes	yes	genus.RuminococcaceaeUCG011.id.11368.summary.txt.gz.csv
rs12636310	G	A	G	A	0.132725	-0.0197398	NA	0.251517	FALSE	FALSE	FALSE	OS1	0.018816	0.294135	OS1	399054	0.0282037	2.81235e-06	genus.RuminococcaceaeUCG011.id.11368	genus.RuminococcaceaeUCG011.id.11368	3632	2	1	TRUE	NA	NA	0.00606386	3632	2.75804e-06	399054	TRUE	4.65593e-06	NA	NA	yes	yes	genus.RuminococcaceaeUCG011.id.11368.summary.txt.gz.csv
rs12724320	C	T	C	T	-0.120881	-0.0161615	NA	0.382826	FALSE	FALSE	FALSE	OS1	0.0167214	0.333786	OS1	399054	0.0249229	1.51986e-06	genus.RuminococcaceaeUCG011.id.11368	genus.RuminococcaceaeUCG011.id.11368	3632	2	1	TRUE	NA	NA	0.00643878	3632	2.34093e-06	399054	TRUE	2.23792e-06	NA	NA	yes	yes	genus.RuminococcaceaeUCG011.id.11368.summary.txt.gz.csv
rs1416041	A	C	A	C	-0.182339	0.0409003	NA	0.20923	FALSE	FALSE	FALSE	OS1	0.0200879	0.0417436	OS1	399054	0.0339898	7.04419e-08	genus.RuminococcaceaeUCG011.id.11368	genus.RuminococcaceaeUCG011.id.11368	3632	2	1	TRUE	NA	NA	0.0078655	3632	1.03884e-05	399054	TRUE	2.75846e-07	NA	NA	yes	yes	genus.RuminococcaceaeUCG011.id.11368.summary.txt.gz.csv
rs2729556	C	T	C	T	-0.109097	-0.00790216	NA	0.477523	FALSE	FALSE	FALSE	OS1	0.0163788	0.629477	OS1	399054	0.0233699	3.18679e-06	genus.RuminococcaceaeUCG011.id.11368	genus.RuminococcaceaeUCG011.id.11368	3632	2	1	TRUE	NA	NA	0.00596769	3632	5.83308e-07	399054	TRUE	4.3045e-06	NA	NA	yes	yes	genus.RuminococcaceaeUCG011.id.11368.summary.txt.gz.csv
rs4490371	T	C	T	C	-0.111816	-0.0117112	NA	0.413728	FALSE	FALSE	FALSE	OS1	0.0166144	0.480884	OS1	399054	0.0248963	7.74624e-06	genus.RuminococcaceaeUCG011.id.11368	genus.RuminococcaceaeUCG011.id.11368	3610	2	1	TRUE	NA	NA	0.00555973	3610	1.2451e-06	399054	TRUE	1.08432e-05	NA	NA	yes	yes	genus.RuminococcaceaeUCG011.id.11368.summary.txt.gz.csv
rs79113084	C	T	C	T	-0.152166	0.0291083	NA	0.108512	FALSE	FALSE	FALSE	OS1	0.0266049	0.273913	OS1	399054	0.0317519	2.06123e-06	genus.RuminococcaceaeUCG011.id.11368	genus.RuminococcaceaeUCG011.id.11368	3610	2	1	TRUE	NA	NA	0.00632514	3610	2.99971e-06	399054	TRUE	3.13835e-06	NA	NA	yes	yes	genus.RuminococcaceaeUCG011.id.11368.summary.txt.gz.csv
rs9729514	A	G	A	G	0.184934	-0.00501733	NA	0.092664	FALSE	FALSE	FALSE	OS1	0.0280782	0.85818	OS1	399054	0.0394616	2.36769e-06	genus.RuminococcaceaeUCG011.id.11368	genus.RuminococcaceaeUCG011.id.11368	3632	2	1	TRUE	NA	NA	0.00601388	3632	8.00161e-08	399054	TRUE	3.43468e-06	NA	NA	yes	yes	genus.RuminococcaceaeUCG011.id.11368.summary.txt.gz.csv
rs12597105	G	A	G	A	0.0670855	-0.0298725	NA	0.18941	FALSE	FALSE	FALSE	OS1	0.0207124	0.149231	OS1	399054	0.0144415	4.873e-06	genus.RuminococcaceaeUCG010.id.11367	genus.RuminococcaceaeUCG010.id.11367	12415	2	1	TRUE	NA	NA	0.00173541	12415	5.21255e-06	399054	TRUE	1.54112e-05	NA	NA	yes	yes	genus.RuminococcaceaeUCG010.id.11367.summary.txt.gz.csv
rs2820282	A	C	A	C	-0.0592304	-0.0235481	NA	0.401023	FALSE	FALSE	FALSE	OS1	0.0167082	0.158723	OS1	399054	0.0125917	2.85385e-06	genus.RuminococcaceaeUCG010.id.11367	genus.RuminococcaceaeUCG010.id.11367	12865	2	1	TRUE	NA	NA	0.00171724	12865	4.97761e-06	399054	TRUE	1.19033e-05	NA	NA	yes	yes	genus.RuminococcaceaeUCG010.id.11367.summary.txt.gz.csv
rs682403	A	G	A	G	-0.0588161	0.0106316	NA	0.527155	FALSE	FALSE	FALSE	OS1	0.0162915	0.514021	OS1	399054	0.0124671	2.36537e-06	genus.RuminococcaceaeUCG010.id.11367	genus.RuminococcaceaeUCG010.id.11367	12864	2	1	TRUE	NA	NA	0.00172743	12864	1.0672e-06	399054	TRUE	5.99326e-06	NA	NA	yes	yes	genus.RuminococcaceaeUCG010.id.11367.summary.txt.gz.csv
rs6958419	C	T	C	T	-0.0585718	0.0103684	NA	0.465629	FALSE	FALSE	FALSE	OS1	0.0163486	0.525946	OS1	399054	0.0124994	2.84162e-06	genus.RuminococcaceaeUCG010.id.11367	genus.RuminococcaceaeUCG010.id.11367	12870	2	1	TRUE	NA	NA	0.00170353	12870	1.00793e-06	399054	TRUE	6.83917e-06	NA	NA	yes	yes	genus.RuminococcaceaeUCG010.id.11367.summary.txt.gz.csv
rs73218807	G	A	G	A	-0.166211	0.00116393	NA	0.0818467	FALSE	FALSE	FALSE	OS1	0.0299038	0.968952	OS1	399054	0.0367938	6.43033e-06	genus.RuminococcaceaeUCG010.id.11367	genus.RuminococcaceaeUCG010.id.11367	6714	2	1	TRUE	NA	NA	0.00303108	6714	3.7964e-09	399054	TRUE	7.7407e-06	NA	NA	yes	yes	genus.RuminococcaceaeUCG010.id.11367.summary.txt.gz.csv
rs7441445	C	T	C	T	-0.05695	-0.0207769	NA	0.513054	FALSE	FALSE	FALSE	OS1	0.0163616	0.204138	OS1	399054	0.0126502	6.80187e-06	genus.RuminococcaceaeUCG010.id.11367	genus.RuminococcaceaeUCG010.id.11367	12852	2	1	TRUE	NA	NA	0.00157472	12852	4.04091e-06	399054	TRUE	2.60505e-05	NA	NA	yes	yes	genus.RuminococcaceaeUCG010.id.11367.summary.txt.gz.csv
rs12508214	C	T	C	T	-0.0774649	-0.015884	NA	0.339318	FALSE	FALSE	FALSE	OS1	0.0173712	0.360515	OS1	399054	0.0168937	4.75487e-06	genus.RuminococcaceaeUCG009.id.11366	genus.RuminococcaceaeUCG009.id.11366	7511	2	1	TRUE	NA	NA	0.00279231	7511	2.09522e-06	399054	TRUE	1.00445e-05	NA	NA	yes	yes	genus.RuminococcaceaeUCG009.id.11366.summary.txt.gz.csv
rs138460696	A	G	A	G	0.139274	0.0345907	NA	0.0752517	FALSE	FALSE	FALSE	OS1	0.0309992	0.264483	OS1	399054	0.0315794	9.80841e-06	genus.RuminococcaceaeUCG009.id.11366	genus.RuminococcaceaeUCG009.id.11366	6865	2	1	TRUE	NA	NA	0.00282612	6865	3.12023e-06	399054	TRUE	2.38535e-05	NA	NA	yes	yes	genus.RuminococcaceaeUCG009.id.11366.summary.txt.gz.csv
rs1550196	G	A	G	A	0.130842	0.0234452	NA	0.098397	FALSE	FALSE	FALSE	OS1	0.0272402	0.389411	OS1	399054	0.0262478	1.13288e-06	genus.RuminococcaceaeUCG009.id.11366	genus.RuminococcaceaeUCG009.id.11366	7389	2	1	TRUE	NA	NA	0.00335258	7389	1.85634e-06	399054	TRUE	1.43391e-06	NA	NA	yes	yes	genus.RuminococcaceaeUCG009.id.11366.summary.txt.gz.csv
rs2058609	A	G	A	G	0.0816464	0.0139135	NA	0.276504	FALSE	FALSE	FALSE	OS1	0.0182271	0.445259	OS1	399054	0.017472	3.12485e-06	genus.RuminococcaceaeUCG009.id.11366	genus.RuminococcaceaeUCG009.id.11366	7510	2	1	TRUE	NA	NA	0.00290005	7510	1.46018e-06	399054	TRUE	6.08615e-06	NA	NA	yes	yes	genus.RuminococcaceaeUCG009.id.11366.summary.txt.gz.csv
rs2192926	A	G	A	G	-0.089048	-0.0099092	NA	0.328205	FALSE	FALSE	FALSE	OS1	0.0173341	0.567554	OS1	399054	0.0192989	4.87746e-06	genus.RuminococcaceaeUCG009.id.11366	genus.RuminococcaceaeUCG009.id.11366	7511	2	1	TRUE	NA	NA	0.0028273	7511	8.18926e-07	399054	TRUE	7.0823e-06	NA	NA	yes	yes	genus.RuminococcaceaeUCG009.id.11366.summary.txt.gz.csv
rs4079028	C	T	C	T	0.0915623	-0.00186884	NA	0.239228	FALSE	FALSE	FALSE	OS1	0.0190259	0.921753	OS1	399054	0.019936	3.28244e-06	genus.RuminococcaceaeUCG009.id.11366	genus.RuminococcaceaeUCG009.id.11366	7480	2	1	TRUE	NA	NA	0.00281285	7480	2.41782e-08	399054	TRUE	5.771e-06	NA	NA	yes	yes	genus.RuminococcaceaeUCG009.id.11366.summary.txt.gz.csv
rs4708333	T	G	T	G	-0.084033	0.00438299	NA	0.341286	FALSE	FALSE	FALSE	OS1	0.0172309	0.799211	OS1	399054	0.0174757	1.56246e-06	genus.RuminococcaceaeUCG009.id.11366	genus.RuminococcaceaeUCG009.id.11366	7511	2	1	TRUE	NA	NA	0.00306982	7511	1.62142e-07	399054	TRUE	2.2828e-06	NA	NA	yes	yes	genus.RuminococcaceaeUCG009.id.11366.summary.txt.gz.csv
rs6952765	G	A	G	A	0.0732099	0.0253126	NA	0.317212	FALSE	FALSE	FALSE	OS1	0.0175185	0.148484	OS1	399054	0.0166777	8.13062e-06	genus.RuminococcaceaeUCG009.id.11366	genus.RuminococcaceaeUCG009.id.11366	7511	2	1	TRUE	NA	NA	0.0025596	7511	5.23176e-06	399054	TRUE	3.31796e-05	NA	NA	yes	yes	genus.RuminococcaceaeUCG009.id.11366.summary.txt.gz.csv
rs758191	T	G	T	G	0.17702	0.00611988	NA	0.100747	FALSE	FALSE	FALSE	OS1	0.0275164	0.823996	OS1	399054	0.0375113	9.00992e-06	genus.RuminococcaceaeUCG009.id.11366	genus.RuminococcaceaeUCG009.id.11366	5829	2	1	TRUE	NA	NA	0.00380729	5829	1.23958e-07	399054	TRUE	3.24041e-06	NA	NA	yes	yes	genus.RuminococcaceaeUCG009.id.11366.summary.txt.gz.csv
rs78410648	A	G	A	G	0.120989	-0.0215769	NA	0.109364	FALSE	FALSE	FALSE	OS1	0.026227	0.41068	OS1	399054	0.0277317	9.67203e-06	genus.RuminococcaceaeUCG009.id.11366	genus.RuminococcaceaeUCG009.id.11366	7510	2	1	TRUE	NA	NA	0.0025288	7510	1.6961e-06	399054	TRUE	2.57106e-05	NA	NA	yes	yes	genus.RuminococcaceaeUCG009.id.11366.summary.txt.gz.csv
rs9558661	T	C	T	C	-0.0897823	-0.00406693	NA	0.202412	FALSE	FALSE	FALSE	OS1	0.0203263	0.841417	OS1	399054	0.0200739	7.00847e-06	genus.RuminococcaceaeUCG009.id.11366	genus.RuminococcaceaeUCG009.id.11366	7480	2	1	TRUE	NA	NA	0.00266792	7480	1.0032e-07	399054	TRUE	1.07322e-05	NA	NA	yes	yes	genus.RuminococcaceaeUCG009.id.11366.summary.txt.gz.csv
rs10873449	T	C	T	C	0.0654843	-0.0126569	NA	0.192252	FALSE	FALSE	FALSE	OS1	0.0205884	0.538714	OS1	399054	0.0143973	4.11169e-06	genus.RuminococcaceaeUCG005.id.11363	genus.RuminococcaceaeUCG005.id.11363	16098	2	1	TRUE	NA	NA	0.00128361	16098	9.47065e-07	399054	TRUE	1.44322e-05	NA	NA	yes	yes	genus.RuminococcaceaeUCG005.id.11363.summary.txt.gz.csv
rs10937802	G	A	G	A	0.0755811	0.0169955	NA	0.120367	FALSE	FALSE	FALSE	OS1	0.0250119	0.496822	OS1	399054	0.0168226	8.17353e-06	genus.RuminococcaceaeUCG005.id.11363	genus.RuminococcaceaeUCG005.id.11363	15821	2	1	TRUE	NA	NA	0.0012744	15821	1.15703e-06	399054	TRUE	1.93219e-05	NA	NA	yes	yes	genus.RuminococcaceaeUCG005.id.11363.summary.txt.gz.csv
rs10950694	T	C	T	C	0.0577628	0.0093013	NA	0.359124	FALSE	FALSE	FALSE	OS1	0.0169967	0.584214	OS1	399054	0.011412	4.298e-07	genus.RuminococcaceaeUCG005.id.11363	genus.RuminococcaceaeUCG005.id.11363	15821	2	1	TRUE	NA	NA	0.00161693	15821	7.50461e-07	399054	TRUE	1.19902e-06	NA	NA	yes	yes	genus.RuminococcaceaeUCG005.id.11363.summary.txt.gz.csv
rs114279581	A	G	A	G	-0.146604	0.00901821	NA	0.0752789	FALSE	FALSE	FALSE	OS1	0.0307095	0.769015	OS1	399054	0.0316034	3.21853e-06	genus.RuminococcaceaeUCG005.id.11363	genus.RuminococcaceaeUCG005.id.11363	8465	2	1	TRUE	NA	NA	0.00253628	8465	2.16105e-07	399054	TRUE	5.46947e-06	NA	NA	yes	yes	genus.RuminococcaceaeUCG005.id.11363.summary.txt.gz.csv
rs12288512	A	G	A	G	0.066635	0.00675427	NA	0.239945	FALSE	FALSE	FALSE	OS1	0.0190331	0.722688	OS1	399054	0.0144356	3.10278e-06	genus.RuminococcaceaeUCG005.id.11363	genus.RuminococcaceaeUCG005.id.11363	15473	2	1	TRUE	NA	NA	0.00137538	15473	3.15579e-07	399054	TRUE	8.22134e-06	NA	NA	yes	yes	genus.RuminococcaceaeUCG005.id.11363.summary.txt.gz.csv
rs12458218	T	C	T	C	0.0677322	0.000626437	NA	0.17941	FALSE	FALSE	FALSE	OS1	0.0212077	0.976435	OS1	399054	0.0144525	2.41027e-06	genus.RuminococcaceaeUCG005.id.11363	genus.RuminococcaceaeUCG005.id.11363	16099	2	1	TRUE	NA	NA	0.0013626	16099	2.18644e-09	399054	TRUE	4.47971e-06	NA	NA	yes	yes	genus.RuminococcaceaeUCG005.id.11363.summary.txt.gz.csv
rs2893871	G	A	G	A	-0.073644	0.0440337	NA	0.11062	FALSE	FALSE	FALSE	OS1	0.0259637	0.0898918	OS1	399054	0.015548	3.53845e-06	genus.RuminococcaceaeUCG005.id.11363	genus.RuminococcaceaeUCG005.id.11363	16103	2	1	TRUE	NA	NA	0.00139145	16103	7.20783e-06	399054	TRUE	1.6429e-05	NA	NA	yes	yes	genus.RuminococcaceaeUCG005.id.11363.summary.txt.gz.csv
rs34781347	G	A	G	A	0.188685	0.0241128	NA	0.0713903	FALSE	FALSE	FALSE	OS1	0.0315508	0.444717	OS1	399054	0.0386484	6.04728e-07	genus.RuminococcaceaeUCG005.id.11363	genus.RuminococcaceaeUCG005.id.11363	6061	2	1	TRUE	NA	NA	0.00391837	6061	1.46367e-06	399054	TRUE	2.05011e-06	NA	NA	yes	yes	genus.RuminococcaceaeUCG005.id.11363.summary.txt.gz.csv
rs55793120	T	C	T	C	0.121548	0.0389986	NA	0.0613384	FALSE	FALSE	FALSE	OS1	0.0342337	0.254625	OS1	399054	0.0279546	7.37046e-06	genus.RuminococcaceaeUCG005.id.11363	genus.RuminococcaceaeUCG005.id.11363	11224	2	1	TRUE	NA	NA	0.00168184	11224	3.25207e-06	399054	TRUE	4.16058e-05	NA	NA	yes	yes	genus.RuminococcaceaeUCG005.id.11363.summary.txt.gz.csv
rs72776570	C	A	C	A	0.087067	-0.00674633	NA	0.0971035	FALSE	FALSE	FALSE	OS1	0.0274407	0.805797	OS1	399054	0.0197179	5.35716e-06	genus.RuminococcaceaeUCG005.id.11363	genus.RuminococcaceaeUCG005.id.11363	15376	2	1	TRUE	NA	NA	0.00126663	15376	1.51466e-07	399054	TRUE	1.83107e-05	NA	NA	yes	yes	genus.RuminococcaceaeUCG005.id.11363.summary.txt.gz.csv
rs7449320	C	A	C	A	0.0599163	0.0157856	NA	0.232063	FALSE	FALSE	FALSE	OS1	0.0193151	0.413776	OS1	399054	0.0130836	4.80776e-06	genus.RuminococcaceaeUCG005.id.11363	genus.RuminococcaceaeUCG005.id.11363	16095	2	1	TRUE	NA	NA	0.00130146	16095	1.67378e-06	399054	TRUE	1.50583e-05	NA	NA	yes	yes	genus.RuminococcaceaeUCG005.id.11363.summary.txt.gz.csv
rs7555878	A	G	A	G	0.0586677	0.00822299	NA	0.246814	FALSE	FALSE	FALSE	OS1	0.0188333	0.662387	OS1	399054	0.0125277	2.81022e-06	genus.RuminococcaceaeUCG005.id.11363	genus.RuminococcaceaeUCG005.id.11363	16100	2	1	TRUE	NA	NA	0.00136047	16100	4.77724e-07	399054	TRUE	6.66296e-06	NA	NA	yes	yes	genus.RuminococcaceaeUCG005.id.11363.summary.txt.gz.csv
rs7586445	G	A	G	A	0.0782349	0.00141314	NA	0.129889	FALSE	FALSE	FALSE	OS1	0.0243886	0.953794	OS1	399054	0.0176458	8.8145e-06	genus.RuminococcaceaeUCG005.id.11363	genus.RuminococcaceaeUCG005.id.11363	15099	2	1	TRUE	NA	NA	0.00130036	15099	8.41331e-09	399054	TRUE	1.42527e-05	NA	NA	yes	yes	genus.RuminococcaceaeUCG005.id.11363.summary.txt.gz.csv
rs898577	T	C	T	C	-0.123012	0.00549936	NA	0.057157	FALSE	FALSE	FALSE	OS1	0.0350265	0.87524	OS1	399054	0.0286671	7.46313e-06	genus.RuminococcaceaeUCG005.id.11363	genus.RuminococcaceaeUCG005.id.11363	9991	2	1	TRUE	NA	NA	0.00183996	9991	6.17734e-08	399054	TRUE	2.5278e-05	NA	NA	yes	yes	genus.RuminococcaceaeUCG005.id.11363.summary.txt.gz.csv
rs10976229	T	G	T	G	0.095976	-0.00114095	NA	0.128844	FALSE	FALSE	FALSE	OS1	0.0242907	0.962536	OS1	399054	0.0214554	7.04477e-06	genus.RuminococcaceaeUCG004.id.11362	genus.RuminococcaceaeUCG004.id.11362	9116	2	1	TRUE	NA	NA	0.00219074	9116	5.52871e-09	399054	TRUE	1.01391e-05	NA	NA	yes	yes	genus.RuminococcaceaeUCG004.id.11362.summary.txt.gz.csv
rs11961899	G	A	G	A	-0.0707825	0.025302	NA	0.278228	FALSE	FALSE	FALSE	OS1	0.0182227	0.164989	OS1	399054	0.0161381	9.1802e-06	genus.RuminococcaceaeUCG004.id.11362	genus.RuminococcaceaeUCG004.id.11362	9501	2	1	TRUE	NA	NA	0.0020211	9501	4.83117e-06	399054	TRUE	3.76642e-05	NA	NA	yes	yes	genus.RuminococcaceaeUCG004.id.11362.summary.txt.gz.csv
rs12125734	G	T	G	T	0.133972	0.00485118	NA	0.093064	FALSE	FALSE	FALSE	OS1	0.0280955	0.862913	OS1	399054	0.0257417	2.09428e-07	genus.RuminococcaceaeUCG004.id.11362	genus.RuminococcaceaeUCG004.id.11362	8938	2	1	TRUE	NA	NA	0.00302201	8938	7.47122e-08	399054	TRUE	3.07605e-07	NA	NA	yes	yes	genus.RuminococcaceaeUCG004.id.11362.summary.txt.gz.csv
rs2248146	T	C	T	C	0.0689452	0.0103067	NA	0.344503	FALSE	FALSE	FALSE	OS1	0.0171341	0.547483	OS1	399054	0.0153649	8.20001e-06	genus.RuminococcaceaeUCG004.id.11362	genus.RuminococcaceaeUCG004.id.11362	9502	2	1	TRUE	NA	NA	0.00211497	9502	9.06748e-07	399054	TRUE	1.41714e-05	NA	NA	yes	yes	genus.RuminococcaceaeUCG004.id.11362.summary.txt.gz.csv
rs3800154	A	C	A	C	-0.0797959	0.0284345	NA	0.264465	FALSE	FALSE	FALSE	OS1	0.0185226	0.124754	OS1	399054	0.0177639	6.11581e-06	genus.RuminococcaceaeUCG004.id.11362	genus.RuminococcaceaeUCG004.id.11362	9406	2	1	TRUE	NA	NA	0.00214111	9406	5.90548e-06	399054	TRUE	2.6077e-05	NA	NA	yes	yes	genus.RuminococcaceaeUCG004.id.11362.summary.txt.gz.csv
rs511258	G	A	G	A	-0.0757474	0.00357172	NA	0.185831	FALSE	FALSE	FALSE	OS1	0.0208795	0.864174	OS1	399054	0.0162475	4.52052e-06	genus.RuminococcaceaeUCG004.id.11362	genus.RuminococcaceaeUCG004.id.11362	9500	2	1	TRUE	NA	NA	0.00228317	9500	7.33306e-08	399054	TRUE	4.66047e-06	NA	NA	yes	yes	genus.RuminococcaceaeUCG004.id.11362.summary.txt.gz.csv
rs550351	A	C	A	C	0.078587	-0.0338516	NA	0.425595	FALSE	FALSE	FALSE	OS1	0.0164692	0.0398355	OS1	399054	0.018003	9.43128e-06	genus.RuminococcaceaeUCG004.id.11362	genus.RuminococcaceaeUCG004.id.11362	9498	2	1	TRUE	NA	NA	0.00200262	9498	1.05872e-05	399054	TRUE	6.35667e-05	NA	NA	yes	yes	genus.RuminococcaceaeUCG004.id.11362.summary.txt.gz.csv
rs6769553	A	G	A	G	0.0849743	0.00287171	NA	0.262761	FALSE	FALSE	FALSE	OS1	0.0184961	0.876616	OS1	399054	0.0157451	7.91068e-08	genus.RuminococcaceaeUCG004.id.11362	genus.RuminococcaceaeUCG004.id.11362	9501	2	1	TRUE	NA	NA	0.00305688	9501	6.04076e-08	399054	TRUE	1.11379e-07	NA	NA	yes	yes	genus.RuminococcaceaeUCG004.id.11362.summary.txt.gz.csv
rs7569771	A	G	A	G	-0.075914	0.00406175	NA	0.247104	FALSE	FALSE	FALSE	OS1	0.0189387	0.830182	OS1	399054	0.0170308	8.11964e-06	genus.RuminococcaceaeUCG004.id.11362	genus.RuminococcaceaeUCG004.id.11362	9502	2	1	TRUE	NA	NA	0.0020871	9502	1.15265e-07	399054	TRUE	1.23758e-05	NA	NA	yes	yes	genus.RuminococcaceaeUCG004.id.11362.summary.txt.gz.csv
rs872501	G	A	G	A	0.116125	0.0166198	NA	0.100822	FALSE	FALSE	FALSE	OS1	0.0299778	0.579302	OS1	399054	0.025946	5.80805e-06	genus.RuminococcaceaeUCG004.id.11362	genus.RuminococcaceaeUCG004.id.11362	8473	2	1	TRUE	NA	NA	0.00235911	8473	7.70233e-07	399054	TRUE	1.38049e-05	NA	NA	yes	yes	genus.RuminococcaceaeUCG004.id.11362.summary.txt.gz.csv
rs9818949	G	T	G	T	0.0859927	-0.0268375	NA	0.202605	FALSE	FALSE	FALSE	OS1	0.0205275	0.19108	OS1	399054	0.0188671	5.38832e-06	genus.RuminococcaceaeUCG004.id.11362	genus.RuminococcaceaeUCG004.id.11362	9116	2	1	TRUE	NA	NA	0.00227412	9116	4.28332e-06	399054	TRUE	1.63756e-05	NA	NA	yes	yes	genus.RuminococcaceaeUCG004.id.11362.summary.txt.gz.csv
rs10490280	C	T	C	T	-0.0672094	0.0219565	NA	0.187642	FALSE	FALSE	FALSE	OS1	0.0208795	0.292991	OS1	399054	0.0143309	4.15551e-06	genus.RuminococcaceaeUCG003.id.11361	genus.RuminococcaceaeUCG003.id.11361	14004	2	1	TRUE	NA	NA	0.00156833	14004	2.77112e-06	399054	TRUE	1.01167e-05	NA	NA	yes	yes	genus.RuminococcaceaeUCG003.id.11361.summary.txt.gz.csv
rs11243416	T	C	T	C	-0.0925653	-0.0105169	NA	0.0701532	FALSE	FALSE	FALSE	OS1	0.0322682	0.744483	OS1	399054	0.0191203	1.66882e-06	genus.RuminococcaceaeUCG003.id.11361	genus.RuminococcaceaeUCG003.id.11361	14004	2	1	TRUE	NA	NA	0.00167105	14004	2.66193e-07	399054	TRUE	2.64085e-06	NA	NA	yes	yes	genus.RuminococcaceaeUCG003.id.11361.summary.txt.gz.csv
rs11613919	G	T	G	T	0.0727604	-0.000825394	NA	0.219845	FALSE	FALSE	FALSE	OS1	0.0196328	0.966466	OS1	399054	0.0155716	1.62509e-06	genus.RuminococcaceaeUCG003.id.11361	genus.RuminococcaceaeUCG003.id.11361	14309	2	1	TRUE	NA	NA	0.00152374	14309	4.42923e-09	399054	TRUE	4.60762e-06	NA	NA	yes	yes	genus.RuminococcaceaeUCG003.id.11361.summary.txt.gz.csv
rs16959793	A	C	A	C	-0.062527	-0.00833338	NA	0.415265	FALSE	FALSE	FALSE	OS1	0.0165467	0.614523	OS1	399054	0.0131259	2.21709e-06	genus.RuminococcaceaeUCG003.id.11361	genus.RuminococcaceaeUCG003.id.11361	14412	2	1	TRUE	NA	NA	0.00157229	14412	6.35609e-07	399054	TRUE	4.55072e-06	NA	NA	yes	yes	genus.RuminococcaceaeUCG003.id.11361.summary.txt.gz.csv
rs2523124	T	C	T	C	-0.0546625	-0.030649	NA	0.400219	FALSE	FALSE	FALSE	OS1	0.0166352	0.0654124	OS1	399054	0.0120823	5.7837e-06	genus.RuminococcaceaeUCG003.id.11361	genus.RuminococcaceaeUCG003.id.11361	14409	2	1	TRUE	NA	NA	0.00141869	14409	8.50635e-06	399054	TRUE	4.13986e-05	NA	NA	yes	yes	genus.RuminococcaceaeUCG003.id.11361.summary.txt.gz.csv
rs3013089	G	A	G	A	-0.0551473	0.0104566	NA	0.373651	FALSE	FALSE	FALSE	OS1	0.0168168	0.534075	OS1	399054	0.0120346	4.38133e-06	genus.RuminococcaceaeUCG003.id.11361	genus.RuminococcaceaeUCG003.id.11361	14408	2	1	TRUE	NA	NA	0.00145549	14408	9.68867e-07	399054	TRUE	1.16223e-05	NA	NA	yes	yes	genus.RuminococcaceaeUCG003.id.11361.summary.txt.gz.csv
rs4452755	A	C	A	C	-0.0634463	0.00600448	NA	0.337873	FALSE	FALSE	FALSE	OS1	0.0172214	0.727343	OS1	399054	0.0134741	3.29335e-06	genus.RuminococcaceaeUCG003.id.11361	genus.RuminococcaceaeUCG003.id.11361	14406	2	1	TRUE	NA	NA	0.00153696	14406	3.04638e-07	399054	TRUE	5.12506e-06	NA	NA	yes	yes	genus.RuminococcaceaeUCG003.id.11361.summary.txt.gz.csv
rs4532474	G	A	G	A	0.0769231	-0.00523209	NA	0.163874	FALSE	FALSE	FALSE	OS1	0.0219446	0.811553	OS1	399054	0.017045	4.82127e-06	genus.RuminococcaceaeUCG003.id.11361	genus.RuminococcaceaeUCG003.id.11361	14412	2	1	TRUE	NA	NA	0.00141138	14412	1.42451e-07	399054	TRUE	1.14444e-05	NA	NA	yes	yes	genus.RuminococcaceaeUCG003.id.11361.summary.txt.gz.csv
rs646327	G	A	G	A	0.0586696	0.0212356	NA	0.409268	FALSE	FALSE	FALSE	OS1	0.0165201	0.198637	OS1	399054	0.0118369	7.8318e-07	genus.RuminococcaceaeUCG003.id.11361	genus.RuminococcaceaeUCG003.id.11361	14406	2	1	TRUE	NA	NA	0.00170264	14406	4.14069e-06	399054	TRUE	3.69367e-06	NA	NA	yes	yes	genus.RuminococcaceaeUCG003.id.11361.summary.txt.gz.csv
rs6759615	A	G	A	G	0.102523	0.047713	NA	0.0978335	FALSE	FALSE	FALSE	OS1	0.0273851	0.0814554	OS1	399054	0.0200204	7.86224e-07	genus.RuminococcaceaeUCG003.id.11361	genus.RuminococcaceaeUCG003.id.11361	14410	2	1	TRUE	NA	NA	0.00181678	14410	7.60698e-06	399054	TRUE	2.5514e-06	NA	NA	yes	yes	genus.RuminococcaceaeUCG003.id.11361.summary.txt.gz.csv
rs73341549	T	C	T	C	-0.169857	0.0699356	NA	0.0562903	FALSE	FALSE	FALSE	OS1	0.0352635	0.0473413	OS1	399054	0.0318768	1.50953e-07	genus.RuminococcaceaeUCG003.id.11361	genus.RuminococcaceaeUCG003.id.11361	6744	2	1	TRUE	NA	NA	0.00419377	6744	9.85626e-06	399054	TRUE	5.05e-07	NA	NA	yes	yes	genus.RuminococcaceaeUCG003.id.11361.summary.txt.gz.csv
rs78720113	A	G	A	G	-0.115348	-0.0111568	NA	0.0780673	FALSE	FALSE	FALSE	OS1	0.0303176	0.712876	OS1	399054	0.0249601	7.59261e-06	genus.RuminococcaceaeUCG003.id.11361	genus.RuminococcaceaeUCG003.id.11361	13078	2	1	TRUE	NA	NA	0.0016306	13078	3.3936e-07	399054	TRUE	7.44813e-06	NA	NA	yes	yes	genus.RuminococcaceaeUCG003.id.11361.summary.txt.gz.csv
rs10916131	C	T	C	T	-0.069333	-0.0255341	NA	0.162306	FALSE	FALSE	FALSE	OS1	0.0221759	0.249553	OS1	399054	0.0146753	2.87497e-06	genus.RuminococcaceaeUCG002.id.11360	genus.RuminococcaceaeUCG002.id.11360	17097	2	1	TRUE	NA	NA	0.00130397	17097	3.32237e-06	399054	TRUE	1.12362e-05	NA	NA	yes	yes	genus.RuminococcaceaeUCG002.id.11360.summary.txt.gz.csv
rs10927423	C	A	C	A	-0.0713617	-0.0323176	NA	0.177994	FALSE	FALSE	FALSE	OS1	0.0213342	0.129817	OS1	399054	0.0147712	8.49518e-07	genus.RuminococcaceaeUCG002.id.11360	genus.RuminococcaceaeUCG002.id.11360	17096	2	1	TRUE	NA	NA	0.00136352	17096	5.75034e-06	399054	TRUE	9.74972e-06	NA	NA	yes	yes	genus.RuminococcaceaeUCG002.id.11360.summary.txt.gz.csv
rs10964441	G	A	G	A	-0.14906	-0.0138435	NA	0.104665	FALSE	FALSE	FALSE	OS1	0.0267962	0.60542	OS1	399054	0.034486	7.45116e-06	genus.RuminococcaceaeUCG002.id.11360	genus.RuminococcaceaeUCG002.id.11360	5346	2	1	TRUE	NA	NA	0.00348381	5346	6.6883e-07	399054	TRUE	2.32236e-05	NA	NA	yes	yes	genus.RuminococcaceaeUCG002.id.11360.summary.txt.gz.csv
rs113147300	A	G	A	G	-0.075842	-0.00744867	NA	0.137306	FALSE	FALSE	FALSE	OS1	0.0237705	0.754008	OS1	399054	0.0164562	7.6914e-06	genus.RuminococcaceaeUCG002.id.11360	genus.RuminococcaceaeUCG002.id.11360	16370	2	1	TRUE	NA	NA	0.00129599	16370	2.46066e-07	399054	TRUE	8.44029e-06	NA	NA	yes	yes	genus.RuminococcaceaeUCG002.id.11360.summary.txt.gz.csv
rs11607472	A	G	A	G	-0.0780229	0.00999517	NA	0.0672399	FALSE	FALSE	FALSE	OS1	0.0323959	0.757679	OS1	399054	0.0176325	7.18671e-06	genus.RuminococcaceaeUCG002.id.11360	genus.RuminococcaceaeUCG002.id.11360	16282	2	1	TRUE	NA	NA	0.00120127	16282	2.38545e-07	399054	TRUE	1.90895e-05	NA	NA	yes	yes	genus.RuminococcaceaeUCG002.id.11360.summary.txt.gz.csv
rs116974815	C	A	C	A	-0.189731	-0.0285637	NA	0.0707359	FALSE	FALSE	FALSE	OS1	0.032295	0.376447	OS1	399054	0.0396566	2.02518e-06	genus.RuminococcaceaeUCG002.id.11360	genus.RuminococcaceaeUCG002.id.11360	5819	2	1	TRUE	NA	NA	0.00391957	5819	1.96032e-06	399054	TRUE	3.47868e-06	NA	NA	yes	yes	genus.RuminococcaceaeUCG002.id.11360.summary.txt.gz.csv
rs11750293	G	T	G	T	-0.0578304	0.000588333	NA	0.369407	FALSE	FALSE	FALSE	OS1	0.016959	0.972326	OS1	399054	0.0120512	1.76136e-06	genus.RuminococcaceaeUCG002.id.11360	genus.RuminococcaceaeUCG002.id.11360	17094	2	1	TRUE	NA	NA	0.00134546	17094	3.0159e-09	399054	TRUE	2.71986e-06	NA	NA	yes	yes	genus.RuminococcaceaeUCG002.id.11360.summary.txt.gz.csv
rs12463378	A	G	A	G	-0.0522061	0.0139118	NA	0.302391	FALSE	FALSE	FALSE	OS1	0.01776	0.433438	OS1	399054	0.0112086	2.95523e-06	genus.RuminococcaceaeUCG002.id.11360	genus.RuminococcaceaeUCG002.id.11360	16994	2	1	TRUE	NA	NA	0.00127508	16994	1.53763e-06	399054	TRUE	1.07181e-05	NA	NA	yes	yes	genus.RuminococcaceaeUCG002.id.11360.summary.txt.gz.csv
rs15256	C	T	C	T	0.0732376	0.00858283	NA	0.117231	FALSE	FALSE	FALSE	OS1	0.0252197	0.733613	OS1	399054	0.016834	9.45659e-06	genus.RuminococcaceaeUCG002.id.11360	genus.RuminococcaceaeUCG002.id.11360	17095	2	1	TRUE	NA	NA	0.0011061	17095	2.90236e-07	399054	TRUE	2.78446e-05	NA	NA	yes	yes	genus.RuminococcaceaeUCG002.id.11360.summary.txt.gz.csv
rs55793120	T	C	T	C	0.137396	0.0389986	NA	0.0613384	FALSE	FALSE	FALSE	OS1	0.0342337	0.254625	OS1	399054	0.027414	4.80674e-07	genus.RuminococcaceaeUCG002.id.11360	genus.RuminococcaceaeUCG002.id.11360	11669	2	1	TRUE	NA	NA	0.00214838	11669	3.25207e-06	399054	TRUE	2.07239e-06	NA	NA	yes	yes	genus.RuminococcaceaeUCG002.id.11360.summary.txt.gz.csv
rs57079348	T	G	T	G	-0.076573	0.00915902	NA	0.0566758	FALSE	FALSE	FALSE	OS1	0.0353622	0.795631	OS1	399054	0.0172819	7.21822e-06	genus.RuminococcaceaeUCG002.id.11360	genus.RuminococcaceaeUCG002.id.11360	16372	2	1	TRUE	NA	NA	0.00119783	16372	1.68109e-07	399054	TRUE	1.78497e-05	NA	NA	yes	yes	genus.RuminococcaceaeUCG002.id.11360.summary.txt.gz.csv
rs6542556	A	G	A	G	0.050974	-0.0110458	NA	0.382084	FALSE	FALSE	FALSE	OS1	0.0168073	0.511053	OS1	399054	0.011406	7.86123e-06	genus.RuminococcaceaeUCG002.id.11360	genus.RuminococcaceaeUCG002.id.11360	17094	2	1	TRUE	NA	NA	0.00116716	17094	1.08235e-06	399054	TRUE	2.21395e-05	NA	NA	yes	yes	genus.RuminococcaceaeUCG002.id.11360.summary.txt.gz.csv
rs6793778	C	T	C	T	-0.0558706	-0.0115427	NA	0.259605	FALSE	FALSE	FALSE	OS1	0.0185305	0.533347	OS1	399054	0.0125258	9.81289e-06	genus.RuminococcaceaeUCG002.id.11360	genus.RuminococcaceaeUCG002.id.11360	17094	2	1	TRUE	NA	NA	0.00116267	17094	9.72323e-07	399054	TRUE	2.22848e-05	NA	NA	yes	yes	genus.RuminococcaceaeUCG002.id.11360.summary.txt.gz.csv
rs7120052	A	C	A	C	0.0624796	-0.00811079	NA	0.188199	FALSE	FALSE	FALSE	OS1	0.0207926	0.696476	OS1	399054	0.0135523	1.96895e-06	genus.RuminococcaceaeUCG002.id.11360	genus.RuminococcaceaeUCG002.id.11360	17097	2	1	TRUE	NA	NA	0.00124177	17097	3.81311e-07	399054	TRUE	9.23091e-06	NA	NA	yes	yes	genus.RuminococcaceaeUCG002.id.11360.summary.txt.gz.csv
rs7155595	C	A	C	A	0.0569929	0.00313025	NA	0.302304	FALSE	FALSE	FALSE	OS1	0.0177806	0.860256	OS1	399054	0.0116986	1.14931e-06	genus.RuminococcaceaeUCG002.id.11360	genus.RuminococcaceaeUCG002.id.11360	17084	2	1	TRUE	NA	NA	0.00138749	17084	7.76669e-08	399054	TRUE	2.20341e-06	NA	NA	yes	yes	genus.RuminococcaceaeUCG002.id.11360.summary.txt.gz.csv
rs7249614	A	G	A	G	-0.0492778	0.0127665	NA	0.390569	FALSE	FALSE	FALSE	OS1	0.0169435	0.451164	OS1	399054	0.0110807	9.07376e-06	genus.RuminococcaceaeUCG002.id.11360	genus.RuminococcaceaeUCG002.id.11360	16651	2	1	TRUE	NA	NA	0.0011865	16651	1.42268e-06	399054	TRUE	2.60568e-05	NA	NA	yes	yes	genus.RuminococcaceaeUCG002.id.11360.summary.txt.gz.csv
rs7342369	C	A	C	A	-0.0527803	-0.0410619	NA	0.282361	FALSE	FALSE	FALSE	OS1	0.0182149	0.0241774	OS1	399054	0.0116023	5.66121e-06	genus.RuminococcaceaeUCG002.id.11360	genus.RuminococcaceaeUCG002.id.11360	16651	2	1	TRUE	NA	NA	0.00124144	16651	1.27347e-05	399054	TRUE	6.20435e-05	NA	NA	yes	yes	genus.RuminococcaceaeUCG002.id.11360.summary.txt.gz.csv
rs76847269	A	G	A	G	0.163508	-0.0877871	NA	0.0255452	FALSE	FALSE	FALSE	OS1	0.0517536	0.089838	OS1	399054	0.0356151	5.1719e-06	genus.RuminococcaceaeUCG002.id.11360	genus.RuminococcaceaeUCG002.id.11360	7654	2	1	TRUE	NA	NA	0.00274689	7654	7.21021e-06	399054	TRUE	1.6138e-05	NA	NA	yes	yes	genus.RuminococcaceaeUCG002.id.11360.summary.txt.gz.csv
rs77564310	A	C	A	C	-0.0713093	0.0293697	NA	0.206616	FALSE	FALSE	FALSE	OS1	0.0200829	0.143625	OS1	399054	0.0140855	3.28614e-07	genus.RuminococcaceaeUCG002.id.11360	genus.RuminococcaceaeUCG002.id.11360	17000	2	1	TRUE	NA	NA	0.00150554	17000	5.35938e-06	399054	TRUE	3.14489e-06	NA	NA	yes	yes	genus.RuminococcaceaeUCG002.id.11360.summary.txt.gz.csv
rs79016051	C	T	C	T	-0.0887747	0.00717577	NA	0.132183	FALSE	FALSE	FALSE	OS1	0.0241627	0.766484	OS1	399054	0.0189424	2.33742e-06	genus.RuminococcaceaeUCG002.id.11360	genus.RuminococcaceaeUCG002.id.11360	16937	2	1	TRUE	NA	NA	0.00129527	16937	2.21012e-07	399054	TRUE	5.9228e-06	NA	NA	yes	yes	genus.RuminococcaceaeUCG002.id.11360.summary.txt.gz.csv
rs882348	A	G	A	G	-0.0799946	-0.0425862	NA	0.117213	FALSE	FALSE	FALSE	OS1	0.0253131	0.0924954	OS1	399054	0.0178618	5.44852e-06	genus.RuminococcaceaeUCG002.id.11360	genus.RuminococcaceaeUCG002.id.11360	17097	2	1	TRUE	NA	NA	0.0011719	17097	7.09275e-06	399054	TRUE	5.26319e-05	NA	NA	yes	yes	genus.RuminococcaceaeUCG002.id.11360.summary.txt.gz.csv
rs11241747	C	T	C	T	0.0533858	-0.000228833	NA	0.307986	FALSE	FALSE	FALSE	OS1	0.0178833	0.989791	OS1	399054	0.0120035	6.58971e-06	genus.RuminococcaceaeNK4A214group.id.11358	genus.RuminococcaceaeNK4A214group.id.11358	14822	2	1	TRUE	NA	NA	0.00133294	14822	4.1031e-10	399054	TRUE	1.27912e-05	NA	NA	yes	yes	genus.RuminococcaceaeNK4A214group.id.11358.summary.txt.gz.csv
rs11586410	G	A	G	A	-0.0863422	-0.0363417	NA	0.157834	FALSE	FALSE	FALSE	OS1	0.0227309	0.10987	OS1	399054	0.0169937	3.66276e-07	genus.RuminococcaceaeNK4A214group.id.11358	genus.RuminococcaceaeNK4A214group.id.11358	14822	2	1	TRUE	NA	NA	0.00173887	14822	6.40538e-06	399054	TRUE	2.8009e-06	NA	NA	yes	yes	genus.RuminococcaceaeNK4A214group.id.11358.summary.txt.gz.csv
rs12642039	T	C	T	C	-0.0553003	-0.0256453	NA	0.36282	FALSE	FALSE	FALSE	OS1	0.0169526	0.130339	OS1	399054	0.0119397	3.43005e-06	genus.RuminococcaceaeNK4A214group.id.11358	genus.RuminococcaceaeNK4A214group.id.11358	15276	2	1	TRUE	NA	NA	0.0014025	15276	5.7347e-06	399054	TRUE	2.10182e-05	NA	NA	yes	yes	genus.RuminococcaceaeNK4A214group.id.11358.summary.txt.gz.csv
rs12731	A	G	A	G	-0.0527684	-0.00233004	NA	0.377822	FALSE	FALSE	FALSE	OS1	0.0168114	0.889767	OS1	399054	0.0115053	4.87237e-06	genus.RuminococcaceaeNK4A214group.id.11358	genus.RuminococcaceaeNK4A214group.id.11358	15288	2	1	TRUE	NA	NA	0.00137423	15288	4.81382e-08	399054	TRUE	7.70442e-06	NA	NA	yes	yes	genus.RuminococcaceaeNK4A214group.id.11358.summary.txt.gz.csv
rs13087692	T	G	T	G	0.0574623	-0.0195207	NA	0.296791	FALSE	FALSE	FALSE	OS1	0.0178163	0.273225	OS1	399054	0.012594	8.69224e-06	genus.RuminococcaceaeNK4A214group.id.11358	genus.RuminococcaceaeNK4A214group.id.11358	15288	2	1	TRUE	NA	NA	0.00136006	15288	3.00833e-06	399054	TRUE	1.98889e-05	NA	NA	yes	yes	genus.RuminococcaceaeNK4A214group.id.11358.summary.txt.gz.csv
rs136761	G	A	G	A	-0.0587521	-0.0109458	NA	0.363029	FALSE	FALSE	FALSE	OS1	0.0169777	0.51911	OS1	399054	0.0119155	8.15195e-07	genus.RuminococcaceaeNK4A214group.id.11358	genus.RuminococcaceaeNK4A214group.id.11358	14822	2	1	TRUE	NA	NA	0.00163781	14822	1.04162e-06	399054	TRUE	2.37965e-06	NA	NA	yes	yes	genus.RuminococcaceaeNK4A214group.id.11358.summary.txt.gz.csv
rs147475196	A	G	A	G	-0.133769	-0.00893501	NA	0.106055	FALSE	FALSE	FALSE	OS1	0.0267027	0.73792	OS1	399054	0.0295196	4.72496e-06	genus.RuminococcaceaeNK4A214group.id.11358	genus.RuminococcaceaeNK4A214group.id.11358	9917	2	1	TRUE	NA	NA	0.00206679	9917	2.80576e-07	399054	TRUE	9.76157e-06	NA	NA	yes	yes	genus.RuminococcaceaeNK4A214group.id.11358.summary.txt.gz.csv
rs35559912	T	C	T	C	-0.0925071	0.0115065	NA	0.120844	FALSE	FALSE	FALSE	OS1	0.0249455	0.644607	OS1	399054	0.0203674	4.89023e-06	genus.RuminococcaceaeNK4A214group.id.11358	genus.RuminococcaceaeNK4A214group.id.11358	13976	2	1	TRUE	NA	NA	0.00147407	13976	5.33178e-07	399054	TRUE	1.1959e-05	NA	NA	yes	yes	genus.RuminococcaceaeNK4A214group.id.11358.summary.txt.gz.csv
rs4814689	C	T	C	T	-0.1083	0.0683347	NA	0.0443388	FALSE	FALSE	FALSE	OS1	0.0395077	0.0836912	OS1	399054	0.0230708	4.5519e-06	genus.RuminococcaceaeNK4A214group.id.11358	genus.RuminococcaceaeNK4A214group.id.11358	14009	2	1	TRUE	NA	NA	0.00157074	14009	7.49698e-06	399054	TRUE	1.754e-05	NA	NA	yes	yes	genus.RuminococcaceaeNK4A214group.id.11358.summary.txt.gz.csv
rs5994253	A	G	A	G	-0.0811302	-0.0344948	NA	0.143149	FALSE	FALSE	FALSE	OS1	0.0233786	0.140083	OS1	399054	0.0157621	2.35183e-07	genus.RuminococcaceaeNK4A214group.id.11358	genus.RuminococcaceaeNK4A214group.id.11358	15288	2	1	TRUE	NA	NA	0.00173018	15288	5.45555e-06	399054	TRUE	1.87617e-06	NA	NA	yes	yes	genus.RuminococcaceaeNK4A214group.id.11358.summary.txt.gz.csv
rs62027366	T	C	T	C	0.0615389	-0.023904	NA	0.203909	FALSE	FALSE	FALSE	OS1	0.0203369	0.239835	OS1	399054	0.0137612	6.58456e-06	genus.RuminococcaceaeNK4A214group.id.11358	genus.RuminococcaceaeNK4A214group.id.11358	14822	2	1	TRUE	NA	NA	0.00134758	14822	3.46211e-06	399054	TRUE	3.07848e-05	NA	NA	yes	yes	genus.RuminococcaceaeNK4A214group.id.11358.summary.txt.gz.csv
rs6681678	C	T	C	T	-0.100174	0.0256655	NA	0.033567	FALSE	FALSE	FALSE	OS1	0.0455108	0.572793	OS1	399054	0.024	9.04931e-06	genus.RuminococcaceaeNK4A214group.id.11358	genus.RuminococcaceaeNK4A214group.id.11358	13031	2	1	TRUE	NA	NA	0.00133535	13031	7.96968e-07	399054	TRUE	6.17388e-05	NA	NA	yes	yes	genus.RuminococcaceaeNK4A214group.id.11358.summary.txt.gz.csv
rs7573569	T	C	T	C	0.107739	0.0680142	NA	0.0607345	FALSE	FALSE	FALSE	OS1	0.0340444	0.0457372	OS1	399054	0.0233638	3.23139e-06	genus.RuminococcaceaeNK4A214group.id.11358	genus.RuminococcaceaeNK4A214group.id.11358	14822	2	1	TRUE	NA	NA	0.00143279	14822	1.00017e-05	399054	TRUE	3.34275e-05	NA	NA	yes	yes	genus.RuminococcaceaeNK4A214group.id.11358.summary.txt.gz.csv
rs115044523	G	A	G	A	-0.0980026	0.0576329	NA	0.0339895	FALSE	FALSE	FALSE	OS1	0.0451504	0.201792	OS1	399054	0.0202616	2.37202e-06	genus.Ruminiclostridium9.id.11357	genus.Ruminiclostridium9.id.11357	16107	2	1	TRUE	NA	NA	0.00145056	16107	4.08307e-06	399054	TRUE	7.14189e-06	NA	NA	yes	yes	genus.Ruminiclostridium9.id.11357.summary.txt.gz.csv
rs12040548	G	T	G	T	0.0570422	0.0328914	NA	0.271113	FALSE	FALSE	FALSE	OS1	0.0183406	0.0729155	OS1	399054	0.0122359	3.14872e-06	genus.Ruminiclostridium9.id.11357	genus.Ruminiclostridium9.id.11357	16721	2	1	TRUE	NA	NA	0.00129821	16721	8.05944e-06	399054	TRUE	2.59418e-05	NA	NA	yes	yes	genus.Ruminiclostridium9.id.11357.summary.txt.gz.csv
rs6082461	A	C	A	C	0.0586425	0.00574821	NA	0.204993	FALSE	FALSE	FALSE	OS1	0.0202401	0.77641	OS1	399054	0.0131004	4.86594e-06	genus.Ruminiclostridium9.id.11357	genus.Ruminiclostridium9.id.11357	16650	2	1	TRUE	NA	NA	0.00120218	16650	2.02121e-07	399054	TRUE	1.5047e-05	NA	NA	yes	yes	genus.Ruminiclostridium9.id.11357.summary.txt.gz.csv
rs7137760	C	T	C	T	0.050797	0.0118037	NA	0.462098	FALSE	FALSE	FALSE	OS1	0.0163543	0.470449	OS1	399054	0.0112182	7.06911e-06	genus.Ruminiclostridium9.id.11357	genus.Ruminiclostridium9.id.11357	16722	2	1	TRUE	NA	NA	0.00122478	16722	1.3054e-06	399054	TRUE	1.78409e-05	NA	NA	yes	yes	genus.Ruminiclostridium9.id.11357.summary.txt.gz.csv
rs74303178	T	C	T	C	0.0532742	-0.00386355	NA	0.316567	FALSE	FALSE	FALSE	OS1	0.0175087	0.825354	OS1	399054	0.0119274	7.91566e-06	genus.Ruminiclostridium9.id.11357	genus.Ruminiclostridium9.id.11357	16706	2	1	TRUE	NA	NA	0.0011929	16706	1.22021e-07	399054	TRUE	1.48651e-05	NA	NA	yes	yes	genus.Ruminiclostridium9.id.11357.summary.txt.gz.csv
rs78191726	T	C	T	C	0.0944998	0.0122105	NA	0.0731477	FALSE	FALSE	FALSE	OS1	0.0313074	0.696521	OS1	399054	0.0210206	7.58287e-06	genus.Ruminiclostridium9.id.11357	genus.Ruminiclostridium9.id.11357	16039	2	1	TRUE	NA	NA	0.00125864	16039	3.81192e-07	399054	TRUE	1.48996e-05	NA	NA	yes	yes	genus.Ruminiclostridium9.id.11357.summary.txt.gz.csv
rs918449	A	G	A	G	-0.0950908	-0.028009	NA	0.072184	FALSE	FALSE	FALSE	OS1	0.0316095	0.375565	OS1	399054	0.0197177	2.55994e-06	genus.Ruminiclostridium9.id.11357	genus.Ruminiclostridium9.id.11357	16725	2	1	TRUE	NA	NA	0.00138883	16725	1.96757e-06	399054	TRUE	5.47525e-06	NA	NA	yes	yes	genus.Ruminiclostridium9.id.11357.summary.txt.gz.csv
rs9522712	T	C	T	C	0.0699728	0.0172539	NA	0.147986	FALSE	FALSE	FALSE	OS1	0.0229389	0.451949	OS1	399054	0.0154939	4.65962e-06	genus.Ruminiclostridium9.id.11357	genus.Ruminiclostridium9.id.11357	16725	2	1	TRUE	NA	NA	0.00121813	16725	1.41775e-06	399054	TRUE	1.93274e-05	NA	NA	yes	yes	genus.Ruminiclostridium9.id.11357.summary.txt.gz.csv
rs9809789	C	T	C	T	-0.0717454	0.0150416	NA	0.183851	FALSE	FALSE	FALSE	OS1	0.0211762	0.477516	OS1	399054	0.0159673	8.71968e-06	genus.Ruminiclostridium9.id.11357	genus.Ruminiclostridium9.id.11357	16025	2	1	TRUE	NA	NA	0.00125844	16025	1.26433e-06	399054	TRUE	1.99836e-05	NA	NA	yes	yes	genus.Ruminiclostridium9.id.11357.summary.txt.gz.csv
rs10829821	T	C	T	C	-0.097606	0.0105799	NA	0.0915994	FALSE	FALSE	FALSE	OS1	0.0284415	0.709901	OS1	399054	0.0216072	3.47141e-06	genus.Ruminiclostridium6.id.11356	genus.Ruminiclostridium6.id.11356	12802	2	1	TRUE	NA	NA	0.00159167	12802	3.4676e-07	399054	TRUE	1.18895e-05	NA	NA	yes	yes	genus.Ruminiclostridium6.id.11356.summary.txt.gz.csv
rs116969552	A	G	A	G	-0.166823	0.0256775	NA	0.028657	FALSE	FALSE	FALSE	OS1	0.0486274	0.597467	OS1	399054	0.0376681	9.15949e-06	genus.Ruminiclostridium6.id.11356	genus.Ruminiclostridium6.id.11356	6824	2	1	TRUE	NA	NA	0.00286685	6824	6.98737e-07	399054	TRUE	1.55674e-05	NA	NA	yes	yes	genus.Ruminiclostridium6.id.11356.summary.txt.gz.csv
rs11992182	A	C	A	C	0.0625299	-0.00391579	NA	0.221606	FALSE	FALSE	FALSE	OS1	0.0196034	0.841676	OS1	399054	0.0137876	4.64839e-06	genus.Ruminiclostridium6.id.11356	genus.Ruminiclostridium6.id.11356	13381	2	1	TRUE	NA	NA	0.00153501	13381	9.99877e-08	399054	TRUE	9.69816e-06	NA	NA	yes	yes	genus.Ruminiclostridium6.id.11356.summary.txt.gz.csv
rs1756364	G	T	G	T	0.0999189	0.00326201	NA	0.132173	FALSE	FALSE	FALSE	OS1	0.0247465	0.895129	OS1	399054	0.0197169	2.53654e-07	genus.Ruminiclostridium6.id.11356	genus.Ruminiclostridium6.id.11356	12933	2	1	TRUE	NA	NA	0.0019821	12933	4.35425e-08	399054	TRUE	6.96499e-07	NA	NA	yes	yes	genus.Ruminiclostridium6.id.11356.summary.txt.gz.csv
rs2548459	C	T	C	T	0.0554866	0.0200683	NA	0.410237	FALSE	FALSE	FALSE	OS1	0.0165149	0.224303	OS1	399054	0.0122755	6.40206e-06	genus.Ruminiclostridium6.id.11356	genus.Ruminiclostridium6.id.11356	13377	2	1	TRUE	NA	NA	0.00152526	13377	3.70031e-06	399054	TRUE	2.37764e-05	NA	NA	yes	yes	genus.Ruminiclostridium6.id.11356.summary.txt.gz.csv
rs35362464	C	A	C	A	0.0720077	0.00476727	NA	0.139425	FALSE	FALSE	FALSE	OS1	0.0234297	0.838767	OS1	399054	0.0165387	8.99138e-06	genus.Ruminiclostridium6.id.11356	genus.Ruminiclostridium6.id.11356	13308	2	1	TRUE	NA	NA	0.00142263	13308	1.03747e-07	399054	TRUE	2.18246e-05	NA	NA	yes	yes	genus.Ruminiclostridium6.id.11356.summary.txt.gz.csv
rs61060922	T	G	T	G	0.15913	-0.062534	NA	0.0325285	FALSE	FALSE	FALSE	OS1	0.046296	0.176778	OS1	399054	0.0322283	1.08647e-06	genus.Ruminiclostridium6.id.11356	genus.Ruminiclostridium6.id.11356	8955	2	1	TRUE	NA	NA	0.00271567	8955	4.57208e-06	399054	TRUE	2.86124e-06	NA	NA	yes	yes	genus.Ruminiclostridium6.id.11356.summary.txt.gz.csv
rs663262	T	C	T	C	-0.13498	0.0538027	NA	0.033357	FALSE	FALSE	FALSE	OS1	0.0453337	0.2353	OS1	399054	0.0310715	3.39417e-06	genus.Ruminiclostridium6.id.11356	genus.Ruminiclostridium6.id.11356	7876	2	1	TRUE	NA	NA	0.00239102	7876	3.52968e-06	399054	TRUE	3.5512e-05	NA	NA	yes	yes	genus.Ruminiclostridium6.id.11356.summary.txt.gz.csv
rs67479537	T	C	T	C	0.118994	-0.0113976	NA	0.0480741	FALSE	FALSE	FALSE	OS1	0.0380738	0.76467	OS1	399054	0.026487	9.302e-06	genus.Ruminiclostridium6.id.11356	genus.Ruminiclostridium6.id.11356	11613	2	1	TRUE	NA	NA	0.00173525	11613	2.24566e-07	399054	TRUE	1.20445e-05	NA	NA	yes	yes	genus.Ruminiclostridium6.id.11356.summary.txt.gz.csv
rs71414120	T	G	T	G	0.200894	0.00273607	NA	0.0517196	FALSE	FALSE	FALSE	OS1	0.0369804	0.941021	OS1	399054	0.0406434	1.07697e-06	genus.Ruminiclostridium6.id.11356	genus.Ruminiclostridium6.id.11356	5567	2	1	TRUE	NA	NA	0.00437106	5567	1.37177e-08	399054	TRUE	9.77861e-07	NA	NA	yes	yes	genus.Ruminiclostridium6.id.11356.summary.txt.gz.csv
rs72991535	T	G	T	G	0.135604	0.0771853	NA	0.0349662	FALSE	FALSE	FALSE	OS1	0.0444473	0.0824651	OS1	399054	0.0295174	4.95367e-06	genus.Ruminiclostridium6.id.11356	genus.Ruminiclostridium6.id.11356	9642	2	1	TRUE	NA	NA	0.00218454	9642	7.55693e-06	399054	TRUE	1.94645e-05	NA	NA	yes	yes	genus.Ruminiclostridium6.id.11356.summary.txt.gz.csv
rs73176030	T	C	T	C	0.058665	0.0130337	NA	0.273166	FALSE	FALSE	FALSE	OS1	0.0183156	0.476704	OS1	399054	0.013208	7.28883e-06	genus.Ruminiclostridium6.id.11356	genus.Ruminiclostridium6.id.11356	13378	2	1	TRUE	NA	NA	0.00147272	13378	1.269e-06	399054	TRUE	2.23882e-05	NA	NA	yes	yes	genus.Ruminiclostridium6.id.11356.summary.txt.gz.csv
rs77193512	A	G	A	G	0.0736533	0.00311744	NA	0.247779	FALSE	FALSE	FALSE	OS1	0.0188623	0.868729	OS1	399054	0.0153163	1.29587e-06	genus.Ruminiclostridium6.id.11356	genus.Ruminiclostridium6.id.11356	13380	2	1	TRUE	NA	NA	0.00172557	13380	6.84506e-08	399054	TRUE	2.61607e-06	NA	NA	yes	yes	genus.Ruminiclostridium6.id.11356.summary.txt.gz.csv
rs792058	G	A	G	A	0.0554234	-0.00484617	NA	0.434487	FALSE	FALSE	FALSE	OS1	0.0165182	0.76923	OS1	399054	0.0125423	8.57953e-06	genus.Ruminiclostridium6.id.11356	genus.Ruminiclostridium6.id.11356	12933	2	1	TRUE	NA	NA	0.0015078	12933	2.15696e-07	399054	TRUE	1.74082e-05	NA	NA	yes	yes	genus.Ruminiclostridium6.id.11356.summary.txt.gz.csv
rs79968172	G	A	G	A	0.11614	0.0597517	NA	0.0585433	FALSE	FALSE	FALSE	OS1	0.0347564	0.0855855	OS1	399054	0.0243083	1.66054e-06	genus.Ruminiclostridium6.id.11356	genus.Ruminiclostridium6.id.11356	12802	2	1	TRUE	NA	NA	0.00178019	12802	7.40625e-06	399054	TRUE	1.09102e-05	NA	NA	yes	yes	genus.Ruminiclostridium6.id.11356.summary.txt.gz.csv
rs9555756	A	C	A	C	-0.0804138	-0.00679343	NA	0.0844501	FALSE	FALSE	FALSE	OS1	0.0293378	0.81688	OS1	399054	0.0176692	7.10127e-06	genus.Ruminiclostridium6.id.11356	genus.Ruminiclostridium6.id.11356	13369	2	1	TRUE	NA	NA	0.00154711	13369	1.34367e-07	399054	TRUE	9.26249e-06	NA	NA	yes	yes	genus.Ruminiclostridium6.id.11356.summary.txt.gz.csv
rs10827477	A	G	A	G	-0.0547387	-0.0340105	NA	0.350564	FALSE	FALSE	FALSE	OS1	0.0170556	0.0461413	OS1	399054	0.0115163	2.19177e-06	genus.Ruminiclostridium5.id.11355	genus.Ruminiclostridium5.id.11355	17391	2	1	TRUE	NA	NA	0.00129754	17391	9.96456e-06	399054	TRUE	2.19346e-05	NA	NA	yes	yes	genus.Ruminiclostridium5.id.11355.summary.txt.gz.csv
rs113753996	T	C	T	C	0.0820689	-0.0126853	NA	0.181523	FALSE	FALSE	FALSE	OS1	0.0210877	0.547472	OS1	399054	0.0174463	3.98895e-06	genus.Ruminiclostridium5.id.11355	genus.Ruminiclostridium5.id.11355	16680	2	1	TRUE	NA	NA	0.00132505	16680	9.06803e-07	399054	TRUE	7.21856e-06	NA	NA	yes	yes	genus.Ruminiclostridium5.id.11355.summary.txt.gz.csv
rs1223978	T	C	T	C	0.0484169	-0.00439598	NA	0.46762	FALSE	FALSE	FALSE	OS1	0.016383	0.788448	OS1	399054	0.0108254	8.16186e-06	genus.Ruminiclostridium5.id.11355	genus.Ruminiclostridium5.id.11355	17381	2	1	TRUE	NA	NA	0.00114969	17381	1.80424e-07	399054	TRUE	1.54325e-05	NA	NA	yes	yes	genus.Ruminiclostridium5.id.11355.summary.txt.gz.csv
rs1492620	T	C	T	C	-0.0830505	-0.0476331	NA	0.130159	FALSE	FALSE	FALSE	OS1	0.0244183	0.0510917	OS1	399054	0.0180073	3.52577e-06	genus.Ruminiclostridium5.id.11355	genus.Ruminiclostridium5.id.11355	17397	2	1	TRUE	NA	NA	0.00122133	17397	9.53571e-06	399054	TRUE	3.87209e-05	NA	NA	yes	yes	genus.Ruminiclostridium5.id.11355.summary.txt.gz.csv
rs2482038	C	A	C	A	0.0518991	0.0103461	NA	0.40238	FALSE	FALSE	FALSE	OS1	0.0166072	0.533292	OS1	399054	0.0108777	1.70314e-06	genus.Ruminiclostridium5.id.11355	genus.Ruminiclostridium5.id.11355	17396	2	1	TRUE	NA	NA	0.00130701	17396	9.72592e-07	399054	TRUE	5.57261e-06	NA	NA	yes	yes	genus.Ruminiclostridium5.id.11355.summary.txt.gz.csv
rs2791343	T	C	T	C	0.051717	-0.0118105	NA	0.397649	FALSE	FALSE	FALSE	OS1	0.0166438	0.477952	OS1	399054	0.0113369	5.53959e-06	genus.Ruminiclostridium5.id.11355	genus.Ruminiclostridium5.id.11355	17392	2	1	TRUE	NA	NA	0.00119526	17392	1.26183e-06	399054	TRUE	1.56341e-05	NA	NA	yes	yes	genus.Ruminiclostridium5.id.11355.summary.txt.gz.csv
rs2833828	G	A	G	A	0.0489617	0.0148635	NA	0.411841	FALSE	FALSE	FALSE	OS1	0.0165614	0.369465	OS1	399054	0.0108702	6.81651e-06	genus.Ruminiclostridium5.id.11355	genus.Ruminiclostridium5.id.11355	17397	2	1	TRUE	NA	NA	0.00116495	17397	2.01845e-06	399054	TRUE	2.3922e-05	NA	NA	yes	yes	genus.Ruminiclostridium5.id.11355.summary.txt.gz.csv
rs4955951	A	G	A	G	-0.0713749	0.00162045	NA	0.116864	FALSE	FALSE	FALSE	OS1	0.0254566	0.949245	OS1	399054	0.0165826	9.95519e-06	genus.Ruminiclostridium5.id.11355	genus.Ruminiclostridium5.id.11355	17397	2	1	TRUE	NA	NA	0.00106389	17397	1.01541e-08	399054	TRUE	2.67539e-05	NA	NA	yes	yes	genus.Ruminiclostridium5.id.11355.summary.txt.gz.csv
rs6121460	G	A	G	A	0.0932955	0.0568455	NA	0.0819839	FALSE	FALSE	FALSE	OS1	0.0299193	0.0574381	OS1	399054	0.0199206	2.64107e-06	genus.Ruminiclostridium5.id.11355	genus.Ruminiclostridium5.id.11355	17318	2	1	TRUE	NA	NA	0.00126508	17318	9.04599e-06	399054	TRUE	2.71187e-05	NA	NA	yes	yes	genus.Ruminiclostridium5.id.11355.summary.txt.gz.csv
rs79968837	A	G	A	G	-0.0950311	-0.0170919	NA	0.0509557	FALSE	FALSE	FALSE	OS1	0.0370795	0.644833	OS1	399054	0.0193507	1.14623e-06	genus.Ruminiclostridium5.id.11355	genus.Ruminiclostridium5.id.11355	16602	2	1	TRUE	NA	NA	0.00145077	16602	5.32455e-07	399054	TRUE	2.37597e-06	NA	NA	yes	yes	genus.Ruminiclostridium5.id.11355.summary.txt.gz.csv
rs8053158	A	G	A	G	-0.0740543	0.00160882	NA	0.121342	FALSE	FALSE	FALSE	OS1	0.024929	0.948543	OS1	399054	0.0159151	5.89806e-06	genus.Ruminiclostridium5.id.11355	genus.Ruminiclostridium5.id.11355	17397	2	1	TRUE	NA	NA	0.00124313	17397	1.0437e-08	399054	TRUE	5.60917e-06	NA	NA	yes	yes	genus.Ruminiclostridium5.id.11355.summary.txt.gz.csv
rs12740451	T	C	T	C	0.0697527	0.0136196	NA	0.134775	FALSE	FALSE	FALSE	OS1	0.023942	0.569452	OS1	399054	0.0153607	7.34264e-06	genus.Roseburia.id.2012	genus.Roseburia.id.2012	17837	2	1	TRUE	NA	NA	0.00115484	17837	8.1092e-07	399054	TRUE	1.53123e-05	NA	NA	yes	yes	genus.Roseburia.id.2012.summary.txt.gz.csv
rs147990086	A	G	A	G	-0.0578936	0.0114525	NA	0.182869	FALSE	FALSE	FALSE	OS1	0.0214648	0.593656	OS1	399054	0.01324	8.92942e-06	genus.Roseburia.id.2012	genus.Roseburia.id.2012	17840	2	1	TRUE	NA	NA	0.00107072	17840	7.13374e-07	399054	TRUE	3.08881e-05	NA	NA	yes	yes	genus.Roseburia.id.2012.summary.txt.gz.csv
rs16910295	T	C	T	C	-0.0980434	0.0314238	NA	0.0546722	FALSE	FALSE	FALSE	OS1	0.0362199	0.385622	OS1	399054	0.020957	2.91111e-06	genus.Roseburia.id.2012	genus.Roseburia.id.2012	16648	2	1	TRUE	NA	NA	0.0013131	16648	1.88622e-06	399054	TRUE	1.03872e-05	NA	NA	yes	yes	genus.Roseburia.id.2012.summary.txt.gz.csv
rs2160994	T	C	T	C	0.0550687	-0.0336748	NA	0.334789	FALSE	FALSE	FALSE	OS1	0.0172384	0.0507633	OS1	399054	0.0112481	9.6985e-07	genus.Roseburia.id.2012	genus.Roseburia.id.2012	17444	2	1	TRUE	NA	NA	0.00137233	17444	9.56274e-06	399054	TRUE	1.12713e-05	NA	NA	yes	yes	genus.Roseburia.id.2012.summary.txt.gz.csv
rs2943022	T	C	T	C	0.0493786	-0.0236296	NA	0.581942	FALSE	FALSE	FALSE	OS1	0.016554	0.153456	OS1	399054	0.0106763	4.11408e-06	genus.Roseburia.id.2012	genus.Roseburia.id.2012	17854	2	1	TRUE	NA	NA	0.00119681	17854	5.10593e-06	399054	TRUE	2.35207e-05	NA	NA	yes	yes	genus.Roseburia.id.2012.summary.txt.gz.csv
rs302266	T	C	T	C	-0.0777312	0.0310316	NA	0.127168	FALSE	FALSE	FALSE	OS1	0.0244515	0.204404	OS1	399054	0.0172985	8.12587e-06	genus.Roseburia.id.2012	genus.Roseburia.id.2012	17056	2	1	TRUE	NA	NA	0.00118258	17056	4.03614e-06	399054	TRUE	3.43455e-05	NA	NA	yes	yes	genus.Roseburia.id.2012.summary.txt.gz.csv
rs329182	T	C	T	C	0.0690327	0.0355531	NA	0.160246	FALSE	FALSE	FALSE	OS1	0.0221609	0.108645	OS1	399054	0.0152884	5.90142e-06	genus.Roseburia.id.2012	genus.Roseburia.id.2012	17854	2	1	TRUE	NA	NA	0.00114078	17854	6.44982e-06	399054	TRUE	4.41341e-05	NA	NA	yes	yes	genus.Roseburia.id.2012.summary.txt.gz.csv
rs55858165	A	C	A	C	0.179284	-0.078012	NA	0.0377055	FALSE	FALSE	FALSE	OS1	0.0429359	0.0692261	OS1	399054	0.0404954	9.98975e-06	genus.Roseburia.id.2012	genus.Roseburia.id.2012	5447	2	1	TRUE	NA	NA	0.00358686	5447	8.27273e-06	399054	TRUE	2.86981e-05	NA	NA	yes	yes	genus.Roseburia.id.2012.summary.txt.gz.csv
rs57466170	C	T	C	T	0.0741405	0.0651697	NA	0.075162	FALSE	FALSE	FALSE	OS1	0.0310635	0.0359096	OS1	399054	0.0171601	8.30102e-06	genus.Roseburia.id.2012	genus.Roseburia.id.2012	17333	2	1	TRUE	NA	NA	0.00107592	17333	1.10295e-05	399054	TRUE	0.000144249	NA	NA	yes	yes	genus.Roseburia.id.2012.summary.txt.gz.csv
rs6445851	G	A	G	A	-0.0497336	-0.00672915	NA	0.371479	FALSE	FALSE	FALSE	OS1	0.0168313	0.689304	OS1	399054	0.0108158	3.52721e-06	genus.Roseburia.id.2012	genus.Roseburia.id.2012	17851	2	1	TRUE	NA	NA	0.00118318	17851	4.00549e-07	399054	TRUE	1.01018e-05	NA	NA	yes	yes	genus.Roseburia.id.2012.summary.txt.gz.csv
rs6930661	C	T	C	T	-0.0961587	-0.0319018	NA	0.0605286	FALSE	FALSE	FALSE	OS1	0.0341103	0.349658	OS1	399054	0.0204975	2.47942e-06	genus.Roseburia.id.2012	genus.Roseburia.id.2012	16945	2	1	TRUE	NA	NA	0.00129725	16945	2.19194e-06	399054	TRUE	1.05855e-05	NA	NA	yes	yes	genus.Roseburia.id.2012.summary.txt.gz.csv
rs75326254	C	T	C	T	-0.104628	-0.0176202	NA	0.0593365	FALSE	FALSE	FALSE	OS1	0.0344507	0.609029	OS1	399054	0.0230897	7.50204e-06	genus.Roseburia.id.2012	genus.Roseburia.id.2012	15893	2	1	TRUE	NA	NA	0.00129046	15893	6.55535e-07	399054	TRUE	1.40827e-05	NA	NA	yes	yes	genus.Roseburia.id.2012.summary.txt.gz.csv
rs78753150	A	C	A	C	0.0968739	-0.012873	NA	0.099475	FALSE	FALSE	FALSE	OS1	0.0272187	0.636252	OS1	399054	0.0214067	9.98312e-06	genus.Roseburia.id.2012	genus.Roseburia.id.2012	16303	2	1	TRUE	NA	NA	0.00125474	16303	5.60525e-07	399054	TRUE	1.4186e-05	NA	NA	yes	yes	genus.Roseburia.id.2012.summary.txt.gz.csv
rs9300744	C	T	C	T	-0.0588452	0.00951978	NA	0.179257	FALSE	FALSE	FALSE	OS1	0.0212448	0.654082	OS1	399054	0.0126228	4.75118e-06	genus.Roseburia.id.2012	genus.Roseburia.id.2012	17854	2	1	TRUE	NA	NA	0.00121589	17854	5.03175e-07	399054	TRUE	7.92696e-06	NA	NA	yes	yes	genus.Roseburia.id.2012.summary.txt.gz.csv
rs10279978	A	G	A	G	-0.0622202	0.00789337	NA	0.310316	FALSE	FALSE	FALSE	OS1	0.0175646	0.653149	OS1	399054	0.0127675	1.17009e-06	genus.Romboutsia.id.11347	genus.Romboutsia.id.11347	14143	2	1	TRUE	NA	NA	0.00167664	14143	5.06079e-07	399054	TRUE	2.54411e-06	NA	NA	yes	yes	genus.Romboutsia.id.11347.summary.txt.gz.csv
rs11221428	T	C	T	C	-0.0726779	0.0251828	NA	0.227993	FALSE	FALSE	FALSE	OS1	0.0194309	0.19497	OS1	399054	0.0158263	6.48646e-06	genus.Romboutsia.id.11347	genus.Romboutsia.id.11347	14187	2	1	TRUE	NA	NA	0.00148447	14187	4.20912e-06	399054	TRUE	1.94311e-05	NA	NA	yes	yes	genus.Romboutsia.id.11347.summary.txt.gz.csv
rs16843578	C	T	C	T	-0.0875276	-0.00459404	NA	0.0524265	FALSE	FALSE	FALSE	OS1	0.0365937	0.900094	OS1	399054	0.0196779	5.08123e-06	genus.Romboutsia.id.11347	genus.Romboutsia.id.11347	14186	2	1	TRUE	NA	NA	0.00139293	14186	3.94955e-08	399054	TRUE	1.38266e-05	NA	NA	yes	yes	genus.Romboutsia.id.11347.summary.txt.gz.csv
rs28603357	T	C	T	C	-0.214911	-0.0625674	NA	0.019764	FALSE	FALSE	FALSE	OS1	0.0592136	0.290677	OS1	399054	0.0474739	8.52235e-06	genus.Romboutsia.id.11347	genus.Romboutsia.id.11347	3693	2	1	TRUE	NA	NA	0.00552152	3693	2.79784e-06	399054	TRUE	1.08136e-05	NA	NA	yes	yes	genus.Romboutsia.id.11347.summary.txt.gz.csv
rs34302036	A	G	A	G	0.0550261	-0.000141782	NA	0.420996	FALSE	FALSE	FALSE	OS1	0.0165416	0.993161	OS1	399054	0.0120835	5.87667e-06	genus.Romboutsia.id.11347	genus.Romboutsia.id.11347	14185	2	1	TRUE	NA	NA	0.00146	14185	1.84102e-10	399054	TRUE	7.74289e-06	NA	NA	yes	yes	genus.Romboutsia.id.11347.summary.txt.gz.csv
rs61841503	G	A	G	A	0.092888	0.0135688	NA	0.129662	FALSE	FALSE	FALSE	OS1	0.0242718	0.576137	OS1	399054	0.0171454	3.99597e-08	genus.Romboutsia.id.11347	genus.Romboutsia.id.11347	13568	2	1	TRUE	NA	NA	0.0021589	13568	7.83157e-07	399054	TRUE	1.74736e-07	NA	NA	yes	yes	genus.Romboutsia.id.11347.summary.txt.gz.csv
rs62504452	A	G	A	G	-0.0710048	0.0298297	NA	0.138595	FALSE	FALSE	FALSE	OS1	0.0235721	0.205705	OS1	399054	0.0156654	4.65831e-06	genus.Romboutsia.id.11347	genus.Romboutsia.id.11347	14178	2	1	TRUE	NA	NA	0.00144713	14178	4.01301e-06	399054	TRUE	2.4588e-05	NA	NA	yes	yes	genus.Romboutsia.id.11347.summary.txt.gz.csv
rs7109293	A	G	A	G	0.0919112	-0.00249786	NA	0.116785	FALSE	FALSE	FALSE	OS1	0.0254515	0.92182	OS1	399054	0.0205738	6.98354e-06	genus.Romboutsia.id.11347	genus.Romboutsia.id.11347	14141	2	1	TRUE	NA	NA	0.00140953	14141	2.41368e-08	399054	TRUE	1.2371e-05	NA	NA	yes	yes	genus.Romboutsia.id.11347.summary.txt.gz.csv
rs75200530	T	G	T	G	-0.190644	-0.0170178	NA	0.0301189	FALSE	FALSE	FALSE	OS1	0.0479461	0.722638	OS1	399054	0.0421065	5.06555e-06	genus.Romboutsia.id.11347	genus.Romboutsia.id.11347	5246	2	1	TRUE	NA	NA	0.00389397	5246	3.15697e-07	399054	TRUE	8.41108e-06	NA	NA	yes	yes	genus.Romboutsia.id.11347.summary.txt.gz.csv
rs75987356	G	A	G	A	-0.129578	-0.00177124	NA	0.0794216	FALSE	FALSE	FALSE	OS1	0.0305485	0.953764	OS1	399054	0.0280454	6.70799e-06	genus.Romboutsia.id.11347	genus.Romboutsia.id.11347	10466	2	1	TRUE	NA	NA	0.00203591	10466	8.42453e-09	399054	TRUE	5.36818e-06	NA	NA	yes	yes	genus.Romboutsia.id.11347.summary.txt.gz.csv
rs77702691	A	G	A	G	-0.094406	-0.0288985	NA	0.0886567	FALSE	FALSE	FALSE	OS1	0.028801	0.315676	OS1	399054	0.0208544	7.36973e-06	genus.Romboutsia.id.11347	genus.Romboutsia.id.11347	12487	2	1	TRUE	NA	NA	0.00163871	12487	2.52293e-06	399054	TRUE	1.85594e-05	NA	NA	yes	yes	genus.Romboutsia.id.11347.summary.txt.gz.csv
rs9389266	T	G	T	G	0.0722815	0.0103076	NA	0.175405	FALSE	FALSE	FALSE	OS1	0.0213464	0.629184	OS1	399054	0.0162353	9.38461e-06	genus.Romboutsia.id.11347	genus.Romboutsia.id.11347	14187	2	1	TRUE	NA	NA	0.00139539	14187	5.843e-07	399054	TRUE	1.83233e-05	NA	NA	yes	yes	genus.Romboutsia.id.11347.summary.txt.gz.csv
rs9567264	C	T	C	T	0.0580018	0.0155682	NA	0.335916	FALSE	FALSE	FALSE	OS1	0.017264	0.367177	OS1	399054	0.0127495	5.75689e-06	genus.Romboutsia.id.11347	genus.Romboutsia.id.11347	14180	2	1	TRUE	NA	NA	0.00145764	14180	2.03781e-06	399054	TRUE	1.68992e-05	NA	NA	yes	yes	genus.Romboutsia.id.11347.summary.txt.gz.csv
rs12501673	A	G	A	G	0.116395	-0.0101287	NA	0.273427	FALSE	FALSE	FALSE	OS1	0.0184608	0.583238	OS1	399054	0.0262253	6.28983e-06	genus.RikenellaceaeRC9gutgroup.id.11191	genus.RikenellaceaeRC9gutgroup.id.11191	3334	2	1	TRUE	NA	NA	0.00587711	3334	7.54356e-07	399054	TRUE	1.27155e-05	NA	NA	yes	yes	genus.RikenellaceaeRC9gutgroup.id.11191.summary.txt.gz.csv
rs17032291	T	C	T	C	-0.169579	-0.000934268	NA	0.126477	FALSE	FALSE	FALSE	OS1	0.0248754	0.97004	OS1	399054	0.0368251	6.61004e-06	genus.RikenellaceaeRC9gutgroup.id.11191	genus.RikenellaceaeRC9gutgroup.id.11191	3206	2	1	TRUE	NA	NA	0.00657501	3206	3.53487e-09	399054	TRUE	4.70592e-06	NA	NA	yes	yes	genus.RikenellaceaeRC9gutgroup.id.11191.summary.txt.gz.csv
rs17582787	A	G	A	G	-0.157739	0.00108135	NA	0.16551	FALSE	FALSE	FALSE	OS1	0.0218728	0.96057	OS1	399054	0.0339924	3.55377e-06	genus.RikenellaceaeRC9gutgroup.id.11191	genus.RikenellaceaeRC9gutgroup.id.11191	3320	2	1	TRUE	NA	NA	0.00644807	3320	6.12483e-09	399054	TRUE	4.00563e-06	NA	NA	yes	yes	genus.RikenellaceaeRC9gutgroup.id.11191.summary.txt.gz.csv
rs2074881	T	C	T	C	-0.142236	0.0511555	NA	0.130597	FALSE	FALSE	FALSE	OS1	0.0241148	0.0338946	OS1	399054	0.032391	9.44772e-06	genus.RikenellaceaeRC9gutgroup.id.11191	genus.RikenellaceaeRC9gutgroup.id.11191	3315	2	1	TRUE	NA	NA	0.00578667	3315	1.12767e-05	399054	TRUE	2.96992e-05	NA	NA	yes	yes	genus.RikenellaceaeRC9gutgroup.id.11191.summary.txt.gz.csv
rs2900503	G	T	G	T	-0.172329	-0.0296541	NA	0.162244	FALSE	FALSE	FALSE	OS1	0.0222231	0.18208	OS1	399054	0.0326671	1.55282e-07	genus.RikenellaceaeRC9gutgroup.id.11191	genus.RikenellaceaeRC9gutgroup.id.11191	3320	2	1	TRUE	NA	NA	0.00831748	3320	4.46199e-06	399054	TRUE	2.98713e-07	NA	NA	yes	yes	genus.RikenellaceaeRC9gutgroup.id.11191.summary.txt.gz.csv
rs2998141	T	C	T	C	-0.136346	-0.0111318	NA	0.234441	FALSE	FALSE	FALSE	OS1	0.0192755	0.563595	OS1	399054	0.0293073	4.42373e-06	genus.RikenellaceaeRC9gutgroup.id.11191	genus.RikenellaceaeRC9gutgroup.id.11191	3330	2	1	TRUE	NA	NA	0.00646157	3330	8.35775e-07	399054	TRUE	4.76631e-06	NA	NA	yes	yes	genus.RikenellaceaeRC9gutgroup.id.11191.summary.txt.gz.csv
rs4270579	G	A	G	A	-0.118021	0.00130344	NA	0.326351	FALSE	FALSE	FALSE	OS1	0.017417	0.940344	OS1	399054	0.0271041	5.45647e-06	genus.RikenellaceaeRC9gutgroup.id.11191	genus.RikenellaceaeRC9gutgroup.id.11191	3331	2	1	TRUE	NA	NA	0.0056633	3331	1.40348e-08	399054	TRUE	1.52699e-05	NA	NA	yes	yes	genus.RikenellaceaeRC9gutgroup.id.11191.summary.txt.gz.csv
rs4717843	G	T	G	T	-0.119376	0.00824304	NA	0.473014	FALSE	FALSE	FALSE	OS1	0.0163524	0.6142	OS1	399054	0.0260548	4.7173e-06	genus.RikenellaceaeRC9gutgroup.id.11191	genus.RikenellaceaeRC9gutgroup.id.11191	3220	2	1	TRUE	NA	NA	0.00648109	3220	6.36769e-07	399054	TRUE	6.40273e-06	NA	NA	yes	yes	genus.RikenellaceaeRC9gutgroup.id.11191.summary.txt.gz.csv
rs7712231	A	G	A	G	0.156284	0.00831406	NA	0.133097	FALSE	FALSE	FALSE	OS1	0.0240503	0.729572	OS1	399054	0.0350462	7.97036e-06	genus.RikenellaceaeRC9gutgroup.id.11191	genus.RikenellaceaeRC9gutgroup.id.11191	3334	2	1	TRUE	NA	NA	0.00593276	3334	2.99472e-07	399054	TRUE	1.06104e-05	NA	NA	yes	yes	genus.RikenellaceaeRC9gutgroup.id.11191.summary.txt.gz.csv
rs80309088	G	A	G	A	0.17405	-0.0252427	NA	0.119806	FALSE	FALSE	FALSE	OS1	0.0250577	0.313751	OS1	399054	0.0383423	4.55642e-06	genus.RikenellaceaeRC9gutgroup.id.11191	genus.RikenellaceaeRC9gutgroup.id.11191	3170	2	1	TRUE	NA	NA	0.00646235	3170	2.54307e-06	399054	TRUE	9.57861e-06	NA	NA	yes	yes	genus.RikenellaceaeRC9gutgroup.id.11191.summary.txt.gz.csv
rs9887954	G	A	G	A	-0.114849	-0.0272823	NA	0.409298	FALSE	FALSE	FALSE	OS1	0.0165848	0.0999655	OS1	399054	0.0249013	4.80801e-06	genus.RikenellaceaeRC9gutgroup.id.11191	genus.RikenellaceaeRC9gutgroup.id.11191	3330	2	1	TRUE	NA	NA	0.00635131	3330	6.78124e-06	399054	TRUE	9.08289e-06	NA	NA	yes	yes	genus.RikenellaceaeRC9gutgroup.id.11191.summary.txt.gz.csv
rs111509883	T	C	T	C	0.171131	-0.0185468	NA	0.110159	FALSE	FALSE	FALSE	OS1	0.0261781	0.478643	OS1	399054	0.0347624	1.24389e-06	genus.Prevotella9.id.11183	genus.Prevotella9.id.11183	6960	2	1	TRUE	NA	NA	0.00347089	6960	1.25786e-06	399054	TRUE	1.71341e-06	NA	NA	yes	yes	genus.Prevotella9.id.11183.summary.txt.gz.csv
rs11685699	C	T	C	T	-0.141357	0.0200738	NA	0.0777836	FALSE	FALSE	FALSE	OS1	0.0302098	0.506384	OS1	399054	0.0295665	2.02552e-06	genus.Prevotella9.id.11183	genus.Prevotella9.id.11183	8342	2	1	TRUE	NA	NA	0.00273327	8342	1.10645e-06	399054	TRUE	3.58134e-06	NA	NA	yes	yes	genus.Prevotella9.id.11183.summary.txt.gz.csv
rs117271932	A	G	A	G	0.208089	-0.0755747	NA	0.0558232	FALSE	FALSE	FALSE	OS1	0.0352606	0.0320871	OS1	399054	0.0440393	2.81722e-06	genus.Prevotella9.id.11183	genus.Prevotella9.id.11183	4878	2	1	TRUE	NA	NA	0.00455794	4878	1.15117e-05	399054	TRUE	8.3135e-06	NA	NA	yes	yes	genus.Prevotella9.id.11183.summary.txt.gz.csv
rs12648235	T	C	T	C	0.0785902	0.0157908	NA	0.234913	FALSE	FALSE	FALSE	OS1	0.019288	0.412967	OS1	399054	0.0177676	7.39079e-06	genus.Prevotella9.id.11183	genus.Prevotella9.id.11183	10271	2	1	TRUE	NA	NA	0.00190163	10271	1.67959e-06	399054	TRUE	2.27389e-05	NA	NA	yes	yes	genus.Prevotella9.id.11183.summary.txt.gz.csv
rs1304512	G	A	G	A	0.0761593	0.00725363	NA	0.271118	FALSE	FALSE	FALSE	OS1	0.0184112	0.693597	OS1	399054	0.0165885	5.29082e-06	genus.Prevotella9.id.11183	genus.Prevotella9.id.11183	9790	2	1	TRUE	NA	NA	0.00214884	9790	3.88971e-07	399054	TRUE	7.71308e-06	NA	NA	yes	yes	genus.Prevotella9.id.11183.summary.txt.gz.csv
rs2104588	T	C	T	C	0.105558	0.00702658	NA	0.055938	FALSE	FALSE	FALSE	OS1	0.0353815	0.84258	OS1	399054	0.023773	8.12987e-06	genus.Prevotella9.id.11183	genus.Prevotella9.id.11183	9268	2	1	TRUE	NA	NA	0.00212325	9268	9.88339e-08	399054	TRUE	1.31322e-05	NA	NA	yes	yes	genus.Prevotella9.id.11183.summary.txt.gz.csv
rs2495052	A	G	A	G	0.0838978	-0.0265427	NA	0.147362	FALSE	FALSE	FALSE	OS1	0.0229061	0.246554	OS1	399054	0.0188523	8.97142e-06	genus.Prevotella9.id.11183	genus.Prevotella9.id.11183	9790	2	1	TRUE	NA	NA	0.0020193	9790	3.36478e-06	399054	TRUE	2.49018e-05	NA	NA	yes	yes	genus.Prevotella9.id.11183.summary.txt.gz.csv
rs2683313	A	G	A	G	-0.0724576	0.00287628	NA	0.315898	FALSE	FALSE	FALSE	OS1	0.0175408	0.869749	OS1	399054	0.0151603	1.68895e-06	genus.Prevotella9.id.11183	genus.Prevotella9.id.11183	10260	2	1	TRUE	NA	NA	0.0022219	10260	6.73805e-08	399054	TRUE	2.71563e-06	NA	NA	yes	yes	genus.Prevotella9.id.11183.summary.txt.gz.csv
rs4968431	G	T	G	T	0.0640113	0.0180388	NA	0.367018	FALSE	FALSE	FALSE	OS1	0.0169746	0.287921	OS1	399054	0.0144162	8.58441e-06	genus.Prevotella9.id.11183	genus.Prevotella9.id.11183	10271	2	1	TRUE	NA	NA	0.00191623	10271	2.82999e-06	399054	TRUE	2.5061e-05	NA	NA	yes	yes	genus.Prevotella9.id.11183.summary.txt.gz.csv
rs7237249	C	T	C	T	-0.0823764	-0.0411513	NA	0.189762	FALSE	FALSE	FALSE	OS1	0.0208014	0.0478961	OS1	399054	0.0182126	8.93303e-06	genus.Prevotella9.id.11183	genus.Prevotella9.id.11183	10271	2	1	TRUE	NA	NA	0.00198824	10271	9.80727e-06	399054	TRUE	3.31133e-05	NA	NA	yes	yes	genus.Prevotella9.id.11183.summary.txt.gz.csv
rs72815774	T	C	T	C	-0.176186	0.0427015	NA	0.062369	FALSE	FALSE	FALSE	OS1	0.0346476	0.21778	OS1	399054	0.0393068	8.78291e-06	genus.Prevotella9.id.11183	genus.Prevotella9.id.11183	5728	2	1	TRUE	NA	NA	0.00349651	5728	3.80635e-06	399054	TRUE	1.70062e-05	NA	NA	yes	yes	genus.Prevotella9.id.11183.summary.txt.gz.csv
rs746764	T	C	T	C	-0.0915772	-0.00561179	NA	0.213965	FALSE	FALSE	FALSE	OS1	0.0198474	0.77737	OS1	399054	0.0193245	2.03999e-06	genus.Prevotella9.id.11183	genus.Prevotella9.id.11183	9385	2	1	TRUE	NA	NA	0.00238769	9385	2.00339e-07	399054	TRUE	3.49753e-06	NA	NA	yes	yes	genus.Prevotella9.id.11183.summary.txt.gz.csv
rs7976209	T	C	T	C	-0.0870786	-0.01593	NA	0.154336	FALSE	FALSE	FALSE	OS1	0.0224721	0.478399	OS1	399054	0.0197951	7.28343e-06	genus.Prevotella9.id.11183	genus.Prevotella9.id.11183	10263	2	1	TRUE	NA	NA	0.00188235	10263	1.25926e-06	399054	TRUE	2.33987e-05	NA	NA	yes	yes	genus.Prevotella9.id.11183.summary.txt.gz.csv
rs9428102	A	G	A	G	-0.0778845	0.0259494	NA	0.217426	FALSE	FALSE	FALSE	OS1	0.019679	0.187292	OS1	399054	0.0176068	4.61734e-06	genus.Prevotella9.id.11183	genus.Prevotella9.id.11183	10264	2	1	TRUE	NA	NA	0.00190318	10264	4.3573e-06	399054	TRUE	3.21942e-05	NA	NA	yes	yes	genus.Prevotella9.id.11183.summary.txt.gz.csv
rs9613013	G	A	G	A	0.0917591	0.000675652	NA	0.122546	FALSE	FALSE	FALSE	OS1	0.0248594	0.978317	OS1	399054	0.0202697	6.10415e-06	genus.Prevotella9.id.11183	genus.Prevotella9.id.11183	9790	2	1	TRUE	NA	NA	0.00208931	9790	1.85112e-09	399054	TRUE	7.95424e-06	NA	NA	yes	yes	genus.Prevotella9.id.11183.summary.txt.gz.csv
rs118038478	A	G	A	G	0.205676	-0.00584576	NA	0.069472	FALSE	FALSE	FALSE	OS1	0.0320726	0.855374	OS1	399054	0.0468917	7.85422e-06	genus.Prevotella7.id.11182	genus.Prevotella7.id.11182	3295	2	1	TRUE	NA	NA	0.00580833	3295	8.325e-08	399054	TRUE	1.38133e-05	NA	NA	yes	yes	genus.Prevotella7.id.11182.summary.txt.gz.csv
rs12124567	A	G	A	G	-0.121281	0.000537878	NA	0.20225	FALSE	FALSE	FALSE	OS1	0.0204749	0.979042	OS1	399054	0.0275017	9.48982e-06	genus.Prevotella7.id.11182	genus.Prevotella7.id.11182	3283	2	1	TRUE	NA	NA	0.00589244	3283	1.7294e-09	399054	TRUE	1.16214e-05	NA	NA	yes	yes	genus.Prevotella7.id.11182.summary.txt.gz.csv
rs12195431	T	C	T	C	0.196528	0.012027	NA	0.0973118	FALSE	FALSE	FALSE	OS1	0.0276087	0.663111	OS1	399054	0.0442322	8.72818e-06	genus.Prevotella7.id.11182	genus.Prevotella7.id.11182	3489	2	1	TRUE	NA	NA	0.00562947	3489	4.75547e-07	399054	TRUE	1.19511e-05	NA	NA	yes	yes	genus.Prevotella7.id.11182.summary.txt.gz.csv
rs2240542	C	T	C	T	0.12085	-0.00657868	NA	0.264975	FALSE	FALSE	FALSE	OS1	0.0184588	0.721543	OS1	399054	0.0261776	4.84146e-06	genus.Prevotella7.id.11182	genus.Prevotella7.id.11182	3489	2	1	TRUE	NA	NA	0.00607483	3489	3.18303e-07	399054	TRUE	5.16411e-06	NA	NA	yes	yes	genus.Prevotella7.id.11182.summary.txt.gz.csv
rs2918132	C	T	C	T	-0.114648	0.00965127	NA	0.375302	FALSE	FALSE	FALSE	OS1	0.0168466	0.566718	OS1	399054	0.0254916	6.42409e-06	genus.Prevotella7.id.11182	genus.Prevotella7.id.11182	3318	2	1	TRUE	NA	NA	0.006063	3318	8.2246e-07	399054	TRUE	9.79171e-06	NA	NA	yes	yes	genus.Prevotella7.id.11182.summary.txt.gz.csv
rs430270	A	C	A	C	0.139155	0.012669	NA	0.191318	FALSE	FALSE	FALSE	OS1	0.0207872	0.542219	OS1	399054	0.0297055	2.86846e-06	genus.Prevotella7.id.11182	genus.Prevotella7.id.11182	3318	2	1	TRUE	NA	NA	0.00657424	3318	9.30814e-07	399054	TRUE	4.14453e-06	NA	NA	yes	yes	genus.Prevotella7.id.11182.summary.txt.gz.csv
rs57404562	C	A	C	A	0.155486	-0.0276132	NA	0.12953	FALSE	FALSE	FALSE	OS1	0.0242988	0.255788	OS1	399054	0.0316057	6.21576e-07	genus.Prevotella7.id.11182	genus.Prevotella7.id.11182	3487	2	1	TRUE	NA	NA	0.00689678	3487	3.23618e-06	399054	TRUE	1.70003e-06	NA	NA	yes	yes	genus.Prevotella7.id.11182.summary.txt.gz.csv
rs79263163	A	C	A	C	-0.143982	0.0177819	NA	0.200894	FALSE	FALSE	FALSE	OS1	0.0203015	0.381088	OS1	399054	0.031501	7.51048e-06	genus.Prevotella7.id.11182	genus.Prevotella7.id.11182	3489	2	1	TRUE	NA	NA	0.00595555	3489	1.92252e-06	399054	TRUE	8.03734e-06	NA	NA	yes	yes	genus.Prevotella7.id.11182.summary.txt.gz.csv
rs9426434	T	C	T	C	-0.123657	0.0335292	NA	0.351404	FALSE	FALSE	FALSE	OS1	0.0171453	0.0505138	OS1	399054	0.0278514	9.71711e-06	genus.Prevotella7.id.11182	genus.Prevotella7.id.11182	3318	2	1	TRUE	NA	NA	0.00590955	3318	9.58346e-06	399054	TRUE	2.245e-05	NA	NA	yes	yes	genus.Prevotella7.id.11182.summary.txt.gz.csv
rs9608249	A	G	A	G	-0.158213	0.0137067	NA	0.112218	FALSE	FALSE	FALSE	OS1	0.0259673	0.597607	OS1	399054	0.0336317	2.06687e-06	genus.Prevotella7.id.11182	genus.Prevotella7.id.11182	3482	2	1	TRUE	NA	NA	0.00631911	3482	6.98204e-07	399054	TRUE	3.67039e-06	NA	NA	yes	yes	genus.Prevotella7.id.11182.summary.txt.gz.csv
rs9959718	G	A	G	A	0.133012	-0.00814504	NA	0.202598	FALSE	FALSE	FALSE	OS1	0.0202254	0.687159	OS1	399054	0.0275361	1.90058e-06	genus.Prevotella7.id.11182	genus.Prevotella7.id.11182	3489	2	1	TRUE	NA	NA	0.00664703	3489	4.06408e-07	399054	TRUE	1.87938e-06	NA	NA	yes	yes	genus.Prevotella7.id.11182.summary.txt.gz.csv
rs11929846	T	C	T	C	-0.0697199	-0.00931858	NA	0.241116	FALSE	FALSE	FALSE	OS1	0.019075	0.62518	OS1	399054	0.0157969	8.88416e-06	genus.Phascolarctobacterium.id.2168	genus.Phascolarctobacterium.id.2168	11114	2	1	TRUE	NA	NA	0.00174991	11114	5.98054e-07	399054	TRUE	1.94205e-05	NA	NA	yes	yes	genus.Phascolarctobacterium.id.2168.summary.txt.gz.csv
rs12618201	A	G	A	G	0.0641657	-0.00417995	NA	0.442151	FALSE	FALSE	FALSE	OS1	0.0163964	0.798776	OS1	399054	0.0138202	3.37696e-06	genus.Phascolarctobacterium.id.2168	genus.Phascolarctobacterium.id.2168	11113	2	1	TRUE	NA	NA	0.00193635	11113	1.6286e-07	399054	TRUE	5.73473e-06	NA	NA	yes	yes	genus.Phascolarctobacterium.id.2168.summary.txt.gz.csv
rs1264476	T	G	T	G	0.0767335	0.00939025	NA	0.187463	FALSE	FALSE	FALSE	OS1	0.0208979	0.653188	OS1	399054	0.0166041	4.29567e-06	genus.Phascolarctobacterium.id.2168	genus.Phascolarctobacterium.id.2168	11104	2	1	TRUE	NA	NA	0.00192	11104	5.05964e-07	399054	TRUE	7.36734e-06	NA	NA	yes	yes	genus.Phascolarctobacterium.id.2168.summary.txt.gz.csv
rs28525131	G	A	G	A	-0.118657	-0.0622601	NA	0.0481906	FALSE	FALSE	FALSE	OS1	0.038168	0.102846	OS1	399054	0.0269048	8.22677e-06	genus.Phascolarctobacterium.id.2168	genus.Phascolarctobacterium.id.2168	10457	2	1	TRUE	NA	NA	0.00185693	10457	6.66789e-06	399054	TRUE	4.28754e-05	NA	NA	yes	yes	genus.Phascolarctobacterium.id.2168.summary.txt.gz.csv
rs56069061	G	A	G	A	-0.111306	-0.0168356	NA	0.0675733	FALSE	FALSE	FALSE	OS1	0.0329794	0.609708	OS1	399054	0.0230694	1.87174e-06	genus.Phascolarctobacterium.id.2168	genus.Phascolarctobacterium.id.2168	11007	2	1	TRUE	NA	NA	0.00211084	11007	6.53043e-07	399054	TRUE	2.95213e-06	NA	NA	yes	yes	genus.Phascolarctobacterium.id.2168.summary.txt.gz.csv
rs56157888	A	C	A	C	0.0954864	-0.00901363	NA	0.220778	FALSE	FALSE	FALSE	OS1	0.0196838	0.64701	OS1	399054	0.0193976	1.08506e-06	genus.Phascolarctobacterium.id.2168	genus.Phascolarctobacterium.id.2168	10031	2	1	TRUE	NA	NA	0.00241035	10031	5.25475e-07	399054	TRUE	1.68472e-06	NA	NA	yes	yes	genus.Phascolarctobacterium.id.2168.summary.txt.gz.csv
rs74540770	G	A	G	A	-0.121014	-0.00804538	NA	0.080086	FALSE	FALSE	FALSE	OS1	0.0299391	0.788141	OS1	399054	0.0258621	3.60275e-06	genus.Phascolarctobacterium.id.2168	genus.Phascolarctobacterium.id.2168	9403	2	1	TRUE	NA	NA	0.00232361	9403	1.80961e-07	399054	TRUE	4.59977e-06	NA	NA	yes	yes	genus.Phascolarctobacterium.id.2168.summary.txt.gz.csv
rs75882962	T	C	T	C	0.0968661	0.00541118	NA	0.125923	FALSE	FALSE	FALSE	OS1	0.0246958	0.826561	OS1	399054	0.0190575	3.18987e-07	genus.Phascolarctobacterium.id.2168	genus.Phascolarctobacterium.id.2168	10710	2	1	TRUE	NA	NA	0.00240689	10710	1.20312e-07	399054	TRUE	6.414e-07	NA	NA	yes	yes	genus.Phascolarctobacterium.id.2168.summary.txt.gz.csv
rs7982713	G	A	G	A	0.0726922	0.00762254	NA	0.284635	FALSE	FALSE	FALSE	OS1	0.0181518	0.674534	OS1	399054	0.0163201	9.72164e-06	genus.Phascolarctobacterium.id.2168	genus.Phascolarctobacterium.id.2168	10710	2	1	TRUE	NA	NA	0.00184934	10710	4.41906e-07	399054	TRUE	1.51751e-05	NA	NA	yes	yes	genus.Phascolarctobacterium.id.2168.summary.txt.gz.csv
rs10031059	T	C	T	C	-0.121167	-0.0272932	NA	0.235485	FALSE	FALSE	FALSE	OS1	0.0191797	0.154728	OS1	399054	0.0225844	1.23637e-07	genus.Peptococcus.id.2037	genus.Peptococcus.id.2037	5526	2	1	TRUE	NA	NA	0.00518367	5526	5.0745e-06	399054	TRUE	2.51012e-07	NA	NA	yes	yes	genus.Peptococcus.id.2037.summary.txt.gz.csv
rs11001941	G	A	G	A	-0.195611	0.0259271	NA	0.0871647	FALSE	FALSE	FALSE	OS1	0.0289368	0.370258	OS1	399054	0.0392217	1.32858e-06	genus.Peptococcus.id.2037	genus.Peptococcus.id.2037	5607	2	1	TRUE	NA	NA	0.00441811	5607	2.01176e-06	399054	TRUE	1.27811e-06	NA	NA	yes	yes	genus.Peptococcus.id.2037.summary.txt.gz.csv
rs12069354	C	T	C	T	0.16763	-0.0318539	NA	0.0627519	FALSE	FALSE	FALSE	OS1	0.0338493	0.346679	OS1	399054	0.03795	9.28339e-06	genus.Peptococcus.id.2037	genus.Peptococcus.id.2037	5352	2	1	TRUE	NA	NA	0.00363365	5352	2.21919e-06	399054	TRUE	1.8985e-05	NA	NA	yes	yes	genus.Peptococcus.id.2037.summary.txt.gz.csv
rs2054133	G	A	G	A	0.0895433	0.0187428	NA	0.363731	FALSE	FALSE	FALSE	OS1	0.0170963	0.272946	OS1	399054	0.0188332	2.14166e-06	genus.Peptococcus.id.2037	genus.Peptococcus.id.2037	5657	2	1	TRUE	NA	NA	0.00398157	5657	3.01185e-06	399054	TRUE	4.47324e-06	NA	NA	yes	yes	genus.Peptococcus.id.2037.summary.txt.gz.csv
rs36121075	A	G	A	G	-0.14067	-0.0256287	NA	0.169229	FALSE	FALSE	FALSE	OS1	0.0217978	0.239696	OS1	399054	0.030628	6.9872e-06	genus.Peptococcus.id.2037	genus.Peptococcus.id.2037	5301	2	1	TRUE	NA	NA	0.00396504	5301	3.46415e-06	399054	TRUE	9.66049e-06	NA	NA	yes	yes	genus.Peptococcus.id.2037.summary.txt.gz.csv
rs413827	G	A	G	A	0.110229	-0.0050168	NA	0.239826	FALSE	FALSE	FALSE	OS1	0.0190782	0.792582	OS1	399054	0.0237523	3.30085e-06	genus.Peptococcus.id.2037	genus.Peptococcus.id.2037	5482	2	1	TRUE	NA	NA	0.0039147	5482	1.7328e-07	399054	TRUE	4.75742e-06	NA	NA	yes	yes	genus.Peptococcus.id.2037.summary.txt.gz.csv
rs5770862	T	C	T	C	0.162018	0.0200889	NA	0.091889	FALSE	FALSE	FALSE	OS1	0.0282251	0.476627	OS1	399054	0.0356813	3.21957e-06	genus.Peptococcus.id.2037	genus.Peptococcus.id.2037	5431	2	1	TRUE	NA	NA	0.00378336	5431	1.26944e-06	399054	TRUE	9.67094e-06	NA	NA	yes	yes	genus.Peptococcus.id.2037.summary.txt.gz.csv
rs6918730	G	A	G	A	0.135311	0.0305194	NA	0.060101	FALSE	FALSE	FALSE	OS1	0.0341429	0.371389	OS1	399054	0.0289742	1.14732e-06	genus.Peptococcus.id.2037	genus.Peptococcus.id.2037	5656	2	1	TRUE	NA	NA	0.00384249	5656	2.00226e-06	399054	TRUE	5.94671e-06	NA	NA	yes	yes	genus.Peptococcus.id.2037.summary.txt.gz.csv
rs7033353	T	G	T	G	0.090152	-0.0202877	NA	0.52436	FALSE	FALSE	FALSE	OS1	0.0163118	0.213594	OS1	399054	0.018995	2.21957e-06	genus.Peptococcus.id.2037	genus.Peptococcus.id.2037	5657	2	1	TRUE	NA	NA	0.00396746	5657	3.87642e-06	399054	TRUE	5.06029e-06	NA	NA	yes	yes	genus.Peptococcus.id.2037.summary.txt.gz.csv
rs72850165	T	C	T	C	-0.134304	0.0095057	NA	0.0773169	FALSE	FALSE	FALSE	OS1	0.0303502	0.754128	OS1	399054	0.0300423	5.74152e-06	genus.Peptococcus.id.2037	genus.Peptococcus.id.2037	5627	2	1	TRUE	NA	NA	0.00354037	5627	2.45819e-07	399054	TRUE	1.08561e-05	NA	NA	yes	yes	genus.Peptococcus.id.2037.summary.txt.gz.csv
rs74592222	G	A	G	A	0.137957	-0.0159844	NA	0.115788	FALSE	FALSE	FALSE	OS1	0.0255641	0.531795	OS1	399054	0.0302965	8.55342e-06	genus.Peptococcus.id.2037	genus.Peptococcus.id.2037	5329	2	1	TRUE	NA	NA	0.00387733	5329	9.79719e-07	399054	TRUE	8.65261e-06	NA	NA	yes	yes	genus.Peptococcus.id.2037.summary.txt.gz.csv
rs77681628	C	T	C	T	0.200307	-0.0725779	NA	0.0809037	FALSE	FALSE	FALSE	OS1	0.0299329	0.0153215	OS1	399054	0.0387328	2.68836e-07	genus.Peptococcus.id.2037	genus.Peptococcus.id.2037	4842	2	1	TRUE	NA	NA	0.00549538	4842	1.47325e-05	399054	TRUE	1.11715e-06	NA	NA	yes	yes	genus.Peptococcus.id.2037.summary.txt.gz.csv
rs10899911	A	G	A	G	-0.0717102	0.0208921	NA	0.234139	FALSE	FALSE	FALSE	OS1	0.0192659	0.278185	OS1	399054	0.0148151	1.15272e-06	genus.Parasutterella.id.2892	genus.Parasutterella.id.2892	11386	2	1	TRUE	NA	NA	0.00205382	11386	2.94683e-06	399054	TRUE	4.42613e-06	NA	NA	yes	yes	genus.Parasutterella.id.2892.summary.txt.gz.csv
rs11715853	G	A	G	A	-0.0662952	0.00212121	NA	0.295346	FALSE	FALSE	FALSE	OS1	0.0178518	0.905415	OS1	399054	0.0146114	6.22913e-06	genus.Parasutterella.id.2892	genus.Parasutterella.id.2892	11386	2	1	TRUE	NA	NA	0.0018051	11386	3.53813e-08	399054	TRUE	8.48636e-06	NA	NA	yes	yes	genus.Parasutterella.id.2892.summary.txt.gz.csv
rs2090816	A	C	A	C	0.0840967	-0.0122293	NA	0.184177	FALSE	FALSE	FALSE	OS1	0.0212786	0.56548	OS1	399054	0.0177315	2.89715e-06	genus.Parasutterella.id.2892	genus.Parasutterella.id.2892	11385	2	1	TRUE	NA	NA	0.00197221	11385	8.27727e-07	399054	TRUE	4.66955e-06	NA	NA	yes	yes	genus.Parasutterella.id.2892.summary.txt.gz.csv
rs35055552	T	C	T	C	0.109554	0.0222511	NA	0.139638	FALSE	FALSE	FALSE	OS1	0.0236783	0.347358	OS1	399054	0.0235433	3.34853e-06	genus.Parasutterella.id.2892	genus.Parasutterella.id.2892	9970	2	1	TRUE	NA	NA	0.00216757	9970	2.21295e-06	399054	TRUE	8.68028e-06	NA	NA	yes	yes	genus.Parasutterella.id.2892.summary.txt.gz.csv
rs55877868	A	C	A	C	-0.104458	-0.0207094	NA	0.0996751	FALSE	FALSE	FALSE	OS1	0.0271054	0.444849	OS1	399054	0.0228089	2.87068e-06	genus.Parasutterella.id.2892	genus.Parasutterella.id.2892	10588	2	1	TRUE	NA	NA	0.00197734	10588	1.46283e-06	399054	TRUE	1.10462e-05	NA	NA	yes	yes	genus.Parasutterella.id.2892.summary.txt.gz.csv
rs62273907	A	G	A	G	0.229468	-0.0374002	NA	0.0672027	FALSE	FALSE	FALSE	OS1	0.0324455	0.24903	OS1	399054	0.0502262	5.88384e-06	genus.Parasutterella.id.2892	genus.Parasutterella.id.2892	3691	2	1	TRUE	NA	NA	0.00562633	3691	3.32972e-06	399054	TRUE	9.31345e-06	NA	NA	yes	yes	genus.Parasutterella.id.2892.summary.txt.gz.csv
rs6809952	G	A	G	A	-0.0684957	0.0095199	NA	0.278187	FALSE	FALSE	FALSE	OS1	0.0185436	0.607686	OS1	399054	0.0150892	8.13349e-06	genus.Parasutterella.id.2892	genus.Parasutterella.id.2892	11077	2	1	TRUE	NA	NA	0.00185715	11077	6.60461e-07	399054	TRUE	1.12443e-05	NA	NA	yes	yes	genus.Parasutterella.id.2892.summary.txt.gz.csv
rs6828768	C	T	C	T	0.0636852	-0.030957	NA	0.468249	FALSE	FALSE	FALSE	OS1	0.0163209	0.0578575	OS1	399054	0.0132645	1.78328e-06	genus.Parasutterella.id.2892	genus.Parasutterella.id.2892	11386	2	1	TRUE	NA	NA	0.00202079	11386	9.01563e-06	399054	TRUE	1.0034e-05	NA	NA	yes	yes	genus.Parasutterella.id.2892.summary.txt.gz.csv
rs7303158	C	T	C	T	0.0646859	0.0115758	NA	0.449712	FALSE	FALSE	FALSE	OS1	0.0163806	0.479765	OS1	399054	0.0134256	1.32776e-06	genus.Parasutterella.id.2892	genus.Parasutterella.id.2892	11386	2	1	TRUE	NA	NA	0.00203504	11386	1.25145e-06	399054	TRUE	3.63353e-06	NA	NA	yes	yes	genus.Parasutterella.id.2892.summary.txt.gz.csv
rs7311004	T	C	T	C	-0.0617522	-0.00726454	NA	0.443853	FALSE	FALSE	FALSE	OS1	0.0164257	0.658296	OS1	399054	0.0136438	5.92054e-06	genus.Parasutterella.id.2892	genus.Parasutterella.id.2892	11384	2	1	TRUE	NA	NA	0.00179652	11384	4.90161e-07	399054	TRUE	1.14587e-05	NA	NA	yes	yes	genus.Parasutterella.id.2892.summary.txt.gz.csv
rs7572229	G	A	G	A	0.066273	-0.00278342	NA	0.523233	FALSE	FALSE	FALSE	OS1	0.0163168	0.864549	OS1	399054	0.0132736	6.31698e-07	genus.Parasutterella.id.2892	genus.Parasutterella.id.2892	11383	2	1	TRUE	NA	NA	0.00218558	11383	7.29219e-08	399054	TRUE	9.94485e-07	NA	NA	yes	yes	genus.Parasutterella.id.2892.summary.txt.gz.csv
rs78383039	T	C	T	C	-0.146315	0.00596645	NA	0.0405676	FALSE	FALSE	FALSE	OS1	0.0415917	0.885933	OS1	399054	0.0297119	1.57438e-06	genus.Parasutterella.id.2892	genus.Parasutterella.id.2892	9174	2	1	TRUE	NA	NA	0.00263696	9174	5.15691e-08	399054	TRUE	1.26674e-06	NA	NA	yes	yes	genus.Parasutterella.id.2892.summary.txt.gz.csv
rs8039785	T	G	T	G	0.0618345	0.0304216	NA	0.509582	FALSE	FALSE	FALSE	OS1	0.0162918	0.06186	OS1	399054	0.0133	3.62095e-06	genus.Parasutterella.id.2892	genus.Parasutterella.id.2892	11383	2	1	TRUE	NA	NA	0.00189562	11383	8.73761e-06	399054	TRUE	1.93979e-05	NA	NA	yes	yes	genus.Parasutterella.id.2892.summary.txt.gz.csv
rs823424	G	A	G	A	-0.0713448	0.0134108	NA	0.253481	FALSE	FALSE	FALSE	OS1	0.0186981	0.473233	OS1	399054	0.0156958	4.95295e-06	genus.Parasutterella.id.2892	genus.Parasutterella.id.2892	11386	2	1	TRUE	NA	NA	0.00181165	11386	1.28909e-06	399054	TRUE	1.29472e-05	NA	NA	yes	yes	genus.Parasutterella.id.2892.summary.txt.gz.csv
rs10842464	T	C	T	C	-0.0758215	-8.92684e-05	NA	0.301311	FALSE	FALSE	FALSE	OS1	0.0178239	0.996004	OS1	399054	0.0172568	6.59715e-06	genus.Paraprevotella.id.962	genus.Paraprevotella.id.962	7178	2	1	TRUE	NA	NA	0.00268297	7178	6.2858e-11	399054	TRUE	1.35007e-05	NA	NA	yes	yes	genus.Paraprevotella.id.962.summary.txt.gz.csv
rs140997932	T	C	T	C	-0.162376	-0.0676766	NA	0.0556066	FALSE	FALSE	FALSE	OS1	0.0354925	0.0565484	OS1	399054	0.0354178	2.11119e-06	genus.Paraprevotella.id.962	genus.Paraprevotella.id.962	6187	2	1	TRUE	NA	NA	0.00338676	6187	9.11109e-06	399054	TRUE	1.62541e-05	NA	NA	yes	yes	genus.Paraprevotella.id.962.summary.txt.gz.csv
rs145020347	A	G	A	G	-0.12465	0.00269742	NA	0.146124	FALSE	FALSE	FALSE	OS1	0.0231963	0.907426	OS1	399054	0.0262323	4.03009e-06	genus.Paraprevotella.id.962	genus.Paraprevotella.id.962	6859	2	1	TRUE	NA	NA	0.00328208	6859	3.38868e-08	399054	TRUE	2.68661e-06	NA	NA	yes	yes	genus.Paraprevotella.id.962.summary.txt.gz.csv
rs17109926	A	G	A	G	-0.0988335	0.00939667	NA	0.272175	FALSE	FALSE	FALSE	OS1	0.0183366	0.608334	OS1	399054	0.0216172	6.75279e-06	genus.Paraprevotella.id.962	genus.Paraprevotella.id.962	7179	2	1	TRUE	NA	NA	0.00290405	7179	6.58083e-07	399054	TRUE	8.16524e-06	NA	NA	yes	yes	genus.Paraprevotella.id.962.summary.txt.gz.csv
rs17785622	A	G	A	G	0.248065	-0.00948984	NA	0.0385221	FALSE	FALSE	FALSE	OS1	0.0428434	0.824703	OS1	399054	0.0524304	1.92659e-06	genus.Paraprevotella.id.962	genus.Paraprevotella.id.962	3288	2	1	TRUE	NA	NA	0.00676628	3288	1.22948e-07	399054	TRUE	2.78721e-06	NA	NA	yes	yes	genus.Paraprevotella.id.962.summary.txt.gz.csv
rs2081023	A	G	A	G	-0.122561	0.00148684	NA	0.141932	FALSE	FALSE	FALSE	OS1	0.0233264	0.949177	OS1	399054	0.0236507	2.638e-07	genus.Paraprevotella.id.962	genus.Paraprevotella.id.962	7178	2	1	TRUE	NA	NA	0.00372828	7178	1.01813e-08	399054	TRUE	2.98936e-07	NA	NA	yes	yes	genus.Paraprevotella.id.962.summary.txt.gz.csv
rs3008582	T	C	T	C	0.10572	-0.019598	NA	0.196635	FALSE	FALSE	FALSE	OS1	0.0206631	0.342898	OS1	399054	0.0227246	4.35989e-06	genus.Paraprevotella.id.962	genus.Paraprevotella.id.962	7175	2	1	TRUE	NA	NA	0.00300826	7175	2.25425e-06	399054	TRUE	7.38335e-06	NA	NA	yes	yes	genus.Paraprevotella.id.962.summary.txt.gz.csv
rs3801748	G	A	G	A	0.0779721	-0.0193474	NA	0.362102	FALSE	FALSE	FALSE	OS1	0.0169079	0.252507	OS1	399054	0.0171691	5.20177e-06	genus.Paraprevotella.id.962	genus.Paraprevotella.id.962	7179	2	1	TRUE	NA	NA	0.00286545	7179	3.28122e-06	399054	TRUE	1.38282e-05	NA	NA	yes	yes	genus.Paraprevotella.id.962.summary.txt.gz.csv
rs4756632	G	T	G	T	-0.138905	0.0432669	NA	0.130289	FALSE	FALSE	FALSE	OS1	0.0241872	0.0736411	OS1	399054	0.0289897	3.81747e-06	genus.Paraprevotella.id.962	genus.Paraprevotella.id.962	7179	2	1	TRUE	NA	NA	0.00318876	7179	8.01876e-06	399054	TRUE	6.531e-06	NA	NA	yes	yes	genus.Paraprevotella.id.962.summary.txt.gz.csv
rs4767113	C	T	C	T	0.0882466	-0.0152342	NA	0.32711	FALSE	FALSE	FALSE	OS1	0.0173969	0.381202	OS1	399054	0.018382	2.14357e-06	genus.Paraprevotella.id.962	genus.Paraprevotella.id.962	6900	2	1	TRUE	NA	NA	0.00332997	6900	1.92161e-06	399054	TRUE	3.44001e-06	NA	NA	yes	yes	genus.Paraprevotella.id.962.summary.txt.gz.csv
rs7240324	T	G	T	G	-0.10229	-0.0314312	NA	0.247585	FALSE	FALSE	FALSE	OS1	0.0188947	0.0962144	OS1	399054	0.0226948	5.95902e-06	genus.Paraprevotella.id.962	genus.Paraprevotella.id.962	6900	2	1	TRUE	NA	NA	0.00293641	6900	6.93441e-06	399054	TRUE	2.14319e-05	NA	NA	yes	yes	genus.Paraprevotella.id.962.summary.txt.gz.csv
rs9602779	A	C	A	C	-0.106692	0.00154794	NA	0.242633	FALSE	FALSE	FALSE	OS1	0.0189686	0.93496	OS1	399054	0.0220263	6.92746e-07	genus.Paraprevotella.id.962	genus.Paraprevotella.id.962	7177	2	1	TRUE	NA	NA	0.0032594	7177	1.66881e-08	399054	TRUE	1.69231e-06	NA	NA	yes	yes	genus.Paraprevotella.id.962.summary.txt.gz.csv
rs9900242	A	G	A	G	-0.0852967	-0.00487438	NA	0.342451	FALSE	FALSE	FALSE	OS1	0.0171652	0.776435	OS1	399054	0.0175212	1.14068e-06	genus.Paraprevotella.id.962	genus.Paraprevotella.id.962	6900	2	1	TRUE	NA	NA	0.00342393	6900	2.02074e-07	399054	TRUE	1.69671e-06	NA	NA	yes	yes	genus.Paraprevotella.id.962.summary.txt.gz.csv
rs115602804	G	A	G	A	0.10308	0.0163634	NA	0.106951	FALSE	FALSE	FALSE	OS1	0.0263738	0.534967	OS1	399054	0.0222736	1.93059e-06	genus.Parabacteroides.id.954	genus.Parabacteroides.id.954	16394	2	1	TRUE	NA	NA	0.00130488	16394	9.64654e-07	399054	TRUE	1.02737e-05	NA	NA	yes	yes	genus.Parabacteroides.id.954.summary.txt.gz.csv
rs4236095	G	A	G	A	0.0761961	0.0239541	NA	0.1029	FALSE	FALSE	FALSE	OS1	0.0269745	0.374526	OS1	399054	0.0157042	1.93145e-06	genus.Parabacteroides.id.954	genus.Parabacteroides.id.954	16383	2	1	TRUE	NA	NA	0.00143507	16383	1.97616e-06	399054	TRUE	4.70029e-06	NA	NA	yes	yes	genus.Parabacteroides.id.954.summary.txt.gz.csv
rs60884758	C	T	C	T	-0.0702667	-0.0101211	NA	0.17831	FALSE	FALSE	FALSE	OS1	0.0212502	0.633874	OS1	399054	0.0142249	5.70689e-07	genus.Parabacteroides.id.954	genus.Parabacteroides.id.954	17293	2	1	TRUE	NA	NA	0.00140919	17293	5.6846e-07	399054	TRUE	2.1615e-06	NA	NA	yes	yes	genus.Parabacteroides.id.954.summary.txt.gz.csv
rs6657302	T	C	T	C	-0.10452	0.0109992	NA	0.0624359	FALSE	FALSE	FALSE	OS1	0.033315	0.741281	OS1	399054	0.0225521	9.75699e-06	genus.Parabacteroides.id.954	genus.Parabacteroides.id.954	16552	2	1	TRUE	NA	NA	0.00129616	16552	2.73157e-07	399054	TRUE	7.66363e-06	NA	NA	yes	yes	genus.Parabacteroides.id.954.summary.txt.gz.csv
rs7298818	C	T	C	T	0.0888832	0.0134795	NA	0.10145	FALSE	FALSE	FALSE	OS1	0.0268298	0.615381	OS1	399054	0.0200902	8.53629e-06	genus.Parabacteroides.id.954	genus.Parabacteroides.id.954	16510	2	1	TRUE	NA	NA	0.0011843	16510	6.32533e-07	399054	TRUE	2.29238e-05	NA	NA	yes	yes	genus.Parabacteroides.id.954.summary.txt.gz.csv
rs10464997	G	A	G	A	0.137691	-0.00134107	NA	0.184747	FALSE	FALSE	FALSE	OS1	0.0210087	0.949102	OS1	399054	0.0294804	3.29754e-06	genus.Oxalobacter.id.2978	genus.Oxalobacter.id.2978	4650	2	1	TRUE	NA	NA	0.00467139	4650	1.02112e-08	399054	TRUE	3.60984e-06	NA	NA	yes	yes	genus.Oxalobacter.id.2978.summary.txt.gz.csv
rs11108500	A	G	A	G	-0.199099	0.064625	NA	0.0872519	FALSE	FALSE	FALSE	OS1	0.0291689	0.0267227	OS1	399054	0.0427327	3.74279e-06	genus.Oxalobacter.id.2978	genus.Oxalobacter.id.2978	4303	2	1	TRUE	NA	NA	0.00502184	4303	1.23006e-05	399054	TRUE	1.07707e-05	NA	NA	yes	yes	genus.Oxalobacter.id.2978.summary.txt.gz.csv
rs111966731	T	C	T	C	0.213114	-0.00832302	NA	0.0857862	FALSE	FALSE	FALSE	OS1	0.0290076	0.774169	OS1	399054	0.047162	7.29863e-06	genus.Oxalobacter.id.2978	genus.Oxalobacter.id.2978	3931	2	1	TRUE	NA	NA	0.00517021	3931	2.06304e-07	399054	TRUE	8.04771e-06	NA	NA	yes	yes	genus.Oxalobacter.id.2978.summary.txt.gz.csv
rs12002250	A	C	A	C	0.217122	-0.0243899	NA	0.0425821	FALSE	FALSE	FALSE	OS1	0.0403114	0.545154	OS1	399054	0.0466317	1.41504e-06	genus.Oxalobacter.id.2978	genus.Oxalobacter.id.2978	4297	2	1	TRUE	NA	NA	0.00502223	4297	9.17349e-07	399054	TRUE	5.00914e-06	NA	NA	yes	yes	genus.Oxalobacter.id.2978.summary.txt.gz.csv
rs1569853	T	C	T	C	-0.138078	0.0382632	NA	0.120459	FALSE	FALSE	FALSE	OS1	0.0249869	0.125689	OS1	399054	0.0296981	3.64501e-06	genus.Oxalobacter.id.2978	genus.Oxalobacter.id.2978	4492	2	1	TRUE	NA	NA	0.00479133	4492	5.87632e-06	399054	TRUE	8.28399e-06	NA	NA	yes	yes	genus.Oxalobacter.id.2978.summary.txt.gz.csv
rs36057338	G	T	G	T	0.207847	-0.022273	NA	0.0331488	FALSE	FALSE	FALSE	OS1	0.0461082	0.629054	OS1	399054	0.0421439	8.79803e-07	genus.Oxalobacter.id.2978	genus.Oxalobacter.id.2978	4244	2	1	TRUE	NA	NA	0.00570117	4244	5.84752e-07	399054	TRUE	1.22811e-06	NA	NA	yes	yes	genus.Oxalobacter.id.2978.summary.txt.gz.csv
rs3862635	C	T	C	T	-0.172142	-0.018955	NA	0.0902034	FALSE	FALSE	FALSE	OS1	0.0282614	0.502411	OS1	399054	0.0394026	9.18685e-06	genus.Oxalobacter.id.2978	genus.Oxalobacter.id.2978	4469	2	1	TRUE	NA	NA	0.00425457	4469	1.12728e-06	399054	TRUE	1.95105e-05	NA	NA	yes	yes	genus.Oxalobacter.id.2978.summary.txt.gz.csv
rs4428215	G	A	G	A	0.130293	-0.0100661	NA	0.253839	FALSE	FALSE	FALSE	OS1	0.0186899	0.590171	OS1	399054	0.0242237	7.51071e-08	genus.Oxalobacter.id.2978	genus.Oxalobacter.id.2978	4655	2	1	TRUE	NA	NA	0.00617922	4655	7.26907e-07	399054	TRUE	1.2658e-07	NA	NA	yes	yes	genus.Oxalobacter.id.2978.summary.txt.gz.csv
rs6000536	C	T	C	T	-0.130992	-0.0126753	NA	0.168964	FALSE	FALSE	FALSE	OS1	0.0218964	0.562673	OS1	399054	0.0253804	2.06054e-07	genus.Oxalobacter.id.2978	genus.Oxalobacter.id.2978	4654	2	1	TRUE	NA	NA	0.00569342	4654	8.39733e-07	399054	TRUE	4.11065e-07	NA	NA	yes	yes	genus.Oxalobacter.id.2978.summary.txt.gz.csv
rs6993398	G	A	G	A	0.127217	0.016615	NA	0.184014	FALSE	FALSE	FALSE	OS1	0.0210714	0.430399	OS1	399054	0.0278855	7.12773e-06	genus.Oxalobacter.id.2978	genus.Oxalobacter.id.2978	4656	2	1	TRUE	NA	NA	0.00445217	4656	1.55806e-06	399054	TRUE	8.69763e-06	NA	NA	yes	yes	genus.Oxalobacter.id.2978.summary.txt.gz.csv
rs736744	C	T	C	T	0.117882	0.012722	NA	0.431787	FALSE	FALSE	FALSE	OS1	0.0164586	0.439541	OS1	399054	0.0211262	2.57471e-08	genus.Oxalobacter.id.2978	genus.Oxalobacter.id.2978	4655	2	1	TRUE	NA	NA	0.00664694	4655	1.49725e-06	399054	TRUE	4.81778e-08	NA	NA	yes	yes	genus.Oxalobacter.id.2978.summary.txt.gz.csv
rs12206468	G	A	G	A	-0.133016	0.0174812	NA	0.0779182	FALSE	FALSE	FALSE	OS1	0.0304265	0.565605	OS1	399054	0.0269733	1.04222e-06	genus.Oscillospira.id.2064	genus.Oscillospira.id.2064	9554	2	1	TRUE	NA	NA	0.00253944	9554	8.27196e-07	399054	TRUE	1.72488e-06	NA	NA	yes	yes	genus.Oscillospira.id.2064.summary.txt.gz.csv
rs12925026	T	C	T	C	0.13559	0.0273227	NA	0.0563085	FALSE	FALSE	FALSE	OS1	0.0348452	0.432972	OS1	399054	0.030678	9.31021e-06	genus.Oscillospira.id.2064	genus.Oscillospira.id.2064	8200	2	1	TRUE	NA	NA	0.00237717	8200	1.54075e-06	399054	TRUE	2.02757e-05	NA	NA	yes	yes	genus.Oscillospira.id.2064.summary.txt.gz.csv
rs1954532	T	C	T	C	-0.0826246	-0.00779928	NA	0.201111	FALSE	FALSE	FALSE	OS1	0.0204276	0.702609	OS1	399054	0.0175252	2.26773e-06	genus.Oscillospira.id.2064	genus.Oscillospira.id.2064	9841	2	1	TRUE	NA	NA	0.00225405	9841	3.65296e-07	399054	TRUE	4.29955e-06	NA	NA	yes	yes	genus.Oscillospira.id.2064.summary.txt.gz.csv
rs28889936	A	C	A	C	0.114051	0.00469912	NA	0.0958305	FALSE	FALSE	FALSE	OS1	0.0276016	0.864815	OS1	399054	0.0252838	3.36585e-06	genus.Oscillospira.id.2064	genus.Oscillospira.id.2064	9758	2	1	TRUE	NA	NA	0.0020813	9758	7.26332e-08	399054	TRUE	9.48452e-06	NA	NA	yes	yes	genus.Oscillospira.id.2064.summary.txt.gz.csv
rs62422654	C	T	C	T	0.0898456	-0.0250187	NA	0.207918	FALSE	FALSE	FALSE	OS1	0.0200438	0.211958	OS1	399054	0.0198088	6.46754e-06	genus.Oscillospira.id.2064	genus.Oscillospira.id.2064	9769	2	1	TRUE	NA	NA	0.00210185	9769	3.90425e-06	399054	TRUE	1.81582e-05	NA	NA	yes	yes	genus.Oscillospira.id.2064.summary.txt.gz.csv
rs72866977	A	C	A	C	-0.130569	0.0480863	NA	0.078826	FALSE	FALSE	FALSE	OS1	0.0302923	0.112419	OS1	399054	0.0281674	5.62701e-06	genus.Oscillospira.id.2064	genus.Oscillospira.id.2064	9098	2	1	TRUE	NA	NA	0.00235674	9098	6.3146e-06	399054	TRUE	1.39589e-05	NA	NA	yes	yes	genus.Oscillospira.id.2064.summary.txt.gz.csv
rs751183	T	C	T	C	-0.0774322	0.0275746	NA	0.181689	FALSE	FALSE	FALSE	OS1	0.0211354	0.192007	OS1	399054	0.0172216	6.85127e-06	genus.Oscillospira.id.2064	genus.Oscillospira.id.2064	9841	2	1	TRUE	NA	NA	0.00205049	9841	4.26546e-06	399054	TRUE	2.25817e-05	NA	NA	yes	yes	genus.Oscillospira.id.2064.summary.txt.gz.csv
rs8076323	A	G	A	G	0.0715392	-0.0053799	NA	0.325024	FALSE	FALSE	FALSE	OS1	0.0173732	0.756815	OS1	399054	0.0156539	5.61316e-06	genus.Oscillospira.id.2064	genus.Oscillospira.id.2064	10193	2	1	TRUE	NA	NA	0.00204521	10193	2.40303e-07	399054	TRUE	8.11283e-06	NA	NA	yes	yes	genus.Oscillospira.id.2064.summary.txt.gz.csv
rs11627628	T	C	T	C	0.143961	0.0340051	NA	0.0757716	FALSE	FALSE	FALSE	OS1	0.0307011	0.268026	OS1	399054	0.0290223	1.0092e-06	genus.Oscillibacter.id.2063	genus.Oscillibacter.id.2063	8486	2	1	TRUE	NA	NA	0.00289178	8486	3.07432e-06	399054	TRUE	2.07491e-06	NA	NA	yes	yes	genus.Oscillibacter.id.2063.summary.txt.gz.csv
rs11990279	T	C	T	C	-0.0824934	-0.00281622	NA	0.199254	FALSE	FALSE	FALSE	OS1	0.0203891	0.890142	OS1	399054	0.0180457	4.94298e-06	genus.Oscillibacter.id.2063	genus.Oscillibacter.id.2063	8528	2	1	TRUE	NA	NA	0.00244501	8528	4.78088e-08	399054	TRUE	6.75704e-06	NA	NA	yes	yes	genus.Oscillibacter.id.2063.summary.txt.gz.csv
rs12649930	T	G	T	G	0.121589	-0.081385	NA	0.101609	FALSE	FALSE	FALSE	OS1	0.0274997	0.00308156	OS1	399054	0.0259612	4.09379e-06	genus.Oscillibacter.id.2063	genus.Oscillibacter.id.2063	8794	2	1	TRUE	NA	NA	0.00248867	8794	2.19479e-05	399054	TRUE	2.71615e-05	NA	NA	yes	yes	genus.Oscillibacter.id.2063.summary.txt.gz.csv
rs133832	A	C	A	C	-0.0795527	-0.00102187	NA	0.282769	FALSE	FALSE	FALSE	OS1	0.0181295	0.955051	OS1	399054	0.0162411	1.14719e-06	genus.Oscillibacter.id.2063	genus.Oscillibacter.id.2063	8926	2	1	TRUE	NA	NA	0.00268136	8926	7.96141e-09	399054	TRUE	1.34081e-06	NA	NA	yes	yes	genus.Oscillibacter.id.2063.summary.txt.gz.csv
rs16866406	A	G	A	G	0.0988765	-0.0391601	NA	0.152482	FALSE	FALSE	FALSE	OS1	0.0224873	0.0816075	OS1	399054	0.0208795	3.07821e-06	genus.Oscillibacter.id.2063	genus.Oscillibacter.id.2063	8930	2	1	TRUE	NA	NA	0.00250554	8930	7.59942e-06	399054	TRUE	9.70445e-06	NA	NA	yes	yes	genus.Oscillibacter.id.2063.summary.txt.gz.csv
rs16934185	A	G	A	G	-0.129568	0.00694952	NA	0.102725	FALSE	FALSE	FALSE	OS1	0.0267695	0.795168	OS1	399054	0.028157	4.38031e-06	genus.Oscillibacter.id.2063	genus.Oscillibacter.id.2063	8492	2	1	TRUE	NA	NA	0.00248788	8492	1.68888e-07	399054	TRUE	6.36745e-06	NA	NA	yes	yes	genus.Oscillibacter.id.2063.summary.txt.gz.csv
rs234108	A	G	A	G	0.0749553	-0.0248978	NA	0.396527	FALSE	FALSE	FALSE	OS1	0.0166353	0.134475	OS1	399054	0.0152632	9.16336e-07	genus.Oscillibacter.id.2063	genus.Oscillibacter.id.2063	8694	2	1	TRUE	NA	NA	0.00276688	8694	5.61344e-06	399054	TRUE	3.53166e-06	NA	NA	yes	yes	genus.Oscillibacter.id.2063.summary.txt.gz.csv
rs36095275	C	T	C	T	-0.0752368	0.00521571	NA	0.416404	FALSE	FALSE	FALSE	OS1	0.0166028	0.753409	OS1	399054	0.0156861	1.39627e-06	genus.Oscillibacter.id.2063	genus.Oscillibacter.id.2063	8694	2	1	TRUE	NA	NA	0.00263975	8694	2.47306e-07	399054	TRUE	2.64299e-06	NA	NA	yes	yes	genus.Oscillibacter.id.2063.summary.txt.gz.csv
rs4506202	A	G	A	G	-0.0711323	-0.00629178	NA	0.532755	FALSE	FALSE	FALSE	OS1	0.0163539	0.70044	OS1	399054	0.0152261	3.20825e-06	genus.Oscillibacter.id.2063	genus.Oscillibacter.id.2063	8694	2	1	TRUE	NA	NA	0.00250465	8694	3.70915e-07	399054	TRUE	5.03533e-06	NA	NA	yes	yes	genus.Oscillibacter.id.2063.summary.txt.gz.csv
rs61883564	A	G	A	G	-0.101351	-0.0166018	NA	0.136289	FALSE	FALSE	FALSE	OS1	0.0236594	0.482865	OS1	399054	0.0221016	3.38712e-06	genus.Oscillibacter.id.2063	genus.Oscillibacter.id.2063	8930	2	1	TRUE	NA	NA	0.00234984	8930	1.23388e-06	399054	TRUE	9.44805e-06	NA	NA	yes	yes	genus.Oscillibacter.id.2063.summary.txt.gz.csv
rs75453768	G	T	G	T	0.12212	0.0227718	NA	0.097865	FALSE	FALSE	FALSE	OS1	0.0276431	0.410065	OS1	399054	0.0268629	5.34738e-06	genus.Oscillibacter.id.2063	genus.Oscillibacter.id.2063	8256	2	1	TRUE	NA	NA	0.00249756	8256	1.70056e-06	399054	TRUE	1.18495e-05	NA	NA	yes	yes	genus.Oscillibacter.id.2063.summary.txt.gz.csv
rs761240	T	G	T	G	-0.17664	-0.0588242	NA	0.050222	FALSE	FALSE	FALSE	OS1	0.0385602	0.12713	OS1	399054	0.0388812	2.03841e-06	genus.Oscillibacter.id.2063	genus.Oscillibacter.id.2063	5185	2	1	TRUE	NA	NA	0.00396634	5185	5.83178e-06	399054	TRUE	1.43983e-05	NA	NA	yes	yes	genus.Oscillibacter.id.2063.summary.txt.gz.csv
rs9393920	A	G	A	G	-0.0744662	0.0156959	NA	0.378551	FALSE	FALSE	FALSE	OS1	0.0167606	0.349028	OS1	399054	0.0151081	9.92237e-07	genus.Oscillibacter.id.2063	genus.Oscillibacter.id.2063	8930	2	1	TRUE	NA	NA	0.00271371	8930	2.19767e-06	399054	TRUE	2.20507e-06	NA	NA	yes	yes	genus.Oscillibacter.id.2063.summary.txt.gz.csv
rs1035588	A	G	A	G	-0.108148	-0.0011646	NA	0.371976	FALSE	FALSE	FALSE	OS1	0.0168909	0.945031	OS1	399054	0.0236848	4.85501e-06	genus.Olsenella.id.822	genus.Olsenella.id.822	3739	2	1	TRUE	NA	NA	0.00554831	3739	1.19129e-08	399054	TRUE	5.80253e-06	NA	NA	yes	yes	genus.Olsenella.id.822.summary.txt.gz.csv
rs17148768	G	A	G	A	0.140434	0.00333546	NA	0.167657	FALSE	FALSE	FALSE	OS1	0.021857	0.878711	OS1	399054	0.0295602	2.1984e-06	genus.Olsenella.id.822	genus.Olsenella.id.822	3648	2	1	TRUE	NA	NA	0.00615226	3648	5.83581e-08	399054	TRUE	2.48682e-06	NA	NA	yes	yes	genus.Olsenella.id.822.summary.txt.gz.csv
rs2759329	G	A	G	A	-0.111131	-0.00718172	NA	0.369006	FALSE	FALSE	FALSE	OS1	0.0168705	0.670327	OS1	399054	0.0237218	3.43201e-06	genus.Olsenella.id.822	genus.Olsenella.id.822	3739	2	1	TRUE	NA	NA	0.00583863	3739	4.54121e-07	399054	TRUE	3.89663e-06	NA	NA	yes	yes	genus.Olsenella.id.822.summary.txt.gz.csv
rs35225860	A	G	A	G	-0.223604	-0.0361713	NA	0.0393518	FALSE	FALSE	FALSE	OS1	0.0414995	0.383423	OS1	399054	0.0482391	3.87041e-06	genus.Olsenella.id.822	genus.Olsenella.id.822	3630	2	1	TRUE	NA	NA	0.00588745	3630	1.90376e-06	399054	TRUE	5.997e-06	NA	NA	yes	yes	genus.Olsenella.id.822.summary.txt.gz.csv
rs6046522	C	T	C	T	0.122938	0.00412652	NA	0.186574	FALSE	FALSE	FALSE	OS1	0.0210119	0.844306	OS1	399054	0.0269928	4.48455e-06	genus.Olsenella.id.822	genus.Olsenella.id.822	3705	2	1	TRUE	NA	NA	0.00557057	3705	9.66513e-08	399054	TRUE	6.48745e-06	NA	NA	yes	yes	genus.Olsenella.id.822.summary.txt.gz.csv
rs61090148	A	G	A	G	-0.104783	-0.0194651	NA	0.431553	FALSE	FALSE	FALSE	OS1	0.0164638	0.237089	OS1	399054	0.0231343	6.43728e-06	genus.Olsenella.id.822	genus.Olsenella.id.822	3739	2	1	TRUE	NA	NA	0.00545968	3739	3.50285e-06	399054	TRUE	1.1351e-05	NA	NA	yes	yes	genus.Olsenella.id.822.summary.txt.gz.csv
rs62112538	C	T	C	T	-0.19943	0.00284506	NA	0.111401	FALSE	FALSE	FALSE	OS1	0.0262677	0.91375	OS1	399054	0.0407033	1.1882e-06	genus.Olsenella.id.822	genus.Olsenella.id.822	3630	2	1	TRUE	NA	NA	0.00657344	3630	2.93974e-08	399054	TRUE	1.16684e-06	NA	NA	yes	yes	genus.Olsenella.id.822.summary.txt.gz.csv
rs72691585	C	A	C	A	-0.249079	-0.0173685	NA	0.133763	FALSE	FALSE	FALSE	OS1	0.0238894	0.467203	OS1	399054	0.0520814	2.95294e-06	genus.Olsenella.id.822	genus.Olsenella.id.822	3078	2	1	TRUE	NA	NA	0.00738082	3078	1.3246e-06	399054	TRUE	2.67999e-06	NA	NA	yes	yes	genus.Olsenella.id.822.summary.txt.gz.csv
rs7540303	C	T	C	T	0.108044	0.00840842	NA	0.365978	FALSE	FALSE	FALSE	OS1	0.0168571	0.617915	OS1	399054	0.023638	5.32027e-06	genus.Olsenella.id.822	genus.Olsenella.id.822	3739	2	1	TRUE	NA	NA	0.0055595	3739	6.23495e-07	399054	TRUE	6.90314e-06	NA	NA	yes	yes	genus.Olsenella.id.822.summary.txt.gz.csv
rs8066522	G	A	G	A	-0.106529	-0.0149459	NA	0.33113	FALSE	FALSE	FALSE	OS1	0.017298	0.387575	OS1	399054	0.0240379	9.70095e-06	genus.Olsenella.id.822	genus.Olsenella.id.822	3739	2	1	TRUE	NA	NA	0.00522807	3739	1.87078e-06	399054	TRUE	1.53614e-05	NA	NA	yes	yes	genus.Olsenella.id.822.summary.txt.gz.csv
rs9460691	C	A	C	A	0.119966	-0.0353616	NA	0.194955	FALSE	FALSE	FALSE	OS1	0.0207464	0.0882938	OS1	399054	0.0268645	7.28354e-06	genus.Olsenella.id.822	genus.Olsenella.id.822	3739	2	1	TRUE	NA	NA	0.00530791	3739	7.28024e-06	399054	TRUE	1.90163e-05	NA	NA	yes	yes	genus.Olsenella.id.822.summary.txt.gz.csv
rs10093869	A	G	A	G	-0.0577795	0.0150677	NA	0.423917	FALSE	FALSE	FALSE	OS1	0.0164987	0.361102	OS1	399054	0.0125389	3.67441e-06	genus.Odoribacter.id.952	genus.Odoribacter.id.952	14218	2	1	TRUE	NA	NA	0.00149142	14218	2.09009e-06	399054	TRUE	1.31616e-05	NA	NA	yes	yes	genus.Odoribacter.id.952.summary.txt.gz.csv
rs10423795	C	T	C	T	0.0550695	0.0110616	NA	0.382976	FALSE	FALSE	FALSE	OS1	0.016777	0.509682	OS1	399054	0.0121164	6.57936e-06	genus.Odoribacter.id.952	genus.Odoribacter.id.952	14135	2	1	TRUE	NA	NA	0.0014595	14135	1.08937e-06	399054	TRUE	1.40264e-05	NA	NA	yes	yes	genus.Odoribacter.id.952.summary.txt.gz.csv
rs28417404	A	G	A	G	-0.0726896	-0.0653965	NA	0.0962773	FALSE	FALSE	FALSE	OS1	0.027527	0.0175146	OS1	399054	0.0161372	3.68032e-06	genus.Odoribacter.id.952	genus.Odoribacter.id.952	14698	2	1	TRUE	NA	NA	0.00137877	14698	1.41435e-05	399054	TRUE	7.0418e-05	NA	NA	yes	yes	genus.Odoribacter.id.952.summary.txt.gz.csv
rs4793970	A	G	A	G	-0.0576329	0.0179553	NA	0.362996	FALSE	FALSE	FALSE	OS1	0.0169729	0.29011	OS1	399054	0.0129154	6.02696e-06	genus.Odoribacter.id.952	genus.Odoribacter.id.952	14687	2	1	TRUE	NA	NA	0.00135414	14687	2.80442e-06	399054	TRUE	2.88954e-05	NA	NA	yes	yes	genus.Odoribacter.id.952.summary.txt.gz.csv
rs6856150	G	A	G	A	0.0881922	-0.0194916	NA	0.122708	FALSE	FALSE	FALSE	OS1	0.0247147	0.430308	OS1	399054	0.0194146	6.0595e-06	genus.Odoribacter.id.952	genus.Odoribacter.id.952	14597	2	1	TRUE	NA	NA	0.00141184	14597	1.55867e-06	399054	TRUE	1.61514e-05	NA	NA	yes	yes	genus.Odoribacter.id.952.summary.txt.gz.csv
rs74553962	T	G	T	G	0.121449	-0.0329737	NA	0.0761196	FALSE	FALSE	FALSE	OS1	0.0310209	0.287803	OS1	399054	0.0264106	9.48684e-06	genus.Odoribacter.id.952	genus.Odoribacter.id.952	11803	2	1	TRUE	NA	NA	0.00178869	11803	2.83136e-06	399054	TRUE	1.35956e-05	NA	NA	yes	yes	genus.Odoribacter.id.952.summary.txt.gz.csv
rs77779484	G	A	G	A	-0.133489	-0.0145963	NA	0.0609905	FALSE	FALSE	FALSE	OS1	0.0338879	0.66667	OS1	399054	0.0268526	6.56256e-07	genus.Odoribacter.id.952	genus.Odoribacter.id.952	11935	2	1	TRUE	NA	NA	0.00206668	11935	4.64908e-07	399054	TRUE	1.41267e-06	NA	NA	yes	yes	genus.Odoribacter.id.952.summary.txt.gz.csv
rs10202904	T	G	T	G	-0.112811	-0.0335498	NA	0.409367	FALSE	FALSE	FALSE	OS1	0.0166203	0.0435291	OS1	399054	0.0239106	3.08549e-06	genus.Methanobrevibacter.id.123	genus.Methanobrevibacter.id.123	3583	2	1	TRUE	NA	NA	0.00617769	3583	1.0211e-05	399054	TRUE	6.7584e-06	NA	NA	yes	yes	genus.Methanobrevibacter.id.123.summary.txt.gz.csv
rs1334944	T	C	T	C	0.115197	-0.046472	NA	0.277827	FALSE	FALSE	FALSE	OS1	0.0181986	0.0106615	OS1	399054	0.0255492	7.6138e-06	genus.Methanobrevibacter.id.123	genus.Methanobrevibacter.id.123	3586	2	1	TRUE	NA	NA	0.00564025	3586	1.63407e-05	399054	TRUE	2.20602e-05	NA	NA	yes	yes	genus.Methanobrevibacter.id.123.summary.txt.gz.csv
rs4802933	A	G	A	G	-0.135628	-0.012059	NA	0.232098	FALSE	FALSE	FALSE	OS1	0.0193254	0.532628	OS1	399054	0.0308139	9.73818e-06	genus.Methanobrevibacter.id.123	genus.Methanobrevibacter.id.123	3586	2	1	TRUE	NA	NA	0.0053765	3586	9.75744e-07	399054	TRUE	1.57096e-05	NA	NA	yes	yes	genus.Methanobrevibacter.id.123.summary.txt.gz.csv
rs6776814	T	C	T	C	-0.188956	0.0502721	NA	0.0202602	FALSE	FALSE	FALSE	OS1	0.0582365	0.388005	OS1	399054	0.0419905	8.04905e-06	genus.Methanobrevibacter.id.123	genus.Methanobrevibacter.id.123	3283	2	1	TRUE	NA	NA	0.00613397	3283	1.86738e-06	399054	TRUE	1.09067e-05	NA	NA	yes	yes	genus.Methanobrevibacter.id.123.summary.txt.gz.csv
rs76029318	T	C	T	C	0.222849	-0.0253601	NA	0.062433	FALSE	FALSE	FALSE	OS1	0.0336859	0.451546	OS1	399054	0.0454319	1.07552e-06	genus.Methanobrevibacter.id.123	genus.Methanobrevibacter.id.123	3387	2	1	TRUE	NA	NA	0.00705771	3387	1.42029e-06	399054	TRUE	1.51744e-06	NA	NA	yes	yes	genus.Methanobrevibacter.id.123.summary.txt.gz.csv
rs894996	C	A	C	A	0.214213	-0.0333311	NA	0.0700212	FALSE	FALSE	FALSE	OS1	0.0319632	0.297042	OS1	399054	0.0456045	3.81567e-06	genus.Methanobrevibacter.id.123	genus.Methanobrevibacter.id.123	3479	2	1	TRUE	NA	NA	0.00630556	3479	2.72501e-06	399054	TRUE	4.77698e-06	NA	NA	yes	yes	genus.Methanobrevibacter.id.123.summary.txt.gz.csv
rs11620597	T	C	T	C	0.119479	-0.120424	NA	0.0247263	FALSE	FALSE	FALSE	OS1	0.0530825	0.0232911	OS1	399054	0.0271688	7.80178e-06	genus.Marvinbryantia.id.2005	genus.Marvinbryantia.id.2005	11031	2	1	TRUE	NA	NA	0.00175045	11031	1.2897e-05	399054	TRUE	7.35049e-05	NA	NA	yes	yes	genus.Marvinbryantia.id.2005.summary.txt.gz.csv
rs1187983	C	T	C	T	-0.0935456	-0.0307113	NA	0.104348	FALSE	FALSE	FALSE	OS1	0.026737	0.250703	OS1	399054	0.0193174	2.02427e-06	genus.Marvinbryantia.id.2005	genus.Marvinbryantia.id.2005	11896	2	1	TRUE	NA	NA	0.00196772	11896	3.30628e-06	399054	TRUE	4.76713e-06	NA	NA	yes	yes	genus.Marvinbryantia.id.2005.summary.txt.gz.csv
rs146541147	G	A	G	A	0.118845	0.0315943	NA	0.0332023	FALSE	FALSE	FALSE	OS1	0.0460761	0.492904	OS1	399054	0.0268423	6.86288e-06	genus.Marvinbryantia.id.2005	genus.Marvinbryantia.id.2005	10778	2	1	TRUE	NA	NA	0.00181584	10778	1.17825e-06	399054	TRUE	2.07895e-05	NA	NA	yes	yes	genus.Marvinbryantia.id.2005.summary.txt.gz.csv
rs2724813	A	G	A	G	-0.0840769	-0.0230968	NA	0.236769	FALSE	FALSE	FALSE	OS1	0.0191709	0.228287	OS1	399054	0.0167551	6.28451e-07	genus.Marvinbryantia.id.2005	genus.Marvinbryantia.id.2005	11610	2	1	TRUE	NA	NA	0.00216452	11610	3.63737e-06	399054	TRUE	2.11593e-06	NA	NA	yes	yes	genus.Marvinbryantia.id.2005.summary.txt.gz.csv
rs2842896	C	T	C	T	-0.0649396	0.0161229	NA	0.587254	FALSE	FALSE	FALSE	OS1	0.0166024	0.33149	OS1	399054	0.0131146	7.25363e-07	genus.Marvinbryantia.id.2005	genus.Marvinbryantia.id.2005	11709	2	1	TRUE	NA	NA	0.00209003	11709	2.36327e-06	399054	TRUE	2.41987e-06	NA	NA	yes	yes	genus.Marvinbryantia.id.2005.summary.txt.gz.csv
rs2863363	A	G	A	G	0.0634861	0.0301304	NA	0.24375	FALSE	FALSE	FALSE	OS1	0.0189632	0.112086	OS1	399054	0.0136323	3.11281e-06	genus.Marvinbryantia.id.2005	genus.Marvinbryantia.id.2005	11950	2	1	TRUE	NA	NA	0.00181191	11950	6.32637e-06	399054	TRUE	1.58609e-05	NA	NA	yes	yes	genus.Marvinbryantia.id.2005.summary.txt.gz.csv
rs3125832	A	C	A	C	0.0679323	-0.0065224	NA	0.226433	FALSE	FALSE	FALSE	OS1	0.0195734	0.738962	OS1	399054	0.015012	5.02731e-06	genus.Marvinbryantia.id.2005	genus.Marvinbryantia.id.2005	11709	2	1	TRUE	NA	NA	0.00174611	11709	2.78261e-07	399054	TRUE	1.07005e-05	NA	NA	yes	yes	genus.Marvinbryantia.id.2005.summary.txt.gz.csv
rs61884471	G	A	G	A	0.124426	-0.0402319	NA	0.109425	FALSE	FALSE	FALSE	OS1	0.0260438	0.1224	OS1	399054	0.0248431	1.01163e-06	genus.Marvinbryantia.id.2005	genus.Marvinbryantia.id.2005	11559	2	1	TRUE	NA	NA	0.00216584	11559	5.97999e-06	399054	TRUE	2.92026e-06	NA	NA	yes	yes	genus.Marvinbryantia.id.2005.summary.txt.gz.csv
rs72948274	A	C	A	C	-0.126354	-0.0050135	NA	0.0635361	FALSE	FALSE	FALSE	OS1	0.0334701	0.88093	OS1	399054	0.0272212	3.2591e-06	genus.Marvinbryantia.id.2005	genus.Marvinbryantia.id.2005	11561	2	1	TRUE	NA	NA	0.00186052	11561	5.62262e-08	399054	TRUE	5.38482e-06	NA	NA	yes	yes	genus.Marvinbryantia.id.2005.summary.txt.gz.csv
rs8006832	G	T	G	T	-0.0952415	-0.0142613	NA	0.0926686	FALSE	FALSE	FALSE	OS1	0.0282531	0.613721	OS1	399054	0.0216699	6.58083e-06	genus.Marvinbryantia.id.2005	genus.Marvinbryantia.id.2005	11412	2	1	TRUE	NA	NA	0.00169013	11412	6.38493e-07	399054	TRUE	2.15654e-05	NA	NA	yes	yes	genus.Marvinbryantia.id.2005.summary.txt.gz.csv
rs10417872	T	G	T	G	0.118306	0.0116292	NA	0.284989	FALSE	FALSE	FALSE	OS1	0.0180451	0.519282	OS1	399054	0.024522	1.28678e-06	genus.Lactococcus.id.1851	genus.Lactococcus.id.1851	4056	2	1	TRUE	NA	NA	0.00570862	4056	1.04076e-06	399054	TRUE	2.24109e-06	NA	NA	yes	yes	genus.Lactococcus.id.1851.summary.txt.gz.csv
rs123059	T	C	T	C	-0.13671	0.0102457	NA	0.219312	FALSE	FALSE	FALSE	OS1	0.0197322	0.603596	OS1	399054	0.0274694	1.26562e-06	genus.Lactococcus.id.1851	genus.Lactococcus.id.1851	3760	2	1	TRUE	NA	NA	0.00654775	3760	6.7562e-07	399054	TRUE	9.71542e-07	NA	NA	yes	yes	genus.Lactococcus.id.1851.summary.txt.gz.csv
rs12621813	G	A	G	A	0.108423	-0.0206026	NA	0.264777	FALSE	FALSE	FALSE	OS1	0.0184169	0.263276	OS1	399054	0.0239978	6.60829e-06	genus.Lactococcus.id.1851	genus.Lactococcus.id.1851	4057	2	1	TRUE	NA	NA	0.0050087	4057	3.13603e-06	399054	TRUE	1.19366e-05	NA	NA	yes	yes	genus.Lactococcus.id.1851.summary.txt.gz.csv
rs17168302	G	A	G	A	0.191857	0.0093394	NA	0.106898	FALSE	FALSE	FALSE	OS1	0.0265396	0.72491	OS1	399054	0.0424761	6.28602e-06	genus.Lactococcus.id.1851	genus.Lactococcus.id.1851	4023	2	1	TRUE	NA	NA	0.00504815	4023	3.10327e-07	399054	TRUE	8.39956e-06	NA	NA	yes	yes	genus.Lactococcus.id.1851.summary.txt.gz.csv
rs2293361	C	T	C	T	-0.199221	-0.0682287	NA	0.0531478	FALSE	FALSE	FALSE	OS1	0.0362367	0.05972	OS1	399054	0.0430969	1.39593e-06	genus.Lactococcus.id.1851	genus.Lactococcus.id.1851	3787	2	1	TRUE	NA	NA	0.00561394	3787	8.8839e-06	399054	TRUE	1.01732e-05	NA	NA	yes	yes	genus.Lactococcus.id.1851.summary.txt.gz.csv
rs4766997	C	T	C	T	0.114599	-0.00762473	NA	0.426144	FALSE	FALSE	FALSE	OS1	0.0164819	0.643643	OS1	399054	0.023839	2.06145e-06	genus.Lactococcus.id.1851	genus.Lactococcus.id.1851	4053	2	1	TRUE	NA	NA	0.00567223	4053	5.36296e-07	399054	TRUE	2.2286e-06	NA	NA	yes	yes	genus.Lactococcus.id.1851.summary.txt.gz.csv
rs55910161	C	T	C	T	0.146426	0.024807	NA	0.112349	FALSE	FALSE	FALSE	OS1	0.025862	0.337454	OS1	399054	0.0307367	2.36214e-06	genus.Lactococcus.id.1851	genus.Lactococcus.id.1851	3836	2	1	TRUE	NA	NA	0.00588446	3836	2.30565e-06	399054	TRUE	3.44515e-06	NA	NA	yes	yes	genus.Lactococcus.id.1851.summary.txt.gz.csv
rs6674304	C	T	C	T	0.200758	0.0386076	NA	0.0382677	FALSE	FALSE	FALSE	OS1	0.0431648	0.371095	OS1	399054	0.0442121	6.17759e-06	genus.Lactococcus.id.1851	genus.Lactococcus.id.1851	3869	2	1	TRUE	NA	NA	0.00530369	3869	2.00473e-06	399054	TRUE	9.56664e-06	NA	NA	yes	yes	genus.Lactococcus.id.1851.summary.txt.gz.csv
rs7992246	T	C	T	C	0.104232	0.000493167	NA	0.389684	FALSE	FALSE	FALSE	OS1	0.016702	0.976444	OS1	399054	0.0230786	4.44724e-06	genus.Lactococcus.id.1851	genus.Lactococcus.id.1851	4057	2	1	TRUE	NA	NA	0.00500509	4057	2.18485e-09	399054	TRUE	7.24555e-06	NA	NA	yes	yes	genus.Lactococcus.id.1851.summary.txt.gz.csv
rs12693845	C	T	C	T	-0.0805447	0.0280108	NA	0.409935	FALSE	FALSE	FALSE	OS1	0.0167558	0.0945823	OS1	399054	0.0177429	8.9632e-06	genus.Lactobacillus.id.1837	genus.Lactobacillus.id.1837	6958	2	1	TRUE	NA	NA	0.0029538	6958	7.00306e-06	399054	TRUE	1.87598e-05	NA	NA	yes	yes	genus.Lactobacillus.id.1837.summary.txt.gz.csv
rs1530559	G	A	G	A	0.0804001	0.0173436	NA	0.462569	FALSE	FALSE	FALSE	OS1	0.0164528	0.291818	OS1	399054	0.0178207	4.93109e-06	genus.Lactobacillus.id.1837	genus.Lactobacillus.id.1837	6655	2	1	TRUE	NA	NA	0.00305012	6655	2.78463e-06	399054	TRUE	1.44529e-05	NA	NA	yes	yes	genus.Lactobacillus.id.1837.summary.txt.gz.csv
rs16861661	G	A	G	A	-0.183147	0.0212349	NA	0.0655312	FALSE	FALSE	FALSE	OS1	0.0330068	0.519996	OS1	399054	0.038148	1.2781e-06	genus.Lactobacillus.id.1837	genus.Lactobacillus.id.1837	5325	2	1	TRUE	NA	NA	0.00431144	5325	1.0372e-06	399054	TRUE	2.71116e-06	NA	NA	yes	yes	genus.Lactobacillus.id.1837.summary.txt.gz.csv
rs62314653	C	A	C	A	0.187692	0.0315848	NA	0.0595302	FALSE	FALSE	FALSE	OS1	0.0343277	0.357523	OS1	399054	0.0394585	2.24383e-06	genus.Lactobacillus.id.1837	genus.Lactobacillus.id.1837	5944	2	1	TRUE	NA	NA	0.00379339	5944	2.12147e-06	399054	TRUE	4.08814e-06	NA	NA	yes	yes	genus.Lactobacillus.id.1837.summary.txt.gz.csv
rs7399658	G	A	G	A	-0.107134	-0.0171519	NA	0.183276	FALSE	FALSE	FALSE	OS1	0.0212035	0.418563	OS1	399054	0.0221883	3.12099e-06	genus.Lactobacillus.id.1837	genus.Lactobacillus.id.1837	6613	2	1	TRUE	NA	NA	0.00351406	6613	1.63976e-06	399054	TRUE	2.83445e-06	NA	NA	yes	yes	genus.Lactobacillus.id.1837.summary.txt.gz.csv
rs768253	T	G	T	G	-0.079195	0.016608	NA	0.439334	FALSE	FALSE	FALSE	OS1	0.0163894	0.310898	OS1	399054	0.0171791	4.2477e-06	genus.Lactobacillus.id.1837	genus.Lactobacillus.id.1837	6958	2	1	TRUE	NA	NA	0.00304586	6958	2.57323e-06	399054	TRUE	9.2061e-06	NA	NA	yes	yes	genus.Lactobacillus.id.1837.summary.txt.gz.csv
rs77478751	A	G	A	G	-0.219886	0.0227645	NA	0.118007	FALSE	FALSE	FALSE	OS1	0.0252544	0.367371	OS1	399054	0.0475759	7.32705e-06	genus.Lactobacillus.id.1837	genus.Lactobacillus.id.1837	3669	2	1	TRUE	NA	NA	0.00579144	3669	2.03616e-06	399054	TRUE	6.49445e-06	NA	NA	yes	yes	genus.Lactobacillus.id.1837.summary.txt.gz.csv
rs921925	A	C	A	C	0.0985077	-0.0127152	NA	0.212044	FALSE	FALSE	FALSE	OS1	0.0198973	0.522797	OS1	399054	0.0203229	9.71665e-07	genus.Lactobacillus.id.1837	genus.Lactobacillus.id.1837	6952	2	1	TRUE	NA	NA	0.00336914	6952	1.02336e-06	399054	TRUE	2.37219e-06	NA	NA	yes	yes	genus.Lactobacillus.id.1837.summary.txt.gz.csv
rs10414815	T	C	T	C	0.10453	-0.0297942	NA	0.046406	FALSE	FALSE	FALSE	OS1	0.0392647	0.44797	OS1	399054	0.0230253	4.23977e-06	genus.LachnospiraceaeUCG010.id.11330	genus.LachnospiraceaeUCG010.id.11330	11564	2	1	TRUE	NA	NA	0.00177936	11564	1.44288e-06	399054	TRUE	1.38284e-05	NA	NA	yes	yes	genus.LachnospiraceaeUCG010.id.11330.summary.txt.gz.csv
rs11192447	A	G	A	G	0.126592	0.0145033	NA	0.0501899	FALSE	FALSE	FALSE	OS1	0.0374204	0.698329	OS1	399054	0.024345	4.68957e-07	genus.LachnospiraceaeUCG010.id.11330	genus.LachnospiraceaeUCG010.id.11330	12695	2	1	TRUE	NA	NA	0.00212572	12695	3.76433e-07	399054	TRUE	4.43925e-07	NA	NA	yes	yes	genus.LachnospiraceaeUCG010.id.11330.summary.txt.gz.csv
rs12346653	C	T	C	T	0.0657686	0.0237059	NA	0.20961	FALSE	FALSE	FALSE	OS1	0.0200463	0.236985	OS1	399054	0.0139569	2.70321e-06	genus.LachnospiraceaeUCG010.id.11330	genus.LachnospiraceaeUCG010.id.11330	12816	2	1	TRUE	NA	NA	0.0017299	12816	3.5044e-06	399054	TRUE	9.49892e-06	NA	NA	yes	yes	genus.LachnospiraceaeUCG010.id.11330.summary.txt.gz.csv
rs17730011	G	A	G	A	-0.0702357	0.00803058	NA	0.214985	FALSE	FALSE	FALSE	OS1	0.0199184	0.68682	OS1	399054	0.015706	7.84597e-06	genus.LachnospiraceaeUCG010.id.11330	genus.LachnospiraceaeUCG010.id.11330	13226	2	1	TRUE	NA	NA	0.00150996	13226	4.07338e-07	399054	TRUE	1.51758e-05	NA	NA	yes	yes	genus.LachnospiraceaeUCG010.id.11330.summary.txt.gz.csv
rs2833528	C	T	C	T	-0.0562148	-0.0131126	NA	0.37281	FALSE	FALSE	FALSE	OS1	0.0168579	0.43667	OS1	399054	0.0127763	9.9199e-06	genus.LachnospiraceaeUCG010.id.11330	genus.LachnospiraceaeUCG010.id.11330	13233	2	1	TRUE	NA	NA	0.00146105	13233	1.51614e-06	399054	TRUE	2.81174e-05	NA	NA	yes	yes	genus.LachnospiraceaeUCG010.id.11330.summary.txt.gz.csv
rs336138	G	T	G	T	0.0779543	0.0162176	NA	0.115397	FALSE	FALSE	FALSE	OS1	0.0254474	0.52393	OS1	399054	0.0171865	7.48417e-06	genus.LachnospiraceaeUCG010.id.11330	genus.LachnospiraceaeUCG010.id.11330	13236	2	1	TRUE	NA	NA	0.00155216	13236	1.01779e-06	399054	TRUE	1.38082e-05	NA	NA	yes	yes	genus.LachnospiraceaeUCG010.id.11330.summary.txt.gz.csv
rs4576377	A	C	A	C	-0.0572001	-0.00351817	NA	0.367579	FALSE	FALSE	FALSE	OS1	0.0169348	0.835425	OS1	399054	0.0127043	7.63056e-06	genus.LachnospiraceaeUCG010.id.11330	genus.LachnospiraceaeUCG010.id.11330	13225	2	1	TRUE	NA	NA	0.00153072	13225	1.08154e-07	399054	TRUE	1.12763e-05	NA	NA	yes	yes	genus.LachnospiraceaeUCG010.id.11330.summary.txt.gz.csv
rs72894957	G	A	G	A	0.222263	-0.105244	NA	0.0226223	FALSE	FALSE	FALSE	OS1	0.0547642	0.0546349	OS1	399054	0.0486425	5.68428e-06	genus.LachnospiraceaeUCG010.id.11330	genus.LachnospiraceaeUCG010.id.11330	4316	2	1	TRUE	NA	NA	0.00481643	4316	9.25481e-06	399054	TRUE	1.41245e-05	NA	NA	yes	yes	genus.LachnospiraceaeUCG010.id.11330.summary.txt.gz.csv
rs74315802	G	T	G	T	0.0867262	0.0298813	NA	0.186946	FALSE	FALSE	FALSE	OS1	0.0212762	0.160185	OS1	399054	0.0183477	3.19006e-06	genus.LachnospiraceaeUCG010.id.11330	genus.LachnospiraceaeUCG010.id.11330	12715	2	1	TRUE	NA	NA	0.00175439	12715	4.94287e-06	399054	TRUE	1.058e-05	NA	NA	yes	yes	genus.LachnospiraceaeUCG010.id.11330.summary.txt.gz.csv
rs9981767	A	C	A	C	0.0655062	0.0294217	NA	0.259795	FALSE	FALSE	FALSE	OS1	0.0187486	0.116583	OS1	399054	0.0131994	9.96373e-07	genus.LachnospiraceaeUCG010.id.11330	genus.LachnospiraceaeUCG010.id.11330	12816	2	1	TRUE	NA	NA	0.00191839	12816	6.17114e-06	399054	TRUE	4.09576e-06	NA	NA	yes	yes	genus.LachnospiraceaeUCG010.id.11330.summary.txt.gz.csv
rs10741777	T	C	T	C	-0.0973842	0.00519912	NA	0.308475	FALSE	FALSE	FALSE	OS1	0.0176138	0.767862	OS1	399054	0.0194791	7.68659e-07	genus.LachnospiraceaeUCG008.id.11328	genus.LachnospiraceaeUCG008.id.11328	7014	2	1	TRUE	NA	NA	0.00355182	7014	2.18335e-07	399054	TRUE	8.92432e-07	NA	NA	yes	yes	genus.LachnospiraceaeUCG008.id.11328.summary.txt.gz.csv
rs10793103	C	T	C	T	0.0974344	0.014098	NA	0.449822	FALSE	FALSE	FALSE	OS1	0.016381	0.38944	OS1	399054	0.0181279	9.34937e-08	genus.LachnospiraceaeUCG008.id.11328	genus.LachnospiraceaeUCG008.id.11328	7014	2	1	TRUE	NA	NA	0.004103	7014	1.85611e-06	399054	TRUE	1.8772e-07	NA	NA	yes	yes	genus.LachnospiraceaeUCG008.id.11328.summary.txt.gz.csv
rs10801803	G	A	G	A	-0.117029	-0.0364313	NA	0.142444	FALSE	FALSE	FALSE	OS1	0.0231995	0.116335	OS1	399054	0.0243085	1.40029e-06	genus.LachnospiraceaeUCG008.id.11328	genus.LachnospiraceaeUCG008.id.11328	7017	2	1	TRUE	NA	NA	0.00329316	7017	6.17959e-06	399054	TRUE	5.03734e-06	NA	NA	yes	yes	genus.LachnospiraceaeUCG008.id.11328.summary.txt.gz.csv
rs13024781	T	C	T	C	-0.0798769	0.0181269	NA	0.520925	FALSE	FALSE	FALSE	OS1	0.0163423	0.267343	OS1	399054	0.0168846	2.29166e-06	genus.LachnospiraceaeUCG008.id.11328	genus.LachnospiraceaeUCG008.id.11328	7016	2	1	TRUE	NA	NA	0.00318063	7016	3.08312e-06	399054	TRUE	5.595e-06	NA	NA	yes	yes	genus.LachnospiraceaeUCG008.id.11328.summary.txt.gz.csv
rs57091572	A	G	A	G	-0.110443	0.00182151	NA	0.131308	FALSE	FALSE	FALSE	OS1	0.0240089	0.939524	OS1	399054	0.0235801	2.85822e-06	genus.LachnospiraceaeUCG008.id.11328	genus.LachnospiraceaeUCG008.id.11328	6950	2	1	TRUE	NA	NA	0.0031474	6950	1.44241e-08	399054	TRUE	3.643e-06	NA	NA	yes	yes	genus.LachnospiraceaeUCG008.id.11328.summary.txt.gz.csv
rs61944774	A	G	A	G	0.179838	0.0180011	NA	0.0534277	FALSE	FALSE	FALSE	OS1	0.0365994	0.622832	OS1	399054	0.0393797	6.34122e-06	genus.LachnospiraceaeUCG008.id.11328	genus.LachnospiraceaeUCG008.id.11328	6000	2	1	TRUE	NA	NA	0.003465	6000	6.06206e-07	399054	TRUE	7.82243e-06	NA	NA	yes	yes	genus.LachnospiraceaeUCG008.id.11328.summary.txt.gz.csv
rs62277846	C	T	C	T	0.102292	0.000548884	NA	0.192513	FALSE	FALSE	FALSE	OS1	0.0206465	0.978791	OS1	399054	0.0212319	1.58892e-06	genus.LachnospiraceaeUCG008.id.11328	genus.LachnospiraceaeUCG008.id.11328	7016	2	1	TRUE	NA	NA	0.00329844	7016	1.77108e-09	399054	TRUE	1.84576e-06	NA	NA	yes	yes	genus.LachnospiraceaeUCG008.id.11328.summary.txt.gz.csv
rs67078837	T	C	T	C	-0.0845848	-0.0303952	NA	0.416929	FALSE	FALSE	FALSE	OS1	0.0165244	0.0658552	OS1	399054	0.0170693	7.68189e-07	genus.LachnospiraceaeUCG008.id.11328	genus.LachnospiraceaeUCG008.id.11328	7016	2	1	TRUE	NA	NA	0.00348876	7016	8.47863e-06	399054	TRUE	3.04937e-06	NA	NA	yes	yes	genus.LachnospiraceaeUCG008.id.11328.summary.txt.gz.csv
rs75356640	G	A	G	A	0.136523	0.0171889	NA	0.124857	FALSE	FALSE	FALSE	OS1	0.024773	0.487773	OS1	399054	0.0303128	9.83206e-06	genus.LachnospiraceaeUCG008.id.11328	genus.LachnospiraceaeUCG008.id.11328	6423	2	1	TRUE	NA	NA	0.00314912	6423	1.20645e-06	399054	TRUE	1.19765e-05	NA	NA	yes	yes	genus.LachnospiraceaeUCG008.id.11328.summary.txt.gz.csv
rs955844	A	C	A	C	0.112064	-0.00747059	NA	0.141033	FALSE	FALSE	FALSE	OS1	0.0234798	0.750355	OS1	399054	0.0228369	1.80994e-06	genus.LachnospiraceaeUCG008.id.11328	genus.LachnospiraceaeUCG008.id.11328	6863	2	1	TRUE	NA	NA	0.00349743	6863	2.53683e-07	399054	TRUE	1.4288e-06	NA	NA	yes	yes	genus.LachnospiraceaeUCG008.id.11328.summary.txt.gz.csv
rs11128180	A	G	A	G	0.0648288	0.015865	NA	0.232376	FALSE	FALSE	FALSE	OS1	0.0192845	0.410689	OS1	399054	0.0140126	4.51737e-06	genus.LachnospiraceaeUCG004.id.11324	genus.LachnospiraceaeUCG004.id.11324	14466	2	1	TRUE	NA	NA	0.00147763	14466	1.69603e-06	399054	TRUE	1.1351e-05	NA	NA	yes	yes	genus.LachnospiraceaeUCG004.id.11324.summary.txt.gz.csv
rs12072562	T	C	T	C	0.133104	-0.0534419	NA	0.0392783	FALSE	FALSE	FALSE	OS1	0.0418255	0.201343	OS1	399054	0.0303566	7.0737e-06	genus.LachnospiraceaeUCG004.id.11324	genus.LachnospiraceaeUCG004.id.11324	9176	2	1	TRUE	NA	NA	0.00209126	9176	4.0912e-06	399054	TRUE	3.44514e-05	NA	NA	yes	yes	genus.LachnospiraceaeUCG004.id.11324.summary.txt.gz.csv
rs12673420	G	A	G	A	0.0554351	-0.00534627	NA	0.499604	FALSE	FALSE	FALSE	OS1	0.0162639	0.742368	OS1	399054	0.0118375	2.98079e-06	genus.LachnospiraceaeUCG004.id.11324	genus.LachnospiraceaeUCG004.id.11324	14463	2	1	TRUE	NA	NA	0.00151423	14463	2.70784e-07	399054	TRUE	5.68983e-06	NA	NA	yes	yes	genus.LachnospiraceaeUCG004.id.11324.summary.txt.gz.csv
rs12747809	G	A	G	A	-0.062197	0.00994947	NA	0.282072	FALSE	FALSE	FALSE	OS1	0.0181763	0.584112	OS1	399054	0.0125685	8.64875e-07	genus.LachnospiraceaeUCG004.id.11324	genus.LachnospiraceaeUCG004.id.11324	14464	2	1	TRUE	NA	NA	0.00169049	14464	7.5086e-07	399054	TRUE	1.96051e-06	NA	NA	yes	yes	genus.LachnospiraceaeUCG004.id.11324.summary.txt.gz.csv
rs12894272	A	G	A	G	0.0579792	-0.00710868	NA	0.336683	FALSE	FALSE	FALSE	OS1	0.0172078	0.679529	OS1	399054	0.0125229	4.33949e-06	genus.LachnospiraceaeUCG004.id.11324	genus.LachnospiraceaeUCG004.id.11324	14463	2	1	TRUE	NA	NA	0.00148011	14463	4.27659e-07	399054	TRUE	7.83466e-06	NA	NA	yes	yes	genus.LachnospiraceaeUCG004.id.11324.summary.txt.gz.csv
rs233486	A	G	A	G	-0.0799088	-0.000877594	NA	0.139592	FALSE	FALSE	FALSE	OS1	0.0235826	0.970315	OS1	399054	0.017766	6.28457e-06	genus.LachnospiraceaeUCG004.id.11324	genus.LachnospiraceaeUCG004.id.11324	13710	2	1	TRUE	NA	NA	0.00147365	13710	3.47036e-09	399054	TRUE	1.0124e-05	NA	NA	yes	yes	genus.LachnospiraceaeUCG004.id.11324.summary.txt.gz.csv
rs2444793	C	T	C	T	-0.0542433	0.00226531	NA	0.386817	FALSE	FALSE	FALSE	OS1	0.0167018	0.892112	OS1	399054	0.0118188	4.77076e-06	genus.LachnospiraceaeUCG004.id.11324	genus.LachnospiraceaeUCG004.id.11324	14463	2	1	TRUE	NA	NA	0.00145452	14463	4.60998e-08	399054	TRUE	7.39378e-06	NA	NA	yes	yes	genus.LachnospiraceaeUCG004.id.11324.summary.txt.gz.csv
rs2726805	A	G	A	G	0.0548397	0.0112749	NA	0.469928	FALSE	FALSE	FALSE	OS1	0.0164596	0.493342	OS1	399054	0.0120844	6.30399e-06	genus.LachnospiraceaeUCG004.id.11324	genus.LachnospiraceaeUCG004.id.11324	14466	2	1	TRUE	NA	NA	0.00142177	14466	1.17586e-06	399054	TRUE	1.50022e-05	NA	NA	yes	yes	genus.LachnospiraceaeUCG004.id.11324.summary.txt.gz.csv
rs2882478	G	A	G	A	-0.0577091	0.0172575	NA	0.535865	FALSE	FALSE	FALSE	OS1	0.0163961	0.292553	OS1	399054	0.0118338	1.20811e-06	genus.LachnospiraceaeUCG004.id.11324	genus.LachnospiraceaeUCG004.id.11324	14466	2	1	TRUE	NA	NA	0.00164148	14466	2.77616e-06	399054	TRUE	4.38488e-06	NA	NA	yes	yes	genus.LachnospiraceaeUCG004.id.11324.summary.txt.gz.csv
rs35182105	A	G	A	G	-0.109724	-0.0427957	NA	0.054582	FALSE	FALSE	FALSE	OS1	0.0357153	0.230822	OS1	399054	0.024221	4.86508e-06	genus.LachnospiraceaeUCG004.id.11324	genus.LachnospiraceaeUCG004.id.11324	13170	2	1	TRUE	NA	NA	0.00155606	13170	3.598e-06	399054	TRUE	2.2182e-05	NA	NA	yes	yes	genus.LachnospiraceaeUCG004.id.11324.summary.txt.gz.csv
rs6656451	C	T	C	T	-0.05436	0.0011656	NA	0.46944	FALSE	FALSE	FALSE	OS1	0.0162627	0.942862	OS1	399054	0.011947	5.56781e-06	genus.LachnospiraceaeUCG004.id.11324	genus.LachnospiraceaeUCG004.id.11324	14458	2	1	TRUE	NA	NA	0.00143012	14458	1.28731e-08	399054	TRUE	8.37991e-06	NA	NA	yes	yes	genus.LachnospiraceaeUCG004.id.11324.summary.txt.gz.csv
rs7629954	A	G	A	G	0.108441	0.0240504	NA	0.0446824	FALSE	FALSE	FALSE	OS1	0.0393815	0.541396	OS1	399054	0.023825	5.77222e-06	genus.LachnospiraceaeUCG004.id.11324	genus.LachnospiraceaeUCG004.id.11324	12568	2	1	TRUE	NA	NA	0.00164592	12568	9.3461e-07	399054	TRUE	1.22302e-05	NA	NA	yes	yes	genus.LachnospiraceaeUCG004.id.11324.summary.txt.gz.csv
rs12131224	C	T	C	T	0.117095	-0.00833652	NA	0.109222	FALSE	FALSE	FALSE	OS1	0.0262302	0.75062	OS1	399054	0.02591	7.39863e-06	genus.LachnospiraceaeUCG001.id.11321	genus.LachnospiraceaeUCG001.id.11321	9676	2	1	TRUE	NA	NA	0.00210681	9676	2.53126e-07	399054	TRUE	1.0109e-05	NA	NA	yes	yes	genus.LachnospiraceaeUCG001.id.11321.summary.txt.gz.csv
rs2050911	G	A	G	A	0.0751466	0.00249758	NA	0.337616	FALSE	FALSE	FALSE	OS1	0.0172059	0.884586	OS1	399054	0.0153934	1.10648e-06	genus.LachnospiraceaeUCG001.id.11321	genus.LachnospiraceaeUCG001.id.11321	10148	2	1	TRUE	NA	NA	0.00234333	10148	5.28025e-08	399054	TRUE	1.61979e-06	NA	NA	yes	yes	genus.LachnospiraceaeUCG001.id.11321.summary.txt.gz.csv
rs2371284	T	C	T	C	-0.0761893	0.00876784	NA	0.231794	FALSE	FALSE	FALSE	OS1	0.0193558	0.650561	OS1	399054	0.0170127	7.55967e-06	genus.LachnospiraceaeUCG001.id.11321	genus.LachnospiraceaeUCG001.id.11321	9961	2	1	TRUE	NA	NA	0.0020098	9961	5.14201e-07	399054	TRUE	1.35428e-05	NA	NA	yes	yes	genus.LachnospiraceaeUCG001.id.11321.summary.txt.gz.csv
rs437876	T	C	T	C	0.0784637	-0.00496085	NA	0.355392	FALSE	FALSE	FALSE	OS1	0.0170796	0.771468	OS1	399054	0.0144768	7.1655e-08	genus.LachnospiraceaeUCG001.id.11321	genus.LachnospiraceaeUCG001.id.11321	10150	2	1	TRUE	NA	NA	0.00288641	10150	2.11411e-07	399054	TRUE	1.13436e-07	NA	NA	yes	yes	genus.LachnospiraceaeUCG001.id.11321.summary.txt.gz.csv
rs4981345	T	C	T	C	-0.0681973	-0.0114844	NA	0.32881	FALSE	FALSE	FALSE	OS1	0.0173503	0.508027	OS1	399054	0.0149831	6.08596e-06	genus.LachnospiraceaeUCG001.id.11321	genus.LachnospiraceaeUCG001.id.11321	9961	2	1	TRUE	NA	NA	0.00207592	9961	1.09793e-06	399054	TRUE	1.1294e-05	NA	NA	yes	yes	genus.LachnospiraceaeUCG001.id.11321.summary.txt.gz.csv
rs573933	T	C	T	C	-0.107898	0.00100474	NA	0.107426	FALSE	FALSE	FALSE	OS1	0.0265246	0.969784	OS1	399054	0.0232346	3.10508e-06	genus.LachnospiraceaeUCG001.id.11321	genus.LachnospiraceaeUCG001.id.11321	10150	2	1	TRUE	NA	NA	0.00212059	10150	3.59567e-09	399054	TRUE	4.6919e-06	NA	NA	yes	yes	genus.LachnospiraceaeUCG001.id.11321.summary.txt.gz.csv
rs62496417	T	G	T	G	-0.0748504	0.00317946	NA	0.214817	FALSE	FALSE	FALSE	OS1	0.0197665	0.872211	OS1	399054	0.0165681	5.87504e-06	genus.LachnospiraceaeUCG001.id.11321	genus.LachnospiraceaeUCG001.id.11321	10150	2	1	TRUE	NA	NA	0.00200721	10150	6.48362e-08	399054	TRUE	9.23526e-06	NA	NA	yes	yes	genus.LachnospiraceaeUCG001.id.11321.summary.txt.gz.csv
rs7341608	T	C	T	C	-0.0784757	-0.00213967	NA	0.134232	FALSE	FALSE	FALSE	OS1	0.0240924	0.929232	OS1	399054	0.0177648	9.48124e-06	genus.LachnospiraceaeUCG001.id.11321	genus.LachnospiraceaeUCG001.id.11321	9917	2	1	TRUE	NA	NA	0.00196429	9917	1.97653e-08	399054	TRUE	1.37296e-05	NA	NA	yes	yes	genus.LachnospiraceaeUCG001.id.11321.summary.txt.gz.csv
rs74034332	G	A	G	A	0.168045	-0.0186218	NA	0.0615246	FALSE	FALSE	FALSE	OS1	0.0338919	0.582699	OS1	399054	0.0382637	3.33351e-06	genus.LachnospiraceaeUCG001.id.11321	genus.LachnospiraceaeUCG001.id.11321	6004	2	1	TRUE	NA	NA	0.00320325	6004	7.56522e-07	399054	TRUE	1.79037e-05	NA	NA	yes	yes	genus.LachnospiraceaeUCG001.id.11321.summary.txt.gz.csv
rs78848836	A	G	A	G	-0.118868	-0.0395918	NA	0.102875	FALSE	FALSE	FALSE	OS1	0.0266389	0.137216	OS1	399054	0.0259753	3.38171e-06	genus.LachnospiraceaeUCG001.id.11321	genus.LachnospiraceaeUCG001.id.11321	9506	2	1	TRUE	NA	NA	0.0021986	9506	5.53536e-06	399054	TRUE	1.75413e-05	NA	NA	yes	yes	genus.LachnospiraceaeUCG001.id.11321.summary.txt.gz.csv
rs8104225	A	G	A	G	0.0892098	-0.0420158	NA	0.218147	FALSE	FALSE	FALSE	OS1	0.0198032	0.0338657	OS1	399054	0.0197665	8.04216e-06	genus.LachnospiraceaeUCG001.id.11321	genus.LachnospiraceaeUCG001.id.11321	9908	2	1	TRUE	NA	NA	0.00205199	9908	1.12803e-05	399054	TRUE	3.6872e-05	NA	NA	yes	yes	genus.LachnospiraceaeUCG001.id.11321.summary.txt.gz.csv
rs9403580	C	T	C	T	0.107801	-0.0170996	NA	0.129994	FALSE	FALSE	FALSE	OS1	0.0241818	0.479488	OS1	399054	0.0229777	3.46785e-06	genus.LachnospiraceaeUCG001.id.11321	genus.LachnospiraceaeUCG001.id.11321	10095	2	1	TRUE	NA	NA	0.00217601	10095	1.25304e-06	399054	TRUE	6.17427e-06	NA	NA	yes	yes	genus.LachnospiraceaeUCG001.id.11321.summary.txt.gz.csv
rs985416	C	T	C	T	0.0970258	-0.0195425	NA	0.180352	FALSE	FALSE	FALSE	OS1	0.0212998	0.358883	OS1	399054	0.0181807	1.45591e-07	genus.LachnospiraceaeUCG001.id.11321	genus.LachnospiraceaeUCG001.id.11321	9917	2	1	TRUE	NA	NA	0.00286428	9917	2.1095e-06	399054	TRUE	2.95914e-07	NA	NA	yes	yes	genus.LachnospiraceaeUCG001.id.11321.summary.txt.gz.csv
rs10952110	G	T	G	T	0.0487709	0.034848	NA	0.442631	FALSE	FALSE	FALSE	OS1	0.0164366	0.0339938	OS1	399054	0.0109614	9.08113e-06	genus.LachnospiraceaeNK4A136group.id.11319	genus.LachnospiraceaeNK4A136group.id.11319	16764	2	1	TRUE	NA	NA	0.00117964	16764	1.12641e-05	399054	TRUE	8.42185e-05	NA	NA	yes	yes	genus.LachnospiraceaeNK4A136group.id.11319.summary.txt.gz.csv
rs11263806	A	G	A	G	-0.0524615	0.0279088	NA	0.342958	FALSE	FALSE	FALSE	OS1	0.0171728	0.104126	OS1	399054	0.0116758	5.06517e-06	genus.LachnospiraceaeNK4A136group.id.11319	genus.LachnospiraceaeNK4A136group.id.11319	17236	2	1	TRUE	NA	NA	0.00117008	17236	6.61862e-06	399054	TRUE	4.75098e-05	NA	NA	yes	yes	genus.LachnospiraceaeNK4A136group.id.11319.summary.txt.gz.csv
rs12611395	A	G	A	G	-0.0902532	-0.00694389	NA	0.105422	FALSE	FALSE	FALSE	OS1	0.0266662	0.794555	OS1	399054	0.0199652	5.83039e-06	genus.LachnospiraceaeNK4A136group.id.11319	genus.LachnospiraceaeNK4A136group.id.11319	16486	2	1	TRUE	NA	NA	0.00123816	16486	1.69924e-07	399054	TRUE	1.20302e-05	NA	NA	yes	yes	genus.LachnospiraceaeNK4A136group.id.11319.summary.txt.gz.csv
rs160061	A	G	A	G	0.0513831	-0.0194068	NA	0.520726	FALSE	FALSE	FALSE	OS1	0.0163021	0.233871	OS1	399054	0.0108094	2.12198e-06	genus.LachnospiraceaeNK4A136group.id.11319	genus.LachnospiraceaeNK4A136group.id.11319	17234	2	1	TRUE	NA	NA	0.00130958	17234	3.55132e-06	399054	TRUE	1.02998e-05	NA	NA	yes	yes	genus.LachnospiraceaeNK4A136group.id.11319.summary.txt.gz.csv
rs28540839	A	C	A	C	0.0508285	-0.000815175	NA	0.475649	FALSE	FALSE	FALSE	OS1	0.016327	0.96018	OS1	399054	0.0110591	9.34319e-06	genus.LachnospiraceaeNK4A136group.id.11319	genus.LachnospiraceaeNK4A136group.id.11319	16764	2	1	TRUE	NA	NA	0.00125864	16764	6.24683e-09	399054	TRUE	7.07604e-06	NA	NA	yes	yes	genus.LachnospiraceaeNK4A136group.id.11319.summary.txt.gz.csv
rs2880566	T	C	T	C	0.0599578	-0.00436355	NA	0.147972	FALSE	FALSE	FALSE	OS1	0.0230412	0.849794	OS1	399054	0.0134693	5.61428e-06	genus.LachnospiraceaeNK4A136group.id.11319	genus.LachnospiraceaeNK4A136group.id.11319	17232	2	1	TRUE	NA	NA	0.00114873	17232	8.98753e-08	399054	TRUE	1.56827e-05	NA	NA	yes	yes	genus.LachnospiraceaeNK4A136group.id.11319.summary.txt.gz.csv
rs4955932	T	C	T	C	-0.0492283	-0.00623058	NA	0.389312	FALSE	FALSE	FALSE	OS1	0.0168171	0.711017	OS1	399054	0.0109388	7.05426e-06	genus.LachnospiraceaeNK4A136group.id.11319	genus.LachnospiraceaeNK4A136group.id.11319	17236	2	1	TRUE	NA	NA	0.0011738	17236	3.43974e-07	399054	TRUE	1.49218e-05	NA	NA	yes	yes	genus.LachnospiraceaeNK4A136group.id.11319.summary.txt.gz.csv
rs59805249	T	C	T	C	0.0936162	-0.0369438	NA	0.0928523	FALSE	FALSE	FALSE	OS1	0.0278902	0.185298	OS1	399054	0.0207982	9.45385e-06	genus.LachnospiraceaeNK4A136group.id.11319	genus.LachnospiraceaeNK4A136group.id.11319	15195	2	1	TRUE	NA	NA	0.00133176	15195	4.39692e-06	399054	TRUE	3.14017e-05	NA	NA	yes	yes	genus.LachnospiraceaeNK4A136group.id.11319.summary.txt.gz.csv
rs68104925	T	C	T	C	-0.0549104	0.019379	NA	0.305848	FALSE	FALSE	FALSE	OS1	0.0176748	0.272895	OS1	399054	0.0115385	2.36779e-06	genus.LachnospiraceaeNK4A136group.id.11319	genus.LachnospiraceaeNK4A136group.id.11319	17227	2	1	TRUE	NA	NA	0.00131305	17227	3.01247e-06	399054	TRUE	9.19828e-06	NA	NA	yes	yes	genus.LachnospiraceaeNK4A136group.id.11319.summary.txt.gz.csv
rs7073658	T	G	T	G	-0.0499621	0.00329894	NA	0.485474	FALSE	FALSE	FALSE	OS1	0.0163553	0.840147	OS1	399054	0.0109693	5.2691e-06	genus.LachnospiraceaeNK4A136group.id.11319	genus.LachnospiraceaeNK4A136group.id.11319	17236	2	1	TRUE	NA	NA	0.00120231	17236	1.01954e-07	399054	TRUE	9.98973e-06	NA	NA	yes	yes	genus.LachnospiraceaeNK4A136group.id.11319.summary.txt.gz.csv
rs73044693	A	G	A	G	-0.10758	0.0186773	NA	0.0711531	FALSE	FALSE	FALSE	OS1	0.0318676	0.557815	OS1	399054	0.0229884	3.57256e-06	genus.LachnospiraceaeNK4A136group.id.11319	genus.LachnospiraceaeNK4A136group.id.11319	12773	2	1	TRUE	NA	NA	0.00171188	12773	8.60795e-07	399054	TRUE	6.73457e-06	NA	NA	yes	yes	genus.LachnospiraceaeNK4A136group.id.11319.summary.txt.gz.csv
rs7616165	G	T	G	T	-0.230542	-0.00411045	NA	0.0250484	FALSE	FALSE	FALSE	OS1	0.0521246	0.937145	OS1	399054	0.0483465	2.77391e-06	genus.LachnospiraceaeNK4A136group.id.11319	genus.LachnospiraceaeNK4A136group.id.11319	4094	2	1	TRUE	NA	NA	0.00552622	4094	1.55835e-08	399054	TRUE	2.23002e-06	NA	NA	yes	yes	genus.LachnospiraceaeNK4A136group.id.11319.summary.txt.gz.csv
rs76193507	A	G	A	G	-0.22973	0.0310105	NA	0.0853693	FALSE	FALSE	FALSE	OS1	0.02899	0.284755	OS1	399054	0.0499776	2.9309e-06	genus.LachnospiraceaeNK4A136group.id.11319	genus.LachnospiraceaeNK4A136group.id.11319	3578	2	1	TRUE	NA	NA	0.00587394	3578	2.86741e-06	399054	TRUE	7.81164e-06	NA	NA	yes	yes	genus.LachnospiraceaeNK4A136group.id.11319.summary.txt.gz.csv
rs7832116	A	G	A	G	-0.0714756	0.0479772	NA	0.128539	FALSE	FALSE	FALSE	OS1	0.0243687	0.0489756	OS1	399054	0.0151703	3.57084e-06	genus.LachnospiraceaeNK4A136group.id.11319	genus.LachnospiraceaeNK4A136group.id.11319	17219	2	1	TRUE	NA	NA	0.00128769	17219	9.7134e-06	399054	TRUE	2.53598e-05	NA	NA	yes	yes	genus.LachnospiraceaeNK4A136group.id.11319.summary.txt.gz.csv
rs954878	A	G	A	G	-0.0520656	-0.039628	NA	0.370698	FALSE	FALSE	FALSE	OS1	0.0168786	0.0188838	OS1	399054	0.0109082	1.78203e-06	genus.LachnospiraceaeNK4A136group.id.11319	genus.LachnospiraceaeNK4A136group.id.11319	17227	2	1	TRUE	NA	NA	0.00132087	17227	1.38133e-05	399054	TRUE	2.73433e-05	NA	NA	yes	yes	genus.LachnospiraceaeNK4A136group.id.11319.summary.txt.gz.csv
rs2861203	G	A	G	A	0.0572304	0.00401842	NA	0.30034	FALSE	FALSE	FALSE	OS1	0.017922	0.822588	OS1	399054	0.0127279	7.36931e-06	genus.LachnospiraceaeND3007group.id.11317	genus.LachnospiraceaeND3007group.id.11317	15305	2	1	TRUE	NA	NA	0.00131945	15305	1.25982e-07	399054	TRUE	1.25132e-05	NA	NA	yes	yes	genus.LachnospiraceaeND3007group.id.11317.summary.txt.gz.csv
rs72776675	T	C	T	C	-0.0647067	0.0303089	NA	0.17094	FALSE	FALSE	FALSE	OS1	0.0217385	0.163242	OS1	399054	0.014797	8.71689e-06	genus.LachnospiraceaeND3007group.id.11317	genus.LachnospiraceaeND3007group.id.11317	15302	2	1	TRUE	NA	NA	0.00124829	15302	4.87135e-06	399054	TRUE	5.75778e-05	NA	NA	yes	yes	genus.LachnospiraceaeND3007group.id.11317.summary.txt.gz.csv
rs9932954	A	G	A	G	-0.0561864	-0.00712911	NA	0.334135	FALSE	FALSE	FALSE	OS1	0.0172068	0.678641	OS1	399054	0.0115984	1.24882e-06	genus.LachnospiraceaeND3007group.id.11317	genus.LachnospiraceaeND3007group.id.11317	15222	2	1	TRUE	NA	NA	0.0015395	15222	4.30171e-07	399054	TRUE	2.95808e-06	NA	NA	yes	yes	genus.LachnospiraceaeND3007group.id.11317.summary.txt.gz.csv
rs117467633	T	C	T	C	-0.169687	0.068601	NA	0.0395914	FALSE	FALSE	FALSE	OS1	0.0420057	0.102441	OS1	399054	0.0383169	9.13317e-06	genus.LachnospiraceaeNC2004group.id.11316	genus.LachnospiraceaeNC2004group.id.11316	5077	2	1	TRUE	NA	NA	0.00384954	5077	6.68362e-06	399054	TRUE	2.50457e-05	NA	NA	yes	yes	genus.LachnospiraceaeNC2004group.id.11316.summary.txt.gz.csv
rs12127733	G	A	G	A	0.115182	0.0164992	NA	0.178538	FALSE	FALSE	FALSE	OS1	0.021192	0.43624	OS1	399054	0.0246006	3.10594e-06	genus.LachnospiraceaeNC2004group.id.11316	genus.LachnospiraceaeNC2004group.id.11316	6226	2	1	TRUE	NA	NA	0.00350976	6226	1.51898e-06	399054	TRUE	5.45711e-06	NA	NA	yes	yes	genus.LachnospiraceaeNC2004group.id.11316.summary.txt.gz.csv
rs12208226	C	A	C	A	-0.154739	-0.0109221	NA	0.106442	FALSE	FALSE	FALSE	OS1	0.0265027	0.680255	OS1	399054	0.0340372	9.7484e-06	genus.LachnospiraceaeNC2004group.id.11316	genus.LachnospiraceaeNC2004group.id.11316	5620	2	1	TRUE	NA	NA	0.00366535	5620	4.25601e-07	399054	TRUE	8.08985e-06	NA	NA	yes	yes	genus.LachnospiraceaeNC2004group.id.11316.summary.txt.gz.csv
rs12863463	G	A	G	A	-0.156365	0.0161598	NA	0.0777953	FALSE	FALSE	FALSE	OS1	0.03051	0.59635	OS1	399054	0.0345372	6.03984e-06	genus.LachnospiraceaeNC2004group.id.11316	genus.LachnospiraceaeNC2004group.id.11316	5516	2	1	TRUE	NA	NA	0.00370363	5516	7.03004e-07	399054	TRUE	9.35932e-06	NA	NA	yes	yes	genus.LachnospiraceaeNC2004group.id.11316.summary.txt.gz.csv
rs17067076	G	A	G	A	-0.154631	-0.0116823	NA	0.115502	FALSE	FALSE	FALSE	OS1	0.0254173	0.645788	OS1	399054	0.0352194	5.61206e-06	genus.LachnospiraceaeNC2004group.id.11316	genus.LachnospiraceaeNC2004group.id.11316	4449	2	1	TRUE	NA	NA	0.00431605	4449	5.29381e-07	399054	TRUE	1.60052e-05	NA	NA	yes	yes	genus.LachnospiraceaeNC2004group.id.11316.summary.txt.gz.csv
rs1928659	T	C	T	C	0.102522	0.0197972	NA	0.201987	FALSE	FALSE	FALSE	OS1	0.0203954	0.331713	OS1	399054	0.0226445	6.17241e-06	genus.LachnospiraceaeNC2004group.id.11316	genus.LachnospiraceaeNC2004group.id.11316	5516	2	1	TRUE	NA	NA	0.00370364	5516	2.36109e-06	399054	TRUE	1.18681e-05	NA	NA	yes	yes	genus.LachnospiraceaeNC2004group.id.11316.summary.txt.gz.csv
rs1929743	T	C	T	C	0.0837206	-0.0191895	NA	0.336204	FALSE	FALSE	FALSE	OS1	0.0172223	0.265183	OS1	399054	0.0190318	9.0551e-06	genus.LachnospiraceaeNC2004group.id.11316	genus.LachnospiraceaeNC2004group.id.11316	6330	2	1	TRUE	NA	NA	0.00304867	6330	3.1111e-06	399054	TRUE	2.41345e-05	NA	NA	yes	yes	genus.LachnospiraceaeNC2004group.id.11316.summary.txt.gz.csv
rs3756315	A	G	A	G	-0.0883469	6.42679e-07	NA	0.297389	FALSE	FALSE	FALSE	OS1	0.0178372	0.999971	OS1	399054	0.0188397	3.32583e-06	genus.LachnospiraceaeNC2004group.id.11316	genus.LachnospiraceaeNC2004group.id.11316	6328	2	1	TRUE	NA	NA	0.00346417	6328	3.25316e-15	399054	TRUE	3.32552e-06	NA	NA	yes	yes	genus.LachnospiraceaeNC2004group.id.11316.summary.txt.gz.csv
rs6116753	G	A	G	A	0.0994748	0.030378	NA	0.177625	FALSE	FALSE	FALSE	OS1	0.0212399	0.15265	OS1	399054	0.0209139	2.9225e-06	genus.LachnospiraceaeNC2004group.id.11316	genus.LachnospiraceaeNC2004group.id.11316	6278	2	1	TRUE	NA	NA	0.00359178	6278	5.12604e-06	399054	TRUE	5.67182e-06	NA	NA	yes	yes	genus.LachnospiraceaeNC2004group.id.11316.summary.txt.gz.csv
rs10093861	G	A	G	A	-0.0568869	0.00172927	NA	0.408268	FALSE	FALSE	FALSE	OS1	0.0165484	0.916774	OS1	399054	0.0121152	3.05624e-06	genus.LachnospiraceaeFCS020group.id.11314	genus.LachnospiraceaeFCS020group.id.11314	13772	2	1	TRUE	NA	NA	0.00159858	13772	2.73643e-08	399054	TRUE	4.30577e-06	NA	NA	yes	yes	genus.LachnospiraceaeFCS020group.id.11314.summary.txt.gz.csv
rs1254846	G	A	G	A	0.105963	0.000850247	NA	0.144557	FALSE	FALSE	FALSE	OS1	0.0231631	0.970719	OS1	399054	0.0232501	5.59664e-06	genus.LachnospiraceaeFCS020group.id.11314	genus.LachnospiraceaeFCS020group.id.11314	13172	2	1	TRUE	NA	NA	0.00157465	13172	3.3765e-09	399054	TRUE	7.59793e-06	NA	NA	yes	yes	genus.LachnospiraceaeFCS020group.id.11314.summary.txt.gz.csv
rs1363769	T	C	T	C	-0.200628	-0.017065	NA	0.031998	FALSE	FALSE	FALSE	OS1	0.0463857	0.712953	OS1	399054	0.0449372	1.58163e-06	genus.LachnospiraceaeFCS020group.id.11314	genus.LachnospiraceaeFCS020group.id.11314	3555	2	1	TRUE	NA	NA	0.00557889	3555	3.39168e-07	399054	TRUE	1.05504e-05	NA	NA	yes	yes	genus.LachnospiraceaeFCS020group.id.11314.summary.txt.gz.csv
rs2322265	C	T	C	T	-0.0666305	0.00162406	NA	0.266406	FALSE	FALSE	FALSE	OS1	0.0185524	0.930243	OS1	399054	0.0141577	5.20809e-06	genus.LachnospiraceaeFCS020group.id.11314	genus.LachnospiraceaeFCS020group.id.11314	13772	2	1	TRUE	NA	NA	0.00160595	13772	1.92032e-08	399054	TRUE	4.03101e-06	NA	NA	yes	yes	genus.LachnospiraceaeFCS020group.id.11314.summary.txt.gz.csv
rs2862811	T	C	T	C	0.0564927	0.0126444	NA	0.300442	FALSE	FALSE	FALSE	OS1	0.0178002	0.477486	OS1	399054	0.0121736	3.91911e-06	genus.LachnospiraceaeFCS020group.id.11314	genus.LachnospiraceaeFCS020group.id.11314	13772	2	1	TRUE	NA	NA	0.00156147	13772	1.26449e-06	399054	TRUE	9.35969e-06	NA	NA	yes	yes	genus.LachnospiraceaeFCS020group.id.11314.summary.txt.gz.csv
rs35035870	T	C	T	C	-0.190615	-0.0592094	NA	0.0394483	FALSE	FALSE	FALSE	OS1	0.0418713	0.157338	OS1	399054	0.0414403	2.62028e-06	genus.LachnospiraceaeFCS020group.id.11314	genus.LachnospiraceaeFCS020group.id.11314	5642	2	1	TRUE	NA	NA	0.00373736	5642	5.01091e-06	399054	TRUE	1.09544e-05	NA	NA	yes	yes	genus.LachnospiraceaeFCS020group.id.11314.summary.txt.gz.csv
rs3999074	G	T	G	T	-0.0550587	0.00623925	NA	0.492392	FALSE	FALSE	FALSE	OS1	0.0163466	0.702695	OS1	399054	0.0121847	6.55048e-06	genus.LachnospiraceaeFCS020group.id.11314	genus.LachnospiraceaeFCS020group.id.11314	13772	2	1	TRUE	NA	NA	0.00148063	13772	3.65073e-07	399054	TRUE	1.23273e-05	NA	NA	yes	yes	genus.LachnospiraceaeFCS020group.id.11314.summary.txt.gz.csv
rs4452603	T	G	T	G	0.0604208	0.0251767	NA	0.271918	FALSE	FALSE	FALSE	OS1	0.0184076	0.171395	OS1	399054	0.0135965	8.9819e-06	genus.LachnospiraceaeFCS020group.id.11314	genus.LachnospiraceaeFCS020group.id.11314	13487	2	1	TRUE	NA	NA	0.0014623	13487	4.68783e-06	399054	TRUE	3.75377e-05	NA	NA	yes	yes	genus.LachnospiraceaeFCS020group.id.11314.summary.txt.gz.csv
rs7249113	G	A	G	A	0.0679483	-0.00377907	NA	0.297439	FALSE	FALSE	FALSE	OS1	0.0178483	0.832315	OS1	399054	0.0133496	3.72097e-07	genus.LachnospiraceaeFCS020group.id.11314	genus.LachnospiraceaeFCS020group.id.11314	13534	2	1	TRUE	NA	NA	0.00191086	13534	1.12343e-07	399054	TRUE	6.84772e-07	NA	NA	yes	yes	genus.LachnospiraceaeFCS020group.id.11314.summary.txt.gz.csv
rs72793667	A	G	A	G	-0.116881	0.00137005	NA	0.0396371	FALSE	FALSE	FALSE	OS1	0.0421369	0.974062	OS1	399054	0.0246589	1.63421e-06	genus.LachnospiraceaeFCS020group.id.11314	genus.LachnospiraceaeFCS020group.id.11314	12396	2	1	TRUE	NA	NA	0.00180943	12396	2.64922e-09	399054	TRUE	3.15088e-06	NA	NA	yes	yes	genus.LachnospiraceaeFCS020group.id.11314.summary.txt.gz.csv
rs9308097	A	G	A	G	0.055381	0.00822566	NA	0.493723	FALSE	FALSE	FALSE	OS1	0.0163217	0.614282	OS1	399054	0.0123659	7.4729e-06	genus.LachnospiraceaeFCS020group.id.11314	genus.LachnospiraceaeFCS020group.id.11314	13542	2	1	TRUE	NA	NA	0.00147913	13542	6.36474e-07	399054	TRUE	1.61876e-05	NA	NA	yes	yes	genus.LachnospiraceaeFCS020group.id.11314.summary.txt.gz.csv
rs9788306	C	T	C	T	-0.062804	-0.0136685	NA	0.287646	FALSE	FALSE	FALSE	OS1	0.0180447	0.448764	OS1	399054	0.0130744	1.38618e-06	genus.LachnospiraceaeFCS020group.id.11314	genus.LachnospiraceaeFCS020group.id.11314	13772	2	1	TRUE	NA	NA	0.00167289	13772	1.43785e-06	399054	TRUE	4.58439e-06	NA	NA	yes	yes	genus.LachnospiraceaeFCS020group.id.11314.summary.txt.gz.csv
rs13157098	A	G	A	G	-0.0768058	0.0347233	NA	0.163293	FALSE	FALSE	FALSE	OS1	0.022086	0.115908	OS1	399054	0.0155312	5.99315e-07	genus.Lachnospira.id.2004	genus.Lachnospira.id.2004	15947	2	1	TRUE	NA	NA	0.0015314	15947	6.19406e-06	399054	TRUE	5.63134e-06	NA	NA	yes	yes	genus.Lachnospira.id.2004.summary.txt.gz.csv
rs159484	G	A	G	A	0.0794668	0.0424507	NA	0.072824	FALSE	FALSE	FALSE	OS1	0.0313042	0.175077	OS1	399054	0.0176999	6.67622e-06	genus.Lachnospira.id.2004	genus.Lachnospira.id.2004	16487	2	1	TRUE	NA	NA	0.00122127	16487	4.60822e-06	399054	TRUE	3.64961e-05	NA	NA	yes	yes	genus.Lachnospira.id.2004.summary.txt.gz.csv
rs2520509	A	G	A	G	0.0519063	-0.011689	NA	0.291162	FALSE	FALSE	FALSE	OS1	0.0178921	0.513559	OS1	399054	0.011578	7.41854e-06	genus.Lachnospira.id.2004	genus.Lachnospira.id.2004	16500	2	1	TRUE	NA	NA	0.00121679	16500	1.06955e-06	399054	TRUE	2.02505e-05	NA	NA	yes	yes	genus.Lachnospira.id.2004.summary.txt.gz.csv
rs4686798	T	C	T	C	0.0531826	0.0210065	NA	0.362589	FALSE	FALSE	FALSE	OS1	0.0169511	0.215257	OS1	399054	0.0113747	2.73936e-06	genus.Lachnospira.id.2004	genus.Lachnospira.id.2004	16497	2	1	TRUE	NA	NA	0.00132351	16497	3.8484e-06	399054	TRUE	1.46607e-05	NA	NA	yes	yes	genus.Lachnospira.id.2004.summary.txt.gz.csv
rs4923324	G	A	G	A	-0.0617321	0.0563148	NA	0.16009	FALSE	FALSE	FALSE	OS1	0.0222116	0.0112323	OS1	399054	0.0133387	2.43593e-06	genus.Lachnospira.id.2004	genus.Lachnospira.id.2004	16490	2	1	TRUE	NA	NA	0.00129738	16490	1.61083e-05	399054	TRUE	5.59713e-05	NA	NA	yes	yes	genus.Lachnospira.id.2004.summary.txt.gz.csv
rs56791201	T	C	T	C	0.051823	0.0139803	NA	0.361694	FALSE	FALSE	FALSE	OS1	0.0169591	0.409737	OS1	399054	0.0110697	2.92823e-06	genus.Lachnospira.id.2004	genus.Lachnospira.id.2004	16486	2	1	TRUE	NA	NA	0.00132781	16486	1.70293e-06	399054	TRUE	9.76105e-06	NA	NA	yes	yes	genus.Lachnospira.id.2004.summary.txt.gz.csv
rs1031599	G	T	G	T	-0.078627	0.00962675	NA	0.064143	FALSE	FALSE	FALSE	OS1	0.0335464	0.774137	OS1	399054	0.0175644	6.31376e-06	genus.Lachnoclostridium.id.11308	genus.Lachnoclostridium.id.11308	17398	2	1	TRUE	NA	NA	0.0011506	17398	2.06366e-07	399054	TRUE	1.54351e-05	NA	NA	yes	yes	genus.Lachnoclostridium.id.11308.summary.txt.gz.csv
rs12566975	T	C	T	C	-0.0468097	-0.00121144	NA	0.451755	FALSE	FALSE	FALSE	OS1	0.0163705	0.941009	OS1	399054	0.0105787	9.57204e-06	genus.Lachnoclostridium.id.11308	genus.Lachnoclostridium.id.11308	17921	2	1	TRUE	NA	NA	0.00109149	17921	1.3723e-08	399054	TRUE	1.61387e-05	NA	NA	yes	yes	genus.Lachnoclostridium.id.11308.summary.txt.gz.csv
rs1528479	G	A	G	A	-0.0497798	-0.0101546	NA	0.375608	FALSE	FALSE	FALSE	OS1	0.0168976	0.547876	OS1	399054	0.0111919	9.63976e-06	genus.Lachnoclostridium.id.11308	genus.Lachnoclostridium.id.11308	17477	2	1	TRUE	NA	NA	0.00113081	17477	9.04994e-07	399054	TRUE	2.34205e-05	NA	NA	yes	yes	genus.Lachnoclostridium.id.11308.summary.txt.gz.csv
rs1997204	T	C	T	C	-0.108075	0.0626529	NA	0.044748	FALSE	FALSE	FALSE	OS1	0.0394076	0.111864	OS1	399054	0.0242022	5.97081e-06	genus.Lachnoclostridium.id.11308	genus.Lachnoclostridium.id.11308	14138	2	1	TRUE	NA	NA	0.00140864	14138	6.33418e-06	399054	TRUE	4.25457e-05	NA	NA	yes	yes	genus.Lachnoclostridium.id.11308.summary.txt.gz.csv
rs2385421	A	G	A	G	0.0746186	-0.00383923	NA	0.120465	FALSE	FALSE	FALSE	OS1	0.0250937	0.878402	OS1	399054	0.0180734	7.13717e-06	genus.Lachnoclostridium.id.11308	genus.Lachnoclostridium.id.11308	17903	2	1	TRUE	NA	NA	0.000951312	17903	5.86583e-08	399054	TRUE	6.16017e-05	NA	NA	yes	yes	genus.Lachnoclostridium.id.11308.summary.txt.gz.csv
rs3821998	C	A	C	A	-0.0864066	-0.00915798	NA	0.104772	FALSE	FALSE	FALSE	OS1	0.026585	0.730486	OS1	399054	0.0192519	6.72052e-06	genus.Lachnoclostridium.id.11308	genus.Lachnoclostridium.id.11308	17920	2	1	TRUE	NA	NA	0.00112297	17920	2.9737e-07	399054	TRUE	1.57192e-05	NA	NA	yes	yes	genus.Lachnoclostridium.id.11308.summary.txt.gz.csv
rs4738679	G	A	G	A	-0.0520267	-0.0632319	NA	0.384489	FALSE	FALSE	FALSE	OS1	0.0168204	0.000170439	OS1	399054	0.011404	4.41754e-06	genus.Lachnoclostridium.id.11308	genus.Lachnoclostridium.id.11308	17921	2	1	TRUE	NA	NA	0.00116016	17921	3.54124e-05	399054	TRUE	0.000230719	NA	NA	yes	yes	genus.Lachnoclostridium.id.11308.summary.txt.gz.csv
rs6112314	A	C	A	C	-0.0561715	0.00192005	NA	0.331295	FALSE	FALSE	FALSE	OS1	0.0172991	0.911623	OS1	399054	0.0108174	2.43212e-07	genus.Lachnoclostridium.id.11308	genus.Lachnoclostridium.id.11308	17842	2	1	TRUE	NA	NA	0.00150915	17842	3.08708e-08	399054	TRUE	4.28158e-07	NA	NA	yes	yes	genus.Lachnoclostridium.id.11308.summary.txt.gz.csv
rs615997	T	C	T	C	0.0511752	0.00281034	NA	0.511703	FALSE	FALSE	FALSE	OS1	0.0162448	0.862652	OS1	399054	0.0106491	2.02677e-06	genus.Lachnoclostridium.id.11308	genus.Lachnoclostridium.id.11308	17911	2	1	TRUE	NA	NA	0.00128785	17911	7.49997e-08	399054	TRUE	3.09687e-06	NA	NA	yes	yes	genus.Lachnoclostridium.id.11308.summary.txt.gz.csv
rs62285313	A	G	A	G	0.0864203	-0.0321817	NA	0.0972872	FALSE	FALSE	FALSE	OS1	0.02757	0.2431	OS1	399054	0.0181565	1.58331e-06	genus.Lachnoclostridium.id.11308	genus.Lachnoclostridium.id.11308	16991	2	1	TRUE	NA	NA	0.00133174	16991	3.41439e-06	399054	TRUE	9.66655e-06	NA	NA	yes	yes	genus.Lachnoclostridium.id.11308.summary.txt.gz.csv
rs72829893	G	T	G	T	0.117472	0.0148931	NA	0.102847	FALSE	FALSE	FALSE	OS1	0.0267054	0.577063	OS1	399054	0.0268103	5.57766e-06	genus.Lachnoclostridium.id.11308	genus.Lachnoclostridium.id.11308	12404	2	1	TRUE	NA	NA	0.00154563	12404	7.79367e-07	399054	TRUE	2.47605e-05	NA	NA	yes	yes	genus.Lachnoclostridium.id.11308.summary.txt.gz.csv
rs78068103	A	G	A	G	0.0886199	0.0201421	NA	0.115962	FALSE	FALSE	FALSE	OS1	0.0254263	0.428258	OS1	399054	0.0194248	3.66519e-06	genus.Lachnoclostridium.id.11308	genus.Lachnoclostridium.id.11308	17477	2	1	TRUE	NA	NA	0.00118964	17477	1.57258e-06	399054	TRUE	1.69098e-05	NA	NA	yes	yes	genus.Lachnoclostridium.id.11308.summary.txt.gz.csv
rs789029	C	T	C	T	-0.0641288	-0.0195419	NA	0.139644	FALSE	FALSE	FALSE	OS1	0.0233872	0.403392	OS1	399054	0.0137974	3.75328e-06	genus.Lachnoclostridium.id.11308	genus.Lachnoclostridium.id.11308	17922	2	1	TRUE	NA	NA	0.00120407	17922	1.74963e-06	399054	TRUE	1.22738e-05	NA	NA	yes	yes	genus.Lachnoclostridium.id.11308.summary.txt.gz.csv
rs10262702	T	C	T	C	0.0918017	0.043934	NA	0.124796	FALSE	FALSE	FALSE	OS1	0.0246924	0.0751986	OS1	399054	0.0194885	2.06073e-06	genus.Intestinimonas.id.2062	genus.Intestinimonas.id.2062	11766	2	1	TRUE	NA	NA	0.00188266	11766	7.93308e-06	399054	TRUE	1.42543e-05	NA	NA	yes	yes	genus.Intestinimonas.id.2062.summary.txt.gz.csv
rs11258178	A	G	A	G	0.0660742	0.0137811	NA	0.489938	FALSE	FALSE	FALSE	OS1	0.0163241	0.398547	OS1	399054	0.0134139	6.98195e-07	genus.Intestinimonas.id.2062	genus.Intestinimonas.id.2062	11766	2	1	TRUE	NA	NA	0.00205828	11766	1.78599e-06	399054	TRUE	2.47658e-06	NA	NA	yes	yes	genus.Intestinimonas.id.2062.summary.txt.gz.csv
rs12226153	A	G	A	G	-0.151142	-0.0563246	NA	0.0141409	FALSE	FALSE	FALSE	OS1	0.0696572	0.418747	OS1	399054	0.0306922	5.12171e-07	genus.Intestinimonas.id.2062	genus.Intestinimonas.id.2062	9023	2	1	TRUE	NA	NA	0.00268099	9023	1.63845e-06	399054	TRUE	2.06397e-06	NA	NA	yes	yes	genus.Intestinimonas.id.2062.summary.txt.gz.csv
rs17067892	C	T	C	T	0.107194	0.010552	NA	0.0868994	FALSE	FALSE	FALSE	OS1	0.028825	0.714312	OS1	399054	0.0250013	6.37926e-06	genus.Intestinimonas.id.2062	genus.Intestinimonas.id.2062	11544	2	1	TRUE	NA	NA	0.00159016	11544	3.35816e-07	399054	TRUE	3.12506e-05	NA	NA	yes	yes	genus.Intestinimonas.id.2062.summary.txt.gz.csv
rs1859797	G	A	G	A	0.060368	-0.0252329	NA	0.54958	FALSE	FALSE	FALSE	OS1	0.0163817	0.123486	OS1	399054	0.0131793	4.12235e-06	genus.Intestinimonas.id.2062	genus.Intestinimonas.id.2062	11766	2	1	TRUE	NA	NA	0.00178034	11766	5.94544e-06	399054	TRUE	2.11586e-05	NA	NA	yes	yes	genus.Intestinimonas.id.2062.summary.txt.gz.csv
rs2276760	A	G	A	G	-0.0685234	0.0218411	NA	0.239893	FALSE	FALSE	FALSE	OS1	0.0190948	0.252695	OS1	399054	0.0152546	7.84062e-06	genus.Intestinimonas.id.2062	genus.Intestinimonas.id.2062	12081	2	1	TRUE	NA	NA	0.00166771	12081	3.2786e-06	399054	TRUE	2.35723e-05	NA	NA	yes	yes	genus.Intestinimonas.id.2062.summary.txt.gz.csv
rs2731794	C	T	C	T	0.120632	-0.0145706	NA	0.035072	FALSE	FALSE	FALSE	OS1	0.0445724	0.743747	OS1	399054	0.0257529	1.91744e-06	genus.Intestinimonas.id.2062	genus.Intestinimonas.id.2062	11079	2	1	TRUE	NA	NA	0.00197693	11079	2.67789e-07	399054	TRUE	4.99322e-06	NA	NA	yes	yes	genus.Intestinimonas.id.2062.summary.txt.gz.csv
rs2930225	G	T	G	T	0.0729524	0.0108094	NA	0.233029	FALSE	FALSE	FALSE	OS1	0.0193721	0.576851	OS1	399054	0.0152948	1.34622e-06	genus.Intestinimonas.id.2062	genus.Intestinimonas.id.2062	12003	2	1	TRUE	NA	NA	0.00189212	12003	7.80225e-07	399054	TRUE	4.17289e-06	NA	NA	yes	yes	genus.Intestinimonas.id.2062.summary.txt.gz.csv
rs4113676	A	C	A	C	-0.218507	0.0303648	NA	0.015047	FALSE	FALSE	FALSE	OS1	0.0677597	0.654064	OS1	399054	0.0490152	7.41635e-06	genus.Intestinimonas.id.2062	genus.Intestinimonas.id.2062	3170	2	1	TRUE	NA	NA	0.00623402	3170	5.03232e-07	399054	TRUE	1.10638e-05	NA	NA	yes	yes	genus.Intestinimonas.id.2062.summary.txt.gz.csv
rs4784055	T	C	T	C	-0.175324	0.000940088	NA	0.0499799	FALSE	FALSE	FALSE	OS1	0.0376094	0.980058	OS1	399054	0.038599	8.71812e-07	genus.Intestinimonas.id.2062	genus.Intestinimonas.id.2062	3193	2	1	TRUE	NA	NA	0.00642398	3193	1.56572e-09	399054	TRUE	6.29164e-06	NA	NA	yes	yes	genus.Intestinimonas.id.2062.summary.txt.gz.csv
rs62240188	G	A	G	A	0.130074	-0.0194588	NA	0.0934262	FALSE	FALSE	FALSE	OS1	0.0282378	0.490758	OS1	399054	0.0267179	2.20308e-06	genus.Intestinimonas.id.2062	genus.Intestinimonas.id.2062	10252	2	1	TRUE	NA	NA	0.002307	10252	1.18998e-06	399054	TRUE	2.65385e-06	NA	NA	yes	yes	genus.Intestinimonas.id.2062.summary.txt.gz.csv
rs6934519	C	T	C	T	0.0692373	-0.0218466	NA	0.256975	FALSE	FALSE	FALSE	OS1	0.0186113	0.240462	OS1	399054	0.0151154	8.56956e-06	genus.Intestinimonas.id.2062	genus.Intestinimonas.id.2062	12089	2	1	TRUE	NA	NA	0.00173289	12089	3.45289e-06	399054	TRUE	1.63244e-05	NA	NA	yes	yes	genus.Intestinimonas.id.2062.summary.txt.gz.csv
rs716604	A	G	A	G	0.0818068	0.0160293	NA	0.229992	FALSE	FALSE	FALSE	OS1	0.0193168	0.406646	OS1	399054	0.0165992	8.5663e-07	genus.Intestinimonas.id.2062	genus.Intestinimonas.id.2062	12090	2	1	TRUE	NA	NA	0.00200529	12090	1.72555e-06	399054	TRUE	2.46191e-06	NA	NA	yes	yes	genus.Intestinimonas.id.2062.summary.txt.gz.csv
rs7170984	T	C	T	C	-0.0658116	0.0166299	NA	0.282534	FALSE	FALSE	FALSE	OS1	0.0181176	0.358681	OS1	399054	0.0140767	2.98356e-06	genus.Intestinimonas.id.2062	genus.Intestinimonas.id.2062	12090	2	1	TRUE	NA	NA	0.00180494	12090	2.11129e-06	399054	TRUE	8.70748e-06	NA	NA	yes	yes	genus.Intestinimonas.id.2062.summary.txt.gz.csv
rs72982915	C	T	C	T	0.183158	0.0137409	NA	0.0563698	FALSE	FALSE	FALSE	OS1	0.0354869	0.698601	OS1	399054	0.0402743	4.91157e-06	genus.Intestinimonas.id.2062	genus.Intestinimonas.id.2062	5591	2	1	TRUE	NA	NA	0.00368687	5591	3.7572e-07	399054	TRUE	7.91147e-06	NA	NA	yes	yes	genus.Intestinimonas.id.2062.summary.txt.gz.csv
rs9823439	T	C	T	C	-0.0581947	-0.0246275	NA	0.461945	FALSE	FALSE	FALSE	OS1	0.0163901	0.132946	OS1	399054	0.0131455	9.85876e-06	genus.Intestinimonas.id.2062	genus.Intestinimonas.id.2062	11766	2	1	TRUE	NA	NA	0.00166317	11766	5.65777e-06	399054	TRUE	3.99989e-05	NA	NA	yes	yes	genus.Intestinimonas.id.2062.summary.txt.gz.csv
rs11109097	C	T	C	T	0.0624272	-0.0252993	NA	0.49057	FALSE	FALSE	FALSE	OS1	0.0164086	0.123116	OS1	399054	0.0138539	5.49484e-06	genus.Intestinibacter.id.11345	genus.Intestinibacter.id.11345	11886	2	1	TRUE	NA	NA	0.00170568	11886	5.9572e-06	399054	TRUE	2.9559e-05	NA	NA	yes	yes	genus.Intestinibacter.id.11345.summary.txt.gz.csv
rs118030283	G	A	G	A	-0.151829	-0.025195	NA	0.0455909	FALSE	FALSE	FALSE	OS1	0.0392212	0.520626	OS1	399054	0.0324471	2.67439e-06	genus.Intestinibacter.id.11345	genus.Intestinibacter.id.11345	8830	2	1	TRUE	NA	NA	0.00247411	8830	1.03409e-06	399054	TRUE	5.85133e-06	NA	NA	yes	yes	genus.Intestinibacter.id.11345.summary.txt.gz.csv
rs16938435	T	C	T	C	-0.112189	-0.0224882	NA	0.0967013	FALSE	FALSE	FALSE	OS1	0.0276834	0.4166	OS1	399054	0.0235439	1.80097e-06	genus.Intestinibacter.id.11345	genus.Intestinibacter.id.11345	12303	2	1	TRUE	NA	NA	0.00184246	12303	1.65364e-06	399054	TRUE	5.3342e-06	NA	NA	yes	yes	genus.Intestinibacter.id.11345.summary.txt.gz.csv
rs2098844	C	T	C	T	-0.0575295	-0.00487721	NA	0.377894	FALSE	FALSE	FALSE	OS1	0.0168803	0.772636	OS1	399054	0.0128416	6.78879e-06	genus.Intestinibacter.id.11345	genus.Intestinibacter.id.11345	12291	2	1	TRUE	NA	NA	0.0016305	12291	2.09196e-07	399054	TRUE	1.29346e-05	NA	NA	yes	yes	genus.Intestinibacter.id.11345.summary.txt.gz.csv
rs2702387	A	G	A	G	0.0608559	0.0142602	NA	0.405983	FALSE	FALSE	FALSE	OS1	0.0165765	0.389642	OS1	399054	0.0132145	4.25994e-06	genus.Intestinibacter.id.11345	genus.Intestinibacter.id.11345	12291	2	1	TRUE	NA	NA	0.0017228	12291	1.85454e-06	399054	TRUE	1.15593e-05	NA	NA	yes	yes	genus.Intestinibacter.id.11345.summary.txt.gz.csv
rs4327025	G	A	G	A	-0.0810346	-0.0113721	NA	0.185452	FALSE	FALSE	FALSE	OS1	0.0208634	0.585704	OS1	399054	0.0154397	1.64326e-07	genus.Intestinibacter.id.11345	genus.Intestinibacter.id.11345	12303	2	1	TRUE	NA	NA	0.00223436	12303	7.44529e-07	399054	TRUE	3.91572e-07	NA	NA	yes	yes	genus.Intestinibacter.id.11345.summary.txt.gz.csv
rs447950	A	G	A	G	0.0628342	-0.0220401	NA	0.376363	FALSE	FALSE	FALSE	OS1	0.0168455	0.190749	OS1	399054	0.0136652	5.63911e-06	genus.Intestinibacter.id.11345	genus.Intestinibacter.id.11345	12303	2	1	TRUE	NA	NA	0.00171582	12303	4.28971e-06	399054	TRUE	1.6994e-05	NA	NA	yes	yes	genus.Intestinibacter.id.11345.summary.txt.gz.csv
rs478972	T	C	T	C	-0.142681	-0.0113183	NA	0.091109	FALSE	FALSE	FALSE	OS1	0.0280581	0.686664	OS1	399054	0.0297116	1.81991e-06	genus.Intestinibacter.id.11345	genus.Intestinibacter.id.11345	10333	2	1	TRUE	NA	NA	0.00222725	10333	4.07771e-07	399054	TRUE	2.93741e-06	NA	NA	yes	yes	genus.Intestinibacter.id.11345.summary.txt.gz.csv
rs6062862	A	G	A	G	0.0924508	-0.0316929	NA	0.082459	FALSE	FALSE	FALSE	OS1	0.0294735	0.28224	OS1	399054	0.0204658	6.67984e-06	genus.Intestinibacter.id.11345	genus.Intestinibacter.id.11345	12189	2	1	TRUE	NA	NA	0.00167163	12189	2.89754e-06	399054	TRUE	2.01368e-05	NA	NA	yes	yes	genus.Intestinibacter.id.11345.summary.txt.gz.csv
rs62430350	T	C	T	C	0.151096	0.0545172	NA	0.036651	FALSE	FALSE	FALSE	OS1	0.0440572	0.215932	OS1	399054	0.0351476	6.84229e-06	genus.Intestinibacter.id.11345	genus.Intestinibacter.id.11345	7650	2	1	TRUE	NA	NA	0.00241055	7650	3.83709e-06	399054	TRUE	4.37715e-05	NA	NA	yes	yes	genus.Intestinibacter.id.11345.summary.txt.gz.csv
rs68093214	C	T	C	T	0.0662258	0.0525014	NA	0.240508	FALSE	FALSE	FALSE	OS1	0.0188384	0.00532084	OS1	399054	0.0149877	9.25769e-06	genus.Intestinibacter.id.11345	genus.Intestinibacter.id.11345	11886	2	1	TRUE	NA	NA	0.00164024	11886	1.94633e-05	399054	TRUE	0.000104879	NA	NA	yes	yes	genus.Intestinibacter.id.11345.summary.txt.gz.csv
rs6875660	C	T	C	T	0.0890455	-0.0599337	NA	0.0604262	FALSE	FALSE	FALSE	OS1	0.034232	0.0799797	OS1	399054	0.0193905	3.05781e-06	genus.Intestinibacter.id.11345	genus.Intestinibacter.id.11345	12293	2	1	TRUE	NA	NA	0.00171283	12293	7.68148e-06	399054	TRUE	2.45399e-05	NA	NA	yes	yes	genus.Intestinibacter.id.11345.summary.txt.gz.csv
rs893394	G	A	G	A	0.0583322	-0.0254336	NA	0.453812	FALSE	FALSE	FALSE	OS1	0.0165372	0.124057	OS1	399054	0.0130729	7.85038e-06	genus.Intestinibacter.id.11345	genus.Intestinibacter.id.11345	11886	2	1	TRUE	NA	NA	0.00167255	11886	5.92734e-06	399054	TRUE	3.56309e-05	NA	NA	yes	yes	genus.Intestinibacter.id.11345.summary.txt.gz.csv
rs9348442	C	T	C	T	0.099082	0.0162283	NA	0.125632	FALSE	FALSE	FALSE	OS1	0.024537	0.508369	OS1	399054	0.0221625	6.25936e-06	genus.Intestinibacter.id.11345	genus.Intestinibacter.id.11345	12303	2	1	TRUE	NA	NA	0.0016222	12303	1.09616e-06	399054	TRUE	1.80603e-05	NA	NA	yes	yes	genus.Intestinibacter.id.11345.summary.txt.gz.csv
rs10044993	C	A	C	A	0.139547	0.043539	NA	0.085533	FALSE	FALSE	FALSE	OS1	0.0291987	0.135928	OS1	399054	0.0316748	8.06668e-06	genus.Hungatella.id.11306	genus.Hungatella.id.11306	4209	2	1	TRUE	NA	NA	0.00459243	4209	5.57183e-06	399054	TRUE	2.37445e-05	NA	NA	yes	yes	genus.Hungatella.id.11306.summary.txt.gz.csv
rs13128780	T	C	T	C	-0.149725	0.0148023	NA	0.188425	FALSE	FALSE	FALSE	OS1	0.0207998	0.476679	OS1	399054	0.0312777	1.74998e-06	genus.Hungatella.id.11306	genus.Hungatella.id.11306	3999	2	1	TRUE	NA	NA	0.00570036	3999	1.26914e-06	399054	TRUE	2.77003e-06	NA	NA	yes	yes	genus.Hungatella.id.11306.summary.txt.gz.csv
rs13249325	T	G	T	G	-0.100023	0.00511187	NA	0.469044	FALSE	FALSE	FALSE	OS1	0.0163285	0.754232	OS1	399054	0.0225883	9.69162e-06	genus.Hungatella.id.11306	genus.Hungatella.id.11306	4209	2	1	TRUE	NA	NA	0.00463912	4209	2.45605e-07	399054	TRUE	1.24816e-05	NA	NA	yes	yes	genus.Hungatella.id.11306.summary.txt.gz.csv
rs17092615	G	A	G	A	0.152235	-0.0255908	NA	0.138541	FALSE	FALSE	FALSE	OS1	0.0237199	0.280644	OS1	399054	0.0337867	7.37677e-06	genus.Hungatella.id.11306	genus.Hungatella.id.11306	4009	2	1	TRUE	NA	NA	0.00504105	4009	2.91683e-06	399054	TRUE	1.23446e-05	NA	NA	yes	yes	genus.Hungatella.id.11306.summary.txt.gz.csv
rs72759041	G	T	G	T	-0.126025	-0.0456461	NA	0.208394	FALSE	FALSE	FALSE	OS1	0.0200787	0.0230044	OS1	399054	0.0282242	3.86095e-06	genus.Hungatella.id.11306	genus.Hungatella.id.11306	3910	2	1	TRUE	NA	NA	0.0050758	3910	1.29509e-05	399054	TRUE	2.49505e-05	NA	NA	yes	yes	genus.Hungatella.id.11306.summary.txt.gz.csv
rs10048062	C	T	C	T	-0.147352	-0.0378599	NA	0.0890284	FALSE	FALSE	FALSE	OS1	0.0287559	0.187973	OS1	399054	0.0336531	8.58873e-06	genus.Howardella.id.2000	genus.Howardella.id.2000	3800	2	1	TRUE	NA	NA	0.00502251	3800	4.34384e-06	399054	TRUE	2.38067e-05	NA	NA	yes	yes	genus.Howardella.id.2000.summary.txt.gz.csv
rs12452946	A	G	A	G	-0.105833	-0.00595941	NA	0.497455	FALSE	FALSE	FALSE	OS1	0.016302	0.71469	OS1	399054	0.0228941	3.80393e-06	genus.Howardella.id.2000	genus.Howardella.id.2000	3800	2	1	TRUE	NA	NA	0.00559506	3800	3.34885e-07	399054	TRUE	5.10342e-06	NA	NA	yes	yes	genus.Howardella.id.2000.summary.txt.gz.csv
rs1484873	A	G	A	G	-0.227831	-0.0448928	NA	0.152536	FALSE	FALSE	FALSE	OS1	0.0228122	0.0490761	OS1	399054	0.046335	2.55918e-06	genus.Howardella.id.2000	genus.Howardella.id.2000	3608	2	1	TRUE	NA	NA	0.00666008	3608	9.70477e-06	399054	TRUE	2.56817e-06	NA	NA	yes	yes	genus.Howardella.id.2000.summary.txt.gz.csv
rs17167098	G	A	G	A	-0.169366	-0.0214982	NA	0.136667	FALSE	FALSE	FALSE	OS1	0.0237863	0.366099	OS1	399054	0.0352068	1.12323e-06	genus.Howardella.id.2000	genus.Howardella.id.2000	3586	2	1	TRUE	NA	NA	0.00641556	3586	2.04701e-06	399054	TRUE	2.62619e-06	NA	NA	yes	yes	genus.Howardella.id.2000.summary.txt.gz.csv
rs2154047	C	A	C	A	-0.192557	-0.0248801	NA	0.088627	FALSE	FALSE	FALSE	OS1	0.0286925	0.385873	OS1	399054	0.0420093	9.97042e-06	genus.Howardella.id.2000	genus.Howardella.id.2000	3623	2	1	TRUE	NA	NA	0.00576881	3623	1.88424e-06	399054	TRUE	7.61347e-06	NA	NA	yes	yes	genus.Howardella.id.2000.summary.txt.gz.csv
rs36081916	T	C	T	C	-0.18123	0.0227536	NA	0.0888995	FALSE	FALSE	FALSE	OS1	0.0290944	0.434178	OS1	399054	0.0402987	4.7004e-06	genus.Howardella.id.2000	genus.Howardella.id.2000	3216	2	1	TRUE	NA	NA	0.00625326	3216	1.53268e-06	399054	TRUE	1.06328e-05	NA	NA	yes	yes	genus.Howardella.id.2000.summary.txt.gz.csv
rs3791893	A	G	A	G	0.147035	0.036244	NA	0.143758	FALSE	FALSE	FALSE	OS1	0.0232541	0.119089	OS1	399054	0.034023	9.49716e-06	genus.Howardella.id.2000	genus.Howardella.id.2000	3795	2	1	TRUE	NA	NA	0.00489984	3795	6.08753e-06	399054	TRUE	3.38409e-05	NA	NA	yes	yes	genus.Howardella.id.2000.summary.txt.gz.csv
rs609430	T	G	T	G	-0.112045	0.020081	NA	0.348211	FALSE	FALSE	FALSE	OS1	0.0170658	0.239322	OS1	399054	0.0239328	3.34484e-06	genus.Howardella.id.2000	genus.Howardella.id.2000	3798	2	1	TRUE	NA	NA	0.00574083	3798	3.46966e-06	399054	TRUE	5.61819e-06	NA	NA	yes	yes	genus.Howardella.id.2000.summary.txt.gz.csv
rs672217	G	A	G	A	0.164146	-0.00999422	NA	0.198075	FALSE	FALSE	FALSE	OS1	0.0204257	0.624633	OS1	399054	0.0349993	3.52468e-06	genus.Howardella.id.2000	genus.Howardella.id.2000	3611	2	1	TRUE	NA	NA	0.0060578	3611	5.99949e-07	399054	TRUE	3.8891e-06	NA	NA	yes	yes	genus.Howardella.id.2000.summary.txt.gz.csv
rs901099	T	G	T	G	-0.12718	0.000740024	NA	0.299383	FALSE	FALSE	FALSE	OS1	0.0178268	0.966888	OS1	399054	0.0250924	6.52858e-07	genus.Howardella.id.2000	genus.Howardella.id.2000	3647	2	1	TRUE	NA	NA	0.00699851	3647	4.31833e-09	399054	TRUE	4.78012e-07	NA	NA	yes	yes	genus.Howardella.id.2000.summary.txt.gz.csv
rs10885477	T	C	T	C	-0.135137	-0.054892	NA	0.0498297	FALSE	FALSE	FALSE	OS1	0.0374923	0.14317	OS1	399054	0.0301894	8.59833e-06	genus.Holdemania.id.2157	genus.Holdemania.id.2157	8690	2	1	TRUE	NA	NA	0.002301	8690	5.37158e-06	399054	TRUE	2.52349e-05	NA	NA	yes	yes	genus.Holdemania.id.2157.summary.txt.gz.csv
rs11080063	G	A	G	A	-0.0665238	-0.00507977	NA	0.406127	FALSE	FALSE	FALSE	OS1	0.0165746	0.75924	OS1	399054	0.0149837	6.66887e-06	genus.Holdemania.id.2157	genus.Holdemania.id.2157	9103	2	1	TRUE	NA	NA	0.00216115	9103	2.35382e-07	399054	TRUE	1.40949e-05	NA	NA	yes	yes	genus.Holdemania.id.2157.summary.txt.gz.csv
rs111745969	A	G	A	G	0.120677	-0.0278226	NA	0.136755	FALSE	FALSE	FALSE	OS1	0.0238375	0.243139	OS1	399054	0.0265781	3.70776e-06	genus.Holdemania.id.2157	genus.Holdemania.id.2157	8233	2	1	TRUE	NA	NA	0.0024984	8233	3.41384e-06	399054	TRUE	1.51641e-05	NA	NA	yes	yes	genus.Holdemania.id.2157.summary.txt.gz.csv
rs113593397	A	G	A	G	-0.128935	-0.0366863	NA	0.096922	FALSE	FALSE	FALSE	OS1	0.0276165	0.18404	OS1	399054	0.0282526	9.35728e-06	genus.Holdemania.id.2157	genus.Holdemania.id.2157	8296	2	1	TRUE	NA	NA	0.00250478	8296	4.42221e-06	399054	TRUE	1.52366e-05	NA	NA	yes	yes	genus.Holdemania.id.2157.summary.txt.gz.csv
rs116500994	G	T	G	T	-0.13755	0.0449887	NA	0.0466442	FALSE	FALSE	FALSE	OS1	0.0386745	0.244722	OS1	399054	0.0293386	2.34479e-06	genus.Holdemania.id.2157	genus.Holdemania.id.2157	8432	2	1	TRUE	NA	NA	0.00260068	8432	3.39099e-06	399054	TRUE	7.82054e-06	NA	NA	yes	yes	genus.Holdemania.id.2157.summary.txt.gz.csv
rs12701617	A	G	A	G	-0.0660617	-0.0174115	NA	0.465712	FALSE	FALSE	FALSE	OS1	0.0163179	0.285962	OS1	399054	0.0149427	9.51844e-06	genus.Holdemania.id.2157	genus.Holdemania.id.2157	9106	2	1	TRUE	NA	NA	0.0021423	9106	2.85307e-06	399054	TRUE	2.55056e-05	NA	NA	yes	yes	genus.Holdemania.id.2157.summary.txt.gz.csv
rs1867876	T	C	T	C	0.0842919	-0.0166559	NA	0.298817	FALSE	FALSE	FALSE	OS1	0.0177905	0.34916	OS1	399054	0.0162192	2.7388e-07	genus.Holdemania.id.2157	genus.Holdemania.id.2157	9109	2	1	TRUE	NA	NA	0.002957	9109	2.19649e-06	399054	TRUE	5.85045e-07	NA	NA	yes	yes	genus.Holdemania.id.2157.summary.txt.gz.csv
rs4146507	C	T	C	T	0.079488	0.0136215	NA	0.243932	FALSE	FALSE	FALSE	OS1	0.0189845	0.473061	OS1	399054	0.0177002	7.22973e-06	genus.Holdemania.id.2157	genus.Holdemania.id.2157	9108	2	1	TRUE	NA	NA	0.00220982	9108	1.29009e-06	399054	TRUE	1.48182e-05	NA	NA	yes	yes	genus.Holdemania.id.2157.summary.txt.gz.csv
rs6133067	T	C	T	C	0.0910829	0.024415	NA	0.21855	FALSE	FALSE	FALSE	OS1	0.0202951	0.228976	OS1	399054	0.0178561	5.16929e-07	genus.Holdemania.id.2157	genus.Holdemania.id.2157	8863	2	1	TRUE	NA	NA	0.00292782	8863	3.6266e-06	399054	TRUE	1.14344e-06	NA	NA	yes	yes	genus.Holdemania.id.2157.summary.txt.gz.csv
rs73139538	G	A	G	A	-0.148594	-0.00963447	NA	0.0295637	FALSE	FALSE	FALSE	OS1	0.0483211	0.841962	OS1	399054	0.0327469	7.77178e-06	genus.Holdemania.id.2157	genus.Holdemania.id.2157	8095	2	1	TRUE	NA	NA	0.00253774	8095	9.96214e-08	399054	TRUE	8.11874e-06	NA	NA	yes	yes	genus.Holdemania.id.2157.summary.txt.gz.csv
rs77293403	A	G	A	G	0.164556	0.00992706	NA	0.0352705	FALSE	FALSE	FALSE	OS1	0.0443137	0.822744	OS1	399054	0.0341775	1.77466e-06	genus.Holdemania.id.2157	genus.Holdemania.id.2157	7585	2	1	TRUE	NA	NA	0.00304778	7585	1.25758e-07	399054	TRUE	2.17618e-06	NA	NA	yes	yes	genus.Holdemania.id.2157.summary.txt.gz.csv
rs80149660	C	T	C	T	-0.232987	0.0244188	NA	0.043811	FALSE	FALSE	FALSE	OS1	0.0397917	0.539436	OS1	399054	0.0519183	6.04217e-06	genus.Holdemania.id.2157	genus.Holdemania.id.2157	3283	2	1	TRUE	NA	NA	0.00610042	3283	9.437e-07	399054	TRUE	1.04042e-05	NA	NA	yes	yes	genus.Holdemania.id.2157.summary.txt.gz.csv
rs9500080	C	T	C	T	0.0926764	0.000528187	NA	0.172078	FALSE	FALSE	FALSE	OS1	0.0217205	0.980599	OS1	399054	0.0178886	4.08515e-07	genus.Holdemania.id.2157	genus.Holdemania.id.2157	9106	2	1	TRUE	NA	NA	0.00293951	9106	1.48186e-09	399054	TRUE	3.11714e-07	NA	NA	yes	yes	genus.Holdemania.id.2157.summary.txt.gz.csv
rs9529719	T	C	T	C	0.074038	0.00217972	NA	0.324206	FALSE	FALSE	FALSE	OS1	0.0174093	0.900362	OS1	399054	0.0160494	5.96669e-06	genus.Holdemania.id.2157	genus.Holdemania.id.2157	9107	2	1	TRUE	NA	NA	0.00233182	9107	3.92834e-08	399054	TRUE	5.6079e-06	NA	NA	yes	yes	genus.Holdemania.id.2157.summary.txt.gz.csv
rs967319	T	C	T	C	0.0788638	0.019394	NA	0.239222	FALSE	FALSE	FALSE	OS1	0.019072	0.309209	OS1	399054	0.0176744	8.38155e-06	genus.Holdemania.id.2157	genus.Holdemania.id.2157	9108	2	1	TRUE	NA	NA	0.00218168	9108	2.59126e-06	399054	TRUE	2.06024e-05	NA	NA	yes	yes	genus.Holdemania.id.2157.summary.txt.gz.csv
rs12513188	G	A	G	A	0.0903906	-0.00679518	NA	0.270092	FALSE	FALSE	FALSE	OS1	0.0184119	0.71208	OS1	399054	0.0195276	4.6548e-06	genus.Holdemanella.id.11393	genus.Holdemanella.id.11393	7700	2	1	TRUE	NA	NA	0.00277564	7700	3.4133e-07	399054	TRUE	5.8521e-06	NA	NA	yes	yes	genus.Holdemanella.id.11393.summary.txt.gz.csv
rs17586763	T	C	T	C	-0.227285	-0.00358478	NA	0.050679	FALSE	FALSE	FALSE	OS1	0.0370969	0.923018	OS1	399054	0.0510135	7.71949e-06	genus.Holdemanella.id.11393	genus.Holdemanella.id.11393	3817	2	1	TRUE	NA	NA	0.00517633	3817	2.34002e-08	399054	TRUE	9.85075e-06	NA	NA	yes	yes	genus.Holdemanella.id.11393.summary.txt.gz.csv
rs1926302	G	A	G	A	-0.107972	0.0279607	NA	0.224989	FALSE	FALSE	FALSE	OS1	0.0196016	0.153739	OS1	399054	0.0231421	7.50141e-06	genus.Holdemanella.id.11393	genus.Holdemanella.id.11393	7702	2	1	TRUE	NA	NA	0.00281903	7702	5.09896e-06	399054	TRUE	9.75577e-06	NA	NA	yes	yes	genus.Holdemanella.id.11393.summary.txt.gz.csv
rs34187114	C	A	C	A	-0.104505	0.0266	NA	0.111064	FALSE	FALSE	FALSE	OS1	0.0259242	0.30486	OS1	399054	0.022601	5.13495e-06	genus.Holdemanella.id.11393	genus.Holdemanella.id.11393	7704	2	1	TRUE	NA	NA	0.00276831	7704	2.63829e-06	399054	TRUE	9.14965e-06	NA	NA	yes	yes	genus.Holdemanella.id.11393.summary.txt.gz.csv
rs35228298	G	A	G	A	0.0934832	-0.014439	NA	0.160781	FALSE	FALSE	FALSE	OS1	0.0222598	0.516559	OS1	399054	0.0202886	7.29849e-06	genus.Holdemanella.id.11393	genus.Holdemanella.id.11393	7456	2	1	TRUE	NA	NA	0.00284014	7456	1.05439e-06	399054	TRUE	7.64333e-06	NA	NA	yes	yes	genus.Holdemanella.id.11393.summary.txt.gz.csv
rs4541991	T	C	T	C	-0.0927334	-0.0119185	NA	0.323694	FALSE	FALSE	FALSE	OS1	0.017417	0.493782	OS1	399054	0.0194435	2.10094e-06	genus.Holdemanella.id.11393	genus.Holdemanella.id.11393	7657	2	1	TRUE	NA	NA	0.00296272	7657	1.17346e-06	399054	TRUE	3.69617e-06	NA	NA	yes	yes	genus.Holdemanella.id.11393.summary.txt.gz.csv
rs607782	T	C	T	C	-0.0854214	0.0200171	NA	0.388541	FALSE	FALSE	FALSE	OS1	0.016904	0.236349	OS1	399054	0.0172515	7.19447e-07	genus.Holdemanella.id.11393	genus.Holdemanella.id.11393	7456	2	1	TRUE	NA	NA	0.00327841	7456	3.51392e-06	399054	TRUE	2.11018e-06	NA	NA	yes	yes	genus.Holdemanella.id.11393.summary.txt.gz.csv
rs62113381	T	C	T	C	-0.105447	-0.0168045	NA	0.130947	FALSE	FALSE	FALSE	OS1	0.0241729	0.486944	OS1	399054	0.0232029	5.53879e-06	genus.Holdemanella.id.11393	genus.Holdemanella.id.11393	7310	2	1	TRUE	NA	NA	0.00281813	7310	1.21105e-06	399054	TRUE	1.0439e-05	NA	NA	yes	yes	genus.Holdemanella.id.11393.summary.txt.gz.csv
rs73011279	T	C	T	C	-0.0961669	-0.00488368	NA	0.233158	FALSE	FALSE	FALSE	OS1	0.0193381	0.800622	OS1	399054	0.0199336	1.36046e-06	genus.Holdemanella.id.11393	genus.Holdemanella.id.11393	7456	2	1	TRUE	NA	NA	0.00311268	7456	1.59822e-07	399054	TRUE	2.10657e-06	NA	NA	yes	yes	genus.Holdemanella.id.11393.summary.txt.gz.csv
rs75764681	T	C	T	C	-0.283103	0.017099	NA	0.0452381	FALSE	FALSE	FALSE	OS1	0.0393503	0.663901	OS1	399054	0.0598999	1.94273e-06	genus.Holdemanella.id.11393	genus.Holdemanella.id.11393	3003	2	1	TRUE	NA	NA	0.00738838	3003	4.73168e-07	399054	TRUE	3.09433e-06	NA	NA	yes	yes	genus.Holdemanella.id.11393.summary.txt.gz.csv
rs8113760	G	A	G	A	0.078999	0.00149982	NA	0.31123	FALSE	FALSE	FALSE	OS1	0.017671	0.932361	OS1	399054	0.01734	4.62395e-06	genus.Holdemanella.id.11393	genus.Holdemanella.id.11393	7456	2	1	TRUE	NA	NA	0.00277681	7456	1.80521e-08	399054	TRUE	6.79457e-06	NA	NA	yes	yes	genus.Holdemanella.id.11393.summary.txt.gz.csv
rs10781340	G	A	G	A	0.0948915	0.00322937	NA	0.126051	FALSE	FALSE	FALSE	OS1	0.0246998	0.895977	OS1	399054	0.0203221	4.32266e-06	genus.Haemophilus.id.3698	genus.Haemophilus.id.3698	9037	2	1	TRUE	NA	NA	0.00240737	9037	4.2837e-08	399054	TRUE	4.31001e-06	NA	NA	yes	yes	genus.Haemophilus.id.3698.summary.txt.gz.csv
rs111582866	G	A	G	A	-0.124265	0.00122966	NA	0.0879405	FALSE	FALSE	FALSE	OS1	0.0288705	0.966027	OS1	399054	0.026016	1.27347e-06	genus.Haemophilus.id.3698	genus.Haemophilus.id.3698	8370	2	1	TRUE	NA	NA	0.00271903	8370	4.54603e-09	399054	TRUE	2.37399e-06	NA	NA	yes	yes	genus.Haemophilus.id.3698.summary.txt.gz.csv
rs35509	G	A	G	A	0.128249	0.0666398	NA	0.0427955	FALSE	FALSE	FALSE	OS1	0.0404722	0.0996483	OS1	399054	0.0268779	2.00952e-06	genus.Haemophilus.id.3698	genus.Haemophilus.id.3698	8430	2	1	TRUE	NA	NA	0.00269414	8430	6.79393e-06	399054	TRUE	7.3688e-06	NA	NA	yes	yes	genus.Haemophilus.id.3698.summary.txt.gz.csv
rs4822728	T	C	T	C	0.0705861	0.0127077	NA	0.483249	FALSE	FALSE	FALSE	OS1	0.016296	0.435507	OS1	399054	0.0151388	3.47849e-06	genus.Haemophilus.id.3698	genus.Haemophilus.id.3698	9119	2	1	TRUE	NA	NA	0.00237887	9119	1.52385e-06	399054	TRUE	7.06819e-06	NA	NA	yes	yes	genus.Haemophilus.id.3698.summary.txt.gz.csv
rs76022354	C	T	C	T	0.244638	0.00818517	NA	0.0496861	FALSE	FALSE	FALSE	OS1	0.0376058	0.827696	OS1	399054	0.0505504	1.83031e-06	genus.Haemophilus.id.3698	genus.Haemophilus.id.3698	3618	2	1	TRUE	NA	NA	0.00643523	3618	1.18718e-07	399054	TRUE	1.65763e-06	NA	NA	yes	yes	genus.Haemophilus.id.3698.summary.txt.gz.csv
rs78909003	T	C	T	C	-0.246256	0.014062	NA	0.0549756	FALSE	FALSE	FALSE	OS1	0.0359786	0.695913	OS1	399054	0.0503924	1.66745e-06	genus.Haemophilus.id.3698	genus.Haemophilus.id.3698	3559	2	1	TRUE	NA	NA	0.00666888	3559	3.82804e-07	399054	TRUE	1.41917e-06	NA	NA	yes	yes	genus.Haemophilus.id.3698.summary.txt.gz.csv
rs9328464	T	C	T	C	0.0723095	-0.0251939	NA	0.445906	FALSE	FALSE	FALSE	OS1	0.0163693	0.123781	OS1	399054	0.0148799	1.42269e-06	genus.Haemophilus.id.3698	genus.Haemophilus.id.3698	9119	2	1	TRUE	NA	NA	0.00258352	9119	5.93606e-06	399054	TRUE	4.81694e-06	NA	NA	yes	yes	genus.Haemophilus.id.3698.summary.txt.gz.csv
rs9382510	C	T	C	T	-0.093521	-0.0274014	NA	0.264667	FALSE	FALSE	FALSE	OS1	0.0186187	0.141099	OS1	399054	0.0172649	7.12051e-08	genus.Haemophilus.id.3698	genus.Haemophilus.id.3698	9117	2	1	TRUE	NA	NA	0.00320878	9117	5.42769e-06	399054	TRUE	2.8524e-07	NA	NA	yes	yes	genus.Haemophilus.id.3698.summary.txt.gz.csv
rs9895850	T	C	T	C	-0.192957	-0.029064	NA	0.0441582	FALSE	FALSE	FALSE	OS1	0.0393816	0.460509	OS1	399054	0.0416755	2.1406e-06	genus.Haemophilus.id.3698	genus.Haemophilus.id.3698	4592	2	1	TRUE	NA	NA	0.0046486	4592	1.36488e-06	399054	TRUE	6.16008e-06	NA	NA	yes	yes	genus.Haemophilus.id.3698.summary.txt.gz.csv
rs13412653	A	C	A	C	0.107597	-0.00363271	NA	0.370574	FALSE	FALSE	FALSE	OS1	0.0168287	0.829093	OS1	399054	0.0239228	8.61141e-06	genus.Gordonibacter.id.821	genus.Gordonibacter.id.821	3723	2	1	TRUE	NA	NA	0.00540713	3723	1.1677e-07	399054	TRUE	8.52775e-06	NA	NA	yes	yes	genus.Gordonibacter.id.821.summary.txt.gz.csv
rs16955299	G	A	G	A	-0.196423	-0.0631563	NA	0.0991251	FALSE	FALSE	FALSE	OS1	0.0274536	0.0214215	OS1	399054	0.0433538	6.37019e-06	genus.Gordonibacter.id.821	genus.Gordonibacter.id.821	3572	2	1	TRUE	NA	NA	0.00571705	3572	1.32617e-05	399054	TRUE	1.79448e-05	NA	NA	yes	yes	genus.Gordonibacter.id.821.summary.txt.gz.csv
rs322296	G	A	G	A	0.17869	0.0346123	NA	0.0745313	FALSE	FALSE	FALSE	OS1	0.0311964	0.267217	OS1	399054	0.037722	4.02422e-06	genus.Gordonibacter.id.821	genus.Gordonibacter.id.821	3595	2	1	TRUE	NA	NA	0.00620653	3595	3.08476e-06	399054	TRUE	4.11485e-06	NA	NA	yes	yes	genus.Gordonibacter.id.821.summary.txt.gz.csv
rs35042269	C	A	C	A	-0.180293	0.0523058	NA	0.112962	FALSE	FALSE	FALSE	OS1	0.0256309	0.0412772	OS1	399054	0.0403296	8.10852e-06	genus.Gordonibacter.id.821	genus.Gordonibacter.id.821	3595	2	1	TRUE	NA	NA	0.00553148	3595	1.04361e-05	399054	TRUE	2.10919e-05	NA	NA	yes	yes	genus.Gordonibacter.id.821.summary.txt.gz.csv
rs3765837	T	G	T	G	-0.190729	-0.110363	NA	0.0719423	FALSE	FALSE	FALSE	OS1	0.0324944	0.000682857	OS1	399054	0.0433608	7.16906e-06	genus.Gordonibacter.id.821	genus.Gordonibacter.id.821	3556	2	1	TRUE	NA	NA	0.00541453	3556	2.8906e-05	399054	TRUE	5.00176e-05	NA	NA	yes	yes	genus.Gordonibacter.id.821.summary.txt.gz.csv
rs4596722	A	G	A	G	0.102908	-0.00987012	NA	0.500324	FALSE	FALSE	FALSE	OS1	0.0163188	0.545291	OS1	399054	0.0231571	9.0568e-06	genus.Gordonibacter.id.821	genus.Gordonibacter.id.821	3723	2	1	TRUE	NA	NA	0.00527927	3723	9.16724e-07	399054	TRUE	1.29632e-05	NA	NA	yes	yes	genus.Gordonibacter.id.821.summary.txt.gz.csv
rs71545975	A	G	A	G	-0.153972	-0.0118319	NA	0.171946	FALSE	FALSE	FALSE	OS1	0.0216066	0.583963	OS1	399054	0.0338918	7.03944e-06	genus.Gordonibacter.id.821	genus.Gordonibacter.id.821	3556	2	1	TRUE	NA	NA	0.00577382	3556	7.51461e-07	399054	TRUE	7.95037e-06	NA	NA	yes	yes	genus.Gordonibacter.id.821.summary.txt.gz.csv
rs72714787	C	A	C	A	0.181405	-0.0194447	NA	0.131861	FALSE	FALSE	FALSE	OS1	0.0241	0.419763	OS1	399054	0.0377102	1.42889e-06	genus.Gordonibacter.id.821	genus.Gordonibacter.id.821	3723	2	1	TRUE	NA	NA	0.00618057	3723	1.63132e-06	399054	TRUE	2.5374e-06	NA	NA	yes	yes	genus.Gordonibacter.id.821.summary.txt.gz.csv
rs72939513	A	G	A	G	-0.21399	-0.0706043	NA	0.0508063	FALSE	FALSE	FALSE	OS1	0.0372671	0.0581527	OS1	399054	0.0490592	7.98199e-06	genus.Gordonibacter.id.821	genus.Gordonibacter.id.821	3435	2	1	TRUE	NA	NA	0.00551151	3435	8.99451e-06	399054	TRUE	3.13201e-05	NA	NA	yes	yes	genus.Gordonibacter.id.821.summary.txt.gz.csv
rs7294633	C	T	C	T	0.12867	0.00879314	NA	0.273592	FALSE	FALSE	FALSE	OS1	0.018319	0.631226	OS1	399054	0.0249946	3.43763e-07	genus.Gordonibacter.id.821	genus.Gordonibacter.id.821	3723	2	1	TRUE	NA	NA	0.00707163	3723	5.77371e-07	399054	TRUE	3.95322e-07	NA	NA	yes	yes	genus.Gordonibacter.id.821.summary.txt.gz.csv
rs768830	G	A	G	A	0.149852	-0.000785471	NA	0.15654	FALSE	FALSE	FALSE	OS1	0.0224577	0.972099	OS1	399054	0.0333315	7.75583e-06	genus.Gordonibacter.id.821	genus.Gordonibacter.id.821	3723	2	1	TRUE	NA	NA	0.00540265	3723	3.06549e-09	399054	TRUE	7.93196e-06	NA	NA	yes	yes	genus.Gordonibacter.id.821.summary.txt.gz.csv
rs10439674	A	G	A	G	-0.0572129	0.0134896	NA	0.202314	FALSE	FALSE	FALSE	OS1	0.0202908	0.50617	OS1	399054	0.0130007	7.68485e-06	genus.Fusicatenibacter.id.11305	genus.Fusicatenibacter.id.11305	17381	2	1	TRUE	NA	NA	0.00111313	17381	1.10757e-06	399054	TRUE	3.02961e-05	NA	NA	yes	yes	genus.Fusicatenibacter.id.11305.summary.txt.gz.csv
rs167879	C	T	C	T	-0.0659543	0.0235023	NA	0.148325	FALSE	FALSE	FALSE	OS1	0.0230505	0.307918	OS1	399054	0.0148763	5.86893e-06	genus.Fusicatenibacter.id.11305	genus.Fusicatenibacter.id.11305	16542	2	1	TRUE	NA	NA	0.00118699	16542	2.60513e-06	399054	TRUE	3.47273e-05	NA	NA	yes	yes	genus.Fusicatenibacter.id.11305.summary.txt.gz.csv
rs1864685	A	C	A	C	-0.0494799	-0.00842354	NA	0.40684	FALSE	FALSE	FALSE	OS1	0.0165463	0.610689	OS1	399054	0.0108105	4.96161e-06	genus.Fusicatenibacter.id.11305	genus.Fusicatenibacter.id.11305	17374	2	1	TRUE	NA	NA	0.00120446	17374	6.49468e-07	399054	TRUE	1.21133e-05	NA	NA	yes	yes	genus.Fusicatenibacter.id.11305.summary.txt.gz.csv
rs2025938	G	A	G	A	-0.0967298	0.0351993	NA	0.0656865	FALSE	FALSE	FALSE	OS1	0.0332602	0.289917	OS1	399054	0.0205426	2.98832e-06	genus.Fusicatenibacter.id.11305	genus.Fusicatenibacter.id.11305	15626	2	1	TRUE	NA	NA	0.00141711	15626	2.80665e-06	399054	TRUE	1.02165e-05	NA	NA	yes	yes	genus.Fusicatenibacter.id.11305.summary.txt.gz.csv
rs206581	A	G	A	G	-0.0568339	-0.0251261	NA	0.217775	FALSE	FALSE	FALSE	OS1	0.0197716	0.203793	OS1	399054	0.0127894	8.95756e-06	genus.Fusicatenibacter.id.11305	genus.Fusicatenibacter.id.11305	17384	2	1	TRUE	NA	NA	0.00113481	17384	4.04702e-06	399054	TRUE	4.32256e-05	NA	NA	yes	yes	genus.Fusicatenibacter.id.11305.summary.txt.gz.csv
rs2132128	G	A	G	A	-0.0771914	-0.0371984	NA	0.102762	FALSE	FALSE	FALSE	OS1	0.0270672	0.169349	OS1	399054	0.0160344	1.07686e-06	genus.Fusicatenibacter.id.11305	genus.Fusicatenibacter.id.11305	17370	2	1	TRUE	NA	NA	0.0013326	17370	4.73293e-06	399054	TRUE	9.38845e-06	NA	NA	yes	yes	genus.Fusicatenibacter.id.11305.summary.txt.gz.csv
rs3303	T	C	T	C	-0.0953657	-0.0202624	NA	0.0645328	FALSE	FALSE	FALSE	OS1	0.033469	0.544908	OS1	399054	0.020407	3.93891e-06	genus.Fusicatenibacter.id.11305	genus.Fusicatenibacter.id.11305	16877	2	1	TRUE	NA	NA	0.00129247	16877	9.18473e-07	399054	TRUE	8.41483e-06	NA	NA	yes	yes	genus.Fusicatenibacter.id.11305.summary.txt.gz.csv
rs4378146	A	C	A	C	-0.0616691	-0.00307255	NA	0.255185	FALSE	FALSE	FALSE	OS1	0.0186756	0.86932	OS1	399054	0.0125259	7.20451e-07	genus.Fusicatenibacter.id.11305	genus.Fusicatenibacter.id.11305	17384	2	1	TRUE	NA	NA	0.00139256	17384	6.78296e-08	399054	TRUE	1.71311e-06	NA	NA	yes	yes	genus.Fusicatenibacter.id.11305.summary.txt.gz.csv
rs60254196	A	G	A	G	-0.0492427	-0.00204353	NA	0.464295	FALSE	FALSE	FALSE	OS1	0.0163878	0.900762	OS1	399054	0.0109365	5.46739e-06	genus.Fusicatenibacter.id.11305	genus.Fusicatenibacter.id.11305	16978	2	1	TRUE	NA	NA	0.00119282	16978	3.89665e-08	399054	TRUE	1.16737e-05	NA	NA	yes	yes	genus.Fusicatenibacter.id.11305.summary.txt.gz.csv
rs62187631	T	C	T	C	-0.0710571	0.0209188	NA	0.193001	FALSE	FALSE	FALSE	OS1	0.0206975	0.312163	OS1	399054	0.015924	4.54526e-06	genus.Fusicatenibacter.id.11305	genus.Fusicatenibacter.id.11305	16522	2	1	TRUE	NA	NA	0.00120386	16522	2.55981e-06	399054	TRUE	3.04389e-05	NA	NA	yes	yes	genus.Fusicatenibacter.id.11305.summary.txt.gz.csv
rs62353480	A	G	A	G	-0.0701397	0.03625	NA	0.175026	FALSE	FALSE	FALSE	OS1	0.0217018	0.0948462	OS1	399054	0.0145589	1.56768e-06	genus.Fusicatenibacter.id.11305	genus.Fusicatenibacter.id.11305	16119	2	1	TRUE	NA	NA	0.00143801	16119	6.99185e-06	399054	TRUE	1.11877e-05	NA	NA	yes	yes	genus.Fusicatenibacter.id.11305.summary.txt.gz.csv
rs6515626	G	A	G	A	0.141575	0.00900269	NA	0.0669244	FALSE	FALSE	FALSE	OS1	0.0327928	0.783675	OS1	399054	0.0313559	7.28654e-06	genus.Fusicatenibacter.id.11305	genus.Fusicatenibacter.id.11305	7796	2	1	TRUE	NA	NA	0.0026088	7796	1.88868e-07	399054	TRUE	9.36133e-06	NA	NA	yes	yes	genus.Fusicatenibacter.id.11305.summary.txt.gz.csv
rs704418	T	C	T	C	0.0739124	-0.00159777	NA	0.131465	FALSE	FALSE	FALSE	OS1	0.0246562	0.948332	OS1	399054	0.0151073	7.77428e-07	genus.Fusicatenibacter.id.11305	genus.Fusicatenibacter.id.11305	16626	2	1	TRUE	NA	NA	0.00143781	16626	1.05232e-08	399054	TRUE	1.75797e-06	NA	NA	yes	yes	genus.Fusicatenibacter.id.11305.summary.txt.gz.csv
rs73103914	A	G	A	G	-0.0597324	-0.000925349	NA	0.150438	FALSE	FALSE	FALSE	OS1	0.0228414	0.967685	OS1	399054	0.0134458	8.29563e-06	genus.Fusicatenibacter.id.11305	genus.Fusicatenibacter.id.11305	17384	2	1	TRUE	NA	NA	0.00113411	17384	4.11279e-09	399054	TRUE	1.42777e-05	NA	NA	yes	yes	genus.Fusicatenibacter.id.11305.summary.txt.gz.csv
rs792108	T	C	T	C	-0.0508345	0.0127381	NA	0.410066	FALSE	FALSE	FALSE	OS1	0.0165472	0.441417	OS1	399054	0.0113843	8.49535e-06	genus.Fusicatenibacter.id.11305	genus.Fusicatenibacter.id.11305	16978	2	1	TRUE	NA	NA	0.00117316	16978	1.48501e-06	399054	TRUE	2.47818e-05	NA	NA	yes	yes	genus.Fusicatenibacter.id.11305.summary.txt.gz.csv
rs8028026	A	G	A	G	-0.0792146	-0.0324204	NA	0.092732	FALSE	FALSE	FALSE	OS1	0.0280721	0.248131	OS1	399054	0.0180505	8.0633e-06	genus.Fusicatenibacter.id.11305	genus.Fusicatenibacter.id.11305	16522	2	1	TRUE	NA	NA	0.00116444	16522	3.34238e-06	399054	TRUE	4.71797e-05	NA	NA	yes	yes	genus.Fusicatenibacter.id.11305.summary.txt.gz.csv
rs8063430	T	C	T	C	-0.104026	-0.0296295	NA	0.0508594	FALSE	FALSE	FALSE	OS1	0.0371235	0.424793	OS1	399054	0.022217	4.9289e-06	genus.Fusicatenibacter.id.11305	genus.Fusicatenibacter.id.11305	15552	2	1	TRUE	NA	NA	0.00140791	15552	1.59632e-06	399054	TRUE	9.08539e-06	NA	NA	yes	yes	genus.Fusicatenibacter.id.11305.summary.txt.gz.csv
rs9905659	G	A	G	A	-0.061617	-0.0335611	NA	0.182792	FALSE	FALSE	FALSE	OS1	0.0211428	0.112433	OS1	399054	0.0136576	7.30993e-06	genus.Fusicatenibacter.id.11305	genus.Fusicatenibacter.id.11305	17384	2	1	TRUE	NA	NA	0.00116962	17384	6.31415e-06	399054	TRUE	4.29287e-05	NA	NA	yes	yes	genus.Fusicatenibacter.id.11305.summary.txt.gz.csv
rs114873521	C	T	C	T	-0.130067	-0.0312735	NA	0.0723892	FALSE	FALSE	FALSE	OS1	0.0317452	0.324554	OS1	399054	0.0294087	7.12522e-06	genus.Flavonifractor.id.2059	genus.Flavonifractor.id.2059	9156	2	1	TRUE	NA	NA	0.00213227	9156	2.43202e-06	399054	TRUE	2.40483e-05	NA	NA	yes	yes	genus.Flavonifractor.id.2059.summary.txt.gz.csv
rs11811696	T	C	T	C	-0.116063	0.0189019	NA	0.0815939	FALSE	FALSE	FALSE	OS1	0.0297991	0.525877	OS1	399054	0.0241012	2.07346e-06	genus.Flavonifractor.id.2059	genus.Flavonifractor.id.2059	10221	2	1	TRUE	NA	NA	0.00226421	10221	1.00827e-06	399054	TRUE	3.27305e-06	NA	NA	yes	yes	genus.Flavonifractor.id.2059.summary.txt.gz.csv
rs12030302	A	G	A	G	-0.0692276	-0.00824429	NA	0.470788	FALSE	FALSE	FALSE	OS1	0.0163127	0.613285	OS1	399054	0.0137467	5.6084e-07	genus.Flavonifractor.id.2059	genus.Flavonifractor.id.2059	10805	2	1	TRUE	NA	NA	0.00234207	10805	6.40066e-07	399054	TRUE	1.03472e-06	NA	NA	yes	yes	genus.Flavonifractor.id.2059.summary.txt.gz.csv
rs34066017	A	G	A	G	0.0764294	-0.00102965	NA	0.205126	FALSE	FALSE	FALSE	OS1	0.020161	0.959269	OS1	399054	0.0159789	1.52086e-06	genus.Flavonifractor.id.2059	genus.Flavonifractor.id.2059	10705	2	1	TRUE	NA	NA	0.00213301	10705	6.5362e-09	399054	TRUE	2.47587e-06	NA	NA	yes	yes	genus.Flavonifractor.id.2059.summary.txt.gz.csv
rs806808	T	C	T	C	0.0667272	-0.0191387	NA	0.440473	FALSE	FALSE	FALSE	OS1	0.0164741	0.245338	OS1	399054	0.0136557	1.17972e-06	genus.Flavonifractor.id.2059	genus.Flavonifractor.id.2059	10801	2	1	TRUE	NA	NA	0.00220614	10801	3.38213e-06	399054	TRUE	3.63875e-06	NA	NA	yes	yes	genus.Flavonifractor.id.2059.summary.txt.gz.csv
rs112362903	A	G	A	G	-0.149047	0.0569495	NA	0.0341831	FALSE	FALSE	FALSE	OS1	0.0462562	0.218257	OS1	399054	0.0333271	7.8777e-06	genus.FamilyXIIIUCG001.id.11294	genus.FamilyXIIIUCG001.id.11294	8579	2	1	TRUE	NA	NA	0.0023265	8579	3.79847e-06	399054	TRUE	2.19187e-05	NA	NA	yes	yes	genus.FamilyXIIIUCG001.id.11294.summary.txt.gz.csv
rs12049454	T	C	T	C	-0.0647298	0.0256751	NA	0.395495	FALSE	FALSE	FALSE	OS1	0.016732	0.124909	OS1	399054	0.0134065	1.17378e-06	genus.FamilyXIIIUCG001.id.11294	genus.FamilyXIIIUCG001.id.11294	12748	2	1	TRUE	NA	NA	0.00182561	12748	5.9006e-06	399054	TRUE	7.41787e-06	NA	NA	yes	yes	genus.FamilyXIIIUCG001.id.11294.summary.txt.gz.csv
rs1426266	T	C	T	C	-0.0665521	-0.00727436	NA	0.271956	FALSE	FALSE	FALSE	OS1	0.0183346	0.691547	OS1	399054	0.0137151	1.24935e-06	genus.FamilyXIIIUCG001.id.11294	genus.FamilyXIIIUCG001.id.11294	12751	2	1	TRUE	NA	NA	0.00184353	12751	3.94473e-07	399054	TRUE	2.53472e-06	NA	NA	yes	yes	genus.FamilyXIIIUCG001.id.11294.summary.txt.gz.csv
rs3842897	G	A	G	A	-0.112639	0.0130388	NA	0.0889332	FALSE	FALSE	FALSE	OS1	0.0286572	0.649116	OS1	399054	0.0242751	5.19705e-06	genus.FamilyXIIIUCG001.id.11294	genus.FamilyXIIIUCG001.id.11294	12407	2	1	TRUE	NA	NA	0.00173264	12407	5.18774e-07	399054	TRUE	7.15122e-06	NA	NA	yes	yes	genus.FamilyXIIIUCG001.id.11294.summary.txt.gz.csv
rs62414802	C	T	C	T	-0.0611904	-0.00252144	NA	0.249383	FALSE	FALSE	FALSE	OS1	0.0187891	0.893247	OS1	399054	0.013457	4.29181e-06	genus.FamilyXIIIUCG001.id.11294	genus.FamilyXIIIUCG001.id.11294	12750	2	1	TRUE	NA	NA	0.00161929	12750	4.5129e-08	399054	TRUE	8.53977e-06	NA	NA	yes	yes	genus.FamilyXIIIUCG001.id.11294.summary.txt.gz.csv
rs7119679	G	A	G	A	-0.0809085	-0.000494069	NA	0.241792	FALSE	FALSE	FALSE	OS1	0.0191707	0.979439	OS1	399054	0.0174782	3.52494e-06	genus.FamilyXIIIUCG001.id.11294	genus.FamilyXIIIUCG001.id.11294	12445	2	1	TRUE	NA	NA	0.00171918	12445	1.66445e-09	399054	TRUE	5.29835e-06	NA	NA	yes	yes	genus.FamilyXIIIUCG001.id.11294.summary.txt.gz.csv
rs76463770	A	G	A	G	0.19313	-0.052563	NA	0.0303489	FALSE	FALSE	FALSE	OS1	0.0477379	0.270864	OS1	399054	0.0419866	3.77476e-06	genus.FamilyXIIIUCG001.id.11294	genus.FamilyXIIIUCG001.id.11294	5651	2	1	TRUE	NA	NA	0.00373148	5651	3.03811e-06	399054	TRUE	9.23901e-06	NA	NA	yes	yes	genus.FamilyXIIIUCG001.id.11294.summary.txt.gz.csv
rs8076666	A	G	A	G	0.088655	0.0320463	NA	0.119282	FALSE	FALSE	FALSE	OS1	0.0251966	0.203427	OS1	399054	0.0198094	8.0183e-06	genus.FamilyXIIIUCG001.id.11294	genus.FamilyXIIIUCG001.id.11294	12265	2	1	TRUE	NA	NA	0.00163064	12265	4.0536e-06	399054	TRUE	2.82409e-05	NA	NA	yes	yes	genus.FamilyXIIIUCG001.id.11294.summary.txt.gz.csv
rs11126423	C	T	C	T	0.0904399	-0.0130373	NA	0.092909	FALSE	FALSE	FALSE	OS1	0.0285016	0.647366	OS1	399054	0.0196301	5.91249e-06	genus.FamilyXIIIAD3011group.id.11293	genus.FamilyXIIIAD3011group.id.11293	13735	2	1	TRUE	NA	NA	0.00154325	13735	5.24333e-07	399054	TRUE	8.78291e-06	NA	NA	yes	yes	genus.FamilyXIIIAD3011group.id.11293.summary.txt.gz.csv
rs11736617	G	A	G	A	-0.0759493	-0.00733344	NA	0.0549515	FALSE	FALSE	FALSE	OS1	0.0360891	0.838976	OS1	399054	0.0172101	9.02048e-06	genus.FamilyXIIIAD3011group.id.11293	genus.FamilyXIIIAD3011group.id.11293	13778	2	1	TRUE	NA	NA	0.00141171	13778	1.03475e-07	399054	TRUE	1.70395e-05	NA	NA	yes	yes	genus.FamilyXIIIAD3011group.id.11293.summary.txt.gz.csv
rs12812672	T	C	T	C	-0.096065	0.0633801	NA	0.0718643	FALSE	FALSE	FALSE	OS1	0.0315644	0.0446468	OS1	399054	0.020828	2.55807e-06	genus.FamilyXIIIAD3011group.id.11293	genus.FamilyXIIIAD3011group.id.11293	13565	2	1	TRUE	NA	NA	0.00156602	13565	1.01036e-05	399054	TRUE	3.03965e-05	NA	NA	yes	yes	genus.FamilyXIIIAD3011group.id.11293.summary.txt.gz.csv
rs149302	T	C	T	C	-0.0645635	0.00147066	NA	0.232991	FALSE	FALSE	FALSE	OS1	0.0193057	0.939278	OS1	399054	0.0143225	7.4818e-06	genus.FamilyXIIIAD3011group.id.11293	genus.FamilyXIIIAD3011group.id.11293	14192	2	1	TRUE	NA	NA	0.00142999	14192	1.4542e-08	399054	TRUE	1.01269e-05	NA	NA	yes	yes	genus.FamilyXIIIAD3011group.id.11293.summary.txt.gz.csv
rs16840310	A	G	A	G	-0.0608052	0.0102014	NA	0.429748	FALSE	FALSE	FALSE	OS1	0.0165607	0.537894	OS1	399054	0.0122149	6.75113e-07	genus.FamilyXIIIAD3011group.id.11293	genus.FamilyXIIIAD3011group.id.11293	14201	2	1	TRUE	NA	NA	0.00174215	14201	9.50894e-07	399054	TRUE	1.78889e-06	NA	NA	yes	yes	genus.FamilyXIIIAD3011group.id.11293.summary.txt.gz.csv
rs16940167	C	T	C	T	0.0732552	-0.0107468	NA	0.190404	FALSE	FALSE	FALSE	OS1	0.0206966	0.603583	OS1	399054	0.0159898	3.90837e-06	genus.FamilyXIIIAD3011group.id.11293	genus.FamilyXIIIAD3011group.id.11293	14201	2	1	TRUE	NA	NA	0.00147602	14201	6.75664e-07	399054	TRUE	1.06045e-05	NA	NA	yes	yes	genus.FamilyXIIIAD3011group.id.11293.summary.txt.gz.csv
rs17156849	G	A	G	A	-0.112891	0.0379149	NA	0.0591543	FALSE	FALSE	FALSE	OS1	0.0346766	0.274224	OS1	399054	0.0245292	4.19171e-06	genus.FamilyXIIIAD3011group.id.11293	genus.FamilyXIIIAD3011group.id.11293	13352	2	1	TRUE	NA	NA	0.00158409	13352	2.99582e-06	399054	TRUE	1.49706e-05	NA	NA	yes	yes	genus.FamilyXIIIAD3011group.id.11293.summary.txt.gz.csv
rs62029761	A	G	A	G	0.128753	-0.0612722	NA	0.0578716	FALSE	FALSE	FALSE	OS1	0.0361564	0.0901426	OS1	399054	0.0276002	3.89083e-06	genus.FamilyXIIIAD3011group.id.11293	genus.FamilyXIIIAD3011group.id.11293	9655	2	1	TRUE	NA	NA	0.00224931	9655	7.19654e-06	399054	TRUE	1.37936e-05	NA	NA	yes	yes	genus.FamilyXIIIAD3011group.id.11293.summary.txt.gz.csv
rs62200412	C	T	C	T	-0.0800851	0.0109729	NA	0.26161	FALSE	FALSE	FALSE	OS1	0.018655	0.556396	OS1	399054	0.0163834	5.80219e-07	genus.FamilyXIIIAD3011group.id.11293	genus.FamilyXIIIAD3011group.id.11293	13661	2	1	TRUE	NA	NA	0.00174629	13661	8.67007e-07	399054	TRUE	2.62679e-06	NA	NA	yes	yes	genus.FamilyXIIIAD3011group.id.11293.summary.txt.gz.csv
rs72730932	C	A	C	A	-0.0899559	0.00928734	NA	0.0937483	FALSE	FALSE	FALSE	OS1	0.0278502	0.738776	OS1	399054	0.0177107	6.88766e-07	genus.FamilyXIIIAD3011group.id.11293	genus.FamilyXIIIAD3011group.id.11293	13102	2	1	TRUE	NA	NA	0.00196546	13102	2.78674e-07	399054	TRUE	7.95166e-07	NA	NA	yes	yes	genus.FamilyXIIIAD3011group.id.11293.summary.txt.gz.csv
rs739451	C	T	C	T	0.0649589	-0.0275451	NA	0.207401	FALSE	FALSE	FALSE	OS1	0.020091	0.17037	OS1	399054	0.0147534	7.8781e-06	genus.FamilyXIIIAD3011group.id.11293	genus.FamilyXIIIAD3011group.id.11293	14197	2	1	TRUE	NA	NA	0.00136384	14197	4.71036e-06	399054	TRUE	4.67176e-05	NA	NA	yes	yes	genus.FamilyXIIIAD3011group.id.11293.summary.txt.gz.csv
rs9276029	A	G	A	G	-0.0811384	0.0156546	NA	0.195759	FALSE	FALSE	FALSE	OS1	0.0205397	0.445962	OS1	399054	0.0185669	8.92766e-06	genus.FamilyXIIIAD3011group.id.11293	genus.FamilyXIIIAD3011group.id.11293	13566	2	1	TRUE	NA	NA	0.00140597	13566	1.45568e-06	399054	TRUE	3.20636e-05	NA	NA	yes	yes	genus.FamilyXIIIAD3011group.id.11293.summary.txt.gz.csv
rs9837139	A	G	A	G	0.10752	0.0434446	NA	0.0856582	FALSE	FALSE	FALSE	OS1	0.0293434	0.138724	OS1	399054	0.0240482	8.70808e-06	genus.FamilyXIIIAD3011group.id.11293	genus.FamilyXIIIAD3011group.id.11293	13527	2	1	TRUE	NA	NA	0.00147583	13527	5.49312e-06	399054	TRUE	3.66181e-05	NA	NA	yes	yes	genus.FamilyXIIIAD3011group.id.11293.summary.txt.gz.csv
rs10927394	G	T	G	T	-0.232262	0.102102	NA	0.0187997	FALSE	FALSE	FALSE	OS1	0.0600385	0.0890164	OS1	399054	0.0512364	7.01885e-06	genus.Faecalibacterium.id.2057	genus.Faecalibacterium.id.2057	3495	2	1	TRUE	NA	NA	0.00584861	3495	7.2473e-06	399054	TRUE	1.36146e-05	NA	NA	yes	yes	genus.Faecalibacterium.id.2057.summary.txt.gz.csv
rs114946999	C	T	C	T	-0.0861565	0.00661265	NA	0.125606	FALSE	FALSE	FALSE	OS1	0.0245365	0.787543	OS1	399054	0.01896	5.69574e-06	genus.Faecalibacterium.id.2057	genus.Faecalibacterium.id.2057	15673	2	1	TRUE	NA	NA	0.00131592	15673	1.8201e-07	399054	TRUE	1.06309e-05	NA	NA	yes	yes	genus.Faecalibacterium.id.2057.summary.txt.gz.csv
rs11776390	T	C	T	C	-0.078354	0.00181863	NA	0.0664117	FALSE	FALSE	FALSE	OS1	0.0327451	0.955709	OS1	399054	0.017183	6.39675e-06	genus.Faecalibacterium.id.2057	genus.Faecalibacterium.id.2057	16718	2	1	TRUE	NA	NA	0.00124237	16718	7.72977e-09	399054	TRUE	8.38303e-06	NA	NA	yes	yes	genus.Faecalibacterium.id.2057.summary.txt.gz.csv
rs1271565	C	T	C	T	-0.0576251	0.0269244	NA	0.261667	FALSE	FALSE	FALSE	OS1	0.01852	0.146002	OS1	399054	0.0119649	1.30169e-06	genus.Faecalibacterium.id.2057	genus.Faecalibacterium.id.2057	17638	2	1	TRUE	NA	NA	0.00131351	17638	5.29637e-06	399054	TRUE	1.01992e-05	NA	NA	yes	yes	genus.Faecalibacterium.id.2057.summary.txt.gz.csv
rs12753492	A	C	A	C	0.0641305	-0.00104963	NA	0.113198	FALSE	FALSE	FALSE	OS1	0.0259211	0.9677	OS1	399054	0.0149933	8.80273e-06	genus.Faecalibacterium.id.2057	genus.Faecalibacterium.id.2057	17525	2	1	TRUE	NA	NA	0.00104297	17525	4.109e-09	399054	TRUE	2.9513e-05	NA	NA	yes	yes	genus.Faecalibacterium.id.2057.summary.txt.gz.csv
rs2835874	T	C	T	C	-0.0866356	-0.0350882	NA	0.035561	FALSE	FALSE	FALSE	OS1	0.0444481	0.429867	OS1	399054	0.0196496	7.54405e-06	genus.Faecalibacterium.id.2057	genus.Faecalibacterium.id.2057	17567	2	1	TRUE	NA	NA	0.0011055	17567	1.56166e-06	399054	TRUE	3.2946e-05	NA	NA	yes	yes	genus.Faecalibacterium.id.2057.summary.txt.gz.csv
rs6910935	A	G	A	G	0.134864	0.00868598	NA	0.060635	FALSE	FALSE	FALSE	OS1	0.0341498	0.799226	OS1	399054	0.0277032	1.37848e-06	genus.Faecalibacterium.id.2057	genus.Faecalibacterium.id.2057	12640	2	1	TRUE	NA	NA	0.00187172	12640	1.62118e-07	399054	TRUE	2.06835e-06	NA	NA	yes	yes	genus.Faecalibacterium.id.2057.summary.txt.gz.csv
rs75499067	C	T	C	T	0.227585	-0.0212381	NA	0.0740017	FALSE	FALSE	FALSE	OS1	0.0311985	0.496037	OS1	399054	0.0465522	1.76448e-06	genus.Faecalibacterium.id.2057	genus.Faecalibacterium.id.2057	4526	2	1	TRUE	NA	NA	0.00525526	4526	1.16127e-06	399054	TRUE	1.71448e-06	NA	NA	yes	yes	genus.Faecalibacterium.id.2057.summary.txt.gz.csv
rs79656633	T	C	T	C	0.145631	-0.0252257	NA	0.100441	FALSE	FALSE	FALSE	OS1	0.0272591	0.354756	OS1	399054	0.0323019	8.13557e-06	genus.Faecalibacterium.id.2057	genus.Faecalibacterium.id.2057	9080	2	1	TRUE	NA	NA	0.00223403	9080	2.14602e-06	399054	TRUE	1.5738e-05	NA	NA	yes	yes	genus.Faecalibacterium.id.2057.summary.txt.gz.csv
rs9536330	T	C	T	C	-0.048317	-0.0110004	NA	0.472853	FALSE	FALSE	FALSE	OS1	0.0163535	0.501163	OS1	399054	0.010797	5.33258e-06	genus.Faecalibacterium.id.2057	genus.Faecalibacterium.id.2057	18082	2	1	TRUE	NA	NA	0.0011064	18082	1.13388e-06	399054	TRUE	2.27521e-05	NA	NA	yes	yes	genus.Faecalibacterium.id.2057.summary.txt.gz.csv
rs112767262	T	C	T	C	0.0732963	0.0271494	NA	0.222487	FALSE	FALSE	FALSE	OS1	0.0196096	0.166207	OS1	399054	0.0163589	8.20636e-06	genus.Escherichia.Shigella.id.3504	genus.Escherichia.Shigella.id.3504	11771	2	1	TRUE	NA	NA	0.00170286	11771	4.80343e-06	399054	TRUE	2.91351e-05	NA	NA	yes	yes	genus.Escherichia.Shigella.id.3504.summary.txt.gz.csv
rs113127095	A	G	A	G	0.151009	0.0200404	NA	0.0417108	FALSE	FALSE	FALSE	OS1	0.0411006	0.625838	OS1	399054	0.0323434	3.33349e-06	genus.Escherichia.Shigella.id.3504	genus.Escherichia.Shigella.id.3504	8433	2	1	TRUE	NA	NA	0.0025789	8433	5.95781e-07	399054	TRUE	5.41602e-06	NA	NA	yes	yes	genus.Escherichia.Shigella.id.3504.summary.txt.gz.csv
rs113513883	A	G	A	G	0.172283	0.0469568	NA	0.0332895	FALSE	FALSE	FALSE	OS1	0.0460135	0.307491	OS1	399054	0.038041	5.27716e-06	genus.Escherichia.Shigella.id.3504	genus.Escherichia.Shigella.id.3504	6280	2	1	TRUE	NA	NA	0.00325645	6280	2.60973e-06	399054	TRUE	1.27775e-05	NA	NA	yes	yes	genus.Escherichia.Shigella.id.3504.summary.txt.gz.csv
rs1154904	A	G	A	G	-0.0613376	-0.00127345	NA	0.493507	FALSE	FALSE	FALSE	OS1	0.0162658	0.937597	OS1	399054	0.0130644	3.03751e-06	genus.Escherichia.Shigella.id.3504	genus.Escherichia.Shigella.id.3504	12002	2	1	TRUE	NA	NA	0.00183356	12002	1.53597e-08	399054	TRUE	4.00749e-06	NA	NA	yes	yes	genus.Escherichia.Shigella.id.3504.summary.txt.gz.csv
rs118526	C	A	C	A	-0.0594401	-0.0527759	NA	0.300291	FALSE	FALSE	FALSE	OS1	0.0179055	0.00320391	OS1	399054	0.013598	7.99566e-06	genus.Escherichia.Shigella.id.3504	genus.Escherichia.Shigella.id.3504	11853	2	1	TRUE	NA	NA	0.00160973	11853	2.17701e-05	399054	TRUE	0.000141308	NA	NA	yes	yes	genus.Escherichia.Shigella.id.3504.summary.txt.gz.csv
rs2798105	A	G	A	G	-0.100851	0.0235661	NA	0.0985615	FALSE	FALSE	FALSE	OS1	0.0274058	0.389848	OS1	399054	0.0222045	8.24501e-06	genus.Escherichia.Shigella.id.3504	genus.Escherichia.Shigella.id.3504	11296	2	1	TRUE	NA	NA	0.00182321	11296	1.85293e-06	399054	TRUE	1.45919e-05	NA	NA	yes	yes	genus.Escherichia.Shigella.id.3504.summary.txt.gz.csv
rs4731451	G	A	G	A	-0.0609885	0.0240868	NA	0.314984	FALSE	FALSE	FALSE	OS1	0.0175057	0.16884	OS1	399054	0.0135157	7.4731e-06	genus.Escherichia.Shigella.id.3504	genus.Escherichia.Shigella.id.3504	12001	2	1	TRUE	NA	NA	0.00169409	12001	4.74425e-06	399054	TRUE	2.55869e-05	NA	NA	yes	yes	genus.Escherichia.Shigella.id.3504.summary.txt.gz.csv
rs57024273	T	C	T	C	0.0626172	0.00415953	NA	0.257028	FALSE	FALSE	FALSE	OS1	0.0186265	0.823292	OS1	399054	0.0139919	9.70464e-06	genus.Escherichia.Shigella.id.3504	genus.Escherichia.Shigella.id.3504	11853	2	1	TRUE	NA	NA	0.00168713	11853	1.24967e-07	399054	TRUE	1.23732e-05	NA	NA	yes	yes	genus.Escherichia.Shigella.id.3504.summary.txt.gz.csv
rs592299	T	C	T	C	-0.0592004	-0.00169114	NA	0.544142	FALSE	FALSE	FALSE	OS1	0.0164139	0.917939	OS1	399054	0.0129486	4.76927e-06	genus.Escherichia.Shigella.id.3504	genus.Escherichia.Shigella.id.3504	11995	2	1	TRUE	NA	NA	0.00173987	11995	2.66015e-08	399054	TRUE	7.2688e-06	NA	NA	yes	yes	genus.Escherichia.Shigella.id.3504.summary.txt.gz.csv
rs73208162	A	G	A	G	-0.119296	-0.0386041	NA	0.0326135	FALSE	FALSE	FALSE	OS1	0.0460234	0.401585	OS1	399054	0.024839	2.19391e-06	genus.Escherichia.Shigella.id.3504	genus.Escherichia.Shigella.id.3504	11073	2	1	TRUE	NA	NA	0.00207917	11073	1.76311e-06	399054	TRUE	4.26912e-06	NA	NA	yes	yes	genus.Escherichia.Shigella.id.3504.summary.txt.gz.csv
rs10164067	T	G	T	G	-0.10326	0.0257389	NA	0.0520163	FALSE	FALSE	FALSE	OS1	0.0366418	0.482401	OS1	399054	0.0212405	1.13086e-06	genus.ErysipelotrichaceaeUCG003.id.11384	genus.ErysipelotrichaceaeUCG003.id.11384	14427	2	1	TRUE	NA	NA	0.00163572	14427	1.23651e-06	399054	TRUE	3.42959e-06	NA	NA	yes	yes	genus.ErysipelotrichaceaeUCG003.id.11384.summary.txt.gz.csv
rs11666127	A	G	A	G	-0.0719187	0.00985167	NA	0.17635	FALSE	FALSE	FALSE	OS1	0.0214902	0.646647	OS1	399054	0.0161371	7.90414e-06	genus.ErysipelotrichaceaeUCG003.id.11384	genus.ErysipelotrichaceaeUCG003.id.11384	13813	2	1	TRUE	NA	NA	0.0014361	13813	5.26634e-07	399054	TRUE	1.735e-05	NA	NA	yes	yes	genus.ErysipelotrichaceaeUCG003.id.11384.summary.txt.gz.csv
rs11994308	C	T	C	T	0.115417	0.0769974	NA	0.0881727	FALSE	FALSE	FALSE	OS1	0.0281558	0.00624381	OS1	399054	0.0242503	1.32563e-06	genus.ErysipelotrichaceaeUCG003.id.11384	genus.ErysipelotrichaceaeUCG003.id.11384	13558	2	1	TRUE	NA	NA	0.00166822	13558	1.87404e-05	399054	TRUE	2.87106e-05	NA	NA	yes	yes	genus.ErysipelotrichaceaeUCG003.id.11384.summary.txt.gz.csv
rs12251396	A	G	A	G	-0.0705399	-0.031672	NA	0.154079	FALSE	FALSE	FALSE	OS1	0.0225485	0.160136	OS1	399054	0.0158766	9.51839e-06	genus.ErysipelotrichaceaeUCG003.id.11384	genus.ErysipelotrichaceaeUCG003.id.11384	14211	2	1	TRUE	NA	NA	0.00138736	14211	4.94406e-06	399054	TRUE	4.0543e-05	NA	NA	yes	yes	genus.ErysipelotrichaceaeUCG003.id.11384.summary.txt.gz.csv
rs17798136	G	A	G	A	0.158818	0.0157355	NA	0.067603	FALSE	FALSE	FALSE	OS1	0.0329617	0.633086	OS1	399054	0.0347674	3.23598e-06	genus.ErysipelotrichaceaeUCG003.id.11384	genus.ErysipelotrichaceaeUCG003.id.11384	7421	2	1	TRUE	NA	NA	0.0028047	7421	5.711e-07	399054	TRUE	8.2263e-06	NA	NA	yes	yes	genus.ErysipelotrichaceaeUCG003.id.11384.summary.txt.gz.csv
rs28568391	A	G	A	G	-0.0583911	-0.00768649	NA	0.514252	FALSE	FALSE	FALSE	OS1	0.0163529	0.638327	OS1	399054	0.0118741	6.41953e-07	genus.ErysipelotrichaceaeUCG003.id.11384	genus.ErysipelotrichaceaeUCG003.id.11384	14544	2	1	TRUE	NA	NA	0.00166016	14544	5.53652e-07	399054	TRUE	2.13002e-06	NA	NA	yes	yes	genus.ErysipelotrichaceaeUCG003.id.11384.summary.txt.gz.csv
rs4758231	G	T	G	T	-0.0551754	0.00631438	NA	0.281892	FALSE	FALSE	FALSE	OS1	0.0181175	0.727448	OS1	399054	0.0122047	6.54912e-06	genus.ErysipelotrichaceaeUCG003.id.11384	genus.ErysipelotrichaceaeUCG003.id.11384	14890	2	1	TRUE	NA	NA	0.0013709	14890	3.04393e-07	399054	TRUE	1.23369e-05	NA	NA	yes	yes	genus.ErysipelotrichaceaeUCG003.id.11384.summary.txt.gz.csv
rs59068084	T	G	T	G	0.0564772	0.01891	NA	0.391145	FALSE	FALSE	FALSE	OS1	0.0167996	0.260326	OS1	399054	0.0120224	3.11742e-06	genus.ErysipelotrichaceaeUCG003.id.11384	genus.ErysipelotrichaceaeUCG003.id.11384	14544	2	1	TRUE	NA	NA	0.00151525	14544	3.17508e-06	399054	TRUE	1.07272e-05	NA	NA	yes	yes	genus.ErysipelotrichaceaeUCG003.id.11384.summary.txt.gz.csv
rs59104037	A	G	A	G	-0.0951263	-0.0287608	NA	0.128518	FALSE	FALSE	FALSE	OS1	0.0244466	0.239406	OS1	399054	0.0204742	4.48256e-06	genus.ErysipelotrichaceaeUCG003.id.11384	genus.ErysipelotrichaceaeUCG003.id.11384	14848	2	1	TRUE	NA	NA	0.00145193	14848	3.46844e-06	399054	TRUE	1.43782e-05	NA	NA	yes	yes	genus.ErysipelotrichaceaeUCG003.id.11384.summary.txt.gz.csv
rs62403464	T	C	T	C	-0.0731743	-0.0193098	NA	0.1818	FALSE	FALSE	FALSE	OS1	0.0211684	0.361665	OS1	399054	0.0156516	3.43738e-06	genus.ErysipelotrichaceaeUCG003.id.11384	genus.ErysipelotrichaceaeUCG003.id.11384	14899	2	1	TRUE	NA	NA	0.0014651	14899	2.08521e-06	399054	TRUE	1.00545e-05	NA	NA	yes	yes	genus.ErysipelotrichaceaeUCG003.id.11384.summary.txt.gz.csv
rs6875357	C	T	C	T	0.165673	-0.0227042	NA	0.038287	FALSE	FALSE	FALSE	OS1	0.0424219	0.592512	OS1	399054	0.0353831	6.69637e-06	genus.ErysipelotrichaceaeUCG003.id.11384	genus.ErysipelotrichaceaeUCG003.id.11384	7034	2	1	TRUE	NA	NA	0.00310801	7034	7.17798e-07	399054	TRUE	4.91461e-06	NA	NA	yes	yes	genus.ErysipelotrichaceaeUCG003.id.11384.summary.txt.gz.csv
rs73074432	C	T	C	T	0.072154	0.0100135	NA	0.109353	FALSE	FALSE	FALSE	OS1	0.0262187	0.70252	OS1	399054	0.0164378	9.9902e-06	genus.ErysipelotrichaceaeUCG003.id.11384	genus.ErysipelotrichaceaeUCG003.id.11384	14217	2	1	TRUE	NA	NA	0.00135363	14217	3.65527e-07	399054	TRUE	2.22113e-05	NA	NA	yes	yes	genus.ErysipelotrichaceaeUCG003.id.11384.summary.txt.gz.csv
rs74988980	G	A	G	A	-0.133141	0.0514455	NA	0.0434197	FALSE	FALSE	FALSE	OS1	0.0402796	0.201529	OS1	399054	0.0348574	8.64276e-06	genus.ErysipelotrichaceaeUCG003.id.11384	genus.ErysipelotrichaceaeUCG003.id.11384	5944	2	1	TRUE	NA	NA	0.00244928	5944	4.08783e-06	399054	TRUE	0.000278069	NA	NA	yes	yes	genus.ErysipelotrichaceaeUCG003.id.11384.summary.txt.gz.csv
rs75949021	T	C	T	C	-0.169667	0.00234714	NA	0.0400606	FALSE	FALSE	FALSE	OS1	0.0416356	0.955044	OS1	399054	0.0374238	3.57507e-06	genus.ErysipelotrichaceaeUCG003.id.11384	genus.ErysipelotrichaceaeUCG003.id.11384	6721	2	1	TRUE	NA	NA	0.00304978	6721	7.96377e-09	399054	TRUE	7.25373e-06	NA	NA	yes	yes	genus.ErysipelotrichaceaeUCG003.id.11384.summary.txt.gz.csv
rs76502207	T	C	T	C	0.144844	-0.0467874	NA	0.0401226	FALSE	FALSE	FALSE	OS1	0.0413085	0.257368	OS1	399054	0.0289929	6.41121e-07	genus.ErysipelotrichaceaeUCG003.id.11384	genus.ErysipelotrichaceaeUCG003.id.11384	10740	2	1	TRUE	NA	NA	0.00231891	10740	3.21476e-06	399054	TRUE	2.09047e-06	NA	NA	yes	yes	genus.ErysipelotrichaceaeUCG003.id.11384.summary.txt.gz.csv
rs8053479	A	G	A	G	-0.0838212	0.039271	NA	0.116572	FALSE	FALSE	FALSE	OS1	0.0254647	0.123031	OS1	399054	0.0186509	5.83413e-06	genus.ErysipelotrichaceaeUCG003.id.11384	genus.ErysipelotrichaceaeUCG003.id.11384	13813	2	1	TRUE	NA	NA	0.00146032	13813	5.95984e-06	399054	TRUE	3.54765e-05	NA	NA	yes	yes	genus.ErysipelotrichaceaeUCG003.id.11384.summary.txt.gz.csv
rs1434153	G	A	G	A	-0.0684526	0.00472981	NA	0.444564	FALSE	FALSE	FALSE	OS1	0.0164202	0.773311	OS1	399054	0.0152443	6.85295e-06	genus.Erysipelatoclostridium.id.11381	genus.Erysipelatoclostridium.id.11381	9662	2	1	TRUE	NA	NA	0.00208296	9662	2.07922e-07	399054	TRUE	1.12862e-05	NA	NA	yes	yes	genus.Erysipelatoclostridium.id.11381.summary.txt.gz.csv
[truncated: 1,083 more rows]
