# Supplementary material for: The Linkage Among Gut Microbiota, Inflammatory Cytokines, and Immune Cell Dynamics in Osteoporosis: A Mendelian Randomization Study
Source: Physiol Res. 2025 Oct 1;74(5):849–60. doi: 10.33549/physiolres.935563 (PMC12746856; doi:10.33549/physiolres.935563)
Supplement: Supplementary file 7 [file 12_74_849_TableS7.xlsx]

## Sheet: ST7
The two-sample Mendelian randomization positive results with inflammatory factor as exposures and Osteoporosis as outcomes
exposure	outcome	method	nsnp	b	se	pval	or	or_lci95	or_uci95	OR_CI
Artemin levels	Osteoporosis	Inverse variance weighted	30	-0.120005	0.0464624	0.00979876	0.887	0.81	0.971	0.887(0.81-0.971)
Interleukin-18 levels	Osteoporosis	Inverse variance weighted	31	0.0948543	0.0403995	0.0188792	1.099	1.016	1.19	1.099(1.016-1.19)
