# Supplementary material for: The Linkage Among Gut Microbiota, Inflammatory Cytokines, and Immune Cell Dynamics in Osteoporosis: A Mendelian Randomization Study
Source: Physiol Res. 2025 Oct 1;74(5):849–60. doi: 10.33549/physiolres.935563 (PMC12746856; doi:10.33549/physiolres.935563)
Supplement: Supplementary file 8 [file 12_74_849_TableS8.xlsx]

## Sheet: ST8
The two-sample Mendelian randomization positive results and Sensitivity analysis with inflammatory factor as exposures and Osteoporosis as outcomes
Exposure	outcome	MR_test	nSNP	P_value	P for pleiotropy	Cochran's Q test	P for heterogeneity	beta	se
Artemin levels	Osteoporosis	Inverse variance weighted	30	0.011		15.518	0.981	-0.121	0.046
Artemin levels	Osteoporosis	MR Egger	30	0.049	0.341	14.581	0.983	-0.206	0.101
Artemin levels	Osteoporosis	Weighted median	30	0.153				-0.089	0.063
Interleukin-18 levels	Osteoporosis	Inverse variance weighted	31	0.019		28.327	0.553	0.095	0.041
Interleukin-19 levels	Osteoporosis	MR Egger	31	0.101	0.518	27.898	0.523	0.143	0.084
Interleukin-20 levels	Osteoporosis	Weighted median	31	0.003				0.193	0.064
