# Supplementary material for: The Linkage Among Gut Microbiota, Inflammatory Cytokines, and Immune Cell Dynamics in Osteoporosis: A Mendelian Randomization Study
Source: Physiol Res. 2025 Oct 1;74(5):849–60. doi: 10.33549/physiolres.935563 (PMC12746856; doi:10.33549/physiolres.935563)
Supplement: Supplementary file 9 [file 12_74_849_TableS9.xlsx]

## Sheet: ST9
Original analysis data of inflammatory factors on osteoporosis.
SNP	effect_allele.exposure	other_allele.exposure	effect_allele.outcome	other_allele.outcome	beta.exposure	beta.outcome	eaf.exposure	eaf.outcome	remove	palindromic	ambiguous	id.outcome	se.outcome	pval.outcome	outcome	samplesize.outcome	se.exposure	pval.exposure	id.exposure	exposure	samplesize.exposure	action	SNP_index	mr_keep	units.outcome	units.exposure	rsq.exposure	effective_n.exposure	rsq.outcome	effective_n.outcome	steiger_dir	steiger_pval	R2	Fvalue	steiger	F10	file
rs10822155	A	C	A	C	0.0838	0.0238612	0.4155	0.38455	FALSE	FALSE	FALSE	OS1	0.0167558	0.15443	OS1	399054	0.0117	7.93e-13	GCST90274848.tsv.gz	GCST90274848.tsv.gz	14744	2	1	TRUE	NA	NA	0.00346778	14744	5.08186e-06	399054	TRUE	1.37453e-11	0.00341094	50.4561	yes	yes	GCST90274848.tsv.gz.csv
rs114694170	T	C	T	C	-0.1625	-0.040049	0.9462	0.943731	FALSE	FALSE	FALSE	OS1	0.0353286	0.256956	OS1	399054	0.0267	1.16e-09	GCST90274848.tsv.gz	GCST90274848.tsv.gz	14728	2	1	TRUE	NA	NA	0.00250904	14728	3.22032e-06	399054	TRUE	8.39585e-09	0.00268845	39.6968	yes	yes	GCST90274848.tsv.gz.csv
rs115245427	A	G	A	G	-0.2204	0.0819039	0.0257	0.00984098	FALSE	FALSE	FALSE	OS1	0.0841742	0.330538	OS1	399054	0.0483	5.04e-06	GCST90274848.tsv.gz	GCST90274848.tsv.gz	14738	2	1	TRUE	NA	NA	0.00141103	14738	2.37258e-06	399054	TRUE	1.73641e-05	0.00243265	35.9349	yes	yes	GCST90274848.tsv.gz.csv
rs117976551	C	G	C	G	-0.2163	0.0527134	0.9739	0.985626	FALSE	TRUE	FALSE	OS1	0.0686454	0.442541	OS1	399054	0.0449	1.45e-06	GCST90274848.tsv.gz	GCST90274848.tsv.gz	13809	2	1	TRUE	NA	NA	0.001678	13809	1.47771e-06	399054	TRUE	4.34374e-06	0.00237847	32.9178	yes	yes	GCST90274848.tsv.gz.csv
rs11953790	T	C	T	C	-0.1842	-0.075849	0.028	0.0107435	FALSE	FALSE	FALSE	OS1	0.0800918	0.343626	OS1	399054	0.0374	8.43e-07	GCST90274848.tsv.gz	GCST90274848.tsv.gz	14730	2	1	TRUE	NA	NA	0.00164429	14730	2.24747e-06	399054	TRUE	3.21569e-06	0.00184686	27.2509	yes	yes	GCST90274848.tsv.gz.csv
rs1203834	T	C	T	C	0.1174	0.0379327	0.069	0.0817927	FALSE	FALSE	FALSE	OS1	0.0298447	0.203728	OS1	399054	0.0253	3.48e-06	GCST90274848.tsv.gz	GCST90274848.tsv.gz	13232	2	1	TRUE	NA	NA	0.00162491	13232	4.0482e-06	399054	TRUE	1.44982e-05	0.00177078	23.469	yes	yes	GCST90274848.tsv.gz.csv
rs1208181	T	C	T	C	-0.079	-0.0147245	0.8309	0.835	FALSE	FALSE	FALSE	OS1	0.0219383	0.502107	OS1	399054	0.0166	1.95e-06	GCST90274848.tsv.gz	GCST90274848.tsv.gz	12855	2	1	TRUE	NA	NA	0.00175901	12855	1.12887e-06	399054	TRUE	5.01665e-06	0.00175379	22.581	yes	yes	GCST90274848.tsv.gz.csv
rs1256278	A	G	A	G	0.0514	-0.0135199	0.4743	0.518535	FALSE	FALSE	FALSE	OS1	0.0162691	0.405964	OS1	399054	0.0116	9.38e-06	GCST90274848.tsv.gz	GCST90274848.tsv.gz	14742	2	1	TRUE	NA	NA	0.00133025	14742	1.73057e-06	399054	TRUE	2.74742e-05	0.00131749	19.4454	yes	yes	GCST90274848.tsv.gz.csv
rs12784822	A	G	A	G	-0.3266	0.039898	0.0091	0.00913764	FALSE	FALSE	FALSE	OS1	0.0847171	0.637673	OS1	399054	0.0715	4.93e-06	GCST90274848.tsv.gz	GCST90274848.tsv.gz	14296	2	1	TRUE	NA	NA	0.00145758	14296	5.55815e-07	399054	TRUE	1.08582e-05	0.00192368	27.5501	yes	yes	GCST90274848.tsv.gz.csv
rs138648222	C	G	C	G	0.1981	-0.151002	0.0248	0.0137727	FALSE	TRUE	FALSE	OS1	0.0697332	0.030355	OS1	399054	0.0397	6.04e-07	GCST90274848.tsv.gz	GCST90274848.tsv.gz	14739	2	1	TRUE	NA	NA	0.00168673	14739	1.17504e-05	399054	TRUE	7.11965e-06	0.00189821	28.0271	yes	yes	GCST90274848.tsv.gz.csv
rs143420877	T	C	T	C	0.1357	-0.00796153	0.039	0.0326805	FALSE	FALSE	FALSE	OS1	0.0458955	0.862281	OS1	399054	0.0304	8.05e-06	GCST90274848.tsv.gz	GCST90274848.tsv.gz	14737	2	1	TRUE	NA	NA	0.00135044	14737	7.5409e-08	399054	TRUE	1.36292e-05	0.00138031	20.367	yes	yes	GCST90274848.tsv.gz.csv
rs144037665	A	C	A	C	-0.2779	0.015132	0.9871	0.991413	FALSE	FALSE	FALSE	OS1	0.087187	0.862212	OS1	399054	0.0603	4.05e-06	GCST90274848.tsv.gz	GCST90274848.tsv.gz	11969	2	1	TRUE	NA	NA	0.00177169	11969	7.54848e-08	399054	TRUE	6.48591e-06	0.00196679	23.583	yes	yes	GCST90274848.tsv.gz.csv
rs145703410	T	C	T	C	-0.2475	-0.0531763	0.0153	0.0218963	FALSE	FALSE	FALSE	OS1	0.0563837	0.345622	OS1	399054	0.0539	4.39e-06	GCST90274848.tsv.gz	GCST90274848.tsv.gz	14296	2	1	TRUE	NA	NA	0.00147292	14296	2.22894e-06	399054	TRUE	1.4569e-05	0.00184576	26.4321	yes	yes	GCST90274848.tsv.gz.csv
rs145846107	T	C	T	C	0.2736	0.0955771	0.0162	0.00391948	FALSE	FALSE	FALSE	OS1	0.135142	0.479421	OS1	399054	0.0582	2.59e-06	GCST90274848.tsv.gz	GCST90274848.tsv.gz	13422	2	1	TRUE	NA	NA	0.00164407	13422	1.25342e-06	399054	TRUE	6.95946e-06	0.00238607	32.0977	yes	yes	GCST90274848.tsv.gz.csv
rs16883415	T	C	T	C	-0.22	0.0448098	0.9797	0.98621	FALSE	FALSE	FALSE	OS1	0.0695456	0.519367	OS1	399054	0.0457	1.48e-06	GCST90274848.tsv.gz	GCST90274848.tsv.gz	14744	2	1	TRUE	NA	NA	0.00156955	14744	1.04034e-06	399054	TRUE	4.13518e-06	0.00192515	28.4353	yes	yes	GCST90274848.tsv.gz.csv
rs2050256	A	G	A	G	-0.0734	0.00867349	0.8126	0.780615	FALSE	FALSE	FALSE	OS1	0.0197331	0.660269	OS1	399054	0.0152	1.37e-06	GCST90274848.tsv.gz	GCST90274848.tsv.gz	14739	2	1	TRUE	NA	NA	0.00157983	14739	4.84136e-07	399054	TRUE	3.19568e-06	0.00164085	24.2209	yes	yes	GCST90274848.tsv.gz.csv
rs34536806	T	G	T	G	0.0992	-0.0151993	0.9024	0.928952	FALSE	FALSE	FALSE	OS1	0.0321865	0.636766	OS1	399054	0.0208	1.85e-06	GCST90274848.tsv.gz	GCST90274848.tsv.gz	14296	2	1	TRUE	NA	NA	0.00158874	14296	5.58817e-07	399054	TRUE	4.28968e-06	0.00173341	24.8204	yes	yes	GCST90274848.tsv.gz.csv
rs349853	A	G	A	G	0.0815	-0.0164417	0.1816	0.147544	FALSE	FALSE	FALSE	OS1	0.023217	0.478836	OS1	399054	0.0182	7.53e-06	GCST90274848.tsv.gz	GCST90274848.tsv.gz	12412	2	1	TRUE	NA	NA	0.00161324	12412	1.25676e-06	399054	TRUE	1.8222e-05	0.00197436	24.5503	yes	yes	GCST90274848.tsv.gz.csv
rs4875579	C	G	C	G	-0.0741	0.0556301	0.8345	0.83858	FALSE	TRUE	FALSE	OS1	0.022199	0.0122115	OS1	399054	0.0158	2.73e-06	GCST90274848.tsv.gz	GCST90274848.tsv.gz	14296	2	1	TRUE	NA	NA	0.00153639	14296	1.57368e-05	399054	TRUE	3.4619e-05	0.00151667	21.7122	yes	yes	GCST90274848.tsv.gz.csv
rs61066542	A	G	A	G	-0.1808	0.0788068	0.9708	0.986738	FALSE	FALSE	FALSE	OS1	0.0710887	0.267615	OS1	399054	0.0397	5.26e-06	GCST90274848.tsv.gz	GCST90274848.tsv.gz	11981	2	1	TRUE	NA	NA	0.0017284	11981	3.07961e-06	399054	TRUE	1.7345e-05	0.00185327	22.2416	yes	yes	GCST90274848.tsv.gz.csv
rs61818787	T	C	T	C	-0.0759	-0.00688045	0.8114	0.753755	FALSE	FALSE	FALSE	OS1	0.0189201	0.716112	OS1	399054	0.0148	2.92e-07	GCST90274848.tsv.gz	GCST90274848.tsv.gz	14732	2	1	TRUE	NA	NA	0.00178231	14732	3.31404e-07	399054	TRUE	6.83492e-07	0.00176315	26.0171	yes	yes	GCST90274848.tsv.gz.csv
rs62401205	A	C	A	C	-0.2112	0.0132359	0.0429	0.0666143	FALSE	FALSE	FALSE	OS1	0.0331481	0.689674	OS1	399054	0.0333	2.26e-10	GCST90274848.tsv.gz	GCST90274848.tsv.gz	14296	2	1	TRUE	NA	NA	0.00280624	14296	3.9954e-07	399054	TRUE	7.53935e-10	0.00366296	52.5509	yes	yes	GCST90274848.tsv.gz.csv
rs62496673	T	C	T	C	-0.0579	0.000557139	0.2957	0.292777	FALSE	FALSE	FALSE	OS1	0.0179577	0.97525	OS1	399054	0.0129	7.18e-06	GCST90274848.tsv.gz	GCST90274848.tsv.gz	14728	2	1	TRUE	NA	NA	0.00136615	14728	2.4121e-09	399054	TRUE	1.07863e-05	0.00139636	20.5915	yes	yes	GCST90274848.tsv.gz.csv
rs6582666	C	G	C	G	-0.1288	0.0137413	0.9341	0.94001	FALSE	TRUE	FALSE	OS1	0.034299	0.68869	OS1	399054	0.0265	1.17e-06	GCST90274848.tsv.gz	GCST90274848.tsv.gz	11791	2	1	TRUE	NA	NA	0.00199983	11791	4.02219e-07	399054	TRUE	2.35291e-06	0.0020424	24.1271	yes	yes	GCST90274848.tsv.gz.csv
rs6921438	A	G	A	G	-0.4343	-0.0176407	0.4867	0.483785	FALSE	FALSE	FALSE	OS1	0.0163301	0.280026	OS1	399054	0.0113	1e-300	GCST90274848.tsv.gz	GCST90274848.tsv.gz	14733	2	1	TRUE	NA	NA	0.0911359	14733	2.92431e-06	399054	TRUE	1.29899e-298	0.0942415	1532.72	yes	yes	GCST90274848.tsv.gz.csv
rs6993770	A	T	A	T	0.1231	-0.00885005	0.7319	0.776908	FALSE	TRUE	FALSE	OS1	0.0196111	0.65179	OS1	399054	0.0134	4.06e-20	GCST90274848.tsv.gz	GCST90274848.tsv.gz	14296	2	1	TRUE	NA	NA	0.00586943	14296	5.10338e-07	399054	TRUE	4.1368e-19	0.00594696	85.5143	yes	yes	GCST90274848.tsv.gz.csv
rs75756626	A	C	A	C	0.0997	-0.0975293	0.0763	0.0368869	FALSE	FALSE	FALSE	OS1	0.0432817	0.0242365	OS1	399054	0.0225	9.37e-06	GCST90274848.tsv.gz	GCST90274848.tsv.gz	14726	2	1	TRUE	NA	NA	0.00133174	14726	1.27241e-05	399054	TRUE	8.65884e-05	0.00140112	20.6591	yes	yes	GCST90274848.tsv.gz.csv
rs7688836	A	G	A	G	-0.0685	0.0110522	0.2065	0.213273	FALSE	FALSE	FALSE	OS1	0.0199344	0.579285	OS1	399054	0.0145	2.31e-06	GCST90274848.tsv.gz	GCST90274848.tsv.gz	14742	2	1	TRUE	NA	NA	0.00151179	14742	7.70302e-07	399054	TRUE	5.80763e-06	0.00153772	22.7009	yes	yes	GCST90274848.tsv.gz.csv
rs77998976	A	G	A	G	0.1842	-0.0130143	0.9765	0.993827	FALSE	FALSE	FALSE	OS1	0.103897	0.900316	OS1	399054	0.0415	9.06e-06	GCST90274848.tsv.gz	GCST90274848.tsv.gz	13870	2	1	TRUE	NA	NA	0.00141858	13870	3.93193e-08	399054	TRUE	1.42974e-05	0.00155722	21.6292	yes	yes	GCST90274848.tsv.gz.csv
rs7808444	A	C	A	C	-0.0628	0.0200179	0.6119	0.543885	FALSE	FALSE	FALSE	OS1	0.0165894	0.227559	OS1	399054	0.0137	4.56e-06	GCST90274848.tsv.gz	GCST90274848.tsv.gz	14296	2	1	TRUE	NA	NA	0.00146787	14296	3.64875e-06	399054	TRUE	1.88288e-05	0.00187315	26.8251	yes	yes	GCST90274848.tsv.gz.csv
rs9472184	A	G	A	G	-0.0602	0.00459044	0.5217	0.457825	FALSE	FALSE	FALSE	OS1	0.0163075	0.778332	OS1	399054	0.0124	1.2e-06	GCST90274848.tsv.gz	GCST90274848.tsv.gz	14296	2	1	TRUE	NA	NA	0.00164619	14296	1.98566e-07	399054	TRUE	2.40124e-06	0.00180861	25.8991	yes	yes	GCST90274848.tsv.gz.csv
rs9603455	T	C	T	C	0.1461	0.0637307	0.966	0.969355	FALSE	FALSE	FALSE	OS1	0.0469047	0.174233	OS1	399054	0.0327	7.9e-06	GCST90274848.tsv.gz	GCST90274848.tsv.gz	14743	2	1	TRUE	NA	NA	0.00135235	14743	4.62629e-06	399054	TRUE	3.62747e-05	0.00140212	20.6977	yes	yes	GCST90274848.tsv.gz.csv
rs9893371	A	C	A	C	0.142	0.0241966	0.9646	0.986853	FALSE	FALSE	FALSE	OS1	0.0712875	0.734291	OS1	399054	0.0319	8.53e-06	GCST90274848.tsv.gz	GCST90274848.tsv.gz	14742	2	1	TRUE	NA	NA	0.0013425	14742	2.88704e-07	399054	TRUE	1.66063e-05	0.00137707	20.3261	yes	yes	GCST90274848.tsv.gz.csv
rs10746571	C	G	C	G	0.0643	-0.051782	0.2342	0.231863	FALSE	TRUE	FALSE	OS1	0.0195147	0.00796654	OS1	399054	0.0143	6.91e-06	GCST90274847.tsv.gz	GCST90274847.tsv.gz	14285	2	1	TRUE	NA	NA	0.00141357	14285	1.7644e-05	399054	TRUE	8.71999e-05	0.00148304	21.2138	yes	yes	GCST90274847.tsv.gz.csv
rs1074669	A	G	A	G	-0.0548	-0.0111421	0.5246	0.53737	FALSE	FALSE	FALSE	OS1	0.0163082	0.494466	OS1	399054	0.0119	4.12e-06	GCST90274847.tsv.gz	GCST90274847.tsv.gz	14286	2	1	TRUE	NA	NA	0.00148243	14286	1.16975e-06	399054	TRUE	1.10013e-05	0.00149789	21.4279	yes	yes	GCST90274847.tsv.gz.csv
rs10840566	A	G	A	G	0.0784	-0.0307621	0.1671	0.122231	FALSE	FALSE	FALSE	OS1	0.0249816	0.218178	OS1	399054	0.0154	3.56e-07	GCST90274847.tsv.gz	GCST90274847.tsv.gz	14733	2	1	TRUE	NA	NA	0.00175629	14733	3.7998e-06	399054	TRUE	1.8838e-06	0.00171093	25.2469	yes	yes	GCST90274847.tsv.gz.csv
rs10992204	A	G	A	G	0.1061	0.0122699	0.1034	0.134377	FALSE	FALSE	FALSE	OS1	0.0240832	0.610415	OS1	399054	0.0217	1.01e-06	GCST90274847.tsv.gz	GCST90274847.tsv.gz	14286	2	1	TRUE	NA	NA	0.00167084	14286	6.50465e-07	399054	TRUE	2.50202e-06	0.00208728	29.877	yes	yes	GCST90274847.tsv.gz.csv
rs11220462	A	G	A	G	-0.1024	-0.00105489	0.1509	0.189283	FALSE	FALSE	FALSE	OS1	0.020802	0.959556	OS1	399054	0.0161	2.01e-10	GCST90274847.tsv.gz	GCST90274847.tsv.gz	14731	2	1	TRUE	NA	NA	0.00273895	14731	6.44428e-09	399054	TRUE	4.56433e-10	0.00268706	39.6844	yes	yes	GCST90274847.tsv.gz.csv
rs115346716	A	G	A	G	-0.0962	-0.0337294	0.1038	0.0559708	FALSE	FALSE	FALSE	OS1	0.0354806	0.341784	OS1	399054	0.0212	5.69e-06	GCST90274847.tsv.gz	GCST90274847.tsv.gz	14286	2	1	TRUE	NA	NA	0.00143947	14286	2.26467e-06	399054	TRUE	1.86305e-05	0.0017218	24.6366	yes	yes	GCST90274847.tsv.gz.csv
rs12428473	T	C	T	C	-0.0633	-0.025513	0.207	0.139523	FALSE	FALSE	FALSE	OS1	0.0234624	0.276861	OS1	399054	0.0141	7.14e-06	GCST90274847.tsv.gz	GCST90274847.tsv.gz	14734	2	1	TRUE	NA	NA	0.0013662	14734	2.96311e-06	399054	TRUE	2.64102e-05	0.00131547	19.405	yes	yes	GCST90274847.tsv.gz.csv
rs13075658	T	C	T	C	0.051	-0.00768964	0.4491	0.389591	FALSE	FALSE	FALSE	OS1	0.0167353	0.645885	OS1	399054	0.0115	9.22e-06	GCST90274847.tsv.gz	GCST90274847.tsv.gz	14725	2	1	TRUE	NA	NA	0.00133404	14725	5.29073e-07	399054	TRUE	1.97777e-05	0.00128702	18.9733	yes	yes	GCST90274847.tsv.gz.csv
rs144159840	A	C	A	C	-0.3959	0.0690686	0.0081	0.0198375	FALSE	FALSE	FALSE	OS1	0.0576082	0.230552	OS1	399054	0.0896	9.94e-06	GCST90274847.tsv.gz	GCST90274847.tsv.gz	10848	2	1	TRUE	NA	NA	0.00179682	10848	3.60215e-06	399054	TRUE	3.13877e-05	0.00251857	27.3854	yes	yes	GCST90274847.tsv.gz.csv
rs144470316	C	G	C	G	0.3395	-0.195686	0.0119	0.00466618	FALSE	TRUE	FALSE	OS1	0.12185	0.108283	OS1	399054	0.0656	2.28e-07	GCST90274847.tsv.gz	GCST90274847.tsv.gz	12303	2	1	TRUE	NA	NA	0.00217264	12303	6.46303e-06	399054	TRUE	1.45306e-06	0.00271055	33.4331	yes	yes	GCST90274847.tsv.gz.csv
rs148356738	C	G	C	G	-0.2374	0.0408358	0.9849	0.986453	FALSE	TRUE	FALSE	OS1	0.071129	0.565894	OS1	399054	0.0528	6.92e-06	GCST90274847.tsv.gz	GCST90274847.tsv.gz	14728	2	1	TRUE	NA	NA	0.00137092	14728	8.2596e-07	399054	TRUE	1.66216e-05	0.00167633	24.7271	yes	yes	GCST90274847.tsv.gz.csv
rs154972	A	G	A	G	-0.0625	-0.00391217	0.6344	0.745457	FALSE	FALSE	FALSE	OS1	0.0187331	0.834575	OS1	399054	0.012	1.91e-07	GCST90274847.tsv.gz	GCST90274847.tsv.gz	14724	2	1	TRUE	NA	NA	0.00183921	14724	1.09292e-07	399054	TRUE	3.90133e-07	0.001812	26.7248	yes	yes	GCST90274847.tsv.gz.csv
rs17882125	T	C	T	C	0.1092	-0.0290943	0.0649	0.0301011	FALSE	FALSE	FALSE	OS1	0.0477122	0.542002	OS1	399054	0.0247	9.82e-06	GCST90274847.tsv.gz	GCST90274847.tsv.gz	14712	2	1	TRUE	NA	NA	0.00132697	14712	9.31809e-07	399054	TRUE	2.38224e-05	0.00144736	21.3216	yes	yes	GCST90274847.tsv.gz.csv
rs2227575	A	C	A	C	-0.0946	-0.0134134	0.5624	0.469582	FALSE	FALSE	FALSE	OS1	0.0163601	0.412282	OS1	399054	0.0115	1.93e-16	GCST90274847.tsv.gz	GCST90274847.tsv.gz	14729	2	1	TRUE	NA	NA	0.00457384	14729	1.68452e-06	399054	TRUE	2.42799e-15	0.00440489	65.1578	yes	yes	GCST90274847.tsv.gz.csv
rs2579643	T	C	T	C	-0.0991	0.0125609	0.0812	0.09517	FALSE	FALSE	FALSE	OS1	0.0278323	0.651769	OS1	399054	0.0223	8.83e-06	GCST90274847.tsv.gz	GCST90274847.tsv.gz	14285	2	1	TRUE	NA	NA	0.00138076	14285	5.10403e-07	399054	TRUE	1.85683e-05	0.00146539	20.9609	yes	yes	GCST90274847.tsv.gz.csv
rs3021477	T	C	T	C	-0.0534	-0.0182395	0.4143	0.398521	FALSE	FALSE	FALSE	OS1	0.0166585	0.273557	OS1	399054	0.0119	7.21e-06	GCST90274847.tsv.gz	GCST90274847.tsv.gz	14730	2	1	TRUE	NA	NA	0.00136537	14730	3.00416e-06	399054	TRUE	2.67978e-05	0.00138389	20.4102	yes	yes	GCST90274847.tsv.gz.csv
rs333947	A	G	A	G	-0.0785	0.0124172	0.1578	0.166461	FALSE	FALSE	FALSE	OS1	0.021854	0.569907	OS1	399054	0.0166	2.26e-06	GCST90274847.tsv.gz	GCST90274847.tsv.gz	14286	2	1	TRUE	NA	NA	0.00156313	14286	8.09013e-07	399054	TRUE	5.63887e-06	0.00163792	23.4344	yes	yes	GCST90274847.tsv.gz.csv
rs35739738	T	C	T	C	-0.0955	0.0105791	0.0848	0.070457	FALSE	FALSE	FALSE	OS1	0.0319245	0.740358	OS1	399054	0.0216	9.81e-06	GCST90274847.tsv.gz	GCST90274847.tsv.gz	14721	2	1	TRUE	NA	NA	0.00132631	14721	2.75182e-07	399054	TRUE	1.88289e-05	0.00141563	20.8661	yes	yes	GCST90274847.tsv.gz.csv
rs3827385	T	C	T	C	-0.0661	-0.0144833	0.8065	0.753917	FALSE	FALSE	FALSE	OS1	0.0189042	0.443594	OS1	399054	0.0146	5.97e-06	GCST90274847.tsv.gz	GCST90274847.tsv.gz	14727	2	1	TRUE	NA	NA	0.00139007	14727	1.47092e-06	399054	TRUE	1.70483e-05	0.0013637	20.1079	yes	yes	GCST90274847.tsv.gz.csv
rs3933086	A	G	A	G	0.3099	0.0196746	0.0145	0.0263062	FALSE	FALSE	FALSE	OS1	0.0508398	0.698762	OS1	399054	0.0664	3.05e-06	GCST90274847.tsv.gz	GCST90274847.tsv.gz	11778	2	1	TRUE	NA	NA	0.00184632	11778	3.75296e-07	399054	TRUE	5.82431e-06	0.00274472	32.4108	yes	yes	GCST90274847.tsv.gz.csv
rs4078183	T	C	T	C	-0.0549	0.0227495	0.3046	0.252308	FALSE	FALSE	FALSE	OS1	0.0187661	0.22541	OS1	399054	0.0124	9.54e-06	GCST90274847.tsv.gz	GCST90274847.tsv.gz	14722	2	1	TRUE	NA	NA	0.00132989	14722	3.68268e-06	399054	TRUE	3.81837e-05	0.00127685	18.8192	yes	yes	GCST90274847.tsv.gz.csv
rs4251805	T	C	T	C	-0.422	-0.0723276	0.0405	0.0362939	FALSE	FALSE	FALSE	OS1	0.0435855	0.0970264	OS1	399054	0.0311	6.1e-42	GCST90274847.tsv.gz	GCST90274847.tsv.gz	14734	2	1	TRUE	NA	NA	0.0123438	14734	6.90067e-06	399054	TRUE	1.50309e-38	0.0138406	206.761	yes	yes	GCST90274847.tsv.gz.csv
rs4272091	T	C	T	C	-0.068	-0.0305976	0.8015	0.786683	FALSE	FALSE	FALSE	OS1	0.0199145	0.124428	OS1	399054	0.0149	5.02e-06	GCST90274847.tsv.gz	GCST90274847.tsv.gz	14286	2	1	TRUE	NA	NA	0.001456	14286	5.91567e-06	399054	TRUE	2.7005e-05	0.00147134	21.0475	yes	yes	GCST90274847.tsv.gz.csv
rs4760	A	G	A	G	0.1408	-0.0180195	0.8426	0.832546	FALSE	FALSE	FALSE	OS1	0.021959	0.411876	OS1	399054	0.0165	1.42e-17	GCST90274847.tsv.gz	GCST90274847.tsv.gz	14286	2	1	TRUE	NA	NA	0.005072	14286	1.68745e-06	399054	TRUE	1.9575e-16	0.0052585	75.5094	yes	yes	GCST90274847.tsv.gz.csv
rs4800787	T	C	T	C	-0.094	-0.0322351	0.3008	0.378364	FALSE	FALSE	FALSE	OS1	0.0168026	0.0550529	OS1	399054	0.0125	5.48e-14	GCST90274847.tsv.gz	GCST90274847.tsv.gz	14730	2	1	TRUE	NA	NA	0.00382497	14730	9.22299e-06	399054	TRUE	2.24962e-12	0.00371676	54.9447	yes	yes	GCST90274847.tsv.gz.csv
rs59594243	A	G	A	G	0.2821	0.278377	0.0124	0.00198513	FALSE	FALSE	FALSE	OS1	0.176206	0.114145	OS1	399054	0.0634	8.61e-06	GCST90274847.tsv.gz	GCST90274847.tsv.gz	13799	2	1	TRUE	NA	NA	0.00143291	13799	6.25451e-06	399054	TRUE	4.41625e-05	0.00194912	26.9445	yes	yes	GCST90274847.tsv.gz.csv
rs59772299	T	G	T	G	0.0627	-0.0118709	0.7552	0.793216	FALSE	FALSE	FALSE	OS1	0.0200787	0.554374	OS1	399054	0.0133	2.43e-06	GCST90274847.tsv.gz	GCST90274847.tsv.gz	14730	2	1	TRUE	NA	NA	0.00150672	14730	8.75924e-07	399054	TRUE	6.27891e-06	0.00145358	21.4395	yes	yes	GCST90274847.tsv.gz.csv
rs597808	A	G	A	G	0.0662	0.0552393	0.478	0.413626	FALSE	FALSE	FALSE	OS1	0.016484	0.000804971	OS1	399054	0.0134	7.8e-07	GCST90274847.tsv.gz	GCST90274847.tsv.gz	11334	2	1	TRUE	NA	NA	0.00214914	11334	2.81403e-05	399054	TRUE	1.61181e-05	0.00218698	24.8372	yes	yes	GCST90274847.tsv.gz.csv
rs62004911	C	G	C	G	-0.106	0.0175627	0.0878	0.0582379	FALSE	TRUE	FALSE	OS1	0.0347984	0.61377	OS1	399054	0.0238	8.44e-06	GCST90274847.tsv.gz	GCST90274847.tsv.gz	11758	2	1	TRUE	NA	NA	0.00168448	11758	6.38314e-07	399054	TRUE	1.6865e-05	0.00179981	21.1967	yes	yes	GCST90274847.tsv.gz.csv
rs62031354	T	C	T	C	0.1034	-0.0508879	0.1078	0.148368	FALSE	FALSE	FALSE	OS1	0.0229868	0.0268436	OS1	399054	0.023	6.94e-06	GCST90274847.tsv.gz	GCST90274847.tsv.gz	11335	2	1	TRUE	NA	NA	0.00178019	11335	1.22811e-05	399054	TRUE	4.82871e-05	0.00205661	23.3556	yes	yes	GCST90274847.tsv.gz.csv
rs62286554	T	C	T	C	-0.091	0.00623337	0.8498	0.817276	FALSE	FALSE	FALSE	OS1	0.0210731	0.767384	OS1	399054	0.019	1.67e-06	GCST90274847.tsv.gz	GCST90274847.tsv.gz	11335	2	1	TRUE	NA	NA	0.00202001	11335	2.1926e-07	399054	TRUE	2.98381e-06	0.00211397	24.0084	yes	yes	GCST90274847.tsv.gz.csv
rs62560864	C	G	C	G	-0.1607	0.185441	0.0328	0.0113416	FALSE	TRUE	FALSE	OS1	0.0754837	0.014022	OS1	399054	0.0358	7.16e-06	GCST90274847.tsv.gz	GCST90274847.tsv.gz	13657	2	1	TRUE	NA	NA	0.00147344	13657	1.51241e-05	399054	TRUE	7.31342e-05	0.00163852	22.4107	yes	yes	GCST90274847.tsv.gz.csv
rs6805474	A	G	A	G	0.0952	0.0148331	0.1456	0.162332	FALSE	FALSE	FALSE	OS1	0.0220435	0.501008	OS1	399054	0.0176	6.33e-08	GCST90274847.tsv.gz	GCST90274847.tsv.gz	14285	2	1	TRUE	NA	NA	0.00204428	14285	1.13468e-06	399054	TRUE	2.12864e-07	0.0022549	32.2795	yes	yes	GCST90274847.tsv.gz.csv
rs704	A	G	A	G	0.0567	0.0277653	0.4758	0.419144	FALSE	FALSE	FALSE	OS1	0.0164532	0.0914998	OS1	399054	0.0115	8.2e-07	GCST90274847.tsv.gz	GCST90274847.tsv.gz	14734	2	1	TRUE	NA	NA	0.00164738	14734	7.13627e-06	399054	TRUE	6.12654e-06	0.00160368	23.6634	yes	yes	GCST90274847.tsv.gz.csv
rs72727847	C	G	C	G	0.1968	-0.0292045	0.0253	0.0333638	FALSE	TRUE	FALSE	OS1	0.0449776	0.516137	OS1	399054	0.0417	2.37e-06	GCST90274847.tsv.gz	GCST90274847.tsv.gz	14729	2	1	TRUE	NA	NA	0.00151011	14729	1.05652e-06	399054	TRUE	6.45637e-06	0.00191017	28.1849	yes	yes	GCST90274847.tsv.gz.csv
rs7406661	T	C	T	C	-0.1107	0.00123135	0.7855	0.718156	FALSE	FALSE	FALSE	OS1	0.0183827	0.946594	OS1	399054	0.0156	1.28e-12	GCST90274847.tsv.gz	GCST90274847.tsv.gz	14286	2	1	TRUE	NA	NA	0.00351292	14286	1.12438e-08	399054	TRUE	3.50855e-12	0.00412951	59.2305	yes	yes	GCST90274847.tsv.gz.csv
rs74607099	A	G	A	G	-0.1817	0.0962686	0.0248	0.0371845	FALSE	FALSE	FALSE	OS1	0.0442302	0.0295155	OS1	399054	0.0389	3e-06	GCST90274847.tsv.gz	GCST90274847.tsv.gz	14723	2	1	TRUE	NA	NA	0.00147989	14723	1.18713e-05	399054	TRUE	2.97591e-05	0.00159693	23.546	yes	yes	GCST90274847.tsv.gz.csv
rs7564243	A	G	A	G	-0.0852	-0.0120499	0.5375	0.581261	FALSE	FALSE	FALSE	OS1	0.0165108	0.465502	OS1	399054	0.0114	7.8e-14	GCST90274847.tsv.gz	GCST90274847.tsv.gz	14729	2	1	TRUE	NA	NA	0.00377843	14729	1.33475e-06	399054	TRUE	6.15849e-13	0.0036091	53.3438	yes	yes	GCST90274847.tsv.gz.csv
rs77076952	A	G	A	G	-0.2016	-0.0897277	0.0227	0.0128012	FALSE	FALSE	FALSE	OS1	0.0729191	0.218506	OS1	399054	0.0454	8.97e-06	GCST90274847.tsv.gz	GCST90274847.tsv.gz	14734	2	1	TRUE	NA	NA	0.00133668	14734	3.79437e-06	399054	TRUE	3.6677e-05	0.00180329	26.614	yes	yes	GCST90274847.tsv.gz.csv
rs79858331	T	C	T	C	0.1425	-0.0725602	0.0429	0.0387529	FALSE	FALSE	FALSE	OS1	0.0429474	0.0911213	OS1	399054	0.0316	6.5e-06	GCST90274847.tsv.gz	GCST90274847.tsv.gz	14722	2	1	TRUE	NA	NA	0.00137958	14722	7.15304e-06	399054	TRUE	3.97831e-05	0.00166753	24.5871	yes	yes	GCST90274847.tsv.gz.csv
rs8081644	A	C	A	C	-0.101	0.0172831	0.9181	0.879317	FALSE	FALSE	FALSE	OS1	0.025161	0.492146	OS1	399054	0.0223	5.92e-06	GCST90274847.tsv.gz	GCST90274847.tsv.gz	14286	2	1	TRUE	NA	NA	0.00143404	14286	1.18238e-06	399054	TRUE	1.55114e-05	0.00153408	21.9464	yes	yes	GCST90274847.tsv.gz.csv
rs9385692	T	C	T	C	-0.0934	-0.0230839	0.903	0.947099	FALSE	FALSE	FALSE	OS1	0.0365752	0.527951	OS1	399054	0.0211	9.58e-06	GCST90274847.tsv.gz	GCST90274847.tsv.gz	14286	2	1	TRUE	NA	NA	0.00136988	14286	9.98194e-07	399054	TRUE	2.32739e-05	0.00152821	21.8624	yes	yes	GCST90274847.tsv.gz.csv
rs10010472	A	G	A	G	0.0559	0.0230969	0.7019	0.732002	FALSE	FALSE	FALSE	OS1	0.0184743	0.211219	OS1	399054	0.0126	9.14e-06	GCST90274846.tsv.gz	GCST90274846.tsv.gz	14732	2	1	TRUE	NA	NA	0.00133444	14732	3.91688e-06	399054	TRUE	3.79142e-05	0.00130765	19.2869	yes	yes	GCST90274846.tsv.gz.csv
rs10818768	A	G	A	G	0.0522	0.0226461	0.5021	0.453627	FALSE	FALSE	FALSE	OS1	0.0163403	0.165774	OS1	399054	0.0118	9.7e-06	GCST90274846.tsv.gz	GCST90274846.tsv.gz	14288	2	1	TRUE	NA	NA	0.00136796	14288	4.81321e-06	399054	TRUE	4.35435e-05	0.0013624	19.4897	yes	yes	GCST90274846.tsv.gz.csv
rs10831650	A	G	A	G	0.0692	-0.00772577	0.3558	0.28942	FALSE	FALSE	FALSE	OS1	0.0180181	0.668084	OS1	399054	0.0125	3.09e-08	GCST90274846.tsv.gz	GCST90274846.tsv.gz	14288	2	1	TRUE	NA	NA	0.00214068	14288	4.60719e-07	399054	TRUE	8.43108e-08	0.00219517	31.4292	yes	yes	GCST90274846.tsv.gz.csv
rs11136339	T	C	T	C	0.0613	-0.00446441	0.388	0.394612	FALSE	FALSE	FALSE	OS1	0.0166716	0.788866	OS1	399054	0.0122	5.05e-07	GCST90274846.tsv.gz	GCST90274846.tsv.gz	13664	2	1	TRUE	NA	NA	0.00184453	13664	1.79698e-07	399054	TRUE	1.00677e-06	0.00178457	24.4244	yes	yes	GCST90274846.tsv.gz.csv
rs111641307	C	G	C	G	-0.401	0.0747689	0.9859	0.995013	FALSE	TRUE	FALSE	OS1	0.117069	0.523037	OS1	399054	0.0871	4.15e-06	GCST90274846.tsv.gz	GCST90274846.tsv.gz	10446	2	1	TRUE	NA	NA	0.00202537	10446	1.02218e-06	399054	TRUE	8.9511e-06	0.00447065	46.9012	yes	yes	GCST90274846.tsv.gz.csv
rs11676293	A	G	A	G	0.0547	0.0389146	0.3554	0.290907	FALSE	FALSE	FALSE	OS1	0.0179709	0.030355	OS1	399054	0.012	5.16e-06	GCST90274846.tsv.gz	GCST90274846.tsv.gz	14721	2	1	TRUE	NA	NA	0.00140968	14721	1.17504e-05	399054	TRUE	4.76381e-05	0.00137092	20.2063	yes	yes	GCST90274846.tsv.gz.csv
rs11738159	T	C	T	C	0.0577	0.00114842	0.4339	0.40912	FALSE	FALSE	FALSE	OS1	0.016537	0.944635	OS1	399054	0.0119	1.24e-06	GCST90274846.tsv.gz	GCST90274846.tsv.gz	14288	2	1	TRUE	NA	NA	0.00164298	14288	1.20853e-08	399054	TRUE	2.03584e-06	0.00163555	23.4038	yes	yes	GCST90274846.tsv.gz.csv
rs117550445	C	G	C	G	-0.1855	0.0724905	0.9706	0.969584	FALSE	TRUE	FALSE	OS1	0.0476652	0.128304	OS1	399054	0.0377	8.64e-07	GCST90274846.tsv.gz	GCST90274846.tsv.gz	14721	2	1	TRUE	NA	NA	0.00164215	14721	5.79599e-06	399054	TRUE	5.52482e-06	0.00196384	28.9626	yes	yes	GCST90274846.tsv.gz.csv
rs11934678	C	G	C	G	-0.0969	-0.00750271	0.0955	0.0922766	FALSE	TRUE	FALSE	OS1	0.0286713	0.793568	OS1	399054	0.0218	8.79e-06	GCST90274846.tsv.gz	GCST90274846.tsv.gz	14287	2	1	TRUE	NA	NA	0.00138119	14287	1.71598e-07	399054	TRUE	1.57685e-05	0.00162214	23.21	yes	yes	GCST90274846.tsv.gz.csv
rs12145644	A	T	A	T	-0.0727	0.00492537	0.2484	0.258965	FALSE	TRUE	FALSE	OS1	0.0186671	0.791894	OS1	399054	0.0141	2.52e-07	GCST90274846.tsv.gz	GCST90274846.tsv.gz	14287	2	1	TRUE	NA	NA	0.00185756	14287	1.74459e-07	399054	TRUE	5.2935e-07	0.0019735	28.2472	yes	yes	GCST90274846.tsv.gz.csv
rs12726054	A	G	A	G	0.109	-0.0188557	0.0734	0.121603	FALSE	FALSE	FALSE	OS1	0.025089	0.452318	OS1	399054	0.0228	1.75e-06	GCST90274846.tsv.gz	GCST90274846.tsv.gz	14721	2	1	TRUE	NA	NA	0.00155036	14721	1.41543e-06	399054	TRUE	5.31918e-06	0.00161611	23.8261	yes	yes	GCST90274846.tsv.gz.csv
rs13107325	T	C	T	C	0.2027	-0.0557894	0.0696	0.0140466	FALSE	FALSE	FALSE	OS1	0.0707129	0.430138	OS1	399054	0.0236	8.77e-18	GCST90274846.tsv.gz	GCST90274846.tsv.gz	14733	2	1	TRUE	NA	NA	0.0049829	14733	1.55983e-06	399054	TRUE	1.24681e-16	0.00532128	78.8072	yes	yes	GCST90274846.tsv.gz.csv
rs144115221	T	C	T	C	0.2655	0.0461545	0.0153	0.0180936	FALSE	FALSE	FALSE	OS1	0.0609374	0.448805	OS1	399054	0.0582	5.07e-06	GCST90274846.tsv.gz	GCST90274846.tsv.gz	13944	2	1	TRUE	NA	NA	0.00149043	13944	1.43757e-06	399054	TRUE	1.4006e-05	0.002124	29.6758	yes	yes	GCST90274846.tsv.gz.csv
rs145667392	T	C	T	C	0.2414	-0.0266887	0.0278	0.0266317	FALSE	FALSE	FALSE	OS1	0.0514795	0.604156	OS1	399054	0.0531	5.46e-06	GCST90274846.tsv.gz	GCST90274846.tsv.gz	11728	2	1	TRUE	NA	NA	0.00175943	11728	6.73529e-07	399054	TRUE	1.12471e-05	0.00314996	37.0531	yes	yes	GCST90274846.tsv.gz.csv
rs1564995	A	G	A	G	-0.06	0.0309733	0.6158	0.557803	FALSE	FALSE	FALSE	OS1	0.0165456	0.0612054	OS1	399054	0.0132	5.48e-06	GCST90274846.tsv.gz	GCST90274846.tsv.gz	14288	2	1	TRUE	NA	NA	0.00144416	14288	8.78166e-06	399054	TRUE	3.83877e-05	0.00170345	24.377	yes	yes	GCST90274846.tsv.gz.csv
rs16879825	A	G	A	G	-0.2027	0.0276575	0.9577	0.933809	FALSE	FALSE	FALSE	OS1	0.0331079	0.403507	OS1	399054	0.0438	3.69e-06	GCST90274846.tsv.gz	GCST90274846.tsv.gz	11784	2	1	TRUE	NA	NA	0.00181448	11784	1.74877e-06	399054	TRUE	9.96271e-06	0.00332895	39.3527	yes	yes	GCST90274846.tsv.gz.csv
rs1965399	A	G	A	G	-0.1312	0.0293495	0.9544	0.973143	FALSE	FALSE	FALSE	OS1	0.0510848	0.565613	OS1	399054	0.028	2.79e-06	GCST90274846.tsv.gz	GCST90274846.tsv.gz	14736	2	1	TRUE	NA	NA	0.00148794	14736	8.27157e-07	399054	TRUE	7.06131e-06	0.00149828	22.1088	yes	yes	GCST90274846.tsv.gz.csv
rs2163333	A	G	A	G	0.1404	-0.0298604	0.9522	0.959907	FALSE	FALSE	FALSE	OS1	0.0414099	0.470853	OS1	399054	0.0273	2.71e-07	GCST90274846.tsv.gz	GCST90274846.tsv.gz	14719	2	1	TRUE	NA	NA	0.00179395	14719	1.30303e-06	399054	TRUE	8.97388e-07	0.0017944	26.4557	yes	yes	GCST90274846.tsv.gz.csv
rs2220833	T	C	T	C	0.0559	0.0242142	0.6633	0.605682	FALSE	FALSE	FALSE	OS1	0.016706	0.147217	OS1	399054	0.0126	9.14e-06	GCST90274846.tsv.gz	GCST90274846.tsv.gz	14731	2	1	TRUE	NA	NA	0.00133453	14731	5.26458e-06	399054	TRUE	4.4599e-05	0.00139575	20.5867	yes	yes	GCST90274846.tsv.gz.csv
rs2738752	A	G	A	G	-0.0591	0.00759252	0.6653	0.645273	FALSE	FALSE	FALSE	OS1	0.0169986	0.655123	OS1	399054	0.0129	4.62e-06	GCST90274846.tsv.gz	GCST90274846.tsv.gz	12848	2	1	TRUE	NA	NA	0.00163124	12848	4.99938e-07	399054	TRUE	9.46204e-06	0.00155553	20.0135	yes	yes	GCST90274846.tsv.gz.csv
rs32923	A	G	A	G	-0.0588	-0.0295122	0.7435	0.721649	FALSE	FALSE	FALSE	OS1	0.0181538	0.104018	OS1	399054	0.0131	7.17e-06	GCST90274846.tsv.gz	GCST90274846.tsv.gz	14732	2	1	TRUE	NA	NA	0.00136589	14732	6.62271e-06	399054	TRUE	4.13026e-05	0.00131872	19.4504	yes	yes	GCST90274846.tsv.gz.csv
rs34790908	T	C	T	C	0.211	0.00644358	0.2563	0.23707	FALSE	FALSE	FALSE	OS1	0.0191611	0.736656	OS1	399054	0.0129	3.9e-60	GCST90274846.tsv.gz	GCST90274846.tsv.gz	14732	2	1	TRUE	NA	NA	0.0178388	14732	2.8339e-07	399054	TRUE	2.82111e-57	0.0169723	254.319	yes	yes	GCST90274846.tsv.gz.csv
rs3821473	A	G	A	G	-0.0622	-0.0105034	0.2327	0.259107	FALSE	FALSE	FALSE	OS1	0.0185719	0.571697	OS1	399054	0.0136	4.8e-06	GCST90274846.tsv.gz	GCST90274846.tsv.gz	14736	2	1	TRUE	NA	NA	0.00141764	14736	8.01525e-07	399054	TRUE	1.1682e-05	0.00138157	20.3842	yes	yes	GCST90274846.tsv.gz.csv
rs4882710	T	C	T	C	0.0666	0.00456877	0.3457	0.412035	FALSE	FALSE	FALSE	OS1	0.0165427	0.782409	OS1	399054	0.0131	3.7e-07	GCST90274846.tsv.gz	GCST90274846.tsv.gz	14288	2	1	TRUE	NA	NA	0.00180597	14288	1.91142e-07	399054	TRUE	7.71974e-07	0.00200657	28.7235	yes	yes	GCST90274846.tsv.gz.csv
rs552941568	A	C	A	C	0.1015	-0.207788	0.1166	0.000644785	FALSE	FALSE	FALSE	OS1	0.46202	0.652899	OS1	399054	0.0218	3.22e-06	GCST90274846.tsv.gz	GCST90274846.tsv.gz	10894	2	1	TRUE	NA	NA	0.00198631	10894	5.06862e-07	399054	TRUE	6.22319e-06	0.00212235	23.1659	yes	yes	GCST90274846.tsv.gz.csv
rs56023600	T	C	T	C	-0.0856	-0.00332612	0.8764	0.844974	FALSE	FALSE	FALSE	OS1	0.0225688	0.882835	OS1	399054	0.0186	4.18e-06	GCST90274846.tsv.gz	GCST90274846.tsv.gz	14287	2	1	TRUE	NA	NA	0.00148046	14287	5.44289e-08	399054	TRUE	7.01414e-06	0.00158744	22.7127	yes	yes	GCST90274846.tsv.gz.csv
rs57053056	T	G	T	G	-0.0841	0.0141403	0.1057	0.0879584	FALSE	FALSE	FALSE	OS1	0.0287137	0.622396	OS1	399054	0.0187	6.88e-06	GCST90274846.tsv.gz	GCST90274846.tsv.gz	14730	2	1	TRUE	NA	NA	0.00137142	14730	6.07728e-07	399054	TRUE	1.5427e-05	0.00133715	19.7199	yes	yes	GCST90274846.tsv.gz.csv
rs579459	T	C	T	C	0.1098	-0.0117539	0.7888	0.776145	FALSE	FALSE	FALSE	OS1	0.0195245	0.547168	OS1	399054	0.0157	2.68e-12	GCST90274846.tsv.gz	GCST90274846.tsv.gz	11785	2	1	TRUE	NA	NA	0.00413381	11785	9.08185e-07	399054	TRUE	1.1559e-11	0.00401694	47.5225	yes	yes	GCST90274846.tsv.gz.csv
rs7019909	T	C	T	C	-0.0897	-0.00246715	0.1102	0.120309	FALSE	FALSE	FALSE	OS1	0.025152	0.921861	OS1	399054	0.0193	3.36e-06	GCST90274846.tsv.gz	GCST90274846.tsv.gz	14288	2	1	TRUE	NA	NA	0.00150974	14288	2.41111e-08	399054	TRUE	5.43889e-06	0.00157793	22.578	yes	yes	GCST90274846.tsv.gz.csv
rs73590361	T	C	T	C	-0.0744	-0.0513326	0.1517	0.145854	FALSE	FALSE	FALSE	OS1	0.0230176	0.0257383	OS1	399054	0.0161	3.82e-06	GCST90274846.tsv.gz	GCST90274846.tsv.gz	14726	2	1	TRUE	NA	NA	0.00144823	14726	1.24633e-05	399054	TRUE	3.85117e-05	0.00142466	21.0066	yes	yes	GCST90274846.tsv.gz.csv
rs7503751	A	G	A	G	-0.1386	0.0282224	0.0779	0.0498309	FALSE	FALSE	FALSE	OS1	0.037651	0.453509	OS1	399054	0.0238	5.76e-09	GCST90274846.tsv.gz	GCST90274846.tsv.gz	14288	2	1	TRUE	NA	NA	0.00236828	14288	1.40801e-06	399054	TRUE	2.40239e-08	0.00275976	39.5351	yes	yes	GCST90274846.tsv.gz.csv
rs76047473	T	C	T	C	0.1318	0.0123314	0.0482	0.0458564	FALSE	FALSE	FALSE	OS1	0.0387882	0.750547	OS1	399054	0.0286	4.06e-06	GCST90274846.tsv.gz	GCST90274846.tsv.gz	14718	2	1	TRUE	NA	NA	0.00144106	14718	2.53277e-07	399054	TRUE	8.02525e-06	0.00159387	23.4929	yes	yes	GCST90274846.tsv.gz.csv
rs76133364	A	C	A	C	0.1896	-0.0373047	0.0315	0.0485668	FALSE	FALSE	FALSE	OS1	0.0374622	0.319349	OS1	399054	0.0369	2.77e-07	GCST90274846.tsv.gz	GCST90274846.tsv.gz	13224	2	1	TRUE	NA	NA	0.00199279	13224	2.48491e-06	399054	TRUE	1.08832e-06	0.00219339	29.0648	yes	yes	GCST90274846.tsv.gz.csv
rs76188822	A	C	A	C	-0.2352	0.0295905	0.9863	0.977124	FALSE	FALSE	FALSE	OS1	0.0543693	0.586269	OS1	399054	0.0525	7.46e-06	GCST90274846.tsv.gz	GCST90274846.tsv.gz	14736	2	1	TRUE	NA	NA	0.00136033	14736	7.42279e-07	399054	TRUE	1.74161e-05	0.00149498	22.06	yes	yes	GCST90274846.tsv.gz.csv
rs76854434	A	G	A	G	0.2416	0.0248618	0.0173	0.0120013	FALSE	FALSE	FALSE	OS1	0.0750976	0.7406	OS1	399054	0.0542	8.29e-06	GCST90274846.tsv.gz	GCST90274846.tsv.gz	14288	2	1	TRUE	NA	NA	0.00138893	14288	2.74652e-07	399054	TRUE	1.58059e-05	0.00198468	28.4095	yes	yes	GCST90274846.tsv.gz.csv
rs78254232	T	C	T	C	-0.2108	0.0988533	0.9813	0.992067	FALSE	FALSE	FALSE	OS1	0.091903	0.282094	OS1	399054	0.0456	3.79e-06	GCST90274846.tsv.gz	GCST90274846.tsv.gz	14248	2	1	TRUE	NA	NA	0.00149785	14248	2.89929e-06	399054	TRUE	1.41542e-05	0.00163085	23.2711	yes	yes	GCST90274846.tsv.gz.csv
rs8116972	T	C	T	C	-0.0953	-0.0426544	0.0804	0.0660681	FALSE	FALSE	FALSE	OS1	0.0327295	0.192493	OS1	399054	0.0211	6.28e-06	GCST90274846.tsv.gz	GCST90274846.tsv.gz	14733	2	1	TRUE	NA	NA	0.00138289	14733	4.25616e-06	399054	TRUE	2.80923e-05	0.00134298	19.8101	yes	yes	GCST90274846.tsv.gz.csv
rs826688	A	T	A	T	-0.0592	0.0183102	0.3965	0.333331	FALSE	TRUE	FALSE	OS1	0.0173386	0.290952	OS1	399054	0.0125	2.18e-06	GCST90274846.tsv.gz	GCST90274846.tsv.gz	12835	2	1	TRUE	NA	NA	0.00174476	12835	2.79465e-06	399054	TRUE	7.6875e-06	0.00167723	21.5601	yes	yes	GCST90274846.tsv.gz.csv
rs870526	T	C	T	C	-0.0508	0.0479062	0.5377	0.610128	FALSE	FALSE	FALSE	OS1	0.0167452	0.00422455	OS1	399054	0.0114	8.34e-06	GCST90274846.tsv.gz	GCST90274846.tsv.gz	14731	2	1	TRUE	NA	NA	0.00134635	14731	2.05099e-05	399054	TRUE	0.000125441	0.00128298	18.9214	yes	yes	GCST90274846.tsv.gz.csv
rs9470247	A	G	A	G	-0.1026	0.0739136	0.9246	0.928923	FALSE	FALSE	FALSE	OS1	0.0317922	0.0200775	OS1	399054	0.0232	9.76e-06	GCST90274846.tsv.gz	GCST90274846.tsv.gz	14288	2	1	TRUE	NA	NA	0.00136714	14288	1.35448e-05	399054	TRUE	9.15451e-05	0.00146774	20.999	yes	yes	GCST90274846.tsv.gz.csv
rs9842051	C	G	C	G	0.1192	-0.012051	0.748	0.814744	FALSE	TRUE	FALSE	OS1	0.0212671	0.570951	OS1	399054	0.014	1.68e-17	GCST90274846.tsv.gz	GCST90274846.tsv.gz	14288	2	1	TRUE	NA	NA	0.00504879	14288	8.04637e-07	399054	TRUE	1.54247e-16	0.00535654	76.9357	yes	yes	GCST90274846.tsv.gz.csv
rs112206094	A	T	A	T	-0.0934	0.0250247	0.1258	0.1262	FALSE	TRUE	FALSE	OS1	0.0244597	0.306261	OS1	399054	0.0201	3.37e-06	GCST90274845.tsv.gz	GCST90274845.tsv.gz	11792	2	1	TRUE	NA	NA	0.00182807	11792	2.62304e-06	399054	TRUE	1.05924e-05	0.00191874	22.6654	yes	yes	GCST90274845.tsv.gz.csv
rs117095006	A	G	A	G	-0.1569	0.0364378	0.0499	0.0318087	FALSE	FALSE	FALSE	OS1	0.0463837	0.432117	OS1	399054	0.0338	3.45e-06	GCST90274845.tsv.gz	GCST90274845.tsv.gz	11345	2	1	TRUE	NA	NA	0.0018961	11345	1.54648e-06	399054	TRUE	8.7822e-06	0.00233424	26.5392	yes	yes	GCST90274845.tsv.gz.csv
rs118119134	A	G	A	G	-0.4423	0.103988	0.0096	0.00206678	FALSE	FALSE	FALSE	OS1	0.188922	0.582024	OS1	399054	0.0943	2.73e-06	GCST90274845.tsv.gz	GCST90274845.tsv.gz	8576	2	1	TRUE	NA	NA	0.00255926	8576	7.59227e-07	399054	TRUE	5.14743e-06	0.00372002	32.0146	yes	yes	GCST90274845.tsv.gz.csv
rs12448125	T	G	T	G	0.1784	0.0532016	0.0353	0.0413027	FALSE	FALSE	FALSE	OS1	0.0413464	0.198189	OS1	399054	0.0367	1.17e-06	GCST90274845.tsv.gz	GCST90274845.tsv.gz	11792	2	1	TRUE	NA	NA	0.0020002	11792	4.14899e-06	399054	TRUE	4.85364e-06	0.00216764	25.612	yes	yes	GCST90274845.tsv.gz.csv
rs12472785	C	G	C	G	-0.074	-0.0249873	0.758	0.688666	FALSE	TRUE	FALSE	OS1	0.017555	0.154629	OS1	399054	0.0153	1.32e-06	GCST90274845.tsv.gz	GCST90274845.tsv.gz	11792	2	1	TRUE	NA	NA	0.00198019	11792	5.07698e-06	399054	TRUE	6.07351e-06	0.00200899	23.7337	yes	yes	GCST90274845.tsv.gz.csv
rs138903443	T	C	T	C	-0.1271	0.0479814	0.0803	0.0615209	FALSE	FALSE	FALSE	OS1	0.0341756	0.160329	OS1	399054	0.0281	6.09e-06	GCST90274845.tsv.gz	GCST90274845.tsv.gz	11345	2	1	TRUE	NA	NA	0.0018004	11345	4.93949e-06	399054	TRUE	2.3867e-05	0.00238607	27.1299	yes	yes	GCST90274845.tsv.gz.csv
rs140886020	A	G	A	G	0.1619	-0.00546941	0.0381	0.0312634	FALSE	FALSE	FALSE	OS1	0.0464681	0.906303	OS1	399054	0.0351	3.98e-06	GCST90274845.tsv.gz	GCST90274845.tsv.gz	11786	2	1	TRUE	NA	NA	0.0018022	11786	3.4717e-08	399054	TRUE	6.05625e-06	0.00192123	22.6833	yes	yes	GCST90274845.tsv.gz.csv
rs145111430	A	G	A	G	0.2674	0.030783	0.9812	0.992515	FALSE	FALSE	FALSE	OS1	0.0970452	0.75109	OS1	399054	0.0575	3.31e-06	GCST90274845.tsv.gz	GCST90274845.tsv.gz	11345	2	1	TRUE	NA	NA	0.00190297	11345	2.52141e-07	399054	TRUE	5.8613e-06	0.00263796	30.0015	yes	yes	GCST90274845.tsv.gz.csv
rs145549228	A	G	A	G	-0.18	0.0124073	0.9664	0.968398	FALSE	FALSE	FALSE	OS1	0.0468219	0.791017	OS1	399054	0.0405	8.81e-06	GCST90274845.tsv.gz	GCST90274845.tsv.gz	10727	2	1	TRUE	NA	NA	0.00183839	10727	1.75965e-07	399054	TRUE	1.41523e-05	0.00210412	22.6143	yes	yes	GCST90274845.tsv.gz.csv
rs147525049	T	C	T	C	0.1808	-0.0690945	0.0322	0.0118429	FALSE	FALSE	FALSE	OS1	0.0759358	0.362872	OS1	399054	0.0401	6.52e-06	GCST90274845.tsv.gz	GCST90274845.tsv.gz	11302	2	1	TRUE	NA	NA	0.00179576	11302	2.07474e-06	399054	TRUE	1.75716e-05	0.00203736	23.0692	yes	yes	GCST90274845.tsv.gz.csv
rs185922111	A	G	A	G	0.3618	0.0163388	0.9877	0.992363	FALSE	FALSE	FALSE	OS1	0.0953232	0.863906	OS1	399054	0.0747	1.28e-06	GCST90274845.tsv.gz	GCST90274845.tsv.gz	10858	2	1	TRUE	NA	NA	0.0021562	10858	7.3623e-08	399054	TRUE	2.04445e-06	0.00318051	34.6378	yes	yes	GCST90274845.tsv.gz.csv
rs190906347	A	C	A	C	0.3219	-0.0856622	0.0132	0.00402998	FALSE	FALSE	FALSE	OS1	0.127009	0.500018	OS1	399054	0.066	1.08e-06	GCST90274845.tsv.gz	GCST90274845.tsv.gz	10858	2	1	TRUE	NA	NA	0.00218642	10858	1.13993e-06	399054	TRUE	2.59491e-06	0.00269945	29.3845	yes	yes	GCST90274845.tsv.gz.csv
rs2417521	T	C	T	C	-0.0794	0.0156701	0.7391	0.814125	FALSE	FALSE	FALSE	OS1	0.0209492	0.454458	OS1	399054	0.0177	7.26e-06	GCST90274845.tsv.gz	GCST90274845.tsv.gz	8817	2	1	TRUE	NA	NA	0.00227762	8817	1.4021e-06	399054	TRUE	1.52363e-05	0.00243135	21.4846	yes	yes	GCST90274845.tsv.gz.csv
rs36046025	A	G	A	G	-0.1223	-0.0243487	0.0756	0.0900512	FALSE	FALSE	FALSE	OS1	0.028524	0.393314	OS1	399054	0.0268	5.03e-06	GCST90274845.tsv.gz	GCST90274845.tsv.gz	11345	2	1	TRUE	NA	NA	0.00183256	11345	1.826e-06	399054	TRUE	1.3219e-05	0.00209057	23.763	yes	yes	GCST90274845.tsv.gz.csv
rs4270392	T	C	T	C	0.0625	0.00875859	0.3566	0.285408	FALSE	FALSE	FALSE	OS1	0.018057	0.627639	OS1	399054	0.0137	5.07e-06	GCST90274845.tsv.gz	GCST90274845.tsv.gz	11777	2	1	TRUE	NA	NA	0.00176438	11777	5.89586e-07	399054	TRUE	1.02152e-05	0.00179247	21.1443	yes	yes	GCST90274845.tsv.gz.csv
rs4724126	T	G	T	G	0.0846	0.00897023	0.2624	0.302401	FALSE	FALSE	FALSE	OS1	0.0177495	0.613293	OS1	399054	0.0152	2.61e-08	GCST90274845.tsv.gz	GCST90274845.tsv.gz	11344	2	1	TRUE	NA	NA	0.00272383	11344	6.40037e-07	399054	TRUE	6.60501e-08	0.00277048	31.5101	yes	yes	GCST90274845.tsv.gz.csv
rs71366574	A	G	A	G	0.1886	-0.0184996	0.0299	0.0289254	FALSE	FALSE	FALSE	OS1	0.0485566	0.70321	OS1	399054	0.0416	5.8e-06	GCST90274845.tsv.gz	GCST90274845.tsv.gz	11793	2	1	TRUE	NA	NA	0.00174016	11793	3.63746e-07	399054	TRUE	1.07207e-05	0.00206348	24.3808	yes	yes	GCST90274845.tsv.gz.csv
rs72652144	A	G	A	G	0.1629	0.0274638	0.9535	0.938585	FALSE	FALSE	FALSE	OS1	0.0341873	0.421781	OS1	399054	0.0345	2.34e-06	GCST90274845.tsv.gz	GCST90274845.tsv.gz	11782	2	1	TRUE	NA	NA	0.00188902	11782	1.61719e-06	399054	TRUE	6.30577e-06	0.00235313	27.7852	yes	yes	GCST90274845.tsv.gz.csv
rs72811179	T	C	T	C	-0.2956	0.0538661	0.0141	0.0171665	FALSE	FALSE	FALSE	OS1	0.0638895	0.399165	OS1	399054	0.063	2.7e-06	GCST90274845.tsv.gz	GCST90274845.tsv.gz	11345	2	1	TRUE	NA	NA	0.00193713	11345	1.78132e-06	399054	TRUE	7.29444e-06	0.00242935	27.6233	yes	yes	GCST90274845.tsv.gz.csv
rs72838667	A	C	A	C	0.1469	0.000871843	0.0429	0.0283469	FALSE	FALSE	FALSE	OS1	0.0495253	0.985955	OS1	399054	0.0329	8.01e-06	GCST90274845.tsv.gz	GCST90274845.tsv.gz	11778	2	1	TRUE	NA	NA	0.00169013	11778	7.76592e-10	399054	TRUE	1.1017e-05	0.0017721	20.9053	yes	yes	GCST90274845.tsv.gz.csv
rs7406537	A	G	A	G	-0.0643	0.025935	0.4553	0.434292	FALSE	FALSE	FALSE	OS1	0.0164605	0.115121	OS1	399054	0.0139	3.73e-06	GCST90274845.tsv.gz	GCST90274845.tsv.gz	11149	2	1	TRUE	NA	NA	0.00191603	11149	6.22091e-06	399054	TRUE	1.69849e-05	0.00205072	22.9064	yes	yes	GCST90274845.tsv.gz.csv
rs75129390	A	T	A	T	0.0743	-0.0126356	0.632	0.678466	FALSE	TRUE	FALSE	OS1	0.0174551	0.469132	OS1	399054	0.0158	2.57e-06	GCST90274845.tsv.gz	GCST90274845.tsv.gz	8817	2	1	TRUE	NA	NA	0.00250238	8817	1.31316e-06	399054	TRUE	5.55061e-06	0.00256787	22.694	yes	yes	GCST90274845.tsv.gz.csv
rs7550374	C	G	C	G	-0.0928	-0.010376	0.8143	0.839724	FALSE	TRUE	FALSE	OS1	0.0225103	0.644839	OS1	399054	0.0187	6.96e-07	GCST90274845.tsv.gz	GCST90274845.tsv.gz	11345	2	1	TRUE	NA	NA	0.00216642	11345	5.32436e-07	399054	TRUE	1.47275e-06	0.00260449	29.6198	yes	yes	GCST90274845.tsv.gz.csv
rs9928464	T	G	T	G	0.1233	0.0340858	0.0736	0.0892613	FALSE	FALSE	FALSE	OS1	0.0284608	0.231057	OS1	399054	0.0278	9.2e-06	GCST90274845.tsv.gz	GCST90274845.tsv.gz	11345	2	1	TRUE	NA	NA	0.00173124	11345	3.59436e-06	399054	TRUE	3.00643e-05	0.00207316	23.5647	yes	yes	GCST90274845.tsv.gz.csv
rs10980859	T	C	T	C	-0.1271	-0.0348393	0.9379	0.921435	FALSE	FALSE	FALSE	OS1	0.0303095	0.25037	OS1	399054	0.0285	8.21e-06	GCST90274844.tsv.gz	GCST90274844.tsv.gz	11785	2	1	TRUE	NA	NA	0.00168505	11785	3.31093e-06	399054	TRUE	2.67908e-05	0.00188178	22.2148	yes	yes	GCST90274844.tsv.gz.csv
rs11258162	T	G	T	G	0.0891	-0.0319145	0.1277	0.0915075	FALSE	FALSE	FALSE	OS1	0.0281804	0.257422	OS1	399054	0.0201	9.3e-06	GCST90274844.tsv.gz	GCST90274844.tsv.gz	11760	2	1	TRUE	NA	NA	0.00166842	11760	3.21404e-06	399054	TRUE	2.96741e-05	0.00176865	20.8326	yes	yes	GCST90274844.tsv.gz.csv
rs113835939	A	C	A	C	-0.1939	0.0495505	0.976	0.958485	FALSE	FALSE	FALSE	OS1	0.0406766	0.223164	OS1	399054	0.0416	3.15e-06	GCST90274844.tsv.gz	GCST90274844.tsv.gz	14732	2	1	TRUE	NA	NA	0.00147274	14732	3.71857e-06	399054	TRUE	1.38491e-05	0.00176135	25.9905	yes	yes	GCST90274844.tsv.gz.csv
rs11592666	A	G	A	G	0.2268	0.0275279	0.9812	0.978234	FALSE	FALSE	FALSE	OS1	0.0558768	0.622257	OS1	399054	0.0513	9.82e-06	GCST90274844.tsv.gz	GCST90274844.tsv.gz	13340	2	1	TRUE	NA	NA	0.00146327	13340	6.0821e-07	399054	TRUE	2.05202e-05	0.00189772	25.3599	yes	yes	GCST90274844.tsv.gz.csv
rs11605862	A	G	A	G	0.0636	-0.0091985	0.7854	0.816698	FALSE	FALSE	FALSE	OS1	0.0210325	0.66186	OS1	399054	0.0142	7.5e-06	GCST90274844.tsv.gz	GCST90274844.tsv.gz	14735	2	1	TRUE	NA	NA	0.00135974	14735	4.79317e-07	399054	TRUE	1.59783e-05	0.00136353	20.1163	yes	yes	GCST90274844.tsv.gz.csv
rs117113213	A	G	A	G	-0.1646	0.0396118	0.0498	0.0650236	FALSE	FALSE	FALSE	OS1	0.0332251	0.233173	OS1	399054	0.03	4.1e-08	GCST90274844.tsv.gz	GCST90274844.tsv.gz	14723	2	1	TRUE	NA	NA	0.00204076	14723	3.56193e-06	399054	TRUE	2.4524e-07	0.00256409	37.8431	yes	yes	GCST90274844.tsv.gz.csv
rs11713634	A	G	A	G	-0.0978	-0.0222255	0.2943	0.349591	FALSE	FALSE	FALSE	OS1	0.0170709	0.192932	OS1	399054	0.015	7.03e-11	GCST90274844.tsv.gz	GCST90274844.tsv.gz	11336	2	1	TRUE	NA	NA	0.00373668	11336	4.24775e-06	399054	TRUE	5.34282e-10	0.003973	45.2095	yes	yes	GCST90274844.tsv.gz.csv
rs12201845	A	G	A	G	-0.1884	0.029582	0.972	0.966019	FALSE	FALSE	FALSE	OS1	0.0450997	0.511872	OS1	399054	0.0426	9.75e-06	GCST90274844.tsv.gz	GCST90274844.tsv.gz	12798	2	1	TRUE	NA	NA	0.00152618	12798	1.07815e-06	399054	TRUE	2.27128e-05	0.00193204	24.7702	yes	yes	GCST90274844.tsv.gz.csv
rs1273754	T	C	T	C	-0.2296	-0.00263407	0.9805	0.986545	FALSE	FALSE	FALSE	OS1	0.0711486	0.970468	OS1	399054	0.0503	5e-06	GCST90274844.tsv.gz	GCST90274844.tsv.gz	10850	2	1	TRUE	NA	NA	0.00191701	10850	3.43473e-09	399054	TRUE	6.91979e-06	0.00201584	21.912	yes	yes	GCST90274844.tsv.gz.csv
rs12874439	T	G	T	G	-0.0578	0.025851	0.3162	0.218044	FALSE	FALSE	FALSE	OS1	0.0198075	0.191856	OS1	399054	0.013	8.74e-06	GCST90274844.tsv.gz	GCST90274844.tsv.gz	14288	2	1	TRUE	NA	NA	0.00138184	14288	4.26839e-06	399054	TRUE	3.70955e-05	0.0014447	20.6688	yes	yes	GCST90274844.tsv.gz.csv
rs139464717	A	G	A	G	-0.289	0.0763871	0.0124	0.00700779	FALSE	FALSE	FALSE	OS1	0.0981794	0.436548	OS1	399054	0.0652	9.31e-06	GCST90274844.tsv.gz	GCST90274844.tsv.gz	13801	2	1	TRUE	NA	NA	0.00142179	13801	1.51694e-06	399054	TRUE	2.50457e-05	0.00204564	28.2856	yes	yes	GCST90274844.tsv.gz.csv
rs1432791	T	C	T	C	-0.0549	-0.0124527	0.4357	0.435167	FALSE	FALSE	FALSE	OS1	0.0163934	0.447485	OS1	399054	0.0118	3.28e-06	GCST90274844.tsv.gz	GCST90274844.tsv.gz	14288	2	1	TRUE	NA	NA	0.00151291	14288	1.44597e-06	399054	TRUE	9.47106e-06	0.00148208	21.2045	yes	yes	GCST90274844.tsv.gz.csv
rs150011668	T	C	T	C	-0.1376	0.372346	0.9058	0.999666	FALSE	FALSE	FALSE	OS1	0.549069	0.497682	OS1	399054	0.0281	9.74e-07	GCST90274844.tsv.gz	GCST90274844.tsv.gz	11538	2	1	TRUE	NA	NA	0.00207428	11538	1.15242e-06	399054	TRUE	2.45325e-06	0.0032311	37.3948	yes	yes	GCST90274844.tsv.gz.csv
rs150128402	A	G	A	G	0.2386	0.0538704	0.9763	0.975052	FALSE	FALSE	FALSE	OS1	0.0521964	0.302038	OS1	399054	0.0459	2.01e-07	GCST90274844.tsv.gz	GCST90274844.tsv.gz	14736	2	1	TRUE	NA	NA	0.00183062	14736	2.66925e-06	399054	TRUE	9.18238e-07	0.00263453	38.9196	yes	yes	GCST90274844.tsv.gz.csv
rs150416959	C	G	C	G	0.1462	0.0629761	0.0491	0.0370057	FALSE	TRUE	FALSE	OS1	0.043358	0.146372	OS1	399054	0.0315	3.46e-06	GCST90274844.tsv.gz	GCST90274844.tsv.gz	13224	2	1	TRUE	NA	NA	0.00162656	13224	5.28666e-06	399054	TRUE	1.6719e-05	0.00199591	26.4427	yes	yes	GCST90274844.tsv.gz.csv
rs17221073	C	G	C	G	0.2646	0.0129425	0.018	0.00419233	FALSE	TRUE	FALSE	OS1	0.125667	0.917971	OS1	399054	0.0498	1.08e-07	GCST90274844.tsv.gz	GCST90274844.tsv.gz	13801	2	1	TRUE	NA	NA	0.00204167	13801	2.65806e-08	399054	TRUE	1.96188e-07	0.00247511	34.2387	yes	yes	GCST90274844.tsv.gz.csv
rs17302	T	G	T	G	-0.0625	0.00874465	0.2875	0.220536	FALSE	FALSE	FALSE	OS1	0.0196749	0.656712	OS1	399054	0.013	1.53e-06	GCST90274844.tsv.gz	GCST90274844.tsv.gz	14288	2	1	TRUE	NA	NA	0.00161533	14288	4.95028e-07	399054	TRUE	3.48713e-06	0.00160034	22.8991	yes	yes	GCST90274844.tsv.gz.csv
rs201650130	T	C	T	C	-0.0822	0.010662	0.1494	0.135315	FALSE	FALSE	FALSE	OS1	0.0238787	0.655232	OS1	399054	0.0181	5.59e-06	GCST90274844.tsv.gz	GCST90274844.tsv.gz	12194	2	1	TRUE	NA	NA	0.0016888	12194	4.99604e-07	399054	TRUE	1.10622e-05	0.00171731	20.9735	yes	yes	GCST90274844.tsv.gz.csv
rs2468187	T	C	T	C	-0.1618	-0.0124101	0.4162	0.306755	FALSE	FALSE	FALSE	OS1	0.017664	0.482326	OS1	399054	0.0118	8.62e-43	GCST90274844.tsv.gz	GCST90274844.tsv.gz	14735	2	1	TRUE	NA	NA	0.0126007	14735	1.23692e-06	399054	TRUE	2.19231e-40	0.0127219	189.848	yes	yes	GCST90274844.tsv.gz.csv
rs2975421	T	G	T	G	-0.078	0.0262009	0.8529	0.847811	FALSE	FALSE	FALSE	OS1	0.0225671	0.245633	OS1	399054	0.017	4.47e-06	GCST90274844.tsv.gz	GCST90274844.tsv.gz	14288	2	1	TRUE	NA	NA	0.00147144	14288	3.37792e-06	399054	TRUE	1.7775e-05	0.00152662	21.8426	yes	yes	GCST90274844.tsv.gz.csv
rs329079	A	C	A	C	-0.0914	-0.00368848	0.094	0.0875347	FALSE	FALSE	FALSE	OS1	0.0286087	0.897414	OS1	399054	0.0201	5.43e-06	GCST90274844.tsv.gz	GCST90274844.tsv.gz	14736	2	1	TRUE	NA	NA	0.00140143	14736	4.16552e-08	399054	TRUE	8.99369e-06	0.00142291	20.9951	yes	yes	GCST90274844.tsv.gz.csv
rs34221978	A	G	A	G	0.167	-0.0537491	0.0349	0.0561663	FALSE	FALSE	FALSE	OS1	0.0354856	0.129855	OS1	399054	0.0344	1.21e-06	GCST90274844.tsv.gz	GCST90274844.tsv.gz	14734	2	1	TRUE	NA	NA	0.0015972	14734	5.74918e-06	399054	TRUE	7.45626e-06	0.00187871	27.7293	yes	yes	GCST90274844.tsv.gz.csv
rs34227934	C	G	C	G	0.0857	-0.00353216	0.1149	0.112038	FALSE	TRUE	FALSE	OS1	0.0260689	0.892222	OS1	399054	0.0189	5.78e-06	GCST90274844.tsv.gz	GCST90274844.tsv.gz	14288	2	1	TRUE	NA	NA	0.00143715	14288	4.60051e-08	399054	TRUE	9.46995e-06	0.00149384	21.3729	yes	yes	GCST90274844.tsv.gz.csv
rs3801000	A	G	A	G	0.0686	-0.0370112	0.2872	0.453716	FALSE	FALSE	FALSE	OS1	0.0164612	0.0245516	OS1	399054	0.013	1.31e-07	GCST90274844.tsv.gz	GCST90274844.tsv.gz	14288	2	1	TRUE	NA	NA	0.00194538	14288	1.2668e-05	399054	TRUE	1.88771e-06	0.00192677	27.579	yes	yes	GCST90274844.tsv.gz.csv
rs4334157	T	C	T	C	-0.1684	-0.0195971	0.0319	0.012971	FALSE	FALSE	FALSE	OS1	0.0711143	0.782876	OS1	399054	0.0356	2.24e-06	GCST90274844.tsv.gz	GCST90274844.tsv.gz	14736	2	1	TRUE	NA	NA	0.00151637	14736	1.90301e-07	399054	TRUE	4.38957e-06	0.00175156	25.8528	yes	yes	GCST90274844.tsv.gz.csv
rs4365726	A	G	A	G	-0.0777	0.0471721	0.1504	0.175012	FALSE	FALSE	FALSE	OS1	0.0214671	0.0279905	OS1	399054	0.0166	2.86e-06	GCST90274844.tsv.gz	GCST90274844.tsv.gz	14287	2	1	TRUE	NA	NA	0.00153137	14287	1.21001e-05	399054	TRUE	2.7981e-05	0.00154289	22.0742	yes	yes	GCST90274844.tsv.gz.csv
rs4512994	A	C	A	C	0.1172	-0.0135973	0.4634	0.38711	FALSE	FALSE	FALSE	OS1	0.0167092	0.41578	OS1	399054	0.0116	5.33e-24	GCST90274844.tsv.gz	GCST90274844.tsv.gz	14736	2	1	TRUE	NA	NA	0.0068805	14736	1.65945e-06	399054	TRUE	1.72786e-22	0.00683112	101.342	yes	yes	GCST90274844.tsv.gz.csv
rs507759	A	G	A	G	-0.0602	0.000728989	0.7426	0.700005	FALSE	FALSE	FALSE	OS1	0.0177394	0.967221	OS1	399054	0.0133	6e-06	GCST90274844.tsv.gz	GCST90274844.tsv.gz	14727	2	1	TRUE	NA	NA	0.00138941	14727	4.23189e-09	399054	TRUE	9.15949e-06	0.00138544	20.4288	yes	yes	GCST90274844.tsv.gz.csv
rs57217149	A	T	A	T	-0.1093	-0.00201901	0.9358	0.959352	FALSE	TRUE	FALSE	OS1	0.0415138	0.96121	OS1	399054	0.0244	7.48e-06	GCST90274844.tsv.gz	GCST90274844.tsv.gz	14724	2	1	TRUE	NA	NA	0.00136114	14724	5.92738e-09	399054	TRUE	1.13988e-05	0.00143545	21.1631	yes	yes	GCST90274844.tsv.gz.csv
rs6063153	T	C	T	C	0.0636	0.00447822	0.3364	0.343618	FALSE	FALSE	FALSE	OS1	0.0171732	0.794272	OS1	399054	0.0126	4.47e-07	GCST90274844.tsv.gz	GCST90274844.tsv.gz	14287	2	1	TRUE	NA	NA	0.00178041	14287	1.70404e-07	399054	TRUE	9.13034e-07	0.00180595	25.8447	yes	yes	GCST90274844.tsv.gz.csv
rs62394571	T	C	T	C	-0.1649	-0.0221118	0.0319	0.0397365	FALSE	FALSE	FALSE	OS1	0.0415997	0.595047	OS1	399054	0.0363	5.55e-06	GCST90274844.tsv.gz	GCST90274844.tsv.gz	14736	2	1	TRUE	NA	NA	0.00139862	14736	7.08008e-07	399054	TRUE	1.30298e-05	0.00167951	24.7875	yes	yes	GCST90274844.tsv.gz.csv
rs62415545	A	G	A	G	-0.0963	0.0152432	0.9079	0.892041	FALSE	FALSE	FALSE	OS1	0.0264896	0.564993	OS1	399054	0.0216	8.26e-06	GCST90274844.tsv.gz	GCST90274844.tsv.gz	12851	2	1	TRUE	NA	NA	0.00154456	12851	8.29797e-07	399054	TRUE	1.82477e-05	0.00155089	19.9583	yes	yes	GCST90274844.tsv.gz.csv
rs62501135	A	G	A	G	-0.1532	-0.0263422	0.2051	0.182387	FALSE	FALSE	FALSE	OS1	0.0211933	0.213885	OS1	399054	0.0148	4.13e-25	GCST90274844.tsv.gz	GCST90274844.tsv.gz	14288	2	1	TRUE	NA	NA	0.00744455	14288	3.87147e-06	399054	TRUE	3.18275e-23	0.00765289	110.172	yes	yes	GCST90274844.tsv.gz.csv
rs6479556	T	G	T	G	0.07	-0.0201985	0.8064	0.798077	FALSE	FALSE	FALSE	OS1	0.020298	0.319686	OS1	399054	0.0148	2.25e-06	GCST90274844.tsv.gz	GCST90274844.tsv.gz	14728	2	1	TRUE	NA	NA	0.0015168	14728	2.48143e-06	399054	TRUE	8.35979e-06	0.00152997	22.5648	yes	yes	GCST90274844.tsv.gz.csv
rs656095	A	G	A	G	-0.0665	0.00579364	0.8042	0.778259	FALSE	FALSE	FALSE	OS1	0.0196638	0.768274	OS1	399054	0.0149	8.08e-06	GCST90274844.tsv.gz	GCST90274844.tsv.gz	14288	2	1	TRUE	NA	NA	0.00139237	14288	2.1754e-07	399054	TRUE	1.49556e-05	0.00139268	19.9235	yes	yes	GCST90274844.tsv.gz.csv
rs67702765	A	G	A	G	0.0678	0.0278076	0.8145	0.866105	FALSE	FALSE	FALSE	OS1	0.0238371	0.243385	OS1	399054	0.0152	8.18e-06	GCST90274844.tsv.gz	GCST90274844.tsv.gz	14719	2	1	TRUE	NA	NA	0.0013501	14719	3.41027e-06	399054	TRUE	3.19155e-05	0.00138907	20.4714	yes	yes	GCST90274844.tsv.gz.csv
rs6932751	A	G	A	G	0.054	-0.00618678	0.5245	0.529704	FALSE	FALSE	FALSE	OS1	0.0162972	0.704226	OS1	399054	0.0116	3.24e-06	GCST90274844.tsv.gz	GCST90274844.tsv.gz	14730	2	1	TRUE	NA	NA	0.00146923	14730	3.61138e-07	399054	TRUE	6.83749e-06	0.0014545	21.4531	yes	yes	GCST90274844.tsv.gz.csv
rs704	A	G	A	G	-0.1085	0.0277653	0.4755	0.419144	FALSE	FALSE	FALSE	OS1	0.0164532	0.0914998	OS1	399054	0.0116	8.48e-21	GCST90274844.tsv.gz	GCST90274844.tsv.gz	14736	2	1	TRUE	NA	NA	0.00590271	14736	7.13627e-06	399054	TRUE	8.17426e-19	0.00587199	87.029	yes	yes	GCST90274844.tsv.gz.csv
rs72636362	A	G	A	G	0.302	-0.0607181	0.9818	0.995843	FALSE	FALSE	FALSE	OS1	0.136142	0.655605	OS1	399054	0.0635	1.98e-06	GCST90274844.tsv.gz	GCST90274844.tsv.gz	11728	2	1	TRUE	NA	NA	0.00192522	11728	4.98451e-07	399054	TRUE	4.01732e-06	0.0032594	38.3448	yes	yes	GCST90274844.tsv.gz.csv
rs72781813	T	G	T	G	0.2368	-0.0395013	0.9817	0.98139	FALSE	FALSE	FALSE	OS1	0.0607966	0.515867	OS1	399054	0.0486	1.1e-06	GCST90274844.tsv.gz	GCST90274844.tsv.gz	14735	2	1	TRUE	NA	NA	0.00160879	14735	1.05787e-06	399054	TRUE	3.14887e-06	0.00201476	29.7434	yes	yes	GCST90274844.tsv.gz.csv
rs75991751	T	G	T	G	-0.2685	0.136669	0.9818	0.993759	FALSE	FALSE	FALSE	OS1	0.107131	0.202057	OS1	399054	0.0539	6.31e-07	GCST90274844.tsv.gz	GCST90274844.tsv.gz	13422	2	1	TRUE	NA	NA	0.00184568	13422	4.07829e-06	399054	TRUE	3.04214e-06	0.0025764	34.6646	yes	yes	GCST90274844.tsv.gz.csv
rs76488966	T	G	T	G	-0.1719	0.00123188	0.9693	0.953209	FALSE	FALSE	FALSE	OS1	0.0383897	0.974401	OS1	399054	0.0366	2.64e-06	GCST90274844.tsv.gz	GCST90274844.tsv.gz	14720	2	1	TRUE	NA	NA	0.00149655	14720	2.58035e-09	399054	TRUE	4.12311e-06	0.00175865	25.9293	yes	yes	GCST90274844.tsv.gz.csv
rs76878863	T	C	T	C	-0.1274	0.0364475	0.0553	0.0352047	FALSE	FALSE	FALSE	OS1	0.045133	0.419346	OS1	399054	0.0284	7.26e-06	GCST90274844.tsv.gz	GCST90274844.tsv.gz	14288	2	1	TRUE	NA	NA	0.00140663	14288	1.63424e-06	399054	TRUE	2.07744e-05	0.00169585	24.2681	yes	yes	GCST90274844.tsv.gz.csv
rs77980965	T	C	T	C	-0.2976	-0.0909051	0.9853	0.989756	FALSE	FALSE	FALSE	OS1	0.0818724	0.266858	OS1	399054	0.0641	3.44e-06	GCST90274844.tsv.gz	GCST90274844.tsv.gz	11337	2	1	TRUE	NA	NA	0.00189803	11337	3.08937e-06	399054	TRUE	1.12306e-05	0.00256556	29.1554	yes	yes	GCST90274844.tsv.gz.csv
rs79287178	A	G	A	G	-0.4987	-0.062416	0.0334	0.0419651	FALSE	FALSE	FALSE	OS1	0.0408421	0.126457	OS1	399054	0.0343	6.82e-48	GCST90274844.tsv.gz	GCST90274844.tsv.gz	14719	2	1	TRUE	NA	NA	0.0141605	14719	5.85253e-06	399054	TRUE	2.89983e-44	0.0160584	240.188	yes	yes	GCST90274844.tsv.gz.csv
rs79837331	T	C	T	C	0.0902	0.00455939	0.104	0.0521123	FALSE	FALSE	FALSE	OS1	0.0375218	0.903285	OS1	399054	0.0204	9.8e-06	GCST90274844.tsv.gz	GCST90274844.tsv.gz	14288	2	1	TRUE	NA	NA	0.00136662	14288	3.70013e-08	399054	TRUE	1.55493e-05	0.0015163	21.6947	yes	yes	GCST90274844.tsv.gz.csv
rs1065657	A	G	A	G	0.0655	-0.00549083	0.4536	0.412231	FALSE	FALSE	FALSE	OS1	0.0165438	0.739966	OS1	399054	0.0118	2.84e-08	GCST90274843.tsv.gz	GCST90274843.tsv.gz	14287	2	1	TRUE	NA	NA	0.0021523	14287	2.76042e-07	399054	TRUE	7.03625e-08	0.00212665	30.444	yes	yes	GCST90274843.tsv.gz.csv
rs10745981	A	T	A	T	-0.0881	-0.0288927	0.8739	0.901194	FALSE	TRUE	FALSE	OS1	0.0270697	0.285816	OS1	399054	0.0185	1.92e-06	GCST90274843.tsv.gz	GCST90274843.tsv.gz	12850	2	1	TRUE	NA	NA	0.001762	12850	2.85482e-06	399054	TRUE	6.88384e-06	0.00171064	22.016	yes	yes	GCST90274843.tsv.gz.csv
rs111257277	A	G	A	G	0.189	0.00897613	0.9721	0.971825	FALSE	FALSE	FALSE	OS1	0.0504019	0.858651	OS1	399054	0.037	3.25e-07	GCST90274843.tsv.gz	GCST90274843.tsv.gz	14729	2	1	TRUE	NA	NA	0.00176863	14729	7.94795e-08	399054	TRUE	6.32106e-07	0.00193762	28.5907	yes	yes	GCST90274843.tsv.gz.csv
rs113805560	A	G	A	G	0.1173	-0.0617882	0.9438	0.936486	FALSE	FALSE	FALSE	OS1	0.0334046	0.0643576	OS1	399054	0.0262	7.57e-06	GCST90274843.tsv.gz	GCST90274843.tsv.gz	14722	2	1	TRUE	NA	NA	0.00135986	14722	8.57364e-06	399054	TRUE	5.19371e-05	0.00145963	21.5171	yes	yes	GCST90274843.tsv.gz.csv
rs114316325	A	G	A	G	0.1317	-1.05455e-07	0.0477	0.04288	FALSE	FALSE	FALSE	OS1	0.0402257	0.999998	OS1	399054	0.0292	6.47e-06	GCST90274843.tsv.gz	GCST90274843.tsv.gz	14287	2	1	TRUE	NA	NA	0.00142203	14287	1.72226e-17	399054	TRUE	9.4037e-06	0.00157577	22.5454	yes	yes	GCST90274843.tsv.gz.csv
rs114597610	T	C	T	C	-0.26	0.0433771	0.0161	0.0127875	FALSE	FALSE	FALSE	OS1	0.0745008	0.560408	OS1	399054	0.0564	4.03e-06	GCST90274843.tsv.gz	GCST90274843.tsv.gz	14735	2	1	TRUE	NA	NA	0.00144036	14735	8.49512e-07	399054	TRUE	1.00535e-05	0.00214167	31.621	yes	yes	GCST90274843.tsv.gz.csv
rs1204706	T	G	T	G	0.0532	0.00296323	0.3943	0.417306	FALSE	FALSE	FALSE	OS1	0.0164971	0.85745	OS1	399054	0.0118	6.53e-06	GCST90274843.tsv.gz	GCST90274843.tsv.gz	14719	2	1	TRUE	NA	NA	0.00137924	14719	8.08511e-08	399054	TRUE	1.12039e-05	0.00135188	19.9225	yes	yes	GCST90274843.tsv.gz.csv
rs141011299	A	G	A	G	-0.5024	-0.223548	0.0051	0.00127585	FALSE	FALSE	FALSE	OS1	0.227854	0.326542	OS1	399054	0.1076	3.02e-06	GCST90274843.tsv.gz	GCST90274843.tsv.gz	9812	2	1	TRUE	NA	NA	0.00221739	9812	2.41211e-06	399054	TRUE	8.23848e-06	0.00256141	25.1919	yes	yes	GCST90274843.tsv.gz.csv
rs142889372	C	G	C	G	-0.2835	-0.0257155	0.0106	0.0171802	FALSE	TRUE	FALSE	OS1	0.0625959	0.681207	OS1	399054	0.0606	2.89e-06	GCST90274843.tsv.gz	GCST90274843.tsv.gz	14238	2	1	TRUE	NA	NA	0.00153499	14238	4.2293e-07	399054	TRUE	6.2026e-06	0.00168583	24.04	yes	yes	GCST90274843.tsv.gz.csv
rs145386370	T	G	T	G	0.2641	0.00884338	0.019	0.0184572	FALSE	FALSE	FALSE	OS1	0.0613379	0.885362	OS1	399054	0.0535	7.96e-07	GCST90274843.tsv.gz	GCST90274843.tsv.gz	13386	2	1	TRUE	NA	NA	0.00181741	13386	5.20894e-08	399054	TRUE	1.37861e-06	0.0026001	34.8904	yes	yes	GCST90274843.tsv.gz.csv
rs146922303	T	C	T	C	0.1622	0.00697107	0.0376	0.0326132	FALSE	FALSE	FALSE	OS1	0.0462499	0.880192	OS1	399054	0.0347	2.95e-06	GCST90274843.tsv.gz	GCST90274843.tsv.gz	14727	2	1	TRUE	NA	NA	0.00148164	14727	5.69309e-08	399054	TRUE	5.09815e-06	0.00190404	28.0904	yes	yes	GCST90274843.tsv.gz.csv
rs148390525	A	T	A	T	-0.2024	0.0372591	0.9793	0.92347	FALSE	TRUE	FALSE	OS1	0.0311352	0.231429	OS1	399054	0.0457	9.47e-06	GCST90274843.tsv.gz	GCST90274843.tsv.gz	14720	2	1	TRUE	NA	NA	0.00133095	14720	3.58864e-06	399054	TRUE	3.74613e-05	0.00166088	24.4854	yes	yes	GCST90274843.tsv.gz.csv
rs16840522	T	C	T	C	-0.1191	-0.0140423	0.8073	0.870811	FALSE	FALSE	FALSE	OS1	0.0242853	0.563112	OS1	399054	0.0147	5.4e-16	GCST90274843.tsv.gz	GCST90274843.tsv.gz	14725	2	1	TRUE	NA	NA	0.00443875	14725	8.37837e-07	399054	TRUE	4.45685e-15	0.00441337	65.2661	yes	yes	GCST90274843.tsv.gz.csv
rs174533	A	G	A	G	0.0787	-0.00847242	0.3509	0.414736	FALSE	FALSE	FALSE	OS1	0.0164798	0.607175	OS1	399054	0.0121	7.81e-11	GCST90274843.tsv.gz	GCST90274843.tsv.gz	14732	2	1	TRUE	NA	NA	0.00286372	14732	6.6234e-07	399054	TRUE	3.23544e-10	0.00282146	41.6777	yes	yes	GCST90274843.tsv.gz.csv
rs17580	A	T	A	T	0.1402	-0.026164	0.0459	0.00928727	FALSE	TRUE	FALSE	OS1	0.0851537	0.758649	OS1	399054	0.0316	9.13e-06	GCST90274843.tsv.gz	GCST90274843.tsv.gz	14287	2	1	TRUE	NA	NA	0.00137608	14287	2.36577e-07	399054	TRUE	1.69951e-05	0.0017216	24.6355	yes	yes	GCST90274843.tsv.gz.csv
rs17779404	T	G	T	G	0.0674	0.0375982	0.7733	0.798981	FALSE	FALSE	FALSE	OS1	0.0203313	0.0644184	OS1	399054	0.0138	1.04e-06	GCST90274843.tsv.gz	GCST90274843.tsv.gz	14723	2	1	TRUE	NA	NA	0.00161779	14723	8.5698e-06	399054	TRUE	8.74271e-06	0.00159276	23.4844	yes	yes	GCST90274843.tsv.gz.csv
rs180941492	A	G	A	G	-0.244	-0.0619399	0.0227	0.00901187	FALSE	FALSE	FALSE	OS1	0.0875075	0.479055	OS1	399054	0.0491	6.71e-07	GCST90274843.tsv.gz	GCST90274843.tsv.gz	13800	2	1	TRUE	NA	NA	0.00178659	13800	1.25551e-06	399054	TRUE	1.98763e-06	0.00264158	36.545	yes	yes	GCST90274843.tsv.gz.csv
rs2113173	T	C	T	C	0.0691	-0.0309105	0.2543	0.25216	FALSE	FALSE	FALSE	OS1	0.0190163	0.104061	OS1	399054	0.0145	1.88e-06	GCST90274843.tsv.gz	GCST90274843.tsv.gz	14287	2	1	TRUE	NA	NA	0.00158727	14287	6.62106e-06	399054	TRUE	1.19293e-05	0.00181091	25.9158	yes	yes	GCST90274843.tsv.gz.csv
rs2138380	A	G	A	G	0.0882	-0.0118004	0.8717	0.82685	FALSE	FALSE	FALSE	OS1	0.021523	0.583508	OS1	399054	0.0182	1.26e-06	GCST90274843.tsv.gz	GCST90274843.tsv.gz	13239	2	1	TRUE	NA	NA	0.00177107	13239	7.53283e-07	399054	TRUE	3.04288e-06	0.00174005	23.0731	yes	yes	GCST90274843.tsv.gz.csv
rs2418781	T	G	T	G	-0.1452	-0.0454001	0.0401	0.036795	FALSE	FALSE	FALSE	OS1	0.0439372	0.301466	OS1	399054	0.0316	4.33e-06	GCST90274843.tsv.gz	GCST90274843.tsv.gz	14287	2	1	TRUE	NA	NA	0.00147583	14287	2.67558e-06	399054	TRUE	1.54981e-05	0.00162306	23.2231	yes	yes	GCST90274843.tsv.gz.csv
rs28424593	A	T	A	T	-0.1311	0.0291481	0.9501	0.938881	FALSE	TRUE	FALSE	OS1	0.0340803	0.392397	OS1	399054	0.0279	2.62e-06	GCST90274843.tsv.gz	GCST90274843.tsv.gz	14722	2	1	TRUE	NA	NA	0.00149775	14722	1.83309e-06	399054	TRUE	8.50863e-06	0.00162969	24.0282	yes	yes	GCST90274843.tsv.gz.csv
rs28929474	T	C	T	C	0.6692	0.250514	0.0205	0.0198288	FALSE	FALSE	FALSE	OS1	0.0550517	5.35131e-06	OS1	399054	0.044	3.08e-52	GCST90274843.tsv.gz	GCST90274843.tsv.gz	14735	2	1	TRUE	NA	NA	0.0154579	14735	5.18884e-05	399054	TRUE	9.13105e-45	0.0179846	269.819	yes	yes	GCST90274843.tsv.gz.csv
rs368805685	A	G	A	G	-0.2297	0.0482691	0.0323	0.107845	FALSE	FALSE	FALSE	OS1	0.0263537	0.0670131	OS1	399054	0.0501	4.54e-06	GCST90274843.tsv.gz	GCST90274843.tsv.gz	11760	2	1	TRUE	NA	NA	0.00178459	11760	8.40663e-06	399054	TRUE	2.58375e-05	0.00329834	38.9102	yes	yes	GCST90274843.tsv.gz.csv
rs4760	A	G	A	G	0.3554	-0.0180195	0.8425	0.832546	FALSE	FALSE	FALSE	OS1	0.021959	0.411876	OS1	399054	0.0163	2.14e-105	GCST90274843.tsv.gz	GCST90274843.tsv.gz	14287	2	1	TRUE	NA	NA	0.0322078	14287	1.68745e-06	399054	TRUE	2.57585e-99	0.0335209	495.454	yes	yes	GCST90274843.tsv.gz.csv
rs490342	T	G	T	G	0.1252	0.0315251	0.1051	0.058843	FALSE	FALSE	FALSE	OS1	0.0348203	0.365272	OS1	399054	0.02	3.85e-10	GCST90274843.tsv.gz	GCST90274843.tsv.gz	13228	2	1	TRUE	NA	NA	0.00295417	13228	2.05408e-06	399054	TRUE	2.05557e-09	0.0029486	39.1135	yes	yes	GCST90274843.tsv.gz.csv
rs5030044	A	G	A	G	0.285	-0.0357334	0.886	0.866475	FALSE	FALSE	FALSE	OS1	0.0240873	0.137943	OS1	399054	0.0187	1.9e-52	GCST90274843.tsv.gz	GCST90274843.tsv.gz	14287	2	1	TRUE	NA	NA	0.016	14287	5.51494e-06	399054	TRUE	1.19054e-48	0.0164081	238.3	yes	yes	GCST90274843.tsv.gz.csv
rs574044675	A	C	A	C	0.5818	0.0794211	0.9715	0.968834	FALSE	FALSE	FALSE	OS1	0.0489355	0.104595	OS1	399054	0.0399	3.69e-48	GCST90274843.tsv.gz	GCST90274843.tsv.gz	13173	2	1	TRUE	NA	NA	0.0158865	13173	6.60072e-06	399054	TRUE	1.21534e-44	0.0187441	251.595	yes	yes	GCST90274843.tsv.gz.csv
rs62284704	A	C	A	C	0.089	0.00371402	0.9101	0.888141	FALSE	FALSE	FALSE	OS1	0.0256064	0.884677	OS1	399054	0.0201	9.52e-06	GCST90274843.tsv.gz	GCST90274843.tsv.gz	14734	2	1	TRUE	NA	NA	0.00132907	14734	5.27184e-08	399054	TRUE	1.56135e-05	0.00129616	19.1198	yes	yes	GCST90274843.tsv.gz.csv
rs6969337	T	C	T	C	0.1823	0.0559368	0.9624	0.942905	FALSE	FALSE	FALSE	OS1	0.034888	0.108863	OS1	399054	0.038	1.61e-06	GCST90274843.tsv.gz	GCST90274843.tsv.gz	11336	2	1	TRUE	NA	NA	0.00202648	11336	6.44185e-06	399054	TRUE	8.10405e-06	0.00240518	27.326	yes	yes	GCST90274843.tsv.gz.csv
rs74341217	T	C	T	C	-0.0823	0.00795081	0.1166	0.103541	FALSE	FALSE	FALSE	OS1	0.0268034	0.766745	OS1	399054	0.0184	7.72e-06	GCST90274843.tsv.gz	GCST90274843.tsv.gz	14730	2	1	TRUE	NA	NA	0.00135653	14730	2.20502e-07	399054	TRUE	1.45494e-05	0.00139536	20.5795	yes	yes	GCST90274843.tsv.gz.csv
rs7530513	A	G	A	G	0.0516	0.0035272	0.4801	0.448582	FALSE	FALSE	FALSE	OS1	0.016332	0.829012	OS1	399054	0.0114	6e-06	GCST90274843.tsv.gz	GCST90274843.tsv.gz	14733	2	1	TRUE	NA	NA	0.00138885	14733	1.16883e-07	399054	TRUE	1.06719e-05	0.00132917	19.6061	yes	yes	GCST90274843.tsv.gz.csv
rs77303550	T	C	T	C	-0.0724	-0.00360699	0.1946	0.190627	FALSE	FALSE	FALSE	OS1	0.0208244	0.862487	OS1	399054	0.0146	7.09e-07	GCST90274843.tsv.gz	GCST90274843.tsv.gz	14728	2	1	TRUE	NA	NA	0.0016671	14728	7.51823e-08	399054	TRUE	1.32695e-06	0.00164309	24.236	yes	yes	GCST90274843.tsv.gz.csv
rs78031538	A	G	A	G	-0.1712	-0.0463901	0.9724	0.94499	FALSE	FALSE	FALSE	OS1	0.0359813	0.1973	OS1	399054	0.038	6.63e-06	GCST90274843.tsv.gz	GCST90274843.tsv.gz	14729	2	1	TRUE	NA	NA	0.00137635	14729	4.16549e-06	399054	TRUE	2.91538e-05	0.00157323	23.2054	yes	yes	GCST90274843.tsv.gz.csv
rs78937490	A	G	A	G	-0.1368	0.0459795	0.044	0.0194202	FALSE	FALSE	FALSE	OS1	0.0589594	0.43548	OS1	399054	0.0302	5.9e-06	GCST90274843.tsv.gz	GCST90274843.tsv.gz	14729	2	1	TRUE	NA	NA	0.00139136	14729	1.52403e-06	399054	TRUE	1.70673e-05	0.00157439	23.2226	yes	yes	GCST90274843.tsv.gz.csv
rs78956561	A	T	A	T	0.1694	0.0456241	0.0304	0.0521732	FALSE	TRUE	FALSE	OS1	0.0368221	0.21533	OS1	399054	0.0354	1.71e-06	GCST90274843.tsv.gz	GCST90274843.tsv.gz	14719	2	1	TRUE	NA	NA	0.00155355	14719	3.84716e-06	399054	TRUE	8.02948e-06	0.0016917	24.9389	yes	yes	GCST90274843.tsv.gz.csv
rs8178824	T	C	T	C	0.2575	0.0910106	0.029	0.00974166	FALSE	FALSE	FALSE	OS1	0.0830925	0.273389	OS1	399054	0.037	3.42e-12	GCST90274843.tsv.gz	GCST90274843.tsv.gz	14735	2	1	TRUE	NA	NA	0.00327668	14735	3.00628e-06	399054	TRUE	3.50062e-11	0.00373424	55.2227	yes	yes	GCST90274843.tsv.gz.csv
rs10211598	T	C	T	C	-0.0628	-0.0192727	0.6354	0.588727	FALSE	FALSE	FALSE	OS1	0.0166023	0.245706	OS1	399054	0.0137	4.56e-06	GCST90274842.tsv.gz	GCST90274842.tsv.gz	11770	2	1	TRUE	NA	NA	0.00178238	11770	3.3769e-06	399054	TRUE	1.56158e-05	0.00182731	21.5432	yes	yes	GCST90274842.tsv.gz.csv
rs11026443	T	C	T	C	0.1578	-0.0659197	0.047	0.0196922	FALSE	FALSE	FALSE	OS1	0.0582753	0.25798	OS1	399054	0.0352	7.36e-06	GCST90274842.tsv.gz	GCST90274842.tsv.gz	10281	2	1	TRUE	NA	NA	0.00195132	10281	3.20649e-06	399054	TRUE	2.18191e-05	0.00223067	22.9803	yes	yes	GCST90274842.tsv.gz.csv
rs11085155	A	G	A	G	-0.0811	-0.0211011	0.1772	0.216572	FALSE	FALSE	FALSE	OS1	0.0197383	0.28505	OS1	399054	0.0176	4.07e-06	GCST90274842.tsv.gz	GCST90274842.tsv.gz	11774	2	1	TRUE	NA	NA	0.00180046	11774	2.86391e-06	399054	TRUE	1.3069e-05	0.00191792	22.6211	yes	yes	GCST90274842.tsv.gz.csv
rs11105725	T	C	T	C	-0.0683	-0.0239718	0.3338	0.296413	FALSE	FALSE	FALSE	OS1	0.0179287	0.181201	OS1	399054	0.0147	3.38e-06	GCST90274842.tsv.gz	GCST90274842.tsv.gz	11345	2	1	TRUE	NA	NA	0.00189956	11345	4.47994e-06	399054	TRUE	1.31453e-05	0.00207473	23.5826	yes	yes	GCST90274842.tsv.gz.csv
rs11546674	A	C	A	C	-0.0612	0.0133213	0.477	0.499446	FALSE	FALSE	FALSE	OS1	0.016259	0.412605	OS1	399054	0.0135	5.81e-06	GCST90274842.tsv.gz	GCST90274842.tsv.gz	11345	2	1	TRUE	NA	NA	0.00180851	11345	1.68219e-06	399054	TRUE	1.47426e-05	0.00186876	21.237	yes	yes	GCST90274842.tsv.gz.csv
rs11569551	A	G	A	G	0.2584	-0.0266104	0.0429	0.0558297	FALSE	FALSE	FALSE	OS1	0.0355568	0.454224	OS1	399054	0.0327	2.74e-15	GCST90274842.tsv.gz	GCST90274842.tsv.gz	11793	2	1	TRUE	NA	NA	0.00526799	11793	1.40355e-06	399054	TRUE	1.94877e-14	0.00548314	65.0082	yes	yes	GCST90274842.tsv.gz.csv
rs115950744	A	G	A	G	-0.2574	-0.0163359	0.0213	0.0104451	FALSE	FALSE	FALSE	OS1	0.0817514	0.841618	OS1	399054	0.0506	3.64e-07	GCST90274842.tsv.gz	GCST90274842.tsv.gz	11302	2	1	TRUE	NA	NA	0.00228478	11302	1.00061e-07	399054	TRUE	6.32107e-07	0.00276233	31.3008	yes	yes	GCST90274842.tsv.gz.csv
rs117442125	A	T	A	T	0.1692	-0.00704216	0.9583	0.950552	FALSE	TRUE	FALSE	OS1	0.0380185	0.853049	OS1	399054	0.0364	3.35e-06	GCST90274842.tsv.gz	GCST90274842.tsv.gz	11345	2	1	TRUE	NA	NA	0.00190127	11345	8.5979e-08	399054	TRUE	5.33359e-06	0.00228806	26.013	yes	yes	GCST90274842.tsv.gz.csv
rs117720118	T	G	T	G	-0.1456	-0.00372851	0.0551	0.0421207	FALSE	FALSE	FALSE	OS1	0.0409261	0.92741	OS1	399054	0.0303	1.55e-06	GCST90274842.tsv.gz	GCST90274842.tsv.gz	11773	2	1	TRUE	NA	NA	0.00195782	11773	2.07989e-08	399054	TRUE	2.37268e-06	0.00220745	26.0413	yes	yes	GCST90274842.tsv.gz.csv
rs118073563	T	G	T	G	0.3514	0.0355994	0.0098	0.00483276	FALSE	FALSE	FALSE	OS1	0.119953	0.766636	OS1	399054	0.0771	5.17e-06	GCST90274842.tsv.gz	GCST90274842.tsv.gz	10858	2	1	TRUE	NA	NA	0.00190983	10858	2.20716e-07	399054	TRUE	8.7066e-06	0.00239653	26.0792	yes	yes	GCST90274842.tsv.gz.csv
rs11950562	A	C	A	C	0.0785	0.0132908	0.5494	0.659841	FALSE	FALSE	FALSE	OS1	0.0172133	0.44004	OS1	399054	0.0132	2.73e-09	GCST90274842.tsv.gz	GCST90274842.tsv.gz	11793	2	1	TRUE	NA	NA	0.00299047	11793	1.49398e-06	399054	TRUE	1.02196e-08	0.00305105	36.085	yes	yes	GCST90274842.tsv.gz.csv
rs12143914	T	C	T	C	0.0946	-0.0235681	0.1295	0.0737006	FALSE	FALSE	FALSE	OS1	0.0312718	0.451059	OS1	399054	0.0208	5.41e-06	GCST90274842.tsv.gz	GCST90274842.tsv.gz	11345	2	1	TRUE	NA	NA	0.00182027	11345	1.42336e-06	399054	TRUE	1.31293e-05	0.00201767	22.9327	yes	yes	GCST90274842.tsv.gz.csv
rs12377591	A	G	A	G	0.0707	-0.000310474	0.4744	0.531876	FALSE	FALSE	FALSE	OS1	0.0163271	0.984828	OS1	399054	0.0155	5.08e-06	GCST90274842.tsv.gz	GCST90274842.tsv.gz	8817	2	1	TRUE	NA	NA	0.00235467	8817	9.06156e-10	399054	TRUE	6.57779e-06	0.00249269	22.028	yes	yes	GCST90274842.tsv.gz.csv
rs144647892	A	G	A	G	-0.2121	0.00649899	0.9619	0.986298	FALSE	FALSE	FALSE	OS1	0.073103	0.92916	OS1	399054	0.0469	6.11e-06	GCST90274842.tsv.gz	GCST90274842.tsv.gz	8974	2	1	TRUE	NA	NA	0.00227435	8974	1.98058e-08	399054	TRUE	8.30112e-06	0.00329736	29.6818	yes	yes	GCST90274842.tsv.gz.csv
rs1461044	T	C	T	C	-0.1519	-0.0599392	0.0635	0.0529522	FALSE	FALSE	FALSE	OS1	0.0362825	0.0985326	OS1	399054	0.0316	1.53e-06	GCST90274842.tsv.gz	GCST90274842.tsv.gz	11792	2	1	TRUE	NA	NA	0.00195604	11792	6.83904e-06	399054	TRUE	8.35411e-06	0.00274427	32.444	yes	yes	GCST90274842.tsv.gz.csv
rs146894100	A	G	A	G	-0.2109	-0.0626921	0.0281	0.0059272	FALSE	FALSE	FALSE	OS1	0.109137	0.565672	OS1	399054	0.0469	6.9e-06	GCST90274842.tsv.gz	GCST90274842.tsv.gz	10919	2	1	TRUE	NA	NA	0.00184884	10919	8.26898e-07	399054	TRUE	1.41691e-05	0.00242947	26.5871	yes	yes	GCST90274842.tsv.gz.csv
rs147119146	A	C	A	C	-0.2421	0.0548215	0.0299	0.0327924	FALSE	FALSE	FALSE	OS1	0.0462092	0.235474	OS1	399054	0.0498	1.17e-06	GCST90274842.tsv.gz	GCST90274842.tsv.gz	11788	2	1	TRUE	NA	NA	0.00200122	11788	3.52707e-06	399054	TRUE	4.46494e-06	0.00340022	40.2117	yes	yes	GCST90274842.tsv.gz.csv
rs184708984	T	C	T	C	-0.6334	-0.250742	0.0083	0.00134814	FALSE	FALSE	FALSE	OS1	0.234945	0.285865	OS1	399054	0.1109	1.12e-08	GCST90274842.tsv.gz	GCST90274842.tsv.gz	6942	2	1	TRUE	NA	NA	0.0046784	6942	2.85424e-06	399054	TRUE	3.42736e-08	0.00660457	46.1405	yes	yes	GCST90274842.tsv.gz.csv
rs2689177	A	C	A	C	0.0596	-0.0143634	0.4939	0.510442	FALSE	FALSE	FALSE	OS1	0.0163712	0.380294	OS1	399054	0.0132	6.33e-06	GCST90274842.tsv.gz	GCST90274842.tsv.gz	11777	2	1	TRUE	NA	NA	0.00172835	11777	1.92896e-06	399054	TRUE	1.70814e-05	0.00177582	20.9474	yes	yes	GCST90274842.tsv.gz.csv
rs2738591	T	C	T	C	-0.063	-0.0330044	0.5474	0.508978	FALSE	FALSE	FALSE	OS1	0.0163329	0.0433072	OS1	399054	0.0133	2.17e-06	GCST90274842.tsv.gz	GCST90274842.tsv.gz	11789	2	1	TRUE	NA	NA	0.00189998	11789	1.02325e-05	399054	TRUE	1.52902e-05	0.00196667	23.2268	yes	yes	GCST90274842.tsv.gz.csv
rs344560	T	C	T	C	-0.4894	0.00355119	0.0625	0.057252	FALSE	FALSE	FALSE	OS1	0.0352416	0.919735	OS1	399054	0.0273	7.29e-72	GCST90274842.tsv.gz	GCST90274842.tsv.gz	11793	2	1	TRUE	NA	NA	0.0265322	11793	2.54453e-08	399054	TRUE	4.14211e-69	0.0280679	340.505	yes	yes	GCST90274842.tsv.gz.csv
rs34925583	C	G	C	G	-0.0698	0.00220796	0.2595	0.237108	FALSE	TRUE	FALSE	OS1	0.019222	0.908551	OS1	399054	0.0152	4.39e-06	GCST90274842.tsv.gz	GCST90274842.tsv.gz	11345	2	1	TRUE	NA	NA	0.00185562	11345	3.3064e-08	399054	TRUE	6.55936e-06	0.00187242	21.2787	yes	yes	GCST90274842.tsv.gz.csv
rs4772260	T	C	T	C	0.0619	-0.00463545	0.5736	0.540914	FALSE	FALSE	FALSE	OS1	0.0163642	0.776971	OS1	399054	0.0135	4.54e-06	GCST90274842.tsv.gz	GCST90274842.tsv.gz	11790	2	1	TRUE	NA	NA	0.00178033	11790	2.01078e-07	399054	TRUE	7.84329e-06	0.00187429	22.1357	yes	yes	GCST90274842.tsv.gz.csv
rs56025355	T	C	T	C	0.328	-0.0275544	0.0109	0.013265	FALSE	FALSE	FALSE	OS1	0.072285	0.703063	OS1	399054	0.074	9.32e-06	GCST90274842.tsv.gz	GCST90274842.tsv.gz	10017	2	1	TRUE	NA	NA	0.00195786	10017	3.6413e-07	399054	TRUE	1.58485e-05	0.00231977	23.2865	yes	yes	GCST90274842.tsv.gz.csv
rs59801342	A	G	A	G	0.229	-0.0361435	0.024	0.0179471	FALSE	FALSE	FALSE	OS1	0.0624608	0.562819	OS1	399054	0.0497	4.07e-06	GCST90274842.tsv.gz	GCST90274842.tsv.gz	10721	2	1	TRUE	NA	NA	0.00197672	10721	8.39103e-07	399054	TRUE	8.51971e-06	0.00245676	26.3988	yes	yes	GCST90274842.tsv.gz.csv
rs62139794	A	G	A	G	-0.2717	-8.14272e-05	0.0172	0.018378	FALSE	FALSE	FALSE	OS1	0.0610957	0.998937	OS1	399054	0.0612	9.02e-06	GCST90274842.tsv.gz	GCST90274842.tsv.gz	10514	2	1	TRUE	NA	NA	0.00187145	10514	4.45131e-12	399054	TRUE	1.18454e-05	0.00249576	26.3011	yes	yes	GCST90274842.tsv.gz.csv
rs74600570	T	C	T	C	-0.2255	0.0131394	0.0287	0.03606	FALSE	FALSE	FALSE	OS1	0.0442484	0.766507	OS1	399054	0.0472	1.77e-06	GCST90274842.tsv.gz	GCST90274842.tsv.gz	11778	2	1	TRUE	NA	NA	0.00193451	11778	2.20966e-07	399054	TRUE	3.21496e-06	0.00283503	33.4803	yes	yes	GCST90274842.tsv.gz.csv
rs76778362	C	G	C	G	-0.2117	0.056756	0.0273	0.0058491	FALSE	TRUE	FALSE	OS1	0.107401	0.597188	OS1	399054	0.043	8.51e-07	GCST90274842.tsv.gz	GCST90274842.tsv.gz	11791	2	1	TRUE	NA	NA	0.0020518	11791	6.99805e-07	399054	TRUE	1.92893e-06	0.0023802	28.1271	yes	yes	GCST90274842.tsv.gz.csv
rs7688836	A	G	A	G	-0.0818	0.0110522	0.2019	0.213273	FALSE	FALSE	FALSE	OS1	0.0199344	0.579285	OS1	399054	0.0166	8.32e-07	GCST90274842.tsv.gz	GCST90274842.tsv.gz	11791	2	1	TRUE	NA	NA	0.00205551	11791	7.70302e-07	399054	TRUE	1.92907e-06	0.0021564	25.4768	yes	yes	GCST90274842.tsv.gz.csv
rs78336300	A	C	A	C	0.2392	0.0157404	0.0209	0.0060907	FALSE	FALSE	FALSE	OS1	0.107283	0.883354	OS1	399054	0.0522	4.6e-06	GCST90274842.tsv.gz	GCST90274842.tsv.gz	10917	2	1	TRUE	NA	NA	0.0019201	10917	5.39436e-08	399054	TRUE	6.94477e-06	0.00234167	25.6193	yes	yes	GCST90274842.tsv.gz.csv
rs78847273	T	C	T	C	0.218	-0.0100521	0.025	0.0436593	FALSE	FALSE	FALSE	OS1	0.0401304	0.802212	OS1	399054	0.0487	7.59e-06	GCST90274842.tsv.gz	GCST90274842.tsv.gz	11345	2	1	TRUE	NA	NA	0.00176344	11345	1.57231e-07	399054	TRUE	1.23701e-05	0.00231679	26.3404	yes	yes	GCST90274842.tsv.gz.csv
rs79233212	A	G	A	G	-0.2358	0.0479094	0.023	0.0172253	FALSE	FALSE	FALSE	OS1	0.0636944	0.451945	OS1	399054	0.0506	3.16e-06	GCST90274842.tsv.gz	GCST90274842.tsv.gz	11345	2	1	TRUE	NA	NA	0.00191086	11345	1.41778e-06	399054	TRUE	7.87623e-06	0.00249885	28.4154	yes	yes	GCST90274842.tsv.gz.csv
rs79791117	T	C	T	C	-0.2336	0.0787939	0.9787	0.989116	FALSE	FALSE	FALSE	OS1	0.0792861	0.320324	OS1	399054	0.0511	4.84e-06	GCST90274842.tsv.gz	GCST90274842.tsv.gz	10903	2	1	TRUE	NA	NA	0.0019134	10903	2.47492e-06	399054	TRUE	1.38295e-05	0.00227512	24.8577	yes	yes	GCST90274842.tsv.gz.csv
rs9295562	T	C	T	C	-0.0651	-0.0231299	0.3144	0.29505	FALSE	FALSE	FALSE	OS1	0.0179085	0.196511	OS1	399054	0.0141	3.89e-06	GCST90274842.tsv.gz	GCST90274842.tsv.gz	11771	2	1	TRUE	NA	NA	0.001808	11771	4.18021e-06	399054	TRUE	1.48939e-05	0.00182703	21.5417	yes	yes	GCST90274842.tsv.gz.csv
rs976083	A	G	A	G	0.06	-0.0199913	0.4237	0.42536	FALSE	FALSE	FALSE	OS1	0.0165186	0.22619	OS1	399054	0.0134	7.55e-06	GCST90274842.tsv.gz	GCST90274842.tsv.gz	11345	2	1	TRUE	NA	NA	0.0017644	11345	3.67032e-06	399054	TRUE	2.52428e-05	0.00175808	19.9771	yes	yes	GCST90274842.tsv.gz.csv
rs9961731	A	G	A	G	0.1048	0.00418085	0.1883	0.16036	FALSE	FALSE	FALSE	OS1	0.0226383	0.85348	OS1	399054	0.0208	4.69e-07	GCST90274842.tsv.gz	GCST90274842.tsv.gz	9461	2	1	TRUE	NA	NA	0.00267662	9461	8.54697e-08	399054	TRUE	7.45173e-07	0.00335736	31.8643	yes	yes	GCST90274842.tsv.gz.csv
rs9962377	T	C	T	C	-0.0905	-0.0155134	0.1483	0.0896343	FALSE	FALSE	FALSE	OS1	0.0284765	0.585905	OS1	399054	0.0186	1.14e-06	GCST90274842.tsv.gz	GCST90274842.tsv.gz	11793	2	1	TRUE	NA	NA	0.00200378	11793	7.43723e-07	399054	TRUE	2.58668e-06	0.00206897	24.4458	yes	yes	GCST90274842.tsv.gz.csv
rs10101219	C	G	C	G	-0.4015	-0.0522547	0.9895	0.986082	FALSE	TRUE	FALSE	OS1	0.0705284	0.458752	OS1	399054	0.0847	2.13e-06	GCST90274841.tsv.gz	GCST90274841.tsv.gz	9540	2	1	TRUE	NA	NA	0.00235031	9540	1.3756e-06	399054	TRUE	4.89276e-06	0.0033497	32.0568	yes	yes	GCST90274841.tsv.gz.csv
rs10178845	A	G	A	G	-0.0682	-0.00490348	0.3043	0.345523	FALSE	FALSE	FALSE	OS1	0.0171542	0.774995	OS1	399054	0.0144	2.18e-06	GCST90274841.tsv.gz	GCST90274841.tsv.gz	11765	2	1	TRUE	NA	NA	0.00190326	11765	2.04757e-07	399054	TRUE	3.87884e-06	0.00196935	23.2112	yes	yes	GCST90274841.tsv.gz.csv
rs10744409	A	G	A	G	0.064	0.017635	0.4447	0.41142	FALSE	FALSE	FALSE	OS1	0.0165458	0.286501	OS1	399054	0.0131	1.03e-06	GCST90274841.tsv.gz	GCST90274841.tsv.gz	11764	2	1	TRUE	NA	NA	0.00202514	11764	2.84672e-06	399054	TRUE	3.60603e-06	0.00202295	23.8421	yes	yes	GCST90274841.tsv.gz.csv
rs11202989	T	C	T	C	-0.0995	0.0078797	0.1219	0.186137	FALSE	FALSE	FALSE	OS1	0.0209552	0.706897	OS1	399054	0.0212	2.69e-06	GCST90274841.tsv.gz	GCST90274841.tsv.gz	11336	2	1	TRUE	NA	NA	0.00193976	11336	3.54329e-07	399054	TRUE	5.02007e-06	0.00211945	24.0729	yes	yes	GCST90274841.tsv.gz.csv
rs118083884	A	G	A	G	0.3284	0.0203502	0.019	0.00753205	FALSE	FALSE	FALSE	OS1	0.0956923	0.83159	OS1	399054	0.0668	8.83e-07	GCST90274841.tsv.gz	GCST90274841.tsv.gz	9785	2	1	TRUE	NA	NA	0.00246439	9785	1.13332e-07	399054	TRUE	1.42228e-06	0.0040203	39.4894	yes	yes	GCST90274841.tsv.gz.csv
rs118085931	A	G	A	G	-0.182	-0.0919484	0.9684	0.964107	FALSE	FALSE	FALSE	OS1	0.0440713	0.0369462	OS1	399054	0.0403	6.3e-06	GCST90274841.tsv.gz	GCST90274841.tsv.gz	11784	2	1	TRUE	NA	NA	0.00172807	11784	1.09079e-05	399054	TRUE	4.2011e-05	0.00202728	23.934	yes	yes	GCST90274841.tsv.gz.csv
rs12227836	A	G	A	G	-0.0669	0.027591	0.3517	0.396646	FALSE	FALSE	FALSE	OS1	0.0167151	0.0988075	OS1	399054	0.014	1.77e-06	GCST90274841.tsv.gz	GCST90274841.tsv.gz	11336	2	1	TRUE	NA	NA	0.00201066	11336	6.82786e-06	399054	TRUE	9.16315e-06	0.00204094	23.1793	yes	yes	GCST90274841.tsv.gz.csv
rs12874404	A	G	A	G	-0.1402	-0.0140703	0.9406	0.964715	FALSE	FALSE	FALSE	OS1	0.0450073	0.754567	OS1	399054	0.0296	2.17e-06	GCST90274841.tsv.gz	GCST90274841.tsv.gz	11336	2	1	TRUE	NA	NA	0.00197547	11336	2.44913e-07	399054	TRUE	3.89456e-06	0.00219643	24.9491	yes	yes	GCST90274841.tsv.gz.csv
rs13229950	A	G	A	G	-0.1713	-0.0321609	0.9665	0.974911	FALSE	FALSE	FALSE	OS1	0.0522283	0.538042	OS1	399054	0.0381	6.92e-06	GCST90274841.tsv.gz	GCST90274841.tsv.gz	11779	2	1	TRUE	NA	NA	0.0017135	11779	9.50199e-07	399054	TRUE	1.52222e-05	0.00190017	22.4209	yes	yes	GCST90274841.tsv.gz.csv
rs140214797	T	G	T	G	0.2317	-0.023122	0.9796	0.985426	FALSE	FALSE	FALSE	OS1	0.0690709	0.737807	OS1	399054	0.0504	4.28e-06	GCST90274841.tsv.gz	GCST90274841.tsv.gz	11769	2	1	TRUE	NA	NA	0.00179286	11769	2.80822e-07	399054	TRUE	7.72344e-06	0.00214566	25.3023	yes	yes	GCST90274841.tsv.gz.csv
rs143274881	A	T	A	T	-0.3325	-0.0122246	0.9767	0.977111	FALSE	TRUE	FALSE	OS1	0.0543405	0.822009	OS1	399054	0.0719	3.76e-06	GCST90274841.tsv.gz	GCST90274841.tsv.gz	9353	2	1	TRUE	NA	NA	0.00228179	9353	1.26821e-07	399054	TRUE	5.75458e-06	0.00503188	47.2911	yes	yes	GCST90274841.tsv.gz.csv
rs144141891	T	C	T	C	0.2076	0.0639771	0.025	0.0286656	FALSE	FALSE	FALSE	OS1	0.0485747	0.18781	OS1	399054	0.0463	7.33e-06	GCST90274841.tsv.gz	GCST90274841.tsv.gz	10288	2	1	TRUE	NA	NA	0.00195073	10288	4.34708e-06	399054	TRUE	2.47922e-05	0.00210102	21.6565	yes	yes	GCST90274841.tsv.gz.csv
rs146380867	A	G	A	G	0.3742	0.130426	0.0105	0.0035195	FALSE	FALSE	FALSE	OS1	0.141314	0.356034	OS1	399054	0.0814	4.29e-06	GCST90274841.tsv.gz	GCST90274841.tsv.gz	10849	2	1	TRUE	NA	NA	0.00194448	10849	2.13465e-06	399054	TRUE	1.16514e-05	0.00290966	31.6532	yes	yes	GCST90274841.tsv.gz.csv
rs150949259	A	G	A	G	0.375	-0.00650476	0.0104	0.0138901	FALSE	FALSE	FALSE	OS1	0.0688602	0.924741	OS1	399054	0.0809	3.56e-06	GCST90274841.tsv.gz	GCST90274841.tsv.gz	8674	2	1	TRUE	NA	NA	0.00247156	8674	2.23613e-08	399054	TRUE	4.88036e-06	0.00289458	25.1747	yes	yes	GCST90274841.tsv.gz.csv
rs1776354	A	G	A	G	-0.1301	0.000298738	0.5203	0.547078	FALSE	FALSE	FALSE	OS1	0.0164158	0.985481	OS1	399054	0.013	1.41e-23	GCST90274841.tsv.gz	GCST90274841.tsv.gz	11783	2	1	TRUE	NA	NA	0.00842964	11783	8.29903e-10	399054	TRUE	7.15045e-23	0.00844905	100.386	yes	yes	GCST90274841.tsv.gz.csv
rs1846520	A	G	A	G	-0.1626	0.00922056	0.9533	0.934858	FALSE	FALSE	FALSE	OS1	0.0327271	0.778142	OS1	399054	0.0313	2.05e-07	GCST90274841.tsv.gz	GCST90274841.tsv.gz	11782	2	1	TRUE	NA	NA	0.00228567	11782	1.98916e-07	399054	TRUE	3.97818e-07	0.00235406	27.7963	yes	yes	GCST90274841.tsv.gz.csv
rs192538756	A	T	A	T	0.1189	0.000495406	0.8742	0.857207	FALSE	TRUE	FALSE	OS1	0.0237903	0.983386	OS1	399054	0.0242	8.96e-07	GCST90274841.tsv.gz	GCST90274841.tsv.gz	9453	2	1	TRUE	NA	NA	0.00254769	9453	1.08666e-09	399054	TRUE	1.23106e-06	0.00310946	29.4792	yes	yes	GCST90274841.tsv.gz.csv
rs2579649	A	C	A	C	-0.0968	-0.00662337	0.1322	0.154256	FALSE	FALSE	FALSE	OS1	0.0225695	0.769166	OS1	399054	0.0199	1.15e-06	GCST90274841.tsv.gz	GCST90274841.tsv.gz	11336	2	1	TRUE	NA	NA	0.00208332	11336	2.15816e-07	399054	TRUE	2.07439e-06	0.00214997	24.4202	yes	yes	GCST90274841.tsv.gz.csv
rs2854008	A	G	A	G	0.0926	0.010265	0.2629	0.168415	FALSE	FALSE	FALSE	OS1	0.0218788	0.638944	OS1	399054	0.0149	5.14e-10	GCST90274841.tsv.gz	GCST90274841.tsv.gz	11784	2	1	TRUE	NA	NA	0.00326745	11784	5.51621e-07	399054	TRUE	1.52255e-09	0.0033233	39.2856	yes	yes	GCST90274841.tsv.gz.csv
rs3184504	T	C	T	C	0.0681	0.0589218	0.476	0.40762	FALSE	FALSE	FALSE	OS1	0.0165133	0.000359517	OS1	399054	0.013	1.62e-07	GCST90274841.tsv.gz	GCST90274841.tsv.gz	11784	2	1	TRUE	NA	NA	0.00232369	11784	3.19037e-05	399054	TRUE	5.20475e-06	0.00231346	27.3204	yes	yes	GCST90274841.tsv.gz.csv
rs4976685	A	G	A	G	-0.0693	0.00125886	0.6695	0.669746	FALSE	FALSE	FALSE	OS1	0.0173312	0.942097	OS1	399054	0.0139	6.18e-07	GCST90274841.tsv.gz	GCST90274841.tsv.gz	11763	2	1	TRUE	NA	NA	0.002109	11763	1.32211e-08	399054	TRUE	9.60778e-07	0.00212529	25.0488	yes	yes	GCST90274841.tsv.gz.csv
rs56079234	A	G	A	G	0.0647	-0.00754023	0.6831	0.699837	FALSE	FALSE	FALSE	OS1	0.0177641	0.671226	OS1	399054	0.0145	8.12e-06	GCST90274841.tsv.gz	GCST90274841.tsv.gz	11335	2	1	TRUE	NA	NA	0.00175374	11335	4.51495e-07	399054	TRUE	1.50458e-05	0.00181236	20.5768	yes	yes	GCST90274841.tsv.gz.csv
rs57700441	C	G	C	G	-0.1155	-0.0256061	0.901	0.840716	FALSE	TRUE	FALSE	OS1	0.0221637	0.247961	OS1	399054	0.0228	4.07e-07	GCST90274841.tsv.gz	GCST90274841.tsv.gz	11773	2	1	TRUE	NA	NA	0.00217538	11773	3.34481e-06	399054	TRUE	1.62579e-06	0.00237987	28.0803	yes	yes	GCST90274841.tsv.gz.csv
rs72850206	A	T	A	T	-0.1438	0.056551	0.0736	0.0340585	FALSE	TRUE	FALSE	OS1	0.0452685	0.21158	OS1	399054	0.0281	3.1e-07	GCST90274841.tsv.gz	GCST90274841.tsv.gz	11336	2	1	TRUE	NA	NA	0.00230526	11336	3.91072e-06	399054	TRUE	1.32131e-06	0.00281984	32.0504	yes	yes	GCST90274841.tsv.gz.csv
rs72964492	A	C	A	C	0.3111	-0.110831	0.9869	0.996967	FALSE	FALSE	FALSE	OS1	0.153773	0.471068	OS1	399054	0.065	1.7e-06	GCST90274841.tsv.gz	GCST90274841.tsv.gz	9983	2	1	TRUE	NA	NA	0.00228983	9983	1.30176e-06	399054	TRUE	3.9732e-06	0.0025025	25.0401	yes	yes	GCST90274841.tsv.gz.csv
rs75246422	T	C	T	C	-0.0982	0.00161524	0.1231	0.13586	FALSE	FALSE	FALSE	OS1	0.0238226	0.945943	OS1	399054	0.0203	1.32e-06	GCST90274841.tsv.gz	GCST90274841.tsv.gz	11784	2	1	TRUE	NA	NA	0.00198221	11784	1.15204e-08	399054	TRUE	1.99121e-06	0.00208191	24.5802	yes	yes	GCST90274841.tsv.gz.csv
rs76428106	T	C	T	C	-0.2714	-0.151576	0.9828	0.987283	FALSE	FALSE	FALSE	OS1	0.0753229	0.0441835	OS1	399054	0.0593	4.72e-06	GCST90274841.tsv.gz	GCST90274841.tsv.gz	10849	2	1	TRUE	NA	NA	0.00192736	10849	1.01478e-05	399054	TRUE	2.82951e-05	0.00249025	27.0792	yes	yes	GCST90274841.tsv.gz.csv
rs7737635	A	G	A	G	0.0924	-0.0658083	0.1947	0.137761	FALSE	FALSE	FALSE	OS1	0.0242931	0.00675025	OS1	399054	0.0201	4.29e-06	GCST90274841.tsv.gz	GCST90274841.tsv.gz	9453	2	1	TRUE	NA	NA	0.00223102	9453	1.8389e-05	399054	TRUE	3.63422e-05	0.0026773	25.3711	yes	yes	GCST90274841.tsv.gz.csv
rs77558588	C	G	C	G	-0.2033	0.0265867	0.0259	0.0141658	FALSE	TRUE	FALSE	OS1	0.0691216	0.700508	OS1	399054	0.0455	7.89e-06	GCST90274841.tsv.gz	GCST90274841.tsv.gz	11783	2	1	TRUE	NA	NA	0.00169174	11783	3.70742e-07	399054	TRUE	1.4441e-05	0.00208549	24.6205	yes	yes	GCST90274841.tsv.gz.csv
rs77827048	A	C	A	C	0.2584	-0.100599	0.0183	0.018265	FALSE	FALSE	FALSE	OS1	0.0597781	0.0923996	OS1	399054	0.0575	6.99e-06	GCST90274841.tsv.gz	GCST90274841.tsv.gz	10549	2	1	TRUE	NA	NA	0.00191113	10549	7.09693e-06	399054	TRUE	3.12685e-05	0.00239908	25.364	yes	yes	GCST90274841.tsv.gz.csv
rs7858310	A	G	A	G	0.0707	0.0220101	0.7165	0.691601	FALSE	FALSE	FALSE	OS1	0.0176911	0.213448	OS1	399054	0.0152	3.3e-06	GCST90274841.tsv.gz	GCST90274841.tsv.gz	11336	2	1	TRUE	NA	NA	0.0019052	11336	3.87885e-06	399054	TRUE	1.19646e-05	0.00203066	23.0624	yes	yes	GCST90274841.tsv.gz.csv
rs78639230	C	G	C	G	0.3202	0.135037	0.0119	0.00407142	FALSE	TRUE	FALSE	OS1	0.128203	0.292203	OS1	399054	0.0703	5.24e-06	GCST90274841.tsv.gz	GCST90274841.tsv.gz	9320	2	1	TRUE	NA	NA	0.00222149	9320	2.78022e-06	399054	TRUE	1.41515e-05	0.00241113	22.5212	yes	yes	GCST90274841.tsv.gz.csv
rs8005108	C	G	C	G	0.0889	-0.0224478	0.2828	0.263784	FALSE	TRUE	FALSE	OS1	0.0188843	0.234557	OS1	399054	0.0182	1.04e-06	GCST90274841.tsv.gz	GCST90274841.tsv.gz	9453	2	1	TRUE	NA	NA	0.00251819	9453	3.54091e-06	399054	TRUE	3.40563e-06	0.00320592	30.3966	yes	yes	GCST90274841.tsv.gz.csv
rs9669611	T	C	T	C	0.0703	-0.00258729	0.2853	0.256338	FALSE	FALSE	FALSE	OS1	0.0185862	0.889288	OS1	399054	0.015	2.78e-06	GCST90274841.tsv.gz	GCST90274841.tsv.gz	11783	2	1	TRUE	NA	NA	0.00186096	11783	4.85601e-08	399054	TRUE	4.3528e-06	0.00201542	23.7916	yes	yes	GCST90274841.tsv.gz.csv
rs10282173	A	C	A	C	-0.1516	0.0161739	0.0412	0.07545	FALSE	FALSE	FALSE	OS1	0.0308593	0.600197	OS1	399054	0.034	8.24e-06	GCST90274840.tsv.gz	GCST90274840.tsv.gz	11792	2	1	TRUE	NA	NA	0.00168343	11792	6.88379e-07	399054	TRUE	1.67604e-05	0.00181574	21.4465	yes	yes	GCST90274840.tsv.gz.csv
rs10740467	A	C	A	C	-0.0628	-0.0168798	0.4585	0.486174	FALSE	FALSE	FALSE	OS1	0.016472	0.305477	OS1	399054	0.014	7.27e-06	GCST90274840.tsv.gz	GCST90274840.tsv.gz	11344	2	1	TRUE	NA	NA	0.00177094	11344	2.63155e-06	399054	TRUE	2.12395e-05	0.00195834	22.255	yes	yes	GCST90274840.tsv.gz.csv
rs112317147	T	C	T	C	-0.1441	-0.0305588	0.0534	0.0947273	FALSE	FALSE	FALSE	OS1	0.0279336	0.273964	OS1	399054	0.0309	3.11e-06	GCST90274840.tsv.gz	GCST90274840.tsv.gz	11344	2	1	TRUE	NA	NA	0.00191377	11344	2.99908e-06	399054	TRUE	1.01004e-05	0.00209926	23.8599	yes	yes	GCST90274840.tsv.gz.csv
rs112983129	T	C	T	C	-0.1854	-0.000272717	0.0343	0.0387193	FALSE	FALSE	FALSE	OS1	0.0427156	0.994906	OS1	399054	0.0409	5.81e-06	GCST90274840.tsv.gz	GCST90274840.tsv.gz	11768	2	1	TRUE	NA	NA	0.00174336	11768	1.02146e-10	399054	TRUE	8.00471e-06	0.00227712	26.8537	yes	yes	GCST90274840.tsv.gz.csv
rs113244922	T	C	T	C	0.2324	0.121224	0.0237	0.0101574	FALSE	FALSE	FALSE	OS1	0.0807464	0.133279	OS1	399054	0.0499	3.2e-06	GCST90274840.tsv.gz	GCST90274840.tsv.gz	10470	2	1	TRUE	NA	NA	0.0020678	10470	5.64806e-06	399054	TRUE	1.32709e-05	0.00249939	26.2292	yes	yes	GCST90274840.tsv.gz.csv
rs113664581	A	G	A	G	0.1631	0.0129135	0.9568	0.923499	FALSE	FALSE	FALSE	OS1	0.0308631	0.675647	OS1	399054	0.0367	8.82e-06	GCST90274840.tsv.gz	GCST90274840.tsv.gz	11771	2	1	TRUE	NA	NA	0.00167536	11771	4.38712e-07	399054	TRUE	1.64885e-05	0.00219909	25.9381	yes	yes	GCST90274840.tsv.gz.csv
rs113800750	A	G	A	G	0.3221	-0.0451914	0.0171	0.0186162	FALSE	FALSE	FALSE	OS1	0.0604344	0.454595	OS1	399054	0.071	5.72e-06	GCST90274840.tsv.gz	GCST90274840.tsv.gz	8817	2	1	TRUE	NA	NA	0.00232932	8817	1.40124e-06	399054	TRUE	1.21205e-05	0.00348752	30.8501	yes	yes	GCST90274840.tsv.gz.csv
rs114250919	T	C	T	C	0.2469	0.0844941	0.9743	0.992147	FALSE	FALSE	FALSE	OS1	0.0936954	0.367166	OS1	399054	0.049	4.69e-07	GCST90274840.tsv.gz	GCST90274840.tsv.gz	11305	2	1	TRUE	NA	NA	0.00224121	11305	2.03791e-06	399054	TRUE	1.45613e-06	0.0030528	34.6114	yes	yes	GCST90274840.tsv.gz.csv
rs118033381	T	C	T	C	-0.197	-0.01255	0.0273	0.00602045	FALSE	FALSE	FALSE	OS1	0.109436	0.908699	OS1	399054	0.0441	7.93e-06	GCST90274840.tsv.gz	GCST90274840.tsv.gz	11785	2	1	TRUE	NA	NA	0.00169069	11785	3.29562e-08	399054	TRUE	1.1773e-05	0.00206112	24.3364	yes	yes	GCST90274840.tsv.gz.csv
rs12743015	C	G	C	G	-0.1918	-0.0886889	0.029	0.01377	FALSE	TRUE	FALSE	OS1	0.0713285	0.213725	OS1	399054	0.0403	1.94e-06	GCST90274840.tsv.gz	GCST90274840.tsv.gz	11784	2	1	TRUE	NA	NA	0.00191882	11784	3.87419e-06	399054	TRUE	7.52345e-06	0.00207178	24.4604	yes	yes	GCST90274840.tsv.gz.csv
rs12883833	A	G	A	G	-0.1252	-0.0364313	0.0934	0.116295	FALSE	FALSE	FALSE	OS1	0.0253532	0.150732	OS1	399054	0.0259	1.34e-06	GCST90274840.tsv.gz	GCST90274840.tsv.gz	9259	2	1	TRUE	NA	NA	0.00251793	9259	5.17431e-06	399054	TRUE	5.10918e-06	0.00265461	24.6392	yes	yes	GCST90274840.tsv.gz.csv
rs1382846	A	G	A	G	-0.1213	-0.01661	0.0655	0.0757109	FALSE	FALSE	FALSE	OS1	0.0307254	0.588787	OS1	399054	0.0274	9.55e-06	GCST90274840.tsv.gz	GCST90274840.tsv.gz	11792	2	1	TRUE	NA	NA	0.00165953	11792	7.32343e-07	399054	TRUE	1.95419e-05	0.00180124	21.275	yes	yes	GCST90274840.tsv.gz.csv
rs138471526	T	C	T	C	-0.3418	-0.00903436	0.0137	0.00242261	FALSE	FALSE	FALSE	OS1	0.16449	0.956199	OS1	399054	0.0735	3.31e-06	GCST90274840.tsv.gz	GCST90274840.tsv.gz	9983	2	1	TRUE	NA	NA	0.002162	9983	7.55938e-09	399054	TRUE	4.5881e-06	0.00315721	31.6119	yes	yes	GCST90274840.tsv.gz.csv
rs139511528	A	G	A	G	-0.2485	0.0314476	0.0294	0.00520163	FALSE	FALSE	FALSE	OS1	0.120611	0.794297	OS1	399054	0.0521	1.85e-06	GCST90274840.tsv.gz	GCST90274840.tsv.gz	10280	2	1	TRUE	NA	NA	0.00220856	10280	1.70362e-07	399054	TRUE	3.06913e-06	0.00352428	36.3507	yes	yes	GCST90274840.tsv.gz.csv
rs139832280	A	T	A	T	-0.4149	0.185609	0.9923	0.997786	FALSE	TRUE	FALSE	OS1	0.181164	0.305584	OS1	399054	0.0939	9.94e-06	GCST90274840.tsv.gz	GCST90274840.tsv.gz	9983	2	1	TRUE	NA	NA	0.00195224	9983	2.63041e-06	399054	TRUE	2.63845e-05	0.00263057	26.325	yes	yes	GCST90274840.tsv.gz.csv
rs140622233	T	G	T	G	0.2762	-0.31454	0.9813	0.996333	FALSE	FALSE	FALSE	OS1	0.143452	0.0283335	OS1	399054	0.0622	8.97e-06	GCST90274840.tsv.gz	GCST90274840.tsv.gz	9983	2	1	TRUE	NA	NA	0.00197168	9983	1.20477e-05	399054	TRUE	5.30313e-05	0.00279976	28.0229	yes	yes	GCST90274840.tsv.gz.csv
rs143019966	T	C	T	C	0.2122	-0.160884	0.9751	0.992273	FALSE	FALSE	FALSE	OS1	0.0937351	0.0860934	OS1	399054	0.0451	2.54e-06	GCST90274840.tsv.gz	GCST90274840.tsv.gz	10913	2	1	TRUE	NA	NA	0.00202485	10913	7.38225e-06	399054	TRUE	1.29887e-05	0.0021866	23.9103	yes	yes	GCST90274840.tsv.gz.csv
rs145415430	A	T	A	T	0.2755	0.0863586	0.0148	0.0115876	FALSE	TRUE	FALSE	OS1	0.07877	0.27293	OS1	399054	0.0615	7.48e-06	GCST90274840.tsv.gz	GCST90274840.tsv.gz	11344	2	1	TRUE	NA	NA	0.00176618	11344	3.01203e-06	399054	TRUE	2.29983e-05	0.0022134	25.16	yes	yes	GCST90274840.tsv.gz.csv
rs147423408	A	G	A	G	0.1732	0.0337654	0.0415	0.0657738	FALSE	FALSE	FALSE	OS1	0.0331732	0.308747	OS1	399054	0.035	7.48e-07	GCST90274840.tsv.gz	GCST90274840.tsv.gz	11344	2	1	TRUE	NA	NA	0.00215443	11344	2.5962e-06	399054	TRUE	2.49493e-06	0.00238652	27.1327	yes	yes	GCST90274840.tsv.gz.csv
rs16852556	T	C	T	C	0.1514	-0.037395	0.0511	0.0195977	FALSE	FALSE	FALSE	OS1	0.0602981	0.535147	OS1	399054	0.0317	1.79e-06	GCST90274840.tsv.gz	GCST90274840.tsv.gz	11344	2	1	TRUE	NA	NA	0.00200711	11344	9.63807e-07	399054	TRUE	4.13077e-06	0.00222292	25.2685	yes	yes	GCST90274840.tsv.gz.csv
rs192303297	T	C	T	C	-0.3872	0.381826	0.0118	0.00127542	FALSE	FALSE	FALSE	OS1	0.231723	0.0994008	OS1	399054	0.0842	4.25e-06	GCST90274840.tsv.gz	GCST90274840.tsv.gz	7843	2	1	TRUE	NA	NA	0.00268971	7843	6.80394e-06	399054	TRUE	1.53924e-05	0.00349645	27.5119	yes	yes	GCST90274840.tsv.gz.csv
rs2229092	A	C	A	C	1.3565	0.0304934	0.9407	0.945948	FALSE	FALSE	FALSE	OS1	0.0360593	0.39775	OS1	399054	0.0256	1e-300	GCST90274840.tsv.gz	GCST90274840.tsv.gz	11792	2	1	TRUE	NA	NA	0.192342	11792	1.79204e-06	399054	TRUE	0	0.205294	3045.67	yes	yes	GCST90274840.tsv.gz.csv
rs2364485	A	C	A	C	0.1759	-0.0219231	0.1645	0.195421	FALSE	FALSE	FALSE	OS1	0.0209044	0.294303	OS1	399054	0.0189	1.32e-20	GCST90274840.tsv.gz	GCST90274840.tsv.gz	11344	2	1	TRUE	NA	NA	0.00757904	11344	2.75612e-06	399054	TRUE	2.44993e-19	0.00850499	97.2911	yes	yes	GCST90274840.tsv.gz.csv
rs247096	T	C	T	C	-0.0691	0.0080234	0.6986	0.645726	FALSE	FALSE	FALSE	OS1	0.0169787	0.636529	OS1	399054	0.0152	5.47e-06	GCST90274840.tsv.gz	GCST90274840.tsv.gz	10296	2	1	TRUE	NA	NA	0.00200361	10296	5.59601e-07	399054	TRUE	1.02477e-05	0.00201075	20.7404	yes	yes	GCST90274840.tsv.gz.csv
rs2535313	A	G	A	G	-0.1768	-0.02665	0.367	0.411196	FALSE	FALSE	FALSE	OS1	0.0165173	0.106646	OS1	399054	0.0135	3.46e-39	GCST90274840.tsv.gz	GCST90274840.tsv.gz	11792	2	1	TRUE	NA	NA	0.0143387	11792	6.52355e-06	399054	TRUE	2.05645e-36	0.0145233	173.753	yes	yes	GCST90274840.tsv.gz.csv
rs28700215	T	C	T	C	-0.0626	0.00504568	0.5824	0.533274	FALSE	FALSE	FALSE	OS1	0.0163376	0.757443	OS1	399054	0.0136	4.17e-06	GCST90274840.tsv.gz	GCST90274840.tsv.gz	11344	2	1	TRUE	NA	NA	0.00186454	11344	2.39019e-07	399054	TRUE	7.2592e-06	0.00190617	21.661	yes	yes	GCST90274840.tsv.gz.csv
rs537860389	C	G	C	G	-0.229	0.00975342	0.9731	0.928205	FALSE	TRUE	FALSE	OS1	0.0315681	0.757349	OS1	399054	0.0491	3.1e-06	GCST90274840.tsv.gz	GCST90274840.tsv.gz	9240	2	1	TRUE	NA	NA	0.00234914	9240	2.39214e-07	399054	TRUE	5.05813e-06	0.00274543	25.4321	yes	yes	GCST90274840.tsv.gz.csv
rs55914821	A	G	A	G	0.0748	-0.012513	0.7583	0.671099	FALSE	FALSE	FALSE	OS1	0.0172936	0.469333	OS1	399054	0.0159	2.55e-06	GCST90274840.tsv.gz	GCST90274840.tsv.gz	11344	2	1	TRUE	NA	NA	0.00194748	11344	1.31196e-06	399054	TRUE	6.27364e-06	0.00205093	23.3095	yes	yes	GCST90274840.tsv.gz.csv
rs569354059	A	G	A	G	0.3736	0.151941	0.0134	0.00192164	FALSE	FALSE	FALSE	OS1	0.202542	0.453153	OS1	399054	0.0842	9.12e-06	GCST90274840.tsv.gz	GCST90274840.tsv.gz	6834	2	1	TRUE	NA	NA	0.00287337	6834	1.41023e-06	399054	TRUE	1.70947e-05	0.00369054	25.3072	yes	yes	GCST90274840.tsv.gz.csv
rs576053233	T	G	T	G	-0.4986	0.00191608	0.007	0.0124804	FALSE	FALSE	FALSE	OS1	0.0757475	0.979819	OS1	399054	0.1116	7.9e-06	GCST90274840.tsv.gz	GCST90274840.tsv.gz	9339	2	1	TRUE	NA	NA	0.00213325	9339	1.60347e-09	399054	TRUE	1.03015e-05	0.00345606	32.3812	yes	yes	GCST90274840.tsv.gz.csv
rs58634322	T	C	T	C	-0.1011	0.0930892	0.8961	0.957237	FALSE	FALSE	FALSE	OS1	0.0406955	0.0221692	OS1	399054	0.0226	7.7e-06	GCST90274840.tsv.gz	GCST90274840.tsv.gz	11344	2	1	TRUE	NA	NA	0.00176129	11344	1.31121e-05	399054	TRUE	5.59053e-05	0.00190329	21.6282	yes	yes	GCST90274840.tsv.gz.csv
rs7210455	T	C	T	C	0.1349	0.028947	0.0564	0.0632628	FALSE	FALSE	FALSE	OS1	0.0333683	0.385668	OS1	399054	0.0304	9.1e-06	GCST90274840.tsv.gz	GCST90274840.tsv.gz	11790	2	1	TRUE	NA	NA	0.00166768	11790	1.88586e-06	399054	TRUE	2.38898e-05	0.00193696	22.8772	yes	yes	GCST90274840.tsv.gz.csv
rs74363807	T	C	T	C	0.2496	-0.0128104	0.0218	0.0108334	FALSE	FALSE	FALSE	OS1	0.0807629	0.873971	OS1	399054	0.0532	2.71e-06	GCST90274840.tsv.gz	GCST90274840.tsv.gz	11344	2	1	TRUE	NA	NA	0.00193702	11344	6.30481e-08	399054	TRUE	4.25786e-06	0.00265707	30.2168	yes	yes	GCST90274840.tsv.gz.csv
rs7583622	A	G	A	G	0.0748	-0.0155792	0.2098	0.231375	FALSE	FALSE	FALSE	OS1	0.0192735	0.418906	OS1	399054	0.0161	3.38e-06	GCST90274840.tsv.gz	GCST90274840.tsv.gz	11769	2	1	TRUE	NA	NA	0.00183101	11769	1.63734e-06	399054	TRUE	8.97257e-06	0.00185514	21.87	yes	yes	GCST90274840.tsv.gz.csv
rs76481949	A	G	A	G	0.1152	0.0674766	0.923	0.949608	FALSE	FALSE	FALSE	OS1	0.0374772	0.071786	OS1	399054	0.0254	5.75e-06	GCST90274840.tsv.gz	GCST90274840.tsv.gz	11344	2	1	TRUE	NA	NA	0.00181034	11344	8.12342e-06	399054	TRUE	3.02633e-05	0.00188637	21.4357	yes	yes	GCST90274840.tsv.gz.csv
rs76913603	A	G	A	G	-0.1741	-0.00399885	0.967	0.981211	FALSE	FALSE	FALSE	OS1	0.061078	0.947799	OS1	399054	0.0379	4.36e-06	GCST90274840.tsv.gz	GCST90274840.tsv.gz	11782	2	1	TRUE	NA	NA	0.00178812	11782	1.07417e-08	399054	TRUE	6.34044e-06	0.0019345	22.8325	yes	yes	GCST90274840.tsv.gz.csv
rs77897196	T	C	T	C	-0.1917	0.0239416	0.9711	0.978732	FALSE	FALSE	FALSE	OS1	0.0579045	0.679265	OS1	399054	0.041	2.93e-06	GCST90274840.tsv.gz	GCST90274840.tsv.gz	11792	2	1	TRUE	NA	NA	0.00185079	11792	4.28403e-07	399054	TRUE	5.72278e-06	0.0020627	24.3695	yes	yes	GCST90274840.tsv.gz.csv
rs78051721	A	G	A	G	-0.2581	-0.00557936	0.0172	0.0119914	FALSE	FALSE	FALSE	OS1	0.0744115	0.940231	OS1	399054	0.0578	7.99e-06	GCST90274840.tsv.gz	GCST90274840.tsv.gz	10913	2	1	TRUE	NA	NA	0.00182416	10913	1.40883e-08	399054	TRUE	1.12413e-05	0.00225216	24.6288	yes	yes	GCST90274840.tsv.gz.csv
rs8098045	A	T	A	T	0.0894	0.00387027	0.1285	0.120479	FALSE	TRUE	FALSE	OS1	0.0250428	0.877179	OS1	399054	0.0197	5.68e-06	GCST90274840.tsv.gz	GCST90274840.tsv.gz	11783	2	1	TRUE	NA	NA	0.00174503	11783	5.98532e-08	399054	TRUE	8.7943e-06	0.00179009	21.1269	yes	yes	GCST90274840.tsv.gz.csv
rs117427219	A	G	A	G	-0.3062	0.0496503	0.0173	0.00242408	FALSE	FALSE	FALSE	OS1	0.168572	0.76835	OS1	399054	0.0629	1.13e-06	GCST90274839.tsv.gz	GCST90274839.tsv.gz	10850	2	1	TRUE	NA	NA	0.00217978	10850	2.17392e-07	399054	TRUE	2.00103e-06	0.00318792	34.6932	yes	yes	GCST90274839.tsv.gz.csv
rs1179724	T	C	T	C	-0.0605	-0.014407	0.5818	0.533057	FALSE	FALSE	FALSE	OS1	0.01629	0.376476	OS1	399054	0.0136	8.65e-06	GCST90274839.tsv.gz	GCST90274839.tsv.gz	11337	2	1	TRUE	NA	NA	0.00174283	11337	1.96008e-06	399054	TRUE	2.25295e-05	0.00178114	20.2253	yes	yes	GCST90274839.tsv.gz.csv
rs11903500	A	G	A	G	0.0754	0.0260383	0.2352	0.250819	FALSE	FALSE	FALSE	OS1	0.0190295	0.171213	OS1	399054	0.0166	5.57e-06	GCST90274839.tsv.gz	GCST90274839.tsv.gz	11337	2	1	TRUE	NA	NA	0.00181683	11337	4.69179e-06	399054	TRUE	2.13716e-05	0.0020453	23.231	yes	yes	GCST90274839.tsv.gz.csv
rs12328100	A	G	A	G	-0.0649	-0.0204122	0.478	0.474418	FALSE	FALSE	FALSE	OS1	0.0163166	0.210934	OS1	399054	0.013	5.97e-07	GCST90274839.tsv.gz	GCST90274839.tsv.gz	11784	2	1	TRUE	NA	NA	0.00211089	11784	3.92183e-06	399054	TRUE	2.52104e-06	0.00210193	24.8171	yes	yes	GCST90274839.tsv.gz.csv
rs12354434	A	G	A	G	-0.1207	-0.00559574	0.0885	0.0922316	FALSE	FALSE	FALSE	OS1	0.0285863	0.844807	OS1	399054	0.0247	1.03e-06	GCST90274839.tsv.gz	GCST90274839.tsv.gz	11337	2	1	TRUE	NA	NA	0.00210225	11337	9.60218e-08	399054	TRUE	1.71623e-06	0.00235041	26.7047	yes	yes	GCST90274839.tsv.gz.csv
rs1266163	A	T	A	T	0.1372	0.108874	0.0615	0.030284	FALSE	TRUE	FALSE	OS1	0.0480482	0.0234552	OS1	399054	0.0288	1.9e-06	GCST90274839.tsv.gz	GCST90274839.tsv.gz	11337	2	1	TRUE	NA	NA	0.00199817	11337	1.28665e-05	399054	TRUE	1.56522e-05	0.00217294	24.6839	yes	yes	GCST90274839.tsv.gz.csv
rs12975019	C	G	C	G	-0.1127	0.0173198	0.8939	0.892321	FALSE	TRUE	FALSE	OS1	0.0263219	0.510538	OS1	399054	0.0226	6.14e-07	GCST90274839.tsv.gz	GCST90274839.tsv.gz	10278	2	1	TRUE	NA	NA	0.00241411	10278	1.08498e-06	399054	TRUE	1.4554e-06	0.00240925	24.8173	yes	yes	GCST90274839.tsv.gz.csv
rs13403154	A	G	A	G	0.1247	0.015538	0.0708	0.0469525	FALSE	FALSE	FALSE	OS1	0.0394364	0.693579	OS1	399054	0.0277	6.74e-06	GCST90274839.tsv.gz	GCST90274839.tsv.gz	11337	2	1	TRUE	NA	NA	0.00178474	11337	3.89015e-07	399054	TRUE	1.22996e-05	0.002046	23.2389	yes	yes	GCST90274839.tsv.gz.csv
rs1377015	A	G	A	G	-0.0653	0.00972645	0.2861	0.291942	FALSE	FALSE	FALSE	OS1	0.0179165	0.587215	OS1	399054	0.0142	4.25e-06	GCST90274839.tsv.gz	GCST90274839.tsv.gz	11782	2	1	TRUE	NA	NA	0.00179195	11782	7.38538e-07	399054	TRUE	9.04961e-06	0.00174185	20.5548	yes	yes	GCST90274839.tsv.gz.csv
rs138684734	A	G	A	G	0.2512	0.188942	0.9796	0.994134	FALSE	FALSE	FALSE	OS1	0.109546	0.0845668	OS1	399054	0.0533	2.44e-06	GCST90274839.tsv.gz	GCST90274839.tsv.gz	10850	2	1	TRUE	NA	NA	0.00204337	10850	7.45472e-06	399054	TRUE	1.25507e-05	0.00252202	27.428	yes	yes	GCST90274839.tsv.gz.csv
rs141295666	T	C	T	C	0.3405	0.142958	0.0132	0.00624011	FALSE	FALSE	FALSE	OS1	0.103117	0.165633	OS1	399054	0.066	2.48e-07	GCST90274839.tsv.gz	GCST90274839.tsv.gz	11337	2	1	TRUE	NA	NA	0.00234264	11337	4.81643e-06	399054	TRUE	1.20544e-06	0.00302042	34.3402	yes	yes	GCST90274839.tsv.gz.csv
rs148560093	A	G	A	G	-0.298	-0.0912051	0.9824	0.995627	FALSE	FALSE	FALSE	OS1	0.128407	0.47753	OS1	399054	0.0646	3.97e-06	GCST90274839.tsv.gz	GCST90274839.tsv.gz	9984	2	1	TRUE	NA	NA	0.00212728	9984	1.26424e-06	399054	TRUE	8.84763e-06	0.00307088	30.748	yes	yes	GCST90274839.tsv.gz.csv
rs2279448	T	C	T	C	0.4103	-0.0214573	0.9909	0.989989	FALSE	FALSE	FALSE	OS1	0.0817589	0.792978	OS1	399054	0.091	6.52e-06	GCST90274839.tsv.gz	GCST90274839.tsv.gz	8372	2	1	TRUE	NA	NA	0.00242293	8372	1.72604e-07	399054	TRUE	9.75396e-06	0.00303602	25.4888	yes	yes	GCST90274839.tsv.gz.csv
rs333835	A	T	A	T	0.1289	-0.00574586	0.9163	0.933962	FALSE	TRUE	FALSE	OS1	0.0328605	0.861193	OS1	399054	0.0254	3.88e-07	GCST90274839.tsv.gz	GCST90274839.tsv.gz	11337	2	1	TRUE	NA	NA	0.00226689	11337	7.66182e-08	399054	TRUE	6.59035e-07	0.00254858	28.962	yes	yes	GCST90274839.tsv.gz.csv
rs4804258	A	G	A	G	-0.0785	0.0094676	0.1915	0.19103	FALSE	FALSE	FALSE	OS1	0.0207503	0.6482	OS1	399054	0.0173	5.69e-06	GCST90274839.tsv.gz	GCST90274839.tsv.gz	11337	2	1	TRUE	NA	NA	0.00181317	11337	5.21677e-07	399054	TRUE	1.09707e-05	0.00190817	21.6705	yes	yes	GCST90274839.tsv.gz.csv
rs4835254	T	C	T	C	-0.1517	-0.03608	0.9506	0.951849	FALSE	FALSE	FALSE	OS1	0.0380503	0.343018	OS1	399054	0.031	9.9e-07	GCST90274839.tsv.gz	GCST90274839.tsv.gz	11770	2	1	TRUE	NA	NA	0.00203078	11770	2.25313e-06	399054	TRUE	3.15229e-06	0.00216135	25.4899	yes	yes	GCST90274839.tsv.gz.csv
rs537908127	T	C	T	C	0.246	-0.170506	0.0296	0.00706927	FALSE	FALSE	FALSE	OS1	0.0976698	0.0808556	OS1	399054	0.0472	1.87e-07	GCST90274839.tsv.gz	GCST90274839.tsv.gz	9243	2	1	TRUE	NA	NA	0.00293084	9243	7.63706e-06	399054	TRUE	1.02316e-06	0.0034765	32.2384	yes	yes	GCST90274839.tsv.gz.csv
rs56304087	T	C	T	C	-0.0584	0.00115669	0.4948	0.481024	FALSE	FALSE	FALSE	OS1	0.0163087	0.943458	OS1	399054	0.0131	8.27e-06	GCST90274839.tsv.gz	GCST90274839.tsv.gz	11778	2	1	TRUE	NA	NA	0.00168482	11778	1.26057e-08	399054	TRUE	1.18552e-05	0.0017051	20.1135	yes	yes	GCST90274839.tsv.gz.csv
rs6089517	A	G	A	G	-0.2154	-0.111697	0.0299	0.0196839	FALSE	FALSE	FALSE	OS1	0.0593938	0.0600247	OS1	399054	0.0487	9.73e-06	GCST90274839.tsv.gz	GCST90274839.tsv.gz	11337	2	1	TRUE	NA	NA	0.00172291	11337	8.86273e-06	399054	TRUE	5.17643e-05	0.00269159	30.5915	yes	yes	GCST90274839.tsv.gz.csv
rs6138961	C	G	C	G	0.51	0.00393564	0.0088	0.0229046	FALSE	TRUE	FALSE	OS1	0.0542515	0.942169	OS1	399054	0.1077	2.19e-06	GCST90274839.tsv.gz	GCST90274839.tsv.gz	7308	2	1	TRUE	NA	NA	0.00305984	7308	1.3188e-08	399054	TRUE	2.86631e-06	0.00453748	33.3019	yes	yes	GCST90274839.tsv.gz.csv
rs73997309	A	G	A	G	0.1437	0.0304808	0.053	0.0412427	FALSE	FALSE	FALSE	OS1	0.0407164	0.454091	OS1	399054	0.0315	5.07e-06	GCST90274839.tsv.gz	GCST90274839.tsv.gz	11778	2	1	TRUE	NA	NA	0.00176412	11778	1.40438e-06	399054	TRUE	1.25504e-05	0.00207286	24.4607	yes	yes	GCST90274839.tsv.gz.csv
rs75625106	C	G	C	G	-0.5898	0.158106	0.9941	0.996033	FALSE	TRUE	FALSE	OS1	0.129209	0.221085	OS1	399054	0.1299	5.61e-06	GCST90274839.tsv.gz	GCST90274839.tsv.gz	8488	2	1	TRUE	NA	NA	0.00242345	8488	3.75215e-06	399054	TRUE	1.60141e-05	0.00408058	34.7697	yes	yes	GCST90274839.tsv.gz.csv
rs7621032	T	C	T	C	0.0674	0.0145624	0.4514	0.417505	FALSE	FALSE	FALSE	OS1	0.0165643	0.379324	OS1	399054	0.0135	5.96e-07	GCST90274839.tsv.gz	GCST90274839.tsv.gz	11337	2	1	TRUE	NA	NA	0.0021942	11337	1.93682e-06	399054	TRUE	1.79666e-06	0.00224992	25.5604	yes	yes	GCST90274839.tsv.gz.csv
rs77504024	A	G	A	G	-0.096	-0.0473923	0.8264	0.843968	FALSE	FALSE	FALSE	OS1	0.023154	0.0406743	OS1	399054	0.0214	7.26e-06	GCST90274839.tsv.gz	GCST90274839.tsv.gz	10273	2	1	TRUE	NA	NA	0.00195547	10273	1.04986e-05	399054	TRUE	4.06999e-05	0.00264431	27.2317	yes	yes	GCST90274839.tsv.gz.csv
rs7806921	T	C	T	C	-0.0606	-0.0238495	0.5366	0.59044	FALSE	FALSE	FALSE	OS1	0.0165919	0.1506	OS1	399054	0.0131	3.73e-06	GCST90274839.tsv.gz	GCST90274839.tsv.gz	11778	2	1	TRUE	NA	NA	0.00181391	11778	5.17767e-06	399054	TRUE	1.60143e-05	0.00182634	21.5463	yes	yes	GCST90274839.tsv.gz.csv
rs78812934	T	C	T	C	-0.1445	0.0374412	0.0459	0.0483155	FALSE	FALSE	FALSE	OS1	0.0379843	0.324279	OS1	399054	0.0326	9.31e-06	GCST90274839.tsv.gz	GCST90274839.tsv.gz	11785	2	1	TRUE	NA	NA	0.00166464	11785	2.43479e-06	399054	TRUE	2.66714e-05	0.00182883	21.5885	yes	yes	GCST90274839.tsv.gz.csv
rs867063	T	C	T	C	0.1175	-0.0115042	0.078	0.0920304	FALSE	FALSE	FALSE	OS1	0.0280967	0.682211	OS1	399054	0.0255	4.07e-06	GCST90274839.tsv.gz	GCST90274839.tsv.gz	11337	2	1	TRUE	NA	NA	0.00186965	11337	4.20119e-07	399054	TRUE	7.67319e-06	0.00198578	22.5536	yes	yes	GCST90274839.tsv.gz.csv
rs9614693	T	C	T	C	0.0826	-0.0502163	0.1679	0.153046	FALSE	FALSE	FALSE	OS1	0.022715	0.0270564	OS1	399054	0.0177	3.06e-06	GCST90274839.tsv.gz	GCST90274839.tsv.gz	11763	2	1	TRUE	NA	NA	0.00184827	11763	1.2247e-05	399054	TRUE	2.40284e-05	0.00190641	22.4641	yes	yes	GCST90274839.tsv.gz.csv
rs9913313	T	C	T	C	-0.0836	-0.0260024	0.344	0.35302	FALSE	FALSE	FALSE	OS1	0.0171575	0.129644	OS1	399054	0.0183	4.92e-06	GCST90274839.tsv.gz	GCST90274839.tsv.gz	7957	2	1	TRUE	NA	NA	0.00261657	7957	5.75555e-06	399054	TRUE	1.63753e-05	0.00315431	25.172	yes	yes	GCST90274839.tsv.gz.csv
rs10473116	A	G	A	G	-0.0717	0.0279966	0.1852	0.218341	FALSE	FALSE	FALSE	OS1	0.0197453	0.156224	OS1	399054	0.016	7.42e-06	GCST90274838.tsv.gz	GCST90274838.tsv.gz	13235	2	1	TRUE	NA	NA	0.00151524	13235	5.03792e-06	399054	TRUE	3.27488e-05	0.00155153	20.5633	yes	yes	GCST90274838.tsv.gz.csv
rs11242125	A	C	A	C	-0.0761	-0.0206004	0.7246	0.56635	FALSE	FALSE	FALSE	OS1	0.0164205	0.20964	OS1	399054	0.0166	4.55e-06	GCST90274838.tsv.gz	GCST90274838.tsv.gz	9453	2	1	TRUE	NA	NA	0.00221876	9453	3.94409e-06	399054	TRUE	1.43608e-05	0.00231133	21.895	yes	yes	GCST90274838.tsv.gz.csv
rs113903858	A	G	A	G	0.3368	-0.175134	0.014	0.00179097	FALSE	FALSE	FALSE	OS1	0.193508	0.365438	OS1	399054	0.0748	6.71e-06	GCST90274838.tsv.gz	GCST90274838.tsv.gz	11136	2	1	TRUE	NA	NA	0.00181761	11136	2.05264e-06	399054	TRUE	1.78272e-05	0.00313169	34.9778	yes	yes	GCST90274838.tsv.gz.csv
rs118063320	A	G	A	G	0.2401	-0.0943785	0.0203	0.00638777	FALSE	FALSE	FALSE	OS1	0.107311	0.379139	OS1	399054	0.0531	6.14e-06	GCST90274838.tsv.gz	GCST90274838.tsv.gz	13798	2	1	TRUE	NA	NA	0.00147979	13798	1.93833e-06	399054	TRUE	1.8402e-05	0.002293	31.7069	yes	yes	GCST90274838.tsv.gz.csv
rs12270510	T	C	T	C	0.0959	-0.00927274	0.1107	0.114178	FALSE	FALSE	FALSE	OS1	0.0255745	0.716921	OS1	399054	0.019	4.48e-07	GCST90274838.tsv.gz	GCST90274838.tsv.gz	14731	2	1	TRUE	NA	NA	0.00172666	14731	3.29437e-07	399054	TRUE	1.02527e-06	0.00181077	26.7192	yes	yes	GCST90274838.tsv.gz.csv
rs12540570	A	C	A	C	0.0557	-0.00995371	0.6509	0.684074	FALSE	FALSE	FALSE	OS1	0.0175278	0.570116	OS1	399054	0.0125	8.35e-06	GCST90274838.tsv.gz	GCST90274838.tsv.gz	14285	2	1	TRUE	NA	NA	0.00138825	14285	8.08138e-07	399054	TRUE	1.94066e-05	0.00140995	20.1668	yes	yes	GCST90274838.tsv.gz.csv
rs145310376	T	G	T	G	-0.1656	-0.0443338	0.0346	0.0521586	FALSE	FALSE	FALSE	OS1	0.0365921	0.225678	OS1	399054	0.0374	9.52e-06	GCST90274838.tsv.gz	GCST90274838.tsv.gz	14285	2	1	TRUE	NA	NA	0.00137076	14285	3.67844e-06	399054	TRUE	3.71899e-05	0.00183204	26.215	yes	yes	GCST90274838.tsv.gz.csv
rs149146289	A	G	A	G	0.2856	0.0105558	0.9866	0.981355	FALSE	FALSE	FALSE	OS1	0.0603643	0.861183	OS1	399054	0.0569	5.19e-07	GCST90274838.tsv.gz	GCST90274838.tsv.gz	14285	2	1	TRUE	NA	NA	0.00176079	14285	7.66289e-08	399054	TRUE	9.69521e-07	0.00215671	30.8709	yes	yes	GCST90274838.tsv.gz.csv
rs17691542	T	C	T	C	-0.0696	0.0360814	0.829	0.860563	FALSE	FALSE	FALSE	OS1	0.0236314	0.126801	OS1	399054	0.0156	8.14e-06	GCST90274838.tsv.gz	GCST90274838.tsv.gz	14285	2	1	TRUE	NA	NA	0.0013917	14285	5.84192e-06	399054	TRUE	4.1531e-05	0.00137341	19.6433	yes	yes	GCST90274838.tsv.gz.csv
rs186040843	A	T	A	T	-0.0696	-0.0287948	0.8177	0.775262	FALSE	TRUE	FALSE	OS1	0.0194719	0.139196	OS1	399054	0.0154	6.2e-06	GCST90274838.tsv.gz	GCST90274838.tsv.gz	14285	2	1	TRUE	NA	NA	0.00142803	14285	5.47999e-06	399054	TRUE	3.11877e-05	0.00144421	20.6574	yes	yes	GCST90274838.tsv.gz.csv
rs1963491	C	G	C	G	0.1081	-0.0346262	0.905	0.89948	FALSE	TRUE	FALSE	OS1	0.0270119	0.199883	OS1	399054	0.023	2.6e-06	GCST90274838.tsv.gz	GCST90274838.tsv.gz	11334	2	1	TRUE	NA	NA	0.00194555	11334	4.11783e-06	399054	TRUE	9.87252e-06	0.00200934	22.8157	yes	yes	GCST90274838.tsv.gz.csv
rs2182884	A	T	A	T	-0.0692	-0.0406545	0.8117	0.852437	FALSE	TRUE	FALSE	OS1	0.023312	0.0811708	OS1	399054	0.0155	8.02e-06	GCST90274838.tsv.gz	GCST90274838.tsv.gz	14285	2	1	TRUE	NA	NA	0.00139355	14285	7.62124e-06	399054	TRUE	4.8787e-05	0.00146382	20.9384	yes	yes	GCST90274838.tsv.gz.csv
rs2478421	T	G	T	G	0.1526	-0.107639	0.9672	0.984124	FALSE	FALSE	FALSE	OS1	0.0647283	0.0963252	OS1	399054	0.0342	8.12e-06	GCST90274838.tsv.gz	GCST90274838.tsv.gz	14285	2	1	TRUE	NA	NA	0.00139198	14285	6.92976e-06	399054	TRUE	4.6225e-05	0.00147751	21.1344	yes	yes	GCST90274838.tsv.gz.csv
rs34007466	A	G	A	G	-0.2684	-0.0564667	0.0153	0.00820829	FALSE	FALSE	FALSE	OS1	0.0906074	0.533152	OS1	399054	0.05	7.96e-08	GCST90274838.tsv.gz	GCST90274838.tsv.gz	14733	2	1	TRUE	NA	NA	0.00195229	14733	9.73257e-07	399054	TRUE	2.57574e-07	0.00217065	32.0454	yes	yes	GCST90274838.tsv.gz.csv
rs34630685	C	G	C	G	0.1678	0.02316	0.9681	0.970935	FALSE	TRUE	FALSE	OS1	0.0489143	0.63587	OS1	399054	0.0361	3.35e-06	GCST90274838.tsv.gz	GCST90274838.tsv.gz	14285	2	1	TRUE	NA	NA	0.00151041	14285	5.61792e-07	399054	TRUE	7.53933e-06	0.0017391	24.8829	yes	yes	GCST90274838.tsv.gz.csv
rs3859189	A	G	A	G	0.0655	-0.00753621	0.5369	0.5586	FALSE	FALSE	FALSE	OS1	0.0164081	0.64602	OS1	399054	0.0116	1.64e-08	GCST90274838.tsv.gz	GCST90274838.tsv.gz	14726	2	1	TRUE	NA	NA	0.00216073	14726	5.2864e-07	399054	TRUE	4.86001e-08	0.00213344	31.48	yes	yes	GCST90274838.tsv.gz.csv
rs4934441	A	G	A	G	-0.095	0.00949749	0.1322	0.187625	FALSE	FALSE	FALSE	OS1	0.0208634	0.64895	OS1	399054	0.0198	1.6e-06	GCST90274838.tsv.gz	GCST90274838.tsv.gz	11780	2	1	TRUE	NA	NA	0.00195073	11780	5.19299e-07	399054	TRUE	3.32104e-06	0.00207075	24.4399	yes	yes	GCST90274838.tsv.gz.csv
rs653178	T	C	T	C	-0.0708	-0.0562487	0.5228	0.585101	FALSE	FALSE	FALSE	OS1	0.0164671	0.000635902	OS1	399054	0.0131	6.5e-08	GCST90274838.tsv.gz	GCST90274838.tsv.gz	11782	2	1	TRUE	NA	NA	0.00247345	11782	2.92381e-05	399054	TRUE	2.07755e-06	0.00250111	29.5369	yes	yes	GCST90274838.tsv.gz.csv
rs6872427	C	G	C	G	0.139	0.0610953	0.043	0.0182418	FALSE	TRUE	FALSE	OS1	0.06246	0.328	OS1	399054	0.031	7.33e-06	GCST90274838.tsv.gz	GCST90274838.tsv.gz	14285	2	1	TRUE	NA	NA	0.00140565	14285	2.39762e-06	399054	TRUE	2.41379e-05	0.00159016	22.7484	yes	yes	GCST90274838.tsv.gz.csv
rs7192501	C	G	C	G	-0.1432	-0.111896	0.0387	0.0187905	FALSE	TRUE	FALSE	OS1	0.061002	0.0666101	OS1	399054	0.0321	8.16e-06	GCST90274838.tsv.gz	GCST90274838.tsv.gz	14727	2	1	TRUE	NA	NA	0.00134969	14727	8.43156e-06	399054	TRUE	5.48788e-05	0.00152576	22.5011	yes	yes	GCST90274838.tsv.gz.csv
rs72477244	A	G	A	G	0.139	-0.0216171	0.0436	0.0105227	FALSE	FALSE	FALSE	OS1	0.0818332	0.791657	OS1	399054	0.0309	6.85e-06	GCST90274838.tsv.gz	GCST90274838.tsv.gz	14285	2	1	TRUE	NA	NA	0.00141475	14285	1.74866e-07	399054	TRUE	1.24428e-05	0.00161133	23.0518	yes	yes	GCST90274838.tsv.gz.csv
rs72912115	A	T	A	T	0.137	-0.0358058	0.114	0.105701	FALSE	TRUE	FALSE	OS1	0.0264054	0.175098	OS1	399054	0.0184	9.65e-14	GCST90274838.tsv.gz	GCST90274838.tsv.gz	14728	2	1	TRUE	NA	NA	0.0037505	14728	4.60776e-06	399054	TRUE	1.77206e-12	0.00379149	56.046	yes	yes	GCST90274838.tsv.gz.csv
rs74130123	T	C	T	C	-0.2601	-0.0512783	0.9817	0.971758	FALSE	FALSE	FALSE	OS1	0.0497685	0.302852	OS1	399054	0.0508	3.05e-07	GCST90274838.tsv.gz	GCST90274838.tsv.gz	14733	2	1	TRUE	NA	NA	0.00177643	14733	2.66028e-06	399054	TRUE	1.35128e-06	0.00243075	35.8947	yes	yes	GCST90274838.tsv.gz.csv
rs78464136	A	T	A	T	0.143	-0.0658376	0.9552	0.963024	FALSE	TRUE	FALSE	OS1	0.0431918	0.127432	OS1	399054	0.0307	3.19e-06	GCST90274838.tsv.gz	GCST90274838.tsv.gz	14285	2	1	TRUE	NA	NA	0.00151676	14285	5.82255e-06	399054	TRUE	1.76963e-05	0.00175015	25.0412	yes	yes	GCST90274838.tsv.gz.csv
rs78912149	C	G	C	G	-0.2692	0.0219528	0.9835	0.977711	FALSE	TRUE	FALSE	OS1	0.0553437	0.691616	OS1	399054	0.056	1.53e-06	GCST90274838.tsv.gz	GCST90274838.tsv.gz	13798	2	1	TRUE	NA	NA	0.00167222	13798	3.94288e-07	399054	TRUE	3.28494e-06	0.00235201	32.5248	yes	yes	GCST90274838.tsv.gz.csv
rs9262670	T	C	T	C	0.0717	-0.025934	0.2343	0.279249	FALSE	FALSE	FALSE	OS1	0.0181294	0.152576	OS1	399054	0.0146	9.06e-07	GCST90274838.tsv.gz	GCST90274838.tsv.gz	12842	2	1	TRUE	NA	NA	0.00187479	12842	5.12791e-06	399054	TRUE	4.65964e-06	0.00184459	23.7283	yes	yes	GCST90274838.tsv.gz.csv
rs1034059	A	G	A	G	0.0695	-0.00555165	0.698	0.701807	FALSE	FALSE	FALSE	OS1	0.0182134	0.76051	OS1	399054	0.0145	1.64e-06	GCST90274837.tsv.gz	GCST90274837.tsv.gz	14288	2	1	TRUE	NA	NA	0.00160555	14288	2.32827e-07	399054	TRUE	3.29596e-06	0.00203639	29.1513	yes	yes	GCST90274837.tsv.gz.csv
rs111581172	A	G	A	G	-0.1722	-0.0425406	0.0323	0.0134609	FALSE	FALSE	FALSE	OS1	0.0703156	0.545183	OS1	399054	0.0352	9.98e-07	GCST90274837.tsv.gz	GCST90274837.tsv.gz	14736	2	1	TRUE	NA	NA	0.00162164	14736	9.17221e-07	399054	TRUE	2.75158e-06	0.0018537	27.3631	yes	yes	GCST90274837.tsv.gz.csv
rs111872246	A	G	A	G	0.2195	-0.00622313	0.0229	0.0226116	FALSE	FALSE	FALSE	OS1	0.0547916	0.909572	OS1	399054	0.0425	2.41e-07	GCST90274837.tsv.gz	GCST90274837.tsv.gz	14248	2	1	TRUE	NA	NA	0.0018689	14248	3.23266e-08	399054	TRUE	4.3704e-07	0.00215612	30.7825	yes	yes	GCST90274837.tsv.gz.csv
rs116132562	A	G	A	G	-0.1689	-0.0456372	0.0333	0.0180243	FALSE	FALSE	FALSE	OS1	0.0618941	0.460914	OS1	399054	0.0372	5.62e-06	GCST90274837.tsv.gz	GCST90274837.tsv.gz	14247	2	1	TRUE	NA	NA	0.00144505	14247	1.36241e-06	399054	TRUE	1.53726e-05	0.00183665	26.2112	yes	yes	GCST90274837.tsv.gz.csv
rs116198125	T	C	T	C	-0.1484	0.0582767	0.9619	0.969972	FALSE	FALSE	FALSE	OS1	0.0488583	0.23296	OS1	399054	0.0325	4.97e-06	GCST90274837.tsv.gz	GCST90274837.tsv.gz	14727	2	1	TRUE	NA	NA	0.00141394	14727	3.56519e-06	399054	TRUE	2.06297e-05	0.00161418	23.8073	yes	yes	GCST90274837.tsv.gz.csv
rs12152184	A	G	A	G	0.0961	0.0100056	0.8851	0.885861	FALSE	FALSE	FALSE	OS1	0.0256999	0.697036	OS1	399054	0.0208	3.83e-06	GCST90274837.tsv.gz	GCST90274837.tsv.gz	12402	2	1	TRUE	NA	NA	0.00171851	12402	3.79834e-07	399054	TRUE	7.43035e-06	0.0018784	23.3361	yes	yes	GCST90274837.tsv.gz.csv
rs12531843	C	G	C	G	-0.1251	0.0359357	0.9177	0.90833	FALSE	TRUE	FALSE	OS1	0.0284909	0.207198	OS1	399054	0.0243	2.63e-07	GCST90274837.tsv.gz	GCST90274837.tsv.gz	12404	2	1	TRUE	NA	NA	0.00213247	12404	3.98666e-06	399054	TRUE	1.2409e-06	0.00236399	29.3876	yes	yes	GCST90274837.tsv.gz.csv
rs138897138	A	G	A	G	0.1085	0.0877761	0.9138	0.915291	FALSE	FALSE	FALSE	OS1	0.0297885	0.0032124	OS1	399054	0.0218	6.46e-07	GCST90274837.tsv.gz	GCST90274837.tsv.gz	14288	2	1	TRUE	NA	NA	0.00173095	14288	2.17579e-05	399054	TRUE	1.41881e-05	0.00185459	26.5439	yes	yes	GCST90274837.tsv.gz.csv
rs140656901	A	G	A	G	0.1288	0.0427863	0.0724	0.095208	FALSE	FALSE	FALSE	OS1	0.0279153	0.125344	OS1	399054	0.0272	2.19e-06	GCST90274837.tsv.gz	GCST90274837.tsv.gz	13224	2	1	TRUE	NA	NA	0.00169302	13224	5.88698e-06	399054	TRUE	1.17173e-05	0.00222824	29.5275	yes	yes	GCST90274837.tsv.gz.csv
rs16847403	T	C	T	C	0.0584	-0.00441901	0.7326	0.755459	FALSE	FALSE	FALSE	OS1	0.0190707	0.816758	OS1	399054	0.0131	8.27e-06	GCST90274837.tsv.gz	GCST90274837.tsv.gz	14713	2	1	TRUE	NA	NA	0.00134913	14713	1.34551e-07	399054	TRUE	1.46939e-05	0.00133624	19.6837	yes	yes	GCST90274837.tsv.gz.csv
rs2280441	A	G	A	G	-0.1571	-0.0104944	0.0404	0.023283	FALSE	FALSE	FALSE	OS1	0.054679	0.847799	OS1	399054	0.0309	3.69e-07	GCST90274837.tsv.gz	GCST90274837.tsv.gz	14735	2	1	TRUE	NA	NA	0.00175139	14735	9.23091e-08	399054	TRUE	7.23401e-07	0.00191361	28.2473	yes	yes	GCST90274837.tsv.gz.csv
rs2584528	T	G	T	G	0.056	0.0184614	0.6302	0.688604	FALSE	FALSE	FALSE	OS1	0.0176051	0.294343	OS1	399054	0.0123	5.29e-06	GCST90274837.tsv.gz	GCST90274837.tsv.gz	14288	2	1	TRUE	NA	NA	0.00144886	14288	2.75563e-06	399054	TRUE	1.89177e-05	0.00146168	20.9121	yes	yes	GCST90274837.tsv.gz.csv
rs547553	T	C	T	C	0.2004	0.0207631	0.9798	0.948315	FALSE	FALSE	FALSE	OS1	0.0370392	0.575089	OS1	399054	0.0452	9.27e-06	GCST90274837.tsv.gz	GCST90274837.tsv.gz	14728	2	1	TRUE	NA	NA	0.00133307	14728	7.87465e-07	399054	TRUE	2.16498e-05	0.0015897	23.4471	yes	yes	GCST90274837.tsv.gz.csv
rs61962729	T	G	T	G	-0.0978	-0.0141411	0.9054	0.893188	FALSE	FALSE	FALSE	OS1	0.026764	0.597247	OS1	399054	0.0217	6.58e-06	GCST90274837.tsv.gz	GCST90274837.tsv.gz	14288	2	1	TRUE	NA	NA	0.00141981	14288	6.99575e-07	399054	TRUE	1.49843e-05	0.00163847	23.4456	yes	yes	GCST90274837.tsv.gz.csv
rs6492915	T	G	T	G	-0.1086	0.0270303	0.9115	0.830318	FALSE	FALSE	FALSE	OS1	0.0216584	0.21202	OS1	399054	0.024	6.04e-06	GCST90274837.tsv.gz	GCST90274837.tsv.gz	11785	2	1	TRUE	NA	NA	0.00173471	11785	3.90317e-06	399054	TRUE	2.16831e-05	0.00190278	22.4633	yes	yes	GCST90274837.tsv.gz.csv
rs73327656	A	G	A	G	0.235	0.109468	0.0269	0.00770277	FALSE	FALSE	FALSE	OS1	0.0939502	0.243948	OS1	399054	0.0512	4.44e-06	GCST90274837.tsv.gz	GCST90274837.tsv.gz	13801	2	1	TRUE	NA	NA	0.00152435	13801	3.40211e-06	399054	TRUE	1.72213e-05	0.00289118	40.0111	yes	yes	GCST90274837.tsv.gz.csv
rs73788059	T	C	T	C	-0.092	-0.00572717	0.0933	0.105143	FALSE	FALSE	FALSE	OS1	0.026464	0.828665	OS1	399054	0.0204	6.49e-06	GCST90274837.tsv.gz	GCST90274837.tsv.gz	14716	2	1	TRUE	NA	NA	0.00138034	14716	1.17365e-07	399054	TRUE	1.14969e-05	0.00143203	21.101	yes	yes	GCST90274837.tsv.gz.csv
rs7418913	A	G	A	G	-0.0628	-0.00626109	0.2712	0.220534	FALSE	FALSE	FALSE	OS1	0.0196518	0.750029	OS1	399054	0.0139	6.24e-06	GCST90274837.tsv.gz	GCST90274837.tsv.gz	14288	2	1	TRUE	NA	NA	0.00142679	14288	2.5437e-07	399054	TRUE	1.19342e-05	0.001559	22.3067	yes	yes	GCST90274837.tsv.gz.csv
rs75610895	T	C	T	C	-0.1908	0.0835963	0.0247	0.00880529	FALSE	FALSE	FALSE	OS1	0.0897133	0.351431	OS1	399054	0.0394	1.28e-06	GCST90274837.tsv.gz	GCST90274837.tsv.gz	14730	2	1	TRUE	NA	NA	0.00158975	14730	2.17586e-06	399054	TRUE	4.68402e-06	0.00175397	25.8778	yes	yes	GCST90274837.tsv.gz.csv
rs851168	A	G	A	G	0.0616	0.000275503	0.3247	0.328544	FALSE	FALSE	FALSE	OS1	0.0173555	0.987335	OS1	399054	0.0136	5.91e-06	GCST90274837.tsv.gz	GCST90274837.tsv.gz	12792	2	1	TRUE	NA	NA	0.00160146	12792	6.31464e-10	399054	TRUE	8.41407e-06	0.00166407	21.3189	yes	yes	GCST90274837.tsv.gz.csv
rs10842189	T	C	T	C	-0.08	0.0256093	0.8156	0.773275	FALSE	FALSE	FALSE	OS1	0.0194862	0.188769	OS1	399054	0.0173	3.76e-06	GCST90274836.tsv.gz	GCST90274836.tsv.gz	11784	2	1	TRUE	NA	NA	0.00181168	11784	4.32822e-06	399054	TRUE	1.46843e-05	0.00192508	22.725	yes	yes	GCST90274836.tsv.gz.csv
rs11074902	A	G	A	G	0.0695	-0.0167024	0.561	0.578892	FALSE	FALSE	FALSE	OS1	0.0166724	0.31644	OS1	399054	0.0139	5.73e-07	GCST90274836.tsv.gz	GCST90274836.tsv.gz	11345	2	1	TRUE	NA	NA	0.00219916	11345	2.51496e-06	399054	TRUE	1.91822e-06	0.00237918	27.0514	yes	yes	GCST90274836.tsv.gz.csv
rs112100718	T	G	T	G	-0.1892	0.0204178	0.0306	0.0380601	FALSE	FALSE	FALSE	OS1	0.0427218	0.632703	OS1	399054	0.0419	6.32e-06	GCST90274836.tsv.gz	GCST90274836.tsv.gz	11789	2	1	TRUE	NA	NA	0.00172687	11789	5.72386e-07	399054	TRUE	1.25474e-05	0.00212372	25.0855	yes	yes	GCST90274836.tsv.gz.csv
rs114343645	A	G	A	G	0.2386	0.145395	0.9813	0.989914	FALSE	FALSE	FALSE	OS1	0.0818078	0.0755231	OS1	399054	0.0539	9.57e-06	GCST90274836.tsv.gz	GCST90274836.tsv.gz	11345	2	1	TRUE	NA	NA	0.00172459	11345	7.91547e-06	399054	TRUE	4.73759e-05	0.00208936	23.7493	yes	yes	GCST90274836.tsv.gz.csv
rs115453780	A	T	A	T	0.1995	-0.0232537	0.0287	0.0211895	FALSE	TRUE	FALSE	OS1	0.0570012	0.683309	OS1	399054	0.0448	8.46e-06	GCST90274836.tsv.gz	GCST90274836.tsv.gz	11303	2	1	TRUE	NA	NA	0.00175167	11303	4.17048e-07	399054	TRUE	1.54475e-05	0.00221897	25.1323	yes	yes	GCST90274836.tsv.gz.csv
rs11630815	A	G	A	G	0.1545	0.0250036	0.0655	0.032039	FALSE	FALSE	FALSE	OS1	0.0458529	0.585547	OS1	399054	0.0346	7.99e-06	GCST90274836.tsv.gz	GCST90274836.tsv.gz	9461	2	1	TRUE	NA	NA	0.00210351	9461	7.45146e-07	399054	TRUE	1.50081e-05	0.00292218	27.7219	yes	yes	GCST90274836.tsv.gz.csv
rs117222566	A	G	A	G	0.271	0.0788802	0.9826	0.988323	FALSE	FALSE	FALSE	OS1	0.0761762	0.300437	OS1	399054	0.0581	3.1e-06	GCST90274836.tsv.gz	GCST90274836.tsv.gz	10403	2	1	TRUE	NA	NA	0.00208739	10403	2.68699e-06	399054	TRUE	9.08416e-06	0.00251128	26.1855	yes	yes	GCST90274836.tsv.gz.csv
rs12163980	T	C	T	C	-0.0851	-0.00658132	0.1679	0.178931	FALSE	FALSE	FALSE	OS1	0.0214595	0.759083	OS1	399054	0.0191	8.37e-06	GCST90274836.tsv.gz	GCST90274836.tsv.gz	11345	2	1	TRUE	NA	NA	0.00174705	11345	2.35699e-07	399054	TRUE	1.4181e-05	0.00202356	22.9997	yes	yes	GCST90274836.tsv.gz.csv
rs147448406	T	C	T	C	-0.2619	0.00148959	0.0239	0.0402179	FALSE	FALSE	FALSE	OS1	0.0414602	0.97134	OS1	399054	0.059	9.04e-06	GCST90274836.tsv.gz	GCST90274836.tsv.gz	11793	2	1	TRUE	NA	NA	0.00166837	11793	3.23475e-09	399054	TRUE	1.25771e-05	0.00320032	37.8561	yes	yes	GCST90274836.tsv.gz.csv
rs149278	T	C	T	C	-0.1882	0.017651	0.5314	0.563299	FALSE	FALSE	FALSE	OS1	0.0164228	0.28247	OS1	399054	0.0135	3.58e-44	GCST90274836.tsv.gz	GCST90274836.tsv.gz	11344	2	1	TRUE	NA	NA	0.0168463	11344	2.89477e-06	399054	TRUE	1.06115e-41	0.0176398	203.663	yes	yes	GCST90274836.tsv.gz.csv
rs149869672	T	C	T	C	-0.3184	-0.0859762	0.9871	0.993862	FALSE	FALSE	FALSE	OS1	0.104701	0.411558	OS1	399054	0.0684	3.24e-06	GCST90274836.tsv.gz	GCST90274836.tsv.gz	10858	2	1	TRUE	NA	NA	0.00199204	10858	1.68976e-06	399054	TRUE	8.28998e-06	0.00258183	28.1009	yes	yes	GCST90274836.tsv.gz.csv
rs1698742	T	C	T	C	-0.0984	-0.0225144	0.8775	0.926233	FALSE	FALSE	FALSE	OS1	0.0313155	0.472168	OS1	399054	0.0206	1.78e-06	GCST90274836.tsv.gz	GCST90274836.tsv.gz	11790	2	1	TRUE	NA	NA	0.00193186	11790	1.2953e-06	399054	TRUE	4.55763e-06	0.00208163	24.5894	yes	yes	GCST90274836.tsv.gz.csv
rs1943466	A	C	A	C	-0.067	-0.0045158	0.2759	0.285886	FALSE	FALSE	FALSE	OS1	0.0180077	0.801991	OS1	399054	0.0148	5.98e-06	GCST90274836.tsv.gz	GCST90274836.tsv.gz	11789	2	1	TRUE	NA	NA	0.00173568	11789	1.57588e-07	399054	TRUE	9.97733e-06	0.00179362	21.1794	yes	yes	GCST90274836.tsv.gz.csv
rs2213907	A	G	A	G	-0.1504	-0.00119838	0.95	0.965976	FALSE	FALSE	FALSE	OS1	0.0454542	0.978966	OS1	399054	0.0318	2.25e-06	GCST90274836.tsv.gz	GCST90274836.tsv.gz	11790	2	1	TRUE	NA	NA	0.00189399	11790	1.74185e-09	399054	TRUE	3.23849e-06	0.00214892	25.386	yes	yes	GCST90274836.tsv.gz.csv
rs232928	T	C	T	C	0.0622	0.0217473	0.4128	0.378417	FALSE	FALSE	FALSE	OS1	0.0169262	0.198852	OS1	399054	0.0136	4.8e-06	GCST90274836.tsv.gz	GCST90274836.tsv.gz	11345	2	1	TRUE	NA	NA	0.00184067	11345	4.13676e-06	399054	TRUE	1.74922e-05	0.00187558	21.3147	yes	yes	GCST90274836.tsv.gz.csv
rs2691531	T	C	T	C	-0.0645	0.0135263	0.5986	0.560038	FALSE	FALSE	FALSE	OS1	0.0164634	0.411307	OS1	399054	0.0135	1.77e-06	GCST90274836.tsv.gz	GCST90274836.tsv.gz	11793	2	1	TRUE	NA	NA	0.00193224	11793	1.69157e-06	399054	TRUE	4.92809e-06	0.00199923	23.6202	yes	yes	GCST90274836.tsv.gz.csv
rs2712255	A	G	A	G	0.0702	-0.0269647	0.466	0.38172	FALSE	FALSE	FALSE	OS1	0.0167609	0.107663	OS1	399054	0.0147	1.79e-06	GCST90274836.tsv.gz	GCST90274836.tsv.gz	9849	2	1	TRUE	NA	NA	0.00231063	9849	6.48581e-06	399054	TRUE	7.97097e-06	0.00245263	24.2104	yes	yes	GCST90274836.tsv.gz.csv
rs2731674	T	G	T	G	-0.083	0.0225149	0.2653	0.260229	FALSE	FALSE	FALSE	OS1	0.0185775	0.225531	OS1	399054	0.0152	4.75e-08	GCST90274836.tsv.gz	GCST90274836.tsv.gz	11790	2	1	TRUE	NA	NA	0.00252308	11790	3.68073e-06	399054	TRUE	2.2932e-07	0.00268555	31.7425	yes	yes	GCST90274836.tsv.gz.csv
rs371387526	A	C	A	C	0.1048	-0.0401548	0.8462	0.855925	FALSE	FALSE	FALSE	OS1	0.0233364	0.0853061	OS1	399054	0.0214	9.72e-07	GCST90274836.tsv.gz	GCST90274836.tsv.gz	8817	2	1	TRUE	NA	NA	0.00271327	8817	7.4195e-06	399054	TRUE	4.46278e-06	0.00285879	25.2725	yes	yes	GCST90274836.tsv.gz.csv
rs55793562	A	G	A	G	0.0924	0.0214739	0.8711	0.894641	FALSE	FALSE	FALSE	OS1	0.0265559	0.418728	OS1	399054	0.0199	3.43e-06	GCST90274836.tsv.gz	GCST90274836.tsv.gz	11781	2	1	TRUE	NA	NA	0.00182699	11781	1.63859e-06	399054	TRUE	9.09383e-06	0.00191732	22.6275	yes	yes	GCST90274836.tsv.gz.csv
rs55939507	A	G	A	G	0.0768	0.0236475	0.4768	0.435958	FALSE	FALSE	FALSE	OS1	0.0170521	0.16551	OS1	399054	0.0166	3.72e-06	GCST90274836.tsv.gz	GCST90274836.tsv.gz	9460	2	1	TRUE	NA	NA	0.00225801	9460	4.81929e-06	399054	TRUE	1.30255e-05	0.00294277	27.9149	yes	yes	GCST90274836.tsv.gz.csv
rs60358112	A	G	A	G	-0.1079	-0.0236278	0.0946	0.0999634	FALSE	FALSE	FALSE	OS1	0.0273436	0.387529	OS1	399054	0.0237	5.3e-06	GCST90274836.tsv.gz	GCST90274836.tsv.gz	11345	2	1	TRUE	NA	NA	0.001824	11345	1.87113e-06	399054	TRUE	1.39801e-05	0.00199436	22.6673	yes	yes	GCST90274836.tsv.gz.csv
rs66530140	T	C	T	C	-0.1678	-0.0124711	0.4926	0.424183	FALSE	FALSE	FALSE	OS1	0.0164443	0.448222	OS1	399054	0.0136	5.64e-35	GCST90274836.tsv.gz	GCST90274836.tsv.gz	10913	2	1	TRUE	NA	NA	0.0137602	10913	1.44128e-06	399054	TRUE	2.77121e-33	0.0140753	155.768	yes	yes	GCST90274836.tsv.gz.csv
rs703595	T	C	T	C	-0.0715	0.0200534	0.2856	0.365078	FALSE	FALSE	FALSE	OS1	0.0169622	0.237112	OS1	399054	0.0147	1.15e-06	GCST90274836.tsv.gz	GCST90274836.tsv.gz	11789	2	1	TRUE	NA	NA	0.0020031	11789	3.50252e-06	399054	TRUE	4.39812e-06	0.00208613	24.6406	yes	yes	GCST90274836.tsv.gz.csv
rs710446	T	C	T	C	-0.0712	-0.0121058	0.599	0.621894	FALSE	FALSE	FALSE	OS1	0.0167837	0.470738	OS1	399054	0.0135	1.33e-07	GCST90274836.tsv.gz	GCST90274836.tsv.gz	11793	2	1	TRUE	NA	NA	0.00235352	11793	1.30371e-06	399054	TRUE	3.90773e-07	0.00243535	28.7853	yes	yes	GCST90274836.tsv.gz.csv
rs72643498	A	C	A	C	-0.18	-0.0269732	0.9587	0.928329	FALSE	FALSE	FALSE	OS1	0.0315941	0.393248	OS1	399054	0.0376	1.69e-06	GCST90274836.tsv.gz	GCST90274836.tsv.gz	11788	2	1	TRUE	NA	NA	0.0019407	11788	1.82651e-06	399054	TRUE	4.83671e-06	0.00256571	30.3173	yes	yes	GCST90274836.tsv.gz.csv
rs72656644	C	G	C	G	0.1077	0.0245956	0.8871	0.891002	FALSE	TRUE	FALSE	OS1	0.0262746	0.349222	OS1	399054	0.0224	1.52e-06	GCST90274836.tsv.gz	GCST90274836.tsv.gz	11345	2	1	TRUE	NA	NA	0.00203387	11345	2.1959e-06	399054	TRUE	4.56836e-06	0.00232342	26.4159	yes	yes	GCST90274836.tsv.gz.csv
rs76712070	A	G	A	G	-0.1367	-0.0125931	0.9345	0.969866	FALSE	FALSE	FALSE	OS1	0.0485551	0.79536	OS1	399054	0.0302	6e-06	GCST90274836.tsv.gz	GCST90274836.tsv.gz	11345	2	1	TRUE	NA	NA	0.00180307	11345	1.68564e-07	399054	TRUE	9.92289e-06	0.00228764	26.0082	yes	yes	GCST90274836.tsv.gz.csv
rs76833948	A	T	A	T	0.134	0.0421454	0.0644	0.103432	FALSE	TRUE	FALSE	OS1	0.0269533	0.117901	OS1	399054	0.0285	2.58e-06	GCST90274836.tsv.gz	GCST90274836.tsv.gz	11345	2	1	TRUE	NA	NA	0.00194512	11345	6.12695e-06	399054	TRUE	1.21614e-05	0.00216379	24.5971	yes	yes	GCST90274836.tsv.gz.csv
rs77919742	T	C	T	C	-0.1433	-0.0305491	0.9287	0.921667	FALSE	FALSE	FALSE	OS1	0.0308613	0.322231	OS1	399054	0.0287	5.94e-07	GCST90274836.tsv.gz	GCST90274836.tsv.gz	11345	2	1	TRUE	NA	NA	0.00219304	11345	2.45549e-06	399054	TRUE	1.96519e-06	0.00271949	30.9313	yes	yes	GCST90274836.tsv.gz.csv
rs7812322	T	C	T	C	-0.3483	-0.00877006	0.9898	0.995524	FALSE	FALSE	FALSE	OS1	0.126143	0.944572	OS1	399054	0.0756	4.08e-06	GCST90274836.tsv.gz	GCST90274836.tsv.gz	10858	2	1	TRUE	NA	NA	0.0019514	10858	1.21129e-08	399054	TRUE	5.82268e-06	0.00244954	26.6575	yes	yes	GCST90274836.tsv.gz.csv
rs9804965	A	C	A	C	-0.1927	-0.0592592	0.0662	0.052935	FALSE	FALSE	FALSE	OS1	0.0363128	0.102698	OS1	399054	0.0361	9.4e-08	GCST90274836.tsv.gz	GCST90274836.tsv.gz	9265	2	1	TRUE	NA	NA	0.00306664	9265	6.67359e-06	399054	TRUE	4.94868e-07	0.00459098	42.7224	yes	yes	GCST90274836.tsv.gz.csv
rs9882591	C	G	C	G	0.1061	-0.00687508	0.1013	0.0970769	FALSE	TRUE	FALSE	OS1	0.0280449	0.806344	OS1	399054	0.0234	5.78e-06	GCST90274836.tsv.gz	GCST90274836.tsv.gz	11779	2	1	TRUE	NA	NA	0.00174264	11779	1.50598e-07	399054	TRUE	9.6113e-06	0.00204967	24.1886	yes	yes	GCST90274836.tsv.gz.csv
rs10212190	A	T	A	T	0.0727	-0.0105097	0.6151	0.602983	FALSE	TRUE	FALSE	OS1	0.0166424	0.527711	OS1	399054	0.0121	1.88e-09	GCST90274835.tsv.gz	GCST90274835.tsv.gz	14285	2	1	TRUE	NA	NA	0.00252106	14285	9.99353e-07	399054	TRUE	7.31742e-09	0.00250261	35.8344	yes	yes	GCST90274835.tsv.gz.csv
rs10499604	T	C	T	C	0.058	0.00887883	0.3266	0.312775	FALSE	FALSE	FALSE	OS1	0.0175571	0.613059	OS1	399054	0.0125	3.48e-06	GCST90274835.tsv.gz	GCST90274835.tsv.gz	14730	2	1	TRUE	NA	NA	0.00145968	14730	6.40879e-07	399054	TRUE	8.19561e-06	0.00147971	21.8254	yes	yes	GCST90274835.tsv.gz.csv
rs111865527	T	C	T	C	0.2712	0.0763286	0.9863	0.984796	FALSE	FALSE	FALSE	OS1	0.0666902	0.252406	OS1	399054	0.0569	1.88e-06	GCST90274835.tsv.gz	GCST90274835.tsv.gz	14244	2	1	TRUE	NA	NA	0.00159254	14244	3.28261e-06	399054	TRUE	7.83818e-06	0.00198765	28.3644	yes	yes	GCST90274835.tsv.gz.csv
rs112742549	T	C	T	C	0.2421	0.0608832	0.9791	0.991814	FALSE	FALSE	FALSE	OS1	0.0922457	0.509246	OS1	399054	0.0506	1.71e-06	GCST90274835.tsv.gz	GCST90274835.tsv.gz	13499	2	1	TRUE	NA	NA	0.00169323	13499	1.09162e-06	399054	TRUE	4.54435e-06	0.00239879	32.4544	yes	yes	GCST90274835.tsv.gz.csv
rs115154227	T	C	T	C	-0.1703	-0.0525664	0.0275	0.030274	FALSE	FALSE	FALSE	OS1	0.0472482	0.265898	OS1	399054	0.0381	7.83e-06	GCST90274835.tsv.gz	GCST90274835.tsv.gz	14734	2	1	TRUE	NA	NA	0.00135434	14734	3.10181e-06	399054	TRUE	2.93476e-05	0.00155125	22.8885	yes	yes	GCST90274835.tsv.gz.csv
rs12058421	A	C	A	C	-0.1256	0.000160525	0.1616	0.166157	FALSE	FALSE	FALSE	OS1	0.022025	0.994185	OS1	399054	0.0159	2.8e-15	GCST90274835.tsv.gz	GCST90274835.tsv.gz	14731	2	1	TRUE	NA	NA	0.00421867	14731	1.33114e-10	399054	TRUE	9.15982e-15	0.00427466	63.2318	yes	yes	GCST90274835.tsv.gz.csv
rs12297442	A	G	A	G	0.061	-0.00369559	0.7296	0.712087	FALSE	FALSE	FALSE	OS1	0.0179381	0.836776	OS1	399054	0.0135	6.23e-06	GCST90274835.tsv.gz	GCST90274835.tsv.gz	14733	2	1	TRUE	NA	NA	0.00138407	14733	1.06362e-07	399054	TRUE	1.09597e-05	0.00146819	21.6597	yes	yes	GCST90274835.tsv.gz.csv
rs13014154	A	G	A	G	-0.0612	-0.0170218	0.3695	0.35745	FALSE	FALSE	FALSE	OS1	0.0169807	0.31614	OS1	399054	0.0123	6.5e-07	GCST90274835.tsv.gz	GCST90274835.tsv.gz	14285	2	1	TRUE	NA	NA	0.0017303	14285	2.51808e-06	399054	TRUE	2.58922e-06	0.00174515	24.9695	yes	yes	GCST90274835.tsv.gz.csv
rs13147502	A	G	A	G	-0.0609	0.000440866	0.5964	0.537444	FALSE	FALSE	FALSE	OS1	0.0163477	0.978485	OS1	399054	0.0127	1.62e-06	GCST90274835.tsv.gz	GCST90274835.tsv.gz	12843	2	1	TRUE	NA	NA	0.00178752	12843	1.82251e-09	399054	TRUE	2.43392e-06	0.00178547	22.9683	yes	yes	GCST90274835.tsv.gz.csv
rs138657007	A	G	A	G	-0.2863	-0.227933	0.0181	0.00826376	FALSE	FALSE	FALSE	OS1	0.0907304	0.0119983	OS1	399054	0.0577	6.98e-07	GCST90274835.tsv.gz	GCST90274835.tsv.gz	12790	2	1	TRUE	NA	NA	0.00192156	12790	1.58151e-05	399054	TRUE	9.00365e-06	0.00291352	37.367	yes	yes	GCST90274835.tsv.gz.csv
rs142352460	T	C	T	C	0.2946	0.0389429	0.0246	0.0243273	FALSE	FALSE	FALSE	OS1	0.0550481	0.479297	OS1	399054	0.0654	6.65e-06	GCST90274835.tsv.gz	GCST90274835.tsv.gz	10216	2	1	TRUE	NA	NA	0.00198268	10216	1.25413e-06	399054	TRUE	1.46036e-05	0.00416498	42.7191	yes	yes	GCST90274835.tsv.gz.csv
rs147616029	T	C	T	C	-0.0644	-0.0236137	0.3774	0.369039	FALSE	FALSE	FALSE	OS1	0.0168849	0.161959	OS1	399054	0.0128	4.87e-07	GCST90274835.tsv.gz	GCST90274835.tsv.gz	12850	2	1	TRUE	NA	NA	0.00196635	12850	4.90117e-06	399054	TRUE	2.55909e-06	0.001949	25.0897	yes	yes	GCST90274835.tsv.gz.csv
rs149092077	A	G	A	G	-0.3592	-0.0838232	0.9888	0.996479	FALSE	FALSE	FALSE	OS1	0.140774	0.551545	OS1	399054	0.073	8.63e-07	GCST90274835.tsv.gz	GCST90274835.tsv.gz	11137	2	1	TRUE	NA	NA	0.00216967	11137	8.88492e-07	399054	TRUE	2.00192e-06	0.00285778	31.9126	yes	yes	GCST90274835.tsv.gz.csv
rs1609310	T	G	T	G	-0.0557	0.0263858	0.5136	0.362759	FALSE	FALSE	FALSE	OS1	0.0170352	0.121405	OS1	399054	0.012	3.46e-06	GCST90274835.tsv.gz	GCST90274835.tsv.gz	14286	2	1	TRUE	NA	NA	0.00150606	14286	6.01193e-06	399054	TRUE	1.94134e-05	0.0015501	22.176	yes	yes	GCST90274835.tsv.gz.csv
rs17720330	C	G	C	G	-0.1982	0.0627556	0.0213	0.0185252	FALSE	TRUE	FALSE	OS1	0.0603133	0.29811	OS1	399054	0.043	4.04e-06	GCST90274835.tsv.gz	GCST90274835.tsv.gz	14727	2	1	TRUE	NA	NA	0.00144075	14727	2.71299e-06	399054	TRUE	1.49767e-05	0.00163782	24.1565	yes	yes	GCST90274835.tsv.gz.csv
rs191575088	A	G	A	G	0.212	-0.0159184	0.9791	0.96966	FALSE	FALSE	FALSE	OS1	0.0472005	0.735927	OS1	399054	0.0474	7.73e-06	GCST90274835.tsv.gz	GCST90274835.tsv.gz	12404	2	1	TRUE	NA	NA	0.00161036	12404	2.8502e-07	399054	TRUE	1.39436e-05	0.0018394	22.8542	yes	yes	GCST90274835.tsv.gz.csv
rs192245879	A	G	A	G	0.3328	0.0650857	0.989	0.995551	FALSE	FALSE	FALSE	OS1	0.123957	0.599536	OS1	399054	0.0655	3.76e-07	GCST90274835.tsv.gz	GCST90274835.tsv.gz	13799	2	1	TRUE	NA	NA	0.00186762	13799	6.90875e-07	399054	TRUE	9.70241e-07	0.00240983	33.3287	yes	yes	GCST90274835.tsv.gz.csv
rs2623960	T	C	T	C	0.0688	-0.0378568	0.2204	0.24299	FALSE	FALSE	FALSE	OS1	0.0189524	0.0457741	OS1	399054	0.0143	1.5e-06	GCST90274835.tsv.gz	GCST90274835.tsv.gz	14286	2	1	TRUE	NA	NA	0.0016179	14286	9.99829e-06	399054	TRUE	1.33323e-05	0.00162664	23.2727	yes	yes	GCST90274835.tsv.gz.csv
rs2790462	T	C	T	C	-0.0747	0.014383	0.2977	0.227383	FALSE	FALSE	FALSE	OS1	0.019369	0.457739	OS1	399054	0.0126	3.06e-09	GCST90274835.tsv.gz	GCST90274835.tsv.gz	14733	2	1	TRUE	NA	NA	0.00238031	14733	1.38183e-06	399054	TRUE	1.35109e-08	0.00233331	34.4524	yes	yes	GCST90274835.tsv.gz.csv
rs3184504	T	C	T	C	0.097	0.0589218	0.4758	0.40762	FALSE	FALSE	FALSE	OS1	0.0165133	0.000359517	OS1	399054	0.013	8.55e-14	GCST90274835.tsv.gz	GCST90274835.tsv.gz	11783	2	1	TRUE	NA	NA	0.00470356	11783	3.19037e-05	399054	TRUE	1.54622e-11	0.00469348	55.5546	yes	yes	GCST90274835.tsv.gz.csv
rs35271532	A	G	A	G	-0.1486	0.00606061	0.0449	0.0263806	FALSE	FALSE	FALSE	OS1	0.0507281	0.904901	OS1	399054	0.0324	4.51e-06	GCST90274835.tsv.gz	GCST90274835.tsv.gz	14286	2	1	TRUE	NA	NA	0.00147048	14286	3.57689e-08	399054	TRUE	7.35982e-06	0.00189393	27.1042	yes	yes	GCST90274835.tsv.gz.csv
rs3745163	A	C	A	C	0.0674	-0.0416832	0.2299	0.242404	FALSE	FALSE	FALSE	OS1	0.0190151	0.0283713	OS1	399054	0.0145	3.35e-06	GCST90274835.tsv.gz	GCST90274835.tsv.gz	13669	2	1	TRUE	NA	NA	0.00157843	13669	1.20418e-05	399054	TRUE	3.04055e-05	0.00160855	22.0195	yes	yes	GCST90274835.tsv.gz.csv
rs3856138	T	C	T	C	0.0529	0.0311695	0.5429	0.444718	FALSE	FALSE	FALSE	OS1	0.0163676	0.0568656	OS1	399054	0.0118	7.36e-06	GCST90274835.tsv.gz	GCST90274835.tsv.gz	14286	2	1	TRUE	NA	NA	0.00140503	14286	9.08775e-06	399054	TRUE	5.12775e-05	0.0013889	19.8667	yes	yes	GCST90274835.tsv.gz.csv
rs56244095	A	C	A	C	0.1013	-0.000501085	0.2121	0.281911	FALSE	FALSE	FALSE	OS1	0.0183789	0.978249	OS1	399054	0.0156	8.38e-11	GCST90274835.tsv.gz	GCST90274835.tsv.gz	14286	2	1	TRUE	NA	NA	0.00294333	14286	1.86275e-09	399054	TRUE	1.86601e-10	0.00342974	49.1589	yes	yes	GCST90274835.tsv.gz.csv
rs60094514	T	C	T	C	0.2209	0.0394376	0.8506	0.817692	FALSE	FALSE	FALSE	OS1	0.021231	0.0632324	OS1	399054	0.0162	2.45e-42	GCST90274835.tsv.gz	GCST90274835.tsv.gz	14732	2	1	TRUE	NA	NA	0.0124655	14732	8.64663e-06	399054	TRUE	1.04592e-38	0.0124022	184.978	yes	yes	GCST90274835.tsv.gz.csv
rs617688	T	G	T	G	0.0535	-0.00558783	0.4014	0.303704	FALSE	FALSE	FALSE	OS1	0.0177376	0.752742	OS1	399054	0.0119	6.93e-06	GCST90274835.tsv.gz	GCST90274835.tsv.gz	14730	2	1	TRUE	NA	NA	0.00137048	14730	2.48695e-07	399054	TRUE	1.33386e-05	0.00137547	20.2858	yes	yes	GCST90274835.tsv.gz.csv
rs61833942	T	C	T	C	0.2097	-0.0362385	0.9803	0.977573	FALSE	FALSE	FALSE	OS1	0.0553664	0.512775	OS1	399054	0.0474	9.69e-06	GCST90274835.tsv.gz	GCST90274835.tsv.gz	14286	2	1	TRUE	NA	NA	0.00136835	14286	1.07354e-06	399054	TRUE	2.39869e-05	0.00169845	24.3019	yes	yes	GCST90274835.tsv.gz.csv
rs72902770	T	C	T	C	-0.0821	-0.00396365	0.1184	0.102034	FALSE	FALSE	FALSE	OS1	0.0268998	0.882857	OS1	399054	0.0181	5.74e-06	GCST90274835.tsv.gz	GCST90274835.tsv.gz	14723	2	1	TRUE	NA	NA	0.00139568	14723	5.4408e-08	399054	TRUE	9.62113e-06	0.00140715	20.7438	yes	yes	GCST90274835.tsv.gz.csv
rs73151926	T	C	T	C	0.1063	-0.0486761	0.0805	0.0516493	FALSE	FALSE	FALSE	OS1	0.037213	0.19086	OS1	399054	0.0229	3.45e-06	GCST90274835.tsv.gz	GCST90274835.tsv.gz	14286	2	1	TRUE	NA	NA	0.00150623	14286	4.28757e-06	399054	TRUE	1.58483e-05	0.0016728	23.9343	yes	yes	GCST90274835.tsv.gz.csv
rs73231041	C	G	C	G	-0.2791	-0.224131	0.0148	0.00577538	FALSE	TRUE	FALSE	OS1	0.111155	0.0437603	OS1	399054	0.0598	3.05e-06	GCST90274835.tsv.gz	GCST90274835.tsv.gz	12735	2	1	TRUE	NA	NA	0.00170783	12735	1.01885e-05	399054	TRUE	2.2506e-05	0.00227162	28.9904	yes	yes	GCST90274835.tsv.gz.csv
rs7745783	T	C	T	C	-0.0589	0.00973161	0.4969	0.505593	FALSE	FALSE	FALSE	OS1	0.0162641	0.549607	OS1	399054	0.0119	7.44e-07	GCST90274835.tsv.gz	GCST90274835.tsv.gz	14286	2	1	TRUE	NA	NA	0.00171215	14286	8.9718e-07	399054	TRUE	2.02891e-06	0.00173454	24.8192	yes	yes	GCST90274835.tsv.gz.csv
rs7918908	A	G	A	G	-0.1175	-0.037615	0.0754	0.0947298	FALSE	FALSE	FALSE	OS1	0.0280054	0.17923	OS1	399054	0.0264	8.56e-06	GCST90274835.tsv.gz	GCST90274835.tsv.gz	11780	2	1	TRUE	NA	NA	0.00167906	11780	4.52071e-06	399054	TRUE	3.215e-05	0.001925	22.7164	yes	yes	GCST90274835.tsv.gz.csv
rs79348253	A	G	A	G	-0.1585	-0.011047	0.0447	0.063254	FALSE	FALSE	FALSE	OS1	0.0340044	0.745279	OS1	399054	0.0295	7.75e-08	GCST90274835.tsv.gz	GCST90274835.tsv.gz	14719	2	1	TRUE	NA	NA	0.00195769	14719	2.64478e-07	399054	TRUE	1.85509e-07	0.00214554	31.6437	yes	yes	GCST90274835.tsv.gz.csv
rs8011635	T	C	T	C	-0.0543	0.00119114	0.373	0.334314	FALSE	FALSE	FALSE	OS1	0.0172648	0.944996	OS1	399054	0.0122	8.55e-06	GCST90274835.tsv.gz	GCST90274835.tsv.gz	14286	2	1	TRUE	NA	NA	0.00138493	14286	1.19281e-08	399054	TRUE	1.30506e-05	0.00137913	19.7267	yes	yes	GCST90274835.tsv.gz.csv
rs80174967	A	C	A	C	-0.0894	0.0321389	0.0995	0.0923538	FALSE	FALSE	FALSE	OS1	0.0282409	0.255109	OS1	399054	0.02	7.82e-06	GCST90274835.tsv.gz	GCST90274835.tsv.gz	14722	2	1	TRUE	NA	NA	0.00135556	14722	3.24544e-06	399054	TRUE	2.99307e-05	0.00143223	21.1126	yes	yes	GCST90274835.tsv.gz.csv
rs1034059	A	G	A	G	0.076	-0.00555165	0.6981	0.701807	FALSE	FALSE	FALSE	OS1	0.0182134	0.76051	OS1	399054	0.0145	1.59e-07	GCST90274834.tsv.gz	GCST90274834.tsv.gz	14288	2	1	TRUE	NA	NA	0.00191931	14288	2.32827e-07	399054	TRUE	3.55211e-07	0.00243466	34.8664	yes	yes	GCST90274834.tsv.gz.csv
rs11115639	A	C	A	C	-0.0841	-0.0117715	0.8864	0.850304	FALSE	FALSE	FALSE	OS1	0.0228286	0.606101	OS1	399054	0.0184	4.86e-06	GCST90274834.tsv.gz	GCST90274834.tsv.gz	14730	2	1	TRUE	NA	NA	0.00141644	14730	6.66308e-07	399054	TRUE	1.13307e-05	0.00142439	21.0084	yes	yes	GCST90274834.tsv.gz.csv
rs115455827	A	G	A	G	0.1277	0.0401752	0.9506	0.926451	FALSE	FALSE	FALSE	OS1	0.0314332	0.201209	OS1	399054	0.0277	4.02e-06	GCST90274834.tsv.gz	GCST90274834.tsv.gz	14735	2	1	TRUE	NA	NA	0.00144047	14735	4.09362e-06	399054	TRUE	1.82828e-05	0.00153157	22.5992	yes	yes	GCST90274834.tsv.gz.csv
rs116198125	T	C	T	C	-0.1521	0.0582767	0.9617	0.969972	FALSE	FALSE	FALSE	OS1	0.0488583	0.23296	OS1	399054	0.0329	3.78e-06	GCST90274834.tsv.gz	GCST90274834.tsv.gz	14727	2	1	TRUE	NA	NA	0.00144938	14727	3.56519e-06	399054	TRUE	1.60439e-05	0.00170422	25.1375	yes	yes	GCST90274834.tsv.gz.csv
rs12152184	A	G	A	G	0.0965	0.0100056	0.885	0.885861	FALSE	FALSE	FALSE	OS1	0.0256999	0.697036	OS1	399054	0.0208	3.49e-06	GCST90274834.tsv.gz	GCST90274834.tsv.gz	12402	2	1	TRUE	NA	NA	0.00173282	12402	3.79834e-07	399054	TRUE	6.79871e-06	0.00189551	23.5489	yes	yes	GCST90274834.tsv.gz.csv
rs12531843	C	G	C	G	-0.1286	0.0359357	0.9177	0.90833	FALSE	TRUE	FALSE	OS1	0.0284909	0.207198	OS1	399054	0.0243	1.21e-07	GCST90274834.tsv.gz	GCST90274834.tsv.gz	12404	2	1	TRUE	NA	NA	0.00225319	12404	3.98666e-06	399054	TRUE	6.01679e-07	0.00249812	31.0592	yes	yes	GCST90274834.tsv.gz.csv
rs138897138	A	G	A	G	0.104	0.0877761	0.9138	0.915291	FALSE	FALSE	FALSE	OS1	0.0297885	0.0032124	OS1	399054	0.0218	1.84e-06	GCST90274834.tsv.gz	GCST90274834.tsv.gz	14288	2	1	TRUE	NA	NA	0.00159057	14288	2.17579e-05	399054	TRUE	3.49916e-05	0.00170394	24.3841	yes	yes	GCST90274834.tsv.gz.csv
rs144373891	T	C	T	C	-0.5739	-0.0959732	0.0161	0.00894153	FALSE	FALSE	FALSE	OS1	0.0886741	0.279113	OS1	399054	0.0515	7.69e-29	GCST90274834.tsv.gz	GCST90274834.tsv.gz	14736	2	1	TRUE	NA	NA	0.00835781	14736	2.93546e-06	399054	TRUE	7.88797e-27	0.0104347	155.366	yes	yes	GCST90274834.tsv.gz.csv
rs147383134	T	C	T	C	0.2573	-0.118785	0.9858	0.99353	FALSE	FALSE	FALSE	OS1	0.103086	0.249202	OS1	399054	0.0551	3.02e-06	GCST90274834.tsv.gz	GCST90274834.tsv.gz	13801	2	1	TRUE	NA	NA	0.00157777	13801	3.32731e-06	399054	TRUE	1.19245e-05	0.00185347	25.6236	yes	yes	GCST90274834.tsv.gz.csv
rs1966647	T	C	T	C	-0.0574	0.000428838	0.5696	0.554753	FALSE	FALSE	FALSE	OS1	0.0165358	0.97931	OS1	399054	0.0126	5.22e-06	GCST90274834.tsv.gz	GCST90274834.tsv.gz	14288	2	1	TRUE	NA	NA	0.00145058	14288	1.68541e-09	399054	TRUE	7.81896e-06	0.00161546	23.1158	yes	yes	GCST90274834.tsv.gz.csv
rs3788463	T	G	T	G	-0.06	-0.00858056	0.2743	0.264764	FALSE	FALSE	FALSE	OS1	0.018412	0.641193	OS1	399054	0.0133	6.44e-06	GCST90274834.tsv.gz	GCST90274834.tsv.gz	14288	2	1	TRUE	NA	NA	0.00142256	14288	5.44251e-07	399054	TRUE	1.39407e-05	0.00143323	20.5045	yes	yes	GCST90274834.tsv.gz.csv
rs527816911	A	G	A	G	-0.3634	-0.0510817	0.0158	0.0149962	FALSE	FALSE	FALSE	OS1	0.0684186	0.455302	OS1	399054	0.0803	6.02e-06	GCST90274834.tsv.gz	GCST90274834.tsv.gz	11273	2	1	TRUE	NA	NA	0.00181379	11273	1.39686e-06	399054	TRUE	1.44005e-05	0.00410715	46.4826	yes	yes	GCST90274834.tsv.gz.csv
rs60459634	A	G	A	G	-0.1063	0.0845922	0.0886	0.0916397	FALSE	FALSE	FALSE	OS1	0.0278775	0.00240991	OS1	399054	0.0229	3.45e-06	GCST90274834.tsv.gz	GCST90274834.tsv.gz	14288	2	1	TRUE	NA	NA	0.00150602	14288	2.30735e-05	399054	TRUE	6.45336e-05	0.0018249	26.1182	yes	yes	GCST90274834.tsv.gz.csv
rs72847333	T	C	T	C	0.093	0.0630787	0.8965	0.8624	FALSE	FALSE	FALSE	OS1	0.0239795	0.00852531	OS1	399054	0.0204	5.14e-06	GCST90274834.tsv.gz	GCST90274834.tsv.gz	14288	2	1	TRUE	NA	NA	0.00145266	14288	1.734e-05	399054	TRUE	6.63276e-05	0.00160504	22.9665	yes	yes	GCST90274834.tsv.gz.csv
rs72883370	A	G	A	G	-0.3428	0.0528301	0.989	0.984834	FALSE	FALSE	FALSE	OS1	0.066483	0.426822	OS1	399054	0.0737	3.3e-06	GCST90274834.tsv.gz	GCST90274834.tsv.gz	12737	2	1	TRUE	NA	NA	0.00169594	12737	1.58238e-06	399054	TRUE	9.09708e-06	0.00255682	32.6446	yes	yes	GCST90274834.tsv.gz.csv
rs7418913	A	G	A	G	-0.0615	-0.00626109	0.2713	0.220534	FALSE	FALSE	FALSE	OS1	0.0196518	0.750029	OS1	399054	0.0139	9.67e-06	GCST90274834.tsv.gz	GCST90274834.tsv.gz	14288	2	1	TRUE	NA	NA	0.00136841	14288	2.5437e-07	399054	TRUE	1.81135e-05	0.00149547	21.3963	yes	yes	GCST90274834.tsv.gz.csv
rs7718478	A	T	A	T	0.0639	-0.0209516	0.7496	0.790801	FALSE	TRUE	FALSE	OS1	0.0201477	0.298386	OS1	399054	0.0138	3.65e-06	GCST90274834.tsv.gz	GCST90274834.tsv.gz	14288	2	1	TRUE	NA	NA	0.00149859	14288	2.7099e-06	399054	TRUE	1.33007e-05	0.00153284	21.9317	yes	yes	GCST90274834.tsv.gz.csv
rs77381020	T	C	T	C	0.0862	0.0326797	0.8546	0.836138	FALSE	FALSE	FALSE	OS1	0.0221798	0.140644	OS1	399054	0.0184	2.8e-06	GCST90274834.tsv.gz	GCST90274834.tsv.gz	14288	2	1	TRUE	NA	NA	0.00153392	14288	5.44013e-06	399054	TRUE	1.5056e-05	0.0018466	26.4293	yes	yes	GCST90274834.tsv.gz.csv
rs79663946	A	G	A	G	-0.0901	0.0311344	0.1174	0.140065	FALSE	FALSE	FALSE	OS1	0.0237147	0.189226	OS1	399054	0.0201	7.37e-06	GCST90274834.tsv.gz	GCST90274834.tsv.gz	14288	2	1	TRUE	NA	NA	0.00140455	14288	4.31931e-06	399054	TRUE	3.19375e-05	0.00168233	24.0743	yes	yes	GCST90274834.tsv.gz.csv
rs8112891	T	C	T	C	0.1179	0.0175152	0.9292	0.885479	FALSE	FALSE	FALSE	OS1	0.0256901	0.495374	OS1	399054	0.0262	6.8e-06	GCST90274834.tsv.gz	GCST90274834.tsv.gz	14288	2	1	TRUE	NA	NA	0.00141547	14288	1.16485e-06	399054	TRUE	1.75791e-05	0.00182894	26.1761	yes	yes	GCST90274834.tsv.gz.csv
rs10145097	A	G	A	G	0.0742	0.0270254	0.2093	0.110626	FALSE	FALSE	FALSE	OS1	0.0259124	0.29697	OS1	399054	0.0164	6.06e-06	GCST90274833.tsv.gz	GCST90274833.tsv.gz	12838	2	1	TRUE	NA	NA	0.0015922	12838	2.72583e-06	399054	TRUE	1.97344e-05	0.0018223	23.4337	yes	yes	GCST90274833.tsv.gz.csv
rs10832027	A	G	A	G	-0.0568	0.00123841	0.6474	0.538422	FALSE	FALSE	FALSE	OS1	0.0163388	0.939582	OS1	399054	0.012	2.21e-06	GCST90274833.tsv.gz	GCST90274833.tsv.gz	14734	2	1	TRUE	NA	NA	0.00151849	14734	1.43966e-08	399054	TRUE	3.60966e-06	0.00147293	21.7312	yes	yes	GCST90274833.tsv.gz.csv
rs10894669	A	C	A	C	-0.0606	0.0244666	0.3129	0.323315	FALSE	FALSE	FALSE	OS1	0.0175576	0.163467	OS1	399054	0.0129	2.63e-06	GCST90274833.tsv.gz	GCST90274833.tsv.gz	14735	2	1	TRUE	NA	NA	0.00149563	14735	4.86615e-06	399054	TRUE	1.36731e-05	0.00157907	23.3012	yes	yes	GCST90274833.tsv.gz.csv
rs11126305	A	G	A	G	-0.0567	-0.0012019	0.4624	0.406064	FALSE	FALSE	FALSE	OS1	0.0166502	0.942455	OS1	399054	0.0116	1.02e-06	GCST90274833.tsv.gz	GCST90274833.tsv.gz	14718	2	1	TRUE	NA	NA	0.0016209	14718	1.30577e-08	399054	TRUE	1.70856e-06	0.00159835	23.559	yes	yes	GCST90274833.tsv.gz.csv
rs11196977	A	C	A	C	0.1658	-0.01072	0.0543	0.0652838	FALSE	FALSE	FALSE	OS1	0.0327519	0.743435	OS1	399054	0.0366	5.9e-06	GCST90274833.tsv.gz	GCST90274833.tsv.gz	10282	2	1	TRUE	NA	NA	0.00199227	10282	2.68465e-07	399054	TRUE	9.90476e-06	0.00282327	29.1054	yes	yes	GCST90274833.tsv.gz.csv
rs11199541	T	C	T	C	0.1548	-0.0391353	0.0334	0.0461413	FALSE	FALSE	FALSE	OS1	0.0384737	0.309061	OS1	399054	0.0339	4.96e-06	GCST90274833.tsv.gz	GCST90274833.tsv.gz	14736	2	1	TRUE	NA	NA	0.00141321	14736	2.59286e-06	399054	TRUE	1.77716e-05	0.00154727	22.8328	yes	yes	GCST90274833.tsv.gz.csv
rs11608458	T	C	T	C	-0.0707	-0.00219285	0.6366	0.659689	FALSE	FALSE	FALSE	OS1	0.0172075	0.898595	OS1	399054	0.0122	6.83e-09	GCST90274833.tsv.gz	GCST90274833.tsv.gz	14288	2	1	TRUE	NA	NA	0.00234525	14288	4.06961e-08	399054	TRUE	1.44522e-08	0.00231271	33.1159	yes	yes	GCST90274833.tsv.gz.csv
rs11877350	A	G	A	G	0.0538	-0.0138242	0.4265	0.438264	FALSE	FALSE	FALSE	OS1	0.0164318	0.400175	OS1	399054	0.0117	4.26e-06	GCST90274833.tsv.gz	GCST90274833.tsv.gz	14728	2	1	TRUE	NA	NA	0.00143379	14728	1.7737e-06	399054	TRUE	1.32589e-05	0.00141595	20.8808	yes	yes	GCST90274833.tsv.gz.csv
rs12149545	A	G	A	G	0.1146	-0.0150001	0.3094	0.275552	FALSE	FALSE	FALSE	OS1	0.0181945	0.409695	OS1	399054	0.0123	1.2e-20	GCST90274833.tsv.gz	GCST90274833.tsv.gz	14736	2	1	TRUE	NA	NA	0.00585716	14736	1.70325e-06	399054	TRUE	2.59054e-19	0.00561237	83.1593	yes	yes	GCST90274833.tsv.gz.csv
rs12378537	T	C	T	C	0.105	-0.0337432	0.1215	0.144906	FALSE	FALSE	FALSE	OS1	0.0231212	0.144454	OS1	399054	0.0219	1.63e-06	GCST90274833.tsv.gz	GCST90274833.tsv.gz	11337	2	1	TRUE	NA	NA	0.0020239	11337	5.33728e-06	399054	TRUE	7.34246e-06	0.00235357	26.7406	yes	yes	GCST90274833.tsv.gz.csv
rs12501773	A	C	A	C	0.0528	-0.00838788	0.5618	0.612016	FALSE	FALSE	FALSE	OS1	0.0166887	0.615239	OS1	399054	0.0116	5.32e-06	GCST90274833.tsv.gz	GCST90274833.tsv.gz	14733	2	1	TRUE	NA	NA	0.00140446	14733	6.33038e-07	399054	TRUE	1.22022e-05	0.00137263	20.2479	yes	yes	GCST90274833.tsv.gz.csv
rs138854302	T	C	T	C	-0.1391	0.00215625	0.0915	0.0789207	FALSE	FALSE	FALSE	OS1	0.0304149	0.943482	OS1	399054	0.0205	1.16e-11	GCST90274833.tsv.gz	GCST90274833.tsv.gz	14736	2	1	TRUE	NA	NA	0.00311509	14736	1.25949e-08	399054	TRUE	3.00341e-11	0.00321685	47.55	yes	yes	GCST90274833.tsv.gz.csv
rs139690	A	G	A	G	0.1104	-0.000579991	0.9366	0.968522	FALSE	FALSE	FALSE	OS1	0.0466656	0.990084	OS1	399054	0.024	4.22e-06	GCST90274833.tsv.gz	GCST90274833.tsv.gz	14734	2	1	TRUE	NA	NA	0.00143427	14734	3.87097e-10	399054	TRUE	6.36772e-06	0.00144748	21.3551	yes	yes	GCST90274833.tsv.gz.csv
rs146276488	A	G	A	G	0.2422	0.0291649	0.0144	0.0139689	FALSE	FALSE	FALSE	OS1	0.0690912	0.672936	OS1	399054	0.0516	2.68e-06	GCST90274833.tsv.gz	GCST90274833.tsv.gz	14728	2	1	TRUE	NA	NA	0.00149388	14728	4.46525e-07	399054	TRUE	5.93794e-06	0.0016651	24.5612	yes	yes	GCST90274833.tsv.gz.csv
rs151246947	A	G	A	G	0.2116	0.0623523	0.0274	0.0478138	FALSE	FALSE	FALSE	OS1	0.0381739	0.10239	OS1	399054	0.0453	3e-06	GCST90274833.tsv.gz	GCST90274833.tsv.gz	13224	2	1	TRUE	NA	NA	0.00164749	13224	6.68559e-06	399054	TRUE	1.6954e-05	0.00238642	31.6287	yes	yes	GCST90274833.tsv.gz.csv
rs16942887	A	G	A	G	0.1658	-0.0215208	0.1303	0.150706	FALSE	FALSE	FALSE	OS1	0.0226635	0.342326	OS1	399054	0.0171	3.14e-22	GCST90274833.tsv.gz	GCST90274833.tsv.gz	14736	2	1	TRUE	NA	NA	0.00634007	14736	2.2596e-06	399054	TRUE	1.03766e-20	0.00623036	92.3736	yes	yes	GCST90274833.tsv.gz.csv
rs174535	T	C	T	C	-0.0735	0.0088441	0.6459	0.584381	FALSE	FALSE	FALSE	OS1	0.0164783	0.591466	OS1	399054	0.0121	1.24e-09	GCST90274833.tsv.gz	GCST90274833.tsv.gz	14736	2	1	TRUE	NA	NA	0.00249803	14736	7.21859e-07	399054	TRUE	4.5927e-09	0.00247113	36.4998	yes	yes	GCST90274833.tsv.gz.csv
rs186248365	A	G	A	G	-0.428	-0.0516894	0.9928	0.962859	FALSE	FALSE	FALSE	OS1	0.0432251	0.231768	OS1	399054	0.0907	2.37e-06	GCST90274833.tsv.gz	GCST90274833.tsv.gz	11538	2	1	TRUE	NA	NA	0.00192655	11538	3.58344e-06	399054	TRUE	8.58845e-06	0.00261886	30.2905	yes	yes	GCST90274833.tsv.gz.csv
rs2024570	T	C	T	C	-0.1985	-0.0216951	0.0394	0.026363	FALSE	FALSE	FALSE	OS1	0.0510759	0.67101	OS1	399054	0.0341	5.85e-09	GCST90274833.tsv.gz	GCST90274833.tsv.gz	14288	2	1	TRUE	NA	NA	0.00236632	14288	4.52128e-07	399054	TRUE	1.7182e-08	0.00298256	42.7364	yes	yes	GCST90274833.tsv.gz.csv
rs2043084	C	G	C	G	-0.0642	0.0146488	0.2186	0.21583	FALSE	TRUE	FALSE	OS1	0.0197865	0.459091	OS1	399054	0.0141	5.28e-06	GCST90274833.tsv.gz	GCST90274833.tsv.gz	14731	2	1	TRUE	NA	NA	0.00140555	14731	1.37352e-06	399054	TRUE	1.48738e-05	0.00140807	20.7687	yes	yes	GCST90274833.tsv.gz.csv
rs2133027	A	G	A	G	0.4722	-0.0353953	0.007	0.025291	FALSE	FALSE	FALSE	OS1	0.0517721	0.49418	OS1	399054	0.1032	4.75e-06	GCST90274833.tsv.gz	GCST90274833.tsv.gz	8290	2	1	TRUE	NA	NA	0.00251969	8290	1.1713e-06	399054	TRUE	9.46243e-06	0.00309977	25.7708	yes	yes	GCST90274833.tsv.gz.csv
rs2740488	A	C	A	C	0.1156	0.0290815	0.7485	0.801797	FALSE	FALSE	FALSE	OS1	0.0204344	0.154688	OS1	399054	0.0133	3.57e-18	GCST90274833.tsv.gz	GCST90274833.tsv.gz	14732	2	1	TRUE	NA	NA	0.00510256	14732	5.07549e-06	399054	TRUE	1.46216e-16	0.00503124	74.485	yes	yes	GCST90274833.tsv.gz.csv
rs2843154	T	C	T	C	-0.0576	-0.0308529	0.5999	0.69505	FALSE	FALSE	FALSE	OS1	0.0177281	0.0817994	OS1	399054	0.0128	6.8e-06	GCST90274833.tsv.gz	GCST90274833.tsv.gz	13224	2	1	TRUE	NA	NA	0.0015292	13224	7.58988e-06	399054	TRUE	3.88345e-05	0.00159266	21.0917	yes	yes	GCST90274833.tsv.gz.csv
rs2980888	T	C	T	C	-0.0683	0.0368353	0.2937	0.259156	FALSE	FALSE	FALSE	OS1	0.018561	0.0471943	OS1	399054	0.0126	5.94e-08	GCST90274833.tsv.gz	GCST90274833.tsv.gz	14735	2	1	TRUE	NA	NA	0.00199042	14735	9.86943e-06	399054	TRUE	7.5422e-07	0.00193537	28.5691	yes	yes	GCST90274833.tsv.gz.csv
rs34813411	T	C	T	C	-0.1619	-0.033976	0.0373	0.00912808	FALSE	FALSE	FALSE	OS1	0.0897327	0.704959	OS1	399054	0.0339	1.79e-06	GCST90274833.tsv.gz	GCST90274833.tsv.gz	14717	2	1	TRUE	NA	NA	0.00154761	14717	3.59264e-07	399054	TRUE	3.88665e-06	0.00188245	27.7525	yes	yes	GCST90274833.tsv.gz.csv
rs4389685	A	G	A	G	0.053	0.034135	0.5999	0.48582	FALSE	FALSE	FALSE	OS1	0.016307	0.0363254	OS1	399054	0.0118	7.07e-06	GCST90274833.tsv.gz	GCST90274833.tsv.gz	14735	2	1	TRUE	NA	NA	0.00136742	14735	1.09804e-05	399054	TRUE	5.95178e-05	0.00134843	19.8933	yes	yes	GCST90274833.tsv.gz.csv
rs45617141	T	G	T	G	0.2803	0.104964	0.9812	0.996531	FALSE	FALSE	FALSE	OS1	0.139119	0.450553	OS1	399054	0.0512	4.38e-08	GCST90274833.tsv.gz	GCST90274833.tsv.gz	12935	2	1	TRUE	NA	NA	0.00231207	12935	1.42652e-06	399054	TRUE	1.50424e-07	0.00289862	37.5969	yes	yes	GCST90274833.tsv.gz.csv
rs4846838	A	G	A	G	-0.0721	0.0108962	0.8081	0.765441	FALSE	FALSE	FALSE	OS1	0.0191842	0.570053	OS1	399054	0.0158	5.04e-06	GCST90274833.tsv.gz	GCST90274833.tsv.gz	12792	2	1	TRUE	NA	NA	0.00162547	12792	8.08412e-07	399054	TRUE	1.13144e-05	0.00161228	20.6544	yes	yes	GCST90274833.tsv.gz.csv
rs557933	A	C	A	C	-0.0553	-0.00709419	0.4647	0.440623	FALSE	FALSE	FALSE	OS1	0.0163784	0.66491	OS1	399054	0.0118	2.78e-06	GCST90274833.tsv.gz	GCST90274833.tsv.gz	14287	2	1	TRUE	NA	NA	0.00153511	14287	4.70146e-07	399054	TRUE	6.10005e-06	0.00152142	21.7667	yes	yes	GCST90274833.tsv.gz.csv
rs581080	C	G	C	G	0.0668	-0.000640344	0.8123	0.855026	FALSE	TRUE	FALSE	OS1	0.0232178	0.977997	OS1	399054	0.015	8.45e-06	GCST90274833.tsv.gz	GCST90274833.tsv.gz	14734	2	1	TRUE	NA	NA	0.00134439	14734	1.90614e-09	399054	TRUE	1.25958e-05	0.0013607	20.0732	yes	yes	GCST90274833.tsv.gz.csv
rs6073958	T	C	T	C	-0.2858	0.0435112	0.8039	0.823509	FALSE	FALSE	FALSE	OS1	0.0213058	0.0411292	OS1	399054	0.0144	1.16e-87	GCST90274833.tsv.gz	GCST90274833.tsv.gz	14730	2	1	TRUE	NA	NA	0.0260491	14730	1.04514e-05	399054	TRUE	1.18649e-80	0.0257534	389.322	yes	yes	GCST90274833.tsv.gz.csv
rs62398898	T	C	T	C	-0.1161	-0.0385488	0.9437	0.889999	FALSE	FALSE	FALSE	OS1	0.0263344	0.143243	OS1	399054	0.0259	7.37e-06	GCST90274833.tsv.gz	GCST90274833.tsv.gz	14717	2	1	TRUE	NA	NA	0.00136368	14717	5.36961e-06	399054	TRUE	3.70723e-05	0.00143231	21.1067	yes	yes	GCST90274833.tsv.gz.csv
rs6496027	T	C	T	C	0.0524	-0.0108852	0.5488	0.523078	FALSE	FALSE	FALSE	OS1	0.0163221	0.504837	OS1	399054	0.0116	6.27e-06	GCST90274833.tsv.gz	GCST90274833.tsv.gz	14732	2	1	TRUE	NA	NA	0.00138338	14732	1.11453e-06	399054	TRUE	1.63908e-05	0.0013598	20.0572	yes	yes	GCST90274833.tsv.gz.csv
rs705379	A	G	A	G	0.0789	0.0245942	0.4598	0.365619	FALSE	FALSE	FALSE	OS1	0.016985	0.147619	OS1	399054	0.012	4.87e-11	GCST90274833.tsv.gz	GCST90274833.tsv.gz	14288	2	1	TRUE	NA	NA	0.00301695	14288	5.25415e-06	399054	TRUE	6.10418e-10	0.00309248	44.3163	yes	yes	GCST90274833.tsv.gz.csv
rs71431776	A	C	A	C	-0.0938	-0.0537392	0.1062	0.0841615	FALSE	FALSE	FALSE	OS1	0.0295842	0.0692963	OS1	399054	0.0192	1.03e-06	GCST90274833.tsv.gz	GCST90274833.tsv.gz	14714	2	1	TRUE	NA	NA	0.00161967	14714	8.26856e-06	399054	TRUE	8.43596e-06	0.00167032	24.6149	yes	yes	GCST90274833.tsv.gz.csv
rs71644719	A	G	A	G	-0.1584	0.0647658	0.0354	0.0477068	FALSE	FALSE	FALSE	OS1	0.0379347	0.0877667	OS1	399054	0.0345	4.4e-06	GCST90274833.tsv.gz	GCST90274833.tsv.gz	14727	2	1	TRUE	NA	NA	0.00142954	14727	7.30442e-06	399054	TRUE	2.84433e-05	0.00171353	25.275	yes	yes	GCST90274833.tsv.gz.csv
rs72847212	T	C	T	C	-0.0721	-0.0105509	0.7926	0.829035	FALSE	FALSE	FALSE	OS1	0.0217053	0.626897	OS1	399054	0.015	1.53e-06	GCST90274833.tsv.gz	GCST90274833.tsv.gz	13659	2	1	TRUE	NA	NA	0.00168888	13659	5.92131e-07	399054	TRUE	3.54278e-06	0.00170908	23.3809	yes	yes	GCST90274833.tsv.gz.csv
rs74820408	A	G	A	G	-0.0728	0.00832407	0.8399	0.86043	FALSE	FALSE	FALSE	OS1	0.023589	0.724179	OS1	399054	0.0163	7.96e-06	GCST90274833.tsv.gz	GCST90274833.tsv.gz	14287	2	1	TRUE	NA	NA	0.00139444	14287	3.12049e-07	399054	TRUE	1.54878e-05	0.00142532	20.3897	yes	yes	GCST90274833.tsv.gz.csv
rs75059384	A	G	A	G	-0.1782	0.0162086	0.0264	0.00958413	FALSE	FALSE	FALSE	OS1	0.0839388	0.846881	OS1	399054	0.0402	9.3e-06	GCST90274833.tsv.gz	GCST90274833.tsv.gz	14736	2	1	TRUE	NA	NA	0.00133188	14736	9.34407e-08	399054	TRUE	1.59132e-05	0.00163241	24.0913	yes	yes	GCST90274833.tsv.gz.csv
rs7664024	T	C	T	C	-0.0718	0.0277403	0.185	0.12147	FALSE	FALSE	FALSE	OS1	0.025088	0.268847	OS1	399054	0.0153	2.69e-06	GCST90274833.tsv.gz	GCST90274833.tsv.gz	14288	2	1	TRUE	NA	NA	0.00153917	14288	3.06379e-06	399054	TRUE	1.06223e-05	0.00155456	22.2431	yes	yes	GCST90274833.tsv.gz.csv
rs78397068	T	C	T	C	0.1202	-0.0324899	0.9155	0.947511	FALSE	FALSE	FALSE	OS1	0.0369865	0.379713	OS1	399054	0.0233	2.49e-07	GCST90274833.tsv.gz	GCST90274833.tsv.gz	14288	2	1	TRUE	NA	NA	0.00185942	14288	1.93366e-06	399054	TRUE	9.39919e-07	0.00223539	32.0064	yes	yes	GCST90274833.tsv.gz.csv
rs785900	T	C	T	C	0.0575	-0.00120169	0.4446	0.435619	FALSE	FALSE	FALSE	OS1	0.0164663	0.941823	OS1	399054	0.0118	1.1e-06	GCST90274833.tsv.gz	GCST90274833.tsv.gz	14288	2	1	TRUE	NA	NA	0.00165936	14288	1.33464e-08	399054	TRUE	1.81613e-06	0.00163283	23.3648	yes	yes	GCST90274833.tsv.gz.csv
rs798893	C	G	C	G	0.095	0.0162738	0.2138	0.28859	FALSE	TRUE	FALSE	OS1	0.0179241	0.363916	OS1	399054	0.0141	1.61e-11	GCST90274833.tsv.gz	GCST90274833.tsv.gz	14725	2	1	TRUE	NA	NA	0.0030738	14725	2.06573e-06	399054	TRUE	1.18094e-10	0.00303402	44.8058	yes	yes	GCST90274833.tsv.gz.csv
rs8108748	A	G	A	G	0.066	-0.0360449	0.1997	0.226347	FALSE	FALSE	FALSE	OS1	0.0194117	0.0633301	OS1	399054	0.0148	8.22e-06	GCST90274833.tsv.gz	GCST90274833.tsv.gz	14288	2	1	TRUE	NA	NA	0.00139011	14288	8.64027e-06	399054	TRUE	5.45198e-05	0.00139235	19.9189	yes	yes	GCST90274833.tsv.gz.csv
rs9264796	A	G	A	G	0.1407	-0.0632432	0.0716	0.0610741	FALSE	FALSE	FALSE	OS1	0.0341217	0.0638161	OS1	399054	0.0303	3.42e-06	GCST90274833.tsv.gz	GCST90274833.tsv.gz	12404	2	1	TRUE	NA	NA	0.00173563	12404	8.60861e-06	399054	TRUE	2.13991e-05	0.00263188	32.7267	yes	yes	GCST90274833.tsv.gz.csv
rs113302946	A	G	A	G	-0.2866	0.245983	0.014	0.00167832	FALSE	FALSE	FALSE	OS1	0.196748	0.211211	OS1	399054	0.0637	6.82e-06	GCST90274832.tsv.gz	GCST90274832.tsv.gz	13801	2	1	TRUE	NA	NA	0.00146484	13801	3.91704e-06	399054	TRUE	2.74578e-05	0.00226771	31.3632	yes	yes	GCST90274832.tsv.gz.csv
rs12539643	C	G	C	G	0.1913	-0.0114176	0.966	0.950832	FALSE	TRUE	FALSE	OS1	0.0380432	0.764084	OS1	399054	0.0407	2.6e-06	GCST90274832.tsv.gz	GCST90274832.tsv.gz	11337	2	1	TRUE	NA	NA	0.00194524	11337	2.25718e-07	399054	TRUE	4.57693e-06	0.0024039	27.3138	yes	yes	GCST90274832.tsv.gz.csv
rs1280389	A	T	A	T	0.0574	0.000540423	0.3335	0.334665	FALSE	TRUE	FALSE	OS1	0.0172644	0.975028	OS1	399054	0.0126	5.22e-06	GCST90274832.tsv.gz	GCST90274832.tsv.gz	14288	2	1	TRUE	NA	NA	0.00145058	14288	2.45547e-09	399054	TRUE	7.85553e-06	0.0014647	20.9555	yes	yes	GCST90274832.tsv.gz.csv
rs146328951	A	G	A	G	-0.4926	0.108538	0.0079	0.00173688	FALSE	FALSE	FALSE	OS1	0.203643	0.594046	OS1	399054	0.0993	7.02e-07	GCST90274832.tsv.gz	GCST90274832.tsv.gz	9354	2	1	TRUE	NA	NA	0.00262449	9354	7.1186e-07	399054	TRUE	1.43166e-06	0.00380366	35.7076	yes	yes	GCST90274832.tsv.gz.csv
rs151255930	T	C	T	C	-0.2518	0.29841	0.0137	0.00487315	FALSE	FALSE	FALSE	OS1	0.119311	0.0123808	OS1	399054	0.0561	7.18e-06	GCST90274832.tsv.gz	GCST90274832.tsv.gz	14243	2	1	TRUE	NA	NA	0.00141264	14243	1.56758e-05	399054	TRUE	7.98131e-05	0.00171345	24.4431	yes	yes	GCST90274832.tsv.gz.csv
rs17256127	T	G	T	G	0.1205	-0.0340147	0.7372	0.235679	FALSE	FALSE	FALSE	OS1	0.0191963	0.0764047	OS1	399054	0.0264	5.01e-06	GCST90274832.tsv.gz	GCST90274832.tsv.gz	10407	2	1	TRUE	NA	NA	0.00199828	10407	7.86802e-06	399054	TRUE	2.42294e-05	0.00562619	58.8718	yes	yes	GCST90274832.tsv.gz.csv
rs181758547	T	C	T	C	-0.3071	0.0101183	0.0116	0.00918148	FALSE	FALSE	FALSE	OS1	0.08881	0.909292	OS1	399054	0.069	8.56e-06	GCST90274832.tsv.gz	GCST90274832.tsv.gz	11917	2	1	TRUE	NA	NA	0.00165976	11917	3.25283e-08	399054	TRUE	1.27158e-05	0.00216262	25.8235	yes	yes	GCST90274832.tsv.gz.csv
rs2019137	A	G	A	G	-0.0507	0.0174006	0.4683	0.416484	FALSE	FALSE	FALSE	OS1	0.016529	0.292462	OS1	399054	0.0114	8.69e-06	GCST90274832.tsv.gz	GCST90274832.tsv.gz	14735	2	1	TRUE	NA	NA	0.0013407	14735	2.77718e-06	399054	TRUE	3.07664e-05	0.00128008	18.8836	yes	yes	GCST90274832.tsv.gz.csv
rs2283438	T	C	T	C	-0.0577	0.00536472	0.4351	0.426501	FALSE	FALSE	FALSE	OS1	0.0164959	0.745018	OS1	399054	0.012	1.52e-06	GCST90274832.tsv.gz	GCST90274832.tsv.gz	14288	2	1	TRUE	NA	NA	0.00161576	14288	2.65041e-07	399054	TRUE	3.12214e-06	0.0016366	23.4188	yes	yes	GCST90274832.tsv.gz.csv
rs35024691	C	G	C	G	-0.1008	-0.0106529	0.0929	0.104619	FALSE	TRUE	FALSE	OS1	0.0268529	0.691579	OS1	399054	0.0219	4.17e-06	GCST90274832.tsv.gz	GCST90274832.tsv.gz	12825	2	1	TRUE	NA	NA	0.0016494	12825	3.94388e-07	399054	TRUE	8.23005e-06	0.00171247	21.9966	yes	yes	GCST90274832.tsv.gz.csv
rs4974444	A	G	A	G	-0.0816	-0.0318062	0.8717	0.862861	FALSE	FALSE	FALSE	OS1	0.0236162	0.178046	OS1	399054	0.0176	3.55e-06	GCST90274832.tsv.gz	GCST90274832.tsv.gz	14288	2	1	TRUE	NA	NA	0.00150242	14288	4.5454e-06	399054	TRUE	1.67842e-05	0.00148937	21.3089	yes	yes	GCST90274832.tsv.gz.csv
rs60830384	A	T	A	T	0.1138	0.0413508	0.916	0.940861	FALSE	TRUE	FALSE	OS1	0.0345016	0.230715	OS1	399054	0.0213	9.16e-08	GCST90274832.tsv.gz	GCST90274832.tsv.gz	14718	2	1	TRUE	NA	NA	0.00193595	14718	3.59963e-06	399054	TRUE	5.19501e-07	0.00199292	29.3863	yes	yes	GCST90274832.tsv.gz.csv
rs62373966	T	G	T	G	0.1407	0.00450791	0.9234	0.903388	FALSE	FALSE	FALSE	OS1	0.0275816	0.870173	OS1	399054	0.0273	2.55e-07	GCST90274832.tsv.gz	GCST90274832.tsv.gz	11777	2	1	TRUE	NA	NA	0.00225073	11777	6.69394e-08	399054	TRUE	4.42588e-07	0.00280051	33.0686	yes	yes	GCST90274832.tsv.gz.csv
rs6917605	T	C	T	C	0.0554	0.0315049	0.4457	0.451777	FALSE	FALSE	FALSE	OS1	0.0163332	0.0537452	OS1	399054	0.0116	1.79e-06	GCST90274832.tsv.gz	GCST90274832.tsv.gz	14733	2	1	TRUE	NA	NA	0.00154596	14733	9.32352e-06	399054	TRUE	1.52682e-05	0.00151648	22.3732	yes	yes	GCST90274832.tsv.gz.csv
rs7026097	A	T	A	T	0.0832	0.0172301	0.1779	0.19329	FALSE	TRUE	FALSE	OS1	0.020621	0.403403	OS1	399054	0.016	1.99e-07	GCST90274832.tsv.gz	GCST90274832.tsv.gz	12834	2	1	TRUE	NA	NA	0.0021028	12834	1.74955e-06	399054	TRUE	6.73364e-07	0.00202478	26.0347	yes	yes	GCST90274832.tsv.gz.csv
rs7125631	T	C	T	C	-0.0609	-0.00352372	0.6543	0.724371	FALSE	FALSE	FALSE	OS1	0.0182253	0.846691	OS1	399054	0.0128	1.96e-06	GCST90274832.tsv.gz	GCST90274832.tsv.gz	14288	2	1	TRUE	NA	NA	0.00158204	14288	9.3675e-08	399054	TRUE	3.52591e-06	0.0016778	24.0094	yes	yes	GCST90274832.tsv.gz.csv
rs7137828	T	C	T	C	-0.0622	-0.0551362	0.5235	0.586355	FALSE	FALSE	FALSE	OS1	0.0164839	0.000823247	OS1	399054	0.0133	2.92e-06	GCST90274832.tsv.gz	GCST90274832.tsv.gz	11337	2	1	TRUE	NA	NA	0.00192583	11337	2.80357e-05	399054	TRUE	5.0326e-05	0.00193015	21.9205	yes	yes	GCST90274832.tsv.gz.csv
rs72823987	A	G	A	G	-0.1005	-0.0215159	0.9271	0.94658	FALSE	FALSE	FALSE	OS1	0.0360385	0.550491	OS1	399054	0.0223	6.58e-06	GCST90274832.tsv.gz	GCST90274832.tsv.gz	14736	2	1	TRUE	NA	NA	0.00137659	14736	8.93214e-07	399054	TRUE	1.61824e-05	0.00136526	20.1433	yes	yes	GCST90274832.tsv.gz.csv
rs7304709	T	C	T	C	0.0537	-0.0165591	0.5862	0.611581	FALSE	FALSE	FALSE	OS1	0.0166485	0.319918	OS1	399054	0.0117	4.44e-06	GCST90274832.tsv.gz	GCST90274832.tsv.gz	14727	2	1	TRUE	NA	NA	0.00142857	14727	2.47909e-06	399054	TRUE	1.57101e-05	0.00139899	20.629	yes	yes	GCST90274832.tsv.gz.csv
rs73072534	T	C	T	C	-0.1306	0.100388	0.0469	0.0447751	FALSE	FALSE	FALSE	OS1	0.03806	0.00834872	OS1	399054	0.0294	8.91e-06	GCST90274832.tsv.gz	GCST90274832.tsv.gz	14288	2	1	TRUE	NA	NA	0.00137937	14288	1.74337e-05	399054	TRUE	0.000107398	0.00152485	21.8173	yes	yes	GCST90274832.tsv.gz.csv
rs75510105	A	G	A	G	0.1933	0.130167	0.0292	0.0125384	FALSE	FALSE	FALSE	OS1	0.0741645	0.079241	OS1	399054	0.0385	5.15e-07	GCST90274832.tsv.gz	GCST90274832.tsv.gz	14727	2	1	TRUE	NA	NA	0.00170901	14727	7.71928e-06	399054	TRUE	4.26597e-06	0.00211839	31.2595	yes	yes	GCST90274832.tsv.gz.csv
rs79045618	A	G	A	G	0.1619	-0.0390926	0.0521	0.0578688	FALSE	FALSE	FALSE	OS1	0.0348332	0.261744	OS1	399054	0.0324	5.83e-07	GCST90274832.tsv.gz	GCST90274832.tsv.gz	10714	2	1	TRUE	NA	NA	0.00232553	10714	3.15625e-06	399054	TRUE	2.05863e-06	0.00258895	27.8048	yes	yes	GCST90274832.tsv.gz.csv
rs7936674	A	G	A	G	-0.0546	0.031733	0.6468	0.562286	FALSE	FALSE	FALSE	OS1	0.0164344	0.0534971	OS1	399054	0.0123	9.04e-06	GCST90274832.tsv.gz	GCST90274832.tsv.gz	14288	2	1	TRUE	NA	NA	0.00137742	14288	9.34289e-06	399054	TRUE	6.29343e-05	0.00136209	19.4854	yes	yes	GCST90274832.tsv.gz.csv
rs7945680	T	G	T	G	0.061	0.00671425	0.5018	0.557675	FALSE	FALSE	FALSE	OS1	0.0164058	0.682348	OS1	399054	0.0114	8.75e-08	GCST90274832.tsv.gz	GCST90274832.tsv.gz	14728	2	1	TRUE	NA	NA	0.00194054	14728	4.1973e-07	399054	TRUE	2.27034e-07	0.00186048	27.4484	yes	yes	GCST90274832.tsv.gz.csv
rs7977146	A	C	A	C	0.0517	0.0179506	0.6026	0.665639	FALSE	FALSE	FALSE	OS1	0.0172687	0.298577	OS1	399054	0.0116	8.32e-06	GCST90274832.tsv.gz	GCST90274832.tsv.gz	14727	2	1	TRUE	NA	NA	0.00134718	14727	2.70775e-06	399054	TRUE	2.91944e-05	0.00128017	18.8747	yes	yes	GCST90274832.tsv.gz.csv
rs822335	T	C	T	C	-0.1295	-0.00192496	0.3471	0.352938	FALSE	FALSE	FALSE	OS1	0.017076	0.910245	OS1	399054	0.012	3.77e-27	GCST90274832.tsv.gz	GCST90274832.tsv.gz	14736	2	1	TRUE	NA	NA	0.00784219	14736	3.1845e-08	399054	TRUE	4.45789e-26	0.007601	112.851	yes	yes	GCST90274832.tsv.gz.csv
rs111827930	A	G	A	G	-0.061	0.0260924	0.2479	0.280975	FALSE	FALSE	FALSE	OS1	0.0181846	0.151326	OS1	399054	0.0138	9.86e-06	GCST90274831.tsv.gz	GCST90274831.tsv.gz	14288	2	1	TRUE	NA	NA	0.00136583	14288	5.15928e-06	399054	TRUE	4.59456e-05	0.00138753	19.8498	yes	yes	GCST90274831.tsv.gz.csv
rs114931601	A	G	A	G	0.1125	0.0809495	0.9343	0.934112	FALSE	FALSE	FALSE	OS1	0.0332799	0.0149996	OS1	399054	0.0254	9.46e-06	GCST90274831.tsv.gz	GCST90274831.tsv.gz	14288	2	1	TRUE	NA	NA	0.0013713	14288	1.48261e-05	399054	TRUE	9.67548e-05	0.00155377	22.2317	yes	yes	GCST90274831.tsv.gz.csv
rs116928468	A	G	A	G	-0.2566	0.0564406	0.019	0.0616289	FALSE	FALSE	FALSE	OS1	0.0339031	0.0959599	OS1	399054	0.0536	1.69e-06	GCST90274831.tsv.gz	GCST90274831.tsv.gz	11770	2	1	TRUE	NA	NA	0.00194373	11770	6.94499e-06	399054	TRUE	9.21678e-06	0.00245452	28.9558	yes	yes	GCST90274831.tsv.gz.csv
rs117867445	C	G	C	G	0.2926	-0.0135489	0.0172	0.00964881	FALSE	TRUE	FALSE	OS1	0.0852022	0.873653	OS1	399054	0.0621	2.46e-06	GCST90274831.tsv.gz	GCST90274831.tsv.gz	10471	2	1	TRUE	NA	NA	0.00211612	10471	6.3369e-08	399054	TRUE	3.7667e-06	0.00289449	30.3904	yes	yes	GCST90274831.tsv.gz.csv
rs200034863	A	G	A	G	0.3067	-0.0297595	0.9871	0.992922	FALSE	FALSE	FALSE	OS1	0.0990653	0.763869	OS1	399054	0.0678	6.08e-06	GCST90274831.tsv.gz	GCST90274831.tsv.gz	11273	2	1	TRUE	NA	NA	0.00181225	11273	2.26141e-07	399054	TRUE	1.03509e-05	0.00239557	27.0653	yes	yes	GCST90274831.tsv.gz.csv
rs2285179	A	G	A	G	-0.0663	0.0317708	0.5586	0.560876	FALSE	FALSE	FALSE	OS1	0.0164246	0.0530713	OS1	399054	0.0122	5.5e-08	GCST90274831.tsv.gz	GCST90274831.tsv.gz	14288	2	1	TRUE	NA	NA	0.002063	14288	9.37634e-06	399054	TRUE	6.42223e-07	0.00216766	31.0344	yes	yes	GCST90274831.tsv.gz.csv
rs2511241	T	C	T	C	0.177	0.0649775	0.9163	0.922472	FALSE	FALSE	FALSE	OS1	0.0304532	0.0328685	OS1	399054	0.0236	6.38e-14	GCST90274831.tsv.gz	GCST90274831.tsv.gz	13668	2	1	TRUE	NA	NA	0.00409918	13668	1.14084e-05	399054	TRUE	2.92614e-12	0.00480551	65.9892	yes	yes	GCST90274831.tsv.gz.csv
rs28444486	A	G	A	G	0.0636	-0.0227839	0.7378	0.747262	FALSE	FALSE	FALSE	OS1	0.0187247	0.223687	OS1	399054	0.0136	2.92e-06	GCST90274831.tsv.gz	GCST90274831.tsv.gz	14735	2	1	TRUE	NA	NA	0.00148218	14735	3.71018e-06	399054	TRUE	1.29124e-05	0.001565	23.0934	yes	yes	GCST90274831.tsv.gz.csv
rs3859189	A	G	A	G	0.1101	-0.00753621	0.5367	0.5586	FALSE	FALSE	FALSE	OS1	0.0164081	0.64602	OS1	399054	0.0117	4.95e-21	GCST90274831.tsv.gz	GCST90274831.tsv.gz	14729	2	1	TRUE	NA	NA	0.00597702	14729	5.2864e-07	399054	TRUE	5.95797e-20	0.00602835	89.318	yes	yes	GCST90274831.tsv.gz.csv
rs4598859	A	G	A	G	-0.0534	-0.0224921	0.494	0.40678	FALSE	FALSE	FALSE	OS1	0.0165923	0.175234	OS1	399054	0.0118	6.03e-06	GCST90274831.tsv.gz	GCST90274831.tsv.gz	14727	2	1	TRUE	NA	NA	0.00138886	14727	4.60485e-06	399054	TRUE	2.82314e-05	0.00142557	21.0216	yes	yes	GCST90274831.tsv.gz.csv
rs4818145	A	G	A	G	0.0619	-0.0149407	0.7439	0.839905	FALSE	FALSE	FALSE	OS1	0.0222777	0.502439	OS1	399054	0.0138	7.27e-06	GCST90274831.tsv.gz	GCST90274831.tsv.gz	14288	2	1	TRUE	NA	NA	0.00140638	14288	1.12712e-06	399054	TRUE	1.8568e-05	0.00145994	20.8872	yes	yes	GCST90274831.tsv.gz.csv
rs4823082	C	G	C	G	-0.159	-0.024198	0.0363	0.0342022	FALSE	TRUE	FALSE	OS1	0.0447072	0.588331	OS1	399054	0.0346	4.32e-06	GCST90274831.tsv.gz	GCST90274831.tsv.gz	14724	2	1	TRUE	NA	NA	0.00143236	14724	7.34132e-07	399054	TRUE	1.03578e-05	0.00176878	26.0861	yes	yes	GCST90274831.tsv.gz.csv
rs559651	T	C	T	C	-0.0594	0.0096219	0.6496	0.624539	FALSE	FALSE	FALSE	OS1	0.0167974	0.566766	OS1	399054	0.0125	2.01e-06	GCST90274831.tsv.gz	GCST90274831.tsv.gz	14715	2	1	TRUE	NA	NA	0.00153245	14715	8.22257e-07	399054	TRUE	5.17937e-06	0.00160625	23.6708	yes	yes	GCST90274831.tsv.gz.csv
rs61897429	A	G	A	G	-0.0847	0.014373	0.139	0.140552	FALSE	FALSE	FALSE	OS1	0.0234058	0.539162	OS1	399054	0.017	6.28e-07	GCST90274831.tsv.gz	GCST90274831.tsv.gz	14735	2	1	TRUE	NA	NA	0.00168208	14735	9.4497e-07	399054	TRUE	1.79308e-06	0.00171718	25.3427	yes	yes	GCST90274831.tsv.gz.csv
rs653178	T	C	T	C	-0.0728	-0.0562487	0.5224	0.585101	FALSE	FALSE	FALSE	OS1	0.0164671	0.000635902	OS1	399054	0.0132	3.48e-08	GCST90274831.tsv.gz	GCST90274831.tsv.gz	11785	2	1	TRUE	NA	NA	0.00257478	11785	2.92381e-05	399054	TRUE	1.20708e-06	0.0026446	31.244	yes	yes	GCST90274831.tsv.gz.csv
rs6932879	T	C	T	C	-0.162	0.0128884	0.0307	0.0490498	FALSE	FALSE	FALSE	OS1	0.0378673	0.733588	OS1	399054	0.0356	5.35e-06	GCST90274831.tsv.gz	GCST90274831.tsv.gz	14728	2	1	TRUE	NA	NA	0.00140422	14728	2.90295e-07	399054	TRUE	1.06541e-05	0.00156191	23.0367	yes	yes	GCST90274831.tsv.gz.csv
rs7007281	A	T	A	T	0.1155	0.0141085	0.9154	0.934094	FALSE	TRUE	FALSE	OS1	0.0329723	0.66873	OS1	399054	0.0243	2e-06	GCST90274831.tsv.gz	GCST90274831.tsv.gz	11775	2	1	TRUE	NA	NA	0.00191528	11775	4.58811e-07	399054	TRUE	4.01963e-06	0.00206621	24.3759	yes	yes	GCST90274831.tsv.gz.csv
rs7102957	T	C	T	C	-0.0803	-0.0271084	0.8631	0.80503	FALSE	FALSE	FALSE	OS1	0.0206139	0.188492	OS1	399054	0.0173	3.46e-06	GCST90274831.tsv.gz	GCST90274831.tsv.gz	14288	2	1	TRUE	NA	NA	0.00150582	14288	4.33367e-06	399054	TRUE	1.59656e-05	0.00152379	21.8021	yes	yes	GCST90274831.tsv.gz.csv
rs76036744	T	C	T	C	0.1893	-0.00291166	0.9776	0.992072	FALSE	FALSE	FALSE	OS1	0.092999	0.975024	OS1	399054	0.0419	6.25e-06	GCST90274831.tsv.gz	GCST90274831.tsv.gz	14248	2	1	TRUE	NA	NA	0.00143073	14248	2.45638e-09	399054	TRUE	9.322e-06	0.00156942	22.3932	yes	yes	GCST90274831.tsv.gz.csv
rs76275710	A	G	A	G	0.2665	0.0513499	0.0176	0.0282497	FALSE	FALSE	FALSE	OS1	0.0497825	0.302313	OS1	399054	0.0525	3.85e-07	GCST90274831.tsv.gz	GCST90274831.tsv.gz	14735	2	1	TRUE	NA	NA	0.00174593	14735	2.66621e-06	399054	TRUE	1.67817e-06	0.00245598	36.2731	yes	yes	GCST90274831.tsv.gz.csv
rs7714366	A	G	A	G	0.0619	-0.00155011	0.7535	0.728746	FALSE	FALSE	FALSE	OS1	0.0183043	0.932511	OS1	399054	0.0137	6.24e-06	GCST90274831.tsv.gz	GCST90274831.tsv.gz	14734	2	1	TRUE	NA	NA	0.00138381	14734	1.79717e-08	399054	TRUE	9.87287e-06	0.00142335	20.9987	yes	yes	GCST90274831.tsv.gz.csv
rs80303768	A	G	A	G	-0.152	-0.0143053	0.0371	0.0121533	FALSE	FALSE	FALSE	OS1	0.0746303	0.847992	OS1	399054	0.0327	3.35e-06	GCST90274831.tsv.gz	GCST90274831.tsv.gz	14722	2	1	TRUE	NA	NA	0.00146571	14722	9.20734e-08	399054	TRUE	5.96945e-06	0.00165072	24.3387	yes	yes	GCST90274831.tsv.gz.csv
rs9264931	T	C	T	C	-0.1048	0.0632121	0.8812	0.938929	FALSE	FALSE	FALSE	OS1	0.0341228	0.0639558	OS1	399054	0.0191	4.09e-08	GCST90274831.tsv.gz	GCST90274831.tsv.gz	14736	2	1	TRUE	NA	NA	0.00203915	14736	8.59959e-06	399054	TRUE	4.73443e-07	0.00229955	33.9597	yes	yes	GCST90274831.tsv.gz.csv
rs10142466	A	G	A	G	0.057	0.0136866	0.49	0.513266	FALSE	FALSE	FALSE	OS1	0.0162447	0.399494	OS1	399054	0.0109	1.7e-07	GCST90274830.tsv.gz	GCST90274830.tsv.gz	14721	2	1	TRUE	NA	NA	0.00185444	14721	1.77884e-06	399054	TRUE	6.52998e-07	0.00162385	23.9403	yes	yes	GCST90274830.tsv.gz.csv
rs112635299	T	G	T	G	0.2618	0.250367	0.0205	0.0202098	FALSE	FALSE	FALSE	OS1	0.0544298	4.22854e-06	OS1	399054	0.0433	1.48e-09	GCST90274830.tsv.gz	GCST90274830.tsv.gz	14733	2	1	TRUE	NA	NA	0.00247545	14733	5.30186e-05	399054	TRUE	4.03971e-07	0.0027525	40.659	yes	yes	GCST90274830.tsv.gz.csv
rs114165349	C	G	C	G	-0.1948	-0.0273861	0.0337	0.0376317	FALSE	TRUE	FALSE	OS1	0.0427932	0.522197	OS1	399054	0.034	1.01e-08	GCST90274830.tsv.gz	GCST90274830.tsv.gz	14727	2	1	TRUE	NA	NA	0.00222432	14727	1.02632e-06	399054	TRUE	3.72223e-08	0.00247144	36.4821	yes	yes	GCST90274830.tsv.gz.csv
rs114805200	C	G	C	G	-0.2032	-0.170241	0.9827	0.992769	FALSE	TRUE	FALSE	OS1	0.101574	0.0937325	OS1	399054	0.0455	7.97e-06	GCST90274830.tsv.gz	GCST90274830.tsv.gz	14285	2	1	TRUE	NA	NA	0.00139444	14285	7.03932e-06	399054	TRUE	4.59398e-05	0.00140393	20.0805	yes	yes	GCST90274830.tsv.gz.csv
rs1230164	C	G	C	G	-0.0671	0.0125642	0.7288	0.751677	FALSE	TRUE	FALSE	OS1	0.018884	0.505833	OS1	399054	0.0129	1.98e-07	GCST90274830.tsv.gz	GCST90274830.tsv.gz	14285	2	1	TRUE	NA	NA	0.00189071	14285	1.10931e-06	399054	TRUE	6.18247e-07	0.00177981	25.4663	yes	yes	GCST90274830.tsv.gz.csv
rs12637074	T	C	T	C	-0.0712	-0.0127716	0.8414	0.746195	FALSE	FALSE	FALSE	OS1	0.0187257	0.495215	OS1	399054	0.0158	6.6e-06	GCST90274830.tsv.gz	GCST90274830.tsv.gz	14708	2	1	TRUE	NA	NA	0.00137896	14708	1.16569e-06	399054	TRUE	1.7408e-05	0.00135299	19.9241	yes	yes	GCST90274830.tsv.gz.csv
rs138408096	A	G	A	G	-0.2007	-0.0565953	0.0206	0.0127437	FALSE	FALSE	FALSE	OS1	0.0744056	0.446877	OS1	399054	0.0423	2.09e-06	GCST90274830.tsv.gz	GCST90274830.tsv.gz	14721	2	1	TRUE	NA	NA	0.00152712	14721	1.44984e-06	399054	TRUE	6.33975e-06	0.00162537	23.9628	yes	yes	GCST90274830.tsv.gz.csv
rs138557324	T	C	T	C	-0.2253	0.0849572	0.0196	0.00488665	FALSE	FALSE	FALSE	OS1	0.116853	0.467198	OS1	399054	0.0473	1.91e-06	GCST90274830.tsv.gz	GCST90274830.tsv.gz	14285	2	1	TRUE	NA	NA	0.00158596	14285	1.32462e-06	399054	TRUE	5.52885e-06	0.0019508	27.9177	yes	yes	GCST90274830.tsv.gz.csv
rs1437633	A	C	A	C	-0.079	-0.0246263	0.2072	0.151152	FALSE	FALSE	FALSE	OS1	0.0228233	0.280589	OS1	399054	0.0147	7.69e-08	GCST90274830.tsv.gz	GCST90274830.tsv.gz	12851	2	1	TRUE	NA	NA	0.00224272	12851	2.9175e-06	399054	TRUE	3.45224e-07	0.0020504	26.3997	yes	yes	GCST90274830.tsv.gz.csv
rs17396131	A	G	A	G	0.0562	-0.00902376	0.3327	0.34292	FALSE	FALSE	FALSE	OS1	0.0172527	0.600951	OS1	399054	0.0125	6.92e-06	GCST90274830.tsv.gz	GCST90274830.tsv.gz	14285	2	1	TRUE	NA	NA	0.00141325	14285	6.85537e-07	399054	TRUE	1.56581e-05	0.00140242	20.0588	yes	yes	GCST90274830.tsv.gz.csv
rs17600346	T	C	T	C	-0.1569	0.0840351	0.9631	0.953758	FALSE	FALSE	FALSE	OS1	0.038656	0.0297112	OS1	399054	0.0299	1.54e-07	GCST90274830.tsv.gz	GCST90274830.tsv.gz	14723	2	1	TRUE	NA	NA	0.00186704	14723	1.18428e-05	399054	TRUE	2.12147e-06	0.00174974	25.8031	yes	yes	GCST90274830.tsv.gz.csv
rs2247769	T	C	T	C	-0.1705	0.0310561	0.5577	0.595797	FALSE	FALSE	FALSE	OS1	0.0166628	0.0623505	OS1	399054	0.0114	1.42e-50	GCST90274830.tsv.gz	GCST90274830.tsv.gz	14285	2	1	TRUE	NA	NA	0.0154195	14285	8.70492e-06	399054	TRUE	1.88364e-46	0.0143416	207.821	yes	yes	GCST90274830.tsv.gz.csv
rs271665	T	C	T	C	-0.0672	-0.0302707	0.748	0.6806	FALSE	FALSE	FALSE	OS1	0.0174649	0.0830539	OS1	399054	0.0129	1.9e-07	GCST90274830.tsv.gz	GCST90274830.tsv.gz	14710	2	1	TRUE	NA	NA	0.00184164	14710	7.52801e-06	399054	TRUE	1.68985e-06	0.00170244	25.0821	yes	yes	GCST90274830.tsv.gz.csv
rs28454196	C	G	C	G	-0.2242	0.0152898	0.9758	0.97658	FALSE	TRUE	FALSE	OS1	0.0532481	0.774004	OS1	399054	0.0486	3.97e-06	GCST90274830.tsv.gz	GCST90274830.tsv.gz	14285	2	1	TRUE	NA	NA	0.00148776	14285	2.06617e-07	399054	TRUE	7.53071e-06	0.00237398	33.9883	yes	yes	GCST90274830.tsv.gz.csv
rs376613127	A	G	A	G	-0.2692	0.00340885	0.0133	0.0122329	FALSE	FALSE	FALSE	OS1	0.074241	0.963377	OS1	399054	0.0568	2.14e-06	GCST90274830.tsv.gz	GCST90274830.tsv.gz	13154	2	1	TRUE	NA	NA	0.00170498	13154	5.28322e-09	399054	TRUE	3.26324e-06	0.00190203	25.0631	yes	yes	GCST90274830.tsv.gz.csv
rs55784633	A	C	A	C	-0.076	0.0239424	0.8345	0.826585	FALSE	FALSE	FALSE	OS1	0.0214281	0.263851	OS1	399054	0.0167	5.34e-06	GCST90274830.tsv.gz	GCST90274830.tsv.gz	11760	2	1	TRUE	NA	NA	0.00175831	11760	3.12851e-06	399054	TRUE	1.7487e-05	0.00159544	18.7892	yes	yes	GCST90274830.tsv.gz.csv
rs61968587	A	G	A	G	-0.2671	0.182084	0.9843	0.993892	FALSE	FALSE	FALSE	OS1	0.106517	0.0873695	OS1	399054	0.0567	2.47e-06	GCST90274830.tsv.gz	GCST90274830.tsv.gz	13798	2	1	TRUE	NA	NA	0.00160594	13798	7.32273e-06	399054	TRUE	1.57806e-05	0.00220498	30.4871	yes	yes	GCST90274830.tsv.gz.csv
rs6506157	A	G	A	G	0.0642	-0.0074441	0.7937	0.787817	FALSE	FALSE	FALSE	OS1	0.0201565	0.711892	OS1	399054	0.0144	8.26e-06	GCST90274830.tsv.gz	GCST90274830.tsv.gz	14285	2	1	TRUE	NA	NA	0.0013897	14285	3.41794e-07	399054	TRUE	1.62656e-05	0.00134976	19.3046	yes	yes	GCST90274830.tsv.gz.csv
rs6985207	A	C	A	C	0.0522	0.00416119	0.5556	0.589509	FALSE	FALSE	FALSE	OS1	0.0165965	0.802025	OS1	399054	0.0114	4.67e-06	GCST90274830.tsv.gz	GCST90274830.tsv.gz	14285	2	1	TRUE	NA	NA	0.0014658	14285	1.57533e-07	399054	TRUE	8.53602e-06	0.00134557	19.2447	yes	yes	GCST90274830.tsv.gz.csv
rs704	A	G	A	G	-0.1404	0.0277653	0.4726	0.419144	FALSE	FALSE	FALSE	OS1	0.0164532	0.0914998	OS1	399054	0.0111	1.14e-36	GCST90274830.tsv.gz	GCST90274830.tsv.gz	14733	2	1	TRUE	NA	NA	0.010744	14733	7.13627e-06	399054	TRUE	1.34261e-33	0.00982648	146.19	yes	yes	GCST90274830.tsv.gz.csv
rs74111611	T	C	T	C	-0.1471	-0.0256099	0.9603	0.978108	FALSE	FALSE	FALSE	OS1	0.0557296	0.645848	OS1	399054	0.0298	7.96e-07	GCST90274830.tsv.gz	GCST90274830.tsv.gz	14732	2	1	TRUE	NA	NA	0.00165148	14732	5.29193e-07	399054	TRUE	1.9418e-06	0.00164988	24.3429	yes	yes	GCST90274830.tsv.gz.csv
rs74627924	A	G	A	G	-0.0827	0.0642543	0.8883	0.891063	FALSE	FALSE	FALSE	OS1	0.0261796	0.0141133	OS1	399054	0.0183	6.21e-06	GCST90274830.tsv.gz	GCST90274830.tsv.gz	14710	2	1	TRUE	NA	NA	0.0013866	14710	1.50953e-05	399054	TRUE	7.0623e-05	0.00135723	19.9893	yes	yes	GCST90274830.tsv.gz.csv
rs75064915	A	T	A	T	-0.1311	0.012362	0.0452	0.030156	FALSE	TRUE	FALSE	OS1	0.0474483	0.794451	OS1	399054	0.0295	8.83e-06	GCST90274830.tsv.gz	GCST90274830.tsv.gz	14730	2	1	TRUE	NA	NA	0.00133917	14730	1.70101e-07	399054	TRUE	1.60334e-05	0.0014835	21.8814	yes	yes	GCST90274830.tsv.gz.csv
rs7703177	T	C	T	C	0.053	0.00250169	0.5883	0.599854	FALSE	FALSE	FALSE	OS1	0.0166437	0.880521	OS1	399054	0.0117	5.9e-06	GCST90274830.tsv.gz	GCST90274830.tsv.gz	14285	2	1	TRUE	NA	NA	0.00143462	14285	5.66158e-08	399054	TRUE	9.78802e-06	0.0013607	19.4613	yes	yes	GCST90274830.tsv.gz.csv
rs77507094	A	G	A	G	0.1965	-0.0119564	0.9791	0.963351	FALSE	FALSE	FALSE	OS1	0.0437575	0.784668	OS1	399054	0.0429	4.64e-06	GCST90274830.tsv.gz	GCST90274830.tsv.gz	14726	2	1	TRUE	NA	NA	0.00142287	14726	1.87097e-07	399054	TRUE	8.7717e-06	0.00158026	23.3046	yes	yes	GCST90274830.tsv.gz.csv
rs928835	A	T	A	T	0.1047	0.00591185	0.934	0.956226	FALSE	TRUE	FALSE	OS1	0.0401894	0.883053	OS1	399054	0.0237	9.97e-06	GCST90274830.tsv.gz	GCST90274830.tsv.gz	14717	2	1	TRUE	NA	NA	0.00132453	14717	5.42243e-08	399054	TRUE	1.63539e-05	0.00135149	19.9142	yes	yes	GCST90274830.tsv.gz.csv
rs9946923	T	C	T	C	0.172	0.0640796	0.9707	0.989337	FALSE	FALSE	FALSE	OS1	0.0798989	0.422548	OS1	399054	0.0376	4.77e-06	GCST90274830.tsv.gz	GCST90274830.tsv.gz	13230	2	1	TRUE	NA	NA	0.00157943	13230	1.61186e-06	399054	TRUE	1.32775e-05	0.00168283	22.298	yes	yes	GCST90274830.tsv.gz.csv
rs1009409	T	G	T	G	0.0552	-0.0169864	0.3857	0.387729	FALSE	FALSE	FALSE	OS1	0.0167544	0.310657	OS1	399054	0.0121	5.07e-06	GCST90274829.tsv.gz	GCST90274829.tsv.gz	14295	2	1	TRUE	NA	NA	0.00145396	14295	2.57581e-06	399054	TRUE	1.7655e-05	0.0014439	20.6676	yes	yes	GCST90274829.tsv.gz.csv
rs10121142	A	T	A	T	-0.0633	0.0181345	0.263	0.319542	FALSE	TRUE	FALSE	OS1	0.0174209	0.297893	OS1	399054	0.0139	5.26e-06	GCST90274829.tsv.gz	GCST90274829.tsv.gz	12844	2	1	TRUE	NA	NA	0.00161229	12844	2.71543e-06	399054	TRUE	1.72946e-05	0.00155332	19.9788	yes	yes	GCST90274829.tsv.gz.csv
rs1017982	A	G	A	G	0.0623	0.00623642	0.2606	0.267433	FALSE	FALSE	FALSE	OS1	0.0185316	0.736472	OS1	399054	0.014	8.59e-06	GCST90274829.tsv.gz	GCST90274829.tsv.gz	14296	2	1	TRUE	NA	NA	0.00138345	14296	2.83802e-07	399054	TRUE	1.64258e-05	0.00149575	21.4123	yes	yes	GCST90274829.tsv.gz.csv
rs10780690	T	G	T	G	0.0557	-0.00717902	0.5265	0.532683	FALSE	FALSE	FALSE	OS1	0.0163236	0.660087	OS1	399054	0.012	3.46e-06	GCST90274829.tsv.gz	GCST90274829.tsv.gz	14296	2	1	TRUE	NA	NA	0.00150501	14296	4.84695e-07	399054	TRUE	7.54788e-06	0.00154689	22.1455	yes	yes	GCST90274829.tsv.gz.csv
rs111981019	A	C	A	C	-0.2188	-0.00968375	0.9635	0.957585	FALSE	FALSE	FALSE	OS1	0.0409406	0.81302	OS1	399054	0.0495	9.86e-06	GCST90274829.tsv.gz	GCST90274829.tsv.gz	12800	2	1	TRUE	NA	NA	0.00152433	12800	1.402e-07	399054	TRUE	1.64725e-05	0.0033672	43.2391	yes	yes	GCST90274829.tsv.gz.csv
rs11225042	A	C	A	C	-0.0973	0.0116358	0.8737	0.846787	FALSE	FALSE	FALSE	OS1	0.0226349	0.607207	OS1	399054	0.0203	1.64e-06	GCST90274829.tsv.gz	GCST90274829.tsv.gz	12412	2	1	TRUE	NA	NA	0.00184782	12412	6.62225e-07	399054	TRUE	3.66806e-06	0.0020894	25.9837	yes	yes	GCST90274829.tsv.gz.csv
rs112418830	T	C	T	C	0.1366	-0.0593597	0.0567	0.0731724	FALSE	FALSE	FALSE	OS1	0.0312358	0.0573839	OS1	399054	0.0263	2.06e-07	GCST90274829.tsv.gz	GCST90274829.tsv.gz	14296	2	1	TRUE	NA	NA	0.00188372	14296	9.04992e-06	399054	TRUE	2.05273e-06	0.00199602	28.5881	yes	yes	GCST90274829.tsv.gz.csv
rs113313831	T	C	T	C	-0.0827	0.0123725	0.1667	0.275029	FALSE	FALSE	FALSE	OS1	0.0182534	0.497887	OS1	399054	0.0187	9.76e-06	GCST90274829.tsv.gz	GCST90274829.tsv.gz	12412	2	1	TRUE	NA	NA	0.00157352	12412	1.15132e-06	399054	TRUE	2.27302e-05	0.00190011	23.6252	yes	yes	GCST90274829.tsv.gz.csv
rs116906009	T	C	T	C	-0.1839	-0.0134879	0.9745	0.992844	FALSE	FALSE	FALSE	OS1	0.0979512	0.890477	OS1	399054	0.041	7.28e-06	GCST90274829.tsv.gz	GCST90274829.tsv.gz	14727	2	1	TRUE	NA	NA	0.00136442	14727	4.7516e-08	399054	TRUE	1.19932e-05	0.0016808	24.7914	yes	yes	GCST90274829.tsv.gz.csv
rs11756802	A	T	A	T	-0.1414	0.00894556	0.0444	0.0627724	FALSE	TRUE	FALSE	OS1	0.033772	0.791101	OS1	399054	0.0319	9.31e-06	GCST90274829.tsv.gz	GCST90274829.tsv.gz	14296	2	1	TRUE	NA	NA	0.00137267	14296	1.75821e-07	399054	TRUE	1.67072e-05	0.00169663	24.2929	yes	yes	GCST90274829.tsv.gz.csv
rs12517801	A	G	A	G	-0.0555	0.00459543	0.3609	0.459657	FALSE	FALSE	FALSE	OS1	0.0163876	0.779155	OS1	399054	0.0121	4.5e-06	GCST90274829.tsv.gz	GCST90274829.tsv.gz	14726	2	1	TRUE	NA	NA	0.00142682	14726	1.97057e-07	399054	TRUE	8.57454e-06	0.00142093	20.9515	yes	yes	GCST90274829.tsv.gz.csv
rs145686993	C	G	C	G	-0.2464	-0.0301334	0.0161	0.01298	FALSE	TRUE	FALSE	OS1	0.0720634	0.675837	OS1	399054	0.0539	4.84e-06	GCST90274829.tsv.gz	GCST90274829.tsv.gz	14257	2	1	TRUE	NA	NA	0.00146386	14257	4.38164e-07	399054	TRUE	1.01949e-05	0.00192348	27.4721	yes	yes	GCST90274829.tsv.gz.csv
rs146532158	T	C	T	C	-0.1859	-0.0128944	0.0249	0.0252831	FALSE	FALSE	FALSE	OS1	0.0525138	0.806036	OS1	399054	0.0386	1.46e-06	GCST90274829.tsv.gz	GCST90274829.tsv.gz	14741	2	1	TRUE	NA	NA	0.00157121	14741	1.51087e-07	399054	TRUE	2.84398e-06	0.00167818	24.7762	yes	yes	GCST90274829.tsv.gz.csv
rs17537796	A	C	A	C	-0.2571	-0.0224315	0.9866	0.982949	FALSE	FALSE	FALSE	OS1	0.0628037	0.720966	OS1	399054	0.0553	3.33e-06	GCST90274829.tsv.gz	GCST90274829.tsv.gz	14254	2	1	TRUE	NA	NA	0.00151433	14254	3.19681e-07	399054	TRUE	6.77324e-06	0.00174775	24.9526	yes	yes	GCST90274829.tsv.gz.csv
rs185208766	T	C	T	C	0.3291	-0.123861	0.0142	0.001589	FALSE	FALSE	FALSE	OS1	0.218591	0.570964	OS1	399054	0.0722	5.16e-06	GCST90274829.tsv.gz	GCST90274829.tsv.gz	9893	2	1	TRUE	NA	NA	0.00209619	9893	8.0459e-07	399054	TRUE	1.02045e-05	0.00303224	30.0831	yes	yes	GCST90274829.tsv.gz.csv
rs188129302	T	C	T	C	-0.2607	-0.0043049	0.018	0.0398435	FALSE	FALSE	FALSE	OS1	0.0414399	0.917262	OS1	399054	0.0577	6.24e-06	GCST90274829.tsv.gz	GCST90274829.tsv.gz	12412	2	1	TRUE	NA	NA	0.00164227	12412	2.70433e-08	399054	TRUE	9.41866e-06	0.00240268	29.8891	yes	yes	GCST90274829.tsv.gz.csv
rs2034246	A	C	A	C	0.0582	0.00985641	0.5677	0.589886	FALSE	FALSE	FALSE	OS1	0.0165548	0.551588	OS1	399054	0.012	1.23e-06	GCST90274829.tsv.gz	GCST90274829.tsv.gz	14296	2	1	TRUE	NA	NA	0.00164292	14296	8.883e-07	399054	TRUE	3.26788e-06	0.00166257	23.8044	yes	yes	GCST90274829.tsv.gz.csv
rs2107473	A	G	A	G	-0.2393	0.00296105	0.0175	0.015354	FALSE	FALSE	FALSE	OS1	0.0686781	0.96561	OS1	399054	0.0507	2.36e-06	GCST90274829.tsv.gz	GCST90274829.tsv.gz	13394	2	1	TRUE	NA	NA	0.00166074	13394	4.65828e-09	399054	TRUE	3.59642e-06	0.00196918	26.4233	yes	yes	GCST90274829.tsv.gz.csv
rs2213143	T	C	T	C	-0.1139	-0.00305245	0.0687	0.0731759	FALSE	FALSE	FALSE	OS1	0.0314416	0.92266	OS1	399054	0.0253	6.73e-06	GCST90274829.tsv.gz	GCST90274829.tsv.gz	14296	2	1	TRUE	NA	NA	0.00141592	14296	2.36188e-08	399054	TRUE	1.06174e-05	0.00166006	23.7684	yes	yes	GCST90274829.tsv.gz.csv
rs255889	A	G	A	G	-0.0937	-0.0369492	0.9203	0.916246	FALSE	FALSE	FALSE	OS1	0.0293938	0.208738	OS1	399054	0.0212	9.88e-06	GCST90274829.tsv.gz	GCST90274829.tsv.gz	14731	2	1	TRUE	NA	NA	0.00132452	14731	3.95975e-06	399054	TRUE	4.09282e-05	0.00128794	18.9946	yes	yes	GCST90274829.tsv.gz.csv
rs2846299	A	G	A	G	0.0582	-0.0322291	0.3022	0.299162	FALSE	FALSE	FALSE	OS1	0.0177825	0.069923	OS1	399054	0.0125	3.22e-06	GCST90274829.tsv.gz	GCST90274829.tsv.gz	14721	2	1	TRUE	NA	NA	0.00147065	14721	8.23147e-06	399054	TRUE	2.34374e-05	0.00142857	21.0572	yes	yes	GCST90274829.tsv.gz.csv
rs28735437	C	G	C	G	-0.1168	-0.0246215	0.1435	0.112798	FALSE	TRUE	FALSE	OS1	0.0256859	0.337779	OS1	399054	0.0164	1.06e-12	GCST90274829.tsv.gz	GCST90274829.tsv.gz	14737	2	1	TRUE	NA	NA	0.00343048	14737	2.30255e-06	399054	TRUE	9.83621e-12	0.00335347	49.5797	yes	yes	GCST90274829.tsv.gz.csv
rs3218587	A	G	A	G	0.1364	0.037575	0.0429	0.0229009	FALSE	FALSE	FALSE	OS1	0.055377	0.497436	OS1	399054	0.0294	3.49e-06	GCST90274829.tsv.gz	GCST90274829.tsv.gz	14744	2	1	TRUE	NA	NA	0.00145795	14744	1.15374e-06	399054	TRUE	9.56691e-06	0.00152782	22.5576	yes	yes	GCST90274829.tsv.gz.csv
rs5751454	T	C	T	C	0.1823	0.00829448	0.0287	0.0379944	FALSE	FALSE	FALSE	OS1	0.0427111	0.84602	OS1	399054	0.0398	4.64e-06	GCST90274829.tsv.gz	GCST90274829.tsv.gz	13680	2	1	TRUE	NA	NA	0.00153151	13680	9.45077e-08	399054	TRUE	7.9249e-06	0.00185284	25.3902	yes	yes	GCST90274829.tsv.gz.csv
rs58399805	A	T	A	T	0.1106	0.074555	0.0799	0.0972982	FALSE	TRUE	FALSE	OS1	0.0269889	0.00573733	OS1	399054	0.022	4.98e-07	GCST90274829.tsv.gz	GCST90274829.tsv.gz	14737	2	1	TRUE	NA	NA	0.00171226	14737	1.91225e-05	399054	TRUE	1.01427e-05	0.00179855	26.5494	yes	yes	GCST90274829.tsv.gz.csv
rs7250584	T	C	T	C	-0.117	-0.00332118	0.0529	0.0451207	FALSE	FALSE	FALSE	OS1	0.039488	0.932972	OS1	399054	0.026	6.8e-06	GCST90274829.tsv.gz	GCST90274829.tsv.gz	14743	2	1	TRUE	NA	NA	0.00137184	14743	1.77266e-08	399054	TRUE	1.07213e-05	0.00137168	20.2477	yes	yes	GCST90274829.tsv.gz.csv
rs72652073	C	G	C	G	0.058	-0.0287119	0.3811	0.378328	FALSE	TRUE	FALSE	OS1	0.0168515	0.0884138	OS1	399054	0.0125	3.48e-06	GCST90274829.tsv.gz	GCST90274829.tsv.gz	14296	2	1	TRUE	NA	NA	0.00150393	14296	7.27468e-06	399054	TRUE	2.22589e-05	0.00158688	22.719	yes	yes	GCST90274829.tsv.gz.csv
rs73166403	T	C	T	C	-0.092	-0.00496284	0.1114	0.111946	FALSE	FALSE	FALSE	OS1	0.0259192	0.848154	OS1	399054	0.02	4.22e-06	GCST90274829.tsv.gz	GCST90274829.tsv.gz	14296	2	1	TRUE	NA	NA	0.00147815	14296	9.1873e-08	399054	TRUE	7.36385e-06	0.0016757	23.9927	yes	yes	GCST90274829.tsv.gz.csv
rs77065501	T	C	T	C	0.326	-0.0267939	0.0135	0.0158703	FALSE	FALSE	FALSE	OS1	0.0649608	0.68	OS1	399054	0.0721	6.14e-06	GCST90274829.tsv.gz	GCST90274829.tsv.gz	10754	2	1	TRUE	NA	NA	0.0018978	10754	4.26324e-07	399054	TRUE	1.11609e-05	0.00283071	30.5222	yes	yes	GCST90274829.tsv.gz.csv
rs77109322	T	C	T	C	0.1398	0.00294233	0.0423	0.0551964	FALSE	FALSE	FALSE	OS1	0.0357414	0.93439	OS1	399054	0.0313	7.95e-06	GCST90274829.tsv.gz	GCST90274829.tsv.gz	14744	2	1	TRUE	NA	NA	0.00135139	14744	1.69828e-08	399054	TRUE	1.24531e-05	0.00158349	23.3808	yes	yes	GCST90274829.tsv.gz.csv
rs79759094	A	G	A	G	-0.1163	-0.0416884	0.0638	0.0606543	FALSE	FALSE	FALSE	OS1	0.0340897	0.221367	OS1	399054	0.0251	3.6e-06	GCST90274829.tsv.gz	GCST90274829.tsv.gz	14728	2	1	TRUE	NA	NA	0.00145578	14728	3.7476e-06	399054	TRUE	1.57221e-05	0.00161577	23.8323	yes	yes	GCST90274829.tsv.gz.csv
rs871910	T	C	T	C	-0.0632	0.0160658	0.2256	0.225503	FALSE	FALSE	FALSE	OS1	0.0195344	0.41083	OS1	399054	0.0141	7.39e-06	GCST90274829.tsv.gz	GCST90274829.tsv.gz	14296	2	1	TRUE	NA	NA	0.00140356	14296	1.69502e-06	399054	TRUE	2.13798e-05	0.00139562	19.9769	yes	yes	GCST90274829.tsv.gz.csv
rs10412462	A	C	A	C	-0.1731	0.00271384	0.0363	0.056125	FALSE	FALSE	FALSE	OS1	0.0351988	0.938544	OS1	399054	0.0366	2.25e-06	GCST90274828.tsv.gz	GCST90274828.tsv.gz	11790	2	1	TRUE	NA	NA	0.00189395	11790	1.48965e-08	399054	TRUE	3.37713e-06	0.00209639	24.7642	yes	yes	GCST90274828.tsv.gz.csv
rs113580784	A	G	A	G	-0.2288	0.0425155	0.0208	0.0468132	FALSE	FALSE	FALSE	OS1	0.0383842	0.268022	OS1	399054	0.0495	3.8e-06	GCST90274828.tsv.gz	GCST90274828.tsv.gz	11768	2	1	TRUE	NA	NA	0.00181253	11768	3.07439e-06	399054	TRUE	1.26229e-05	0.00213244	25.1439	yes	yes	GCST90274828.tsv.gz.csv
rs117216753	T	C	T	C	0.2114	0.0617437	0.0291	0.0323616	FALSE	FALSE	FALSE	OS1	0.0469055	0.188059	OS1	399054	0.0475	8.57e-06	GCST90274828.tsv.gz	GCST90274828.tsv.gz	9339	2	1	TRUE	NA	NA	0.00211687	9339	4.34217e-06	399054	TRUE	2.68636e-05	0.00252527	23.6381	yes	yes	GCST90274828.tsv.gz.csv
rs11766761	T	C	T	C	0.0729	-0.0323685	0.8184	0.780028	FALSE	FALSE	FALSE	OS1	0.0197358	0.100987	OS1	399054	0.0165	9.95e-06	GCST90274828.tsv.gz	GCST90274828.tsv.gz	11783	2	1	TRUE	NA	NA	0.00165419	11783	6.74067e-06	399054	TRUE	4.59606e-05	0.00157967	18.6395	yes	yes	GCST90274828.tsv.gz.csv
rs140212763	T	G	T	G	-0.1599	-0.0242988	0.9347	0.93115	FALSE	FALSE	FALSE	OS1	0.0339493	0.474154	OS1	399054	0.0358	7.95e-06	GCST90274828.tsv.gz	GCST90274828.tsv.gz	8783	2	1	TRUE	NA	NA	0.00226674	8783	1.28374e-06	399054	TRUE	1.62371e-05	0.00312113	27.4925	yes	yes	GCST90274828.tsv.gz.csv
rs143131035	T	C	T	C	-0.4361	0.0776563	0.0118	0.0159012	FALSE	FALSE	FALSE	OS1	0.0663922	0.242138	OS1	399054	0.0867	4.91e-07	GCST90274828.tsv.gz	GCST90274828.tsv.gz	7585	2	1	TRUE	NA	NA	0.00332542	7585	3.42837e-06	399054	TRUE	1.43513e-06	0.00443536	33.7832	yes	yes	GCST90274828.tsv.gz.csv
rs148658700	A	T	A	T	-0.3205	0.0542302	0.0145	0.0191414	FALSE	TRUE	FALSE	OS1	0.0596841	0.363551	OS1	399054	0.0713	6.95e-06	GCST90274828.tsv.gz	GCST90274828.tsv.gz	11343	2	1	TRUE	NA	NA	0.00177849	11343	2.06888e-06	399054	TRUE	1.86892e-05	0.00293569	33.3917	yes	yes	GCST90274828.tsv.gz.csv
rs182274799	A	G	A	G	0.1565	0.0220995	0.0646	0.0398582	FALSE	FALSE	FALSE	OS1	0.0420336	0.599055	OS1	399054	0.031	4.46e-07	GCST90274828.tsv.gz	GCST90274828.tsv.gz	9461	2	1	TRUE	NA	NA	0.00268715	9461	6.92695e-07	399054	TRUE	9.24315e-07	0.00295998	28.0816	yes	yes	GCST90274828.tsv.gz.csv
rs192427410	T	G	T	G	0.3743	0.00351904	0.0252	0.0320688	FALSE	FALSE	FALSE	OS1	0.0469314	0.940228	OS1	399054	0.0786	1.92e-06	GCST90274828.tsv.gz	GCST90274828.tsv.gz	8783	2	1	TRUE	NA	NA	0.00257591	8783	1.40894e-08	399054	TRUE	2.63685e-06	0.00688313	60.8596	yes	yes	GCST90274828.tsv.gz.csv
rs28572049	A	G	A	G	0.0707	-0.00517098	0.2983	0.246467	FALSE	FALSE	FALSE	OS1	0.0189482	0.78493	OS1	399054	0.016	9.93e-06	GCST90274828.tsv.gz	GCST90274828.tsv.gz	9461	2	1	TRUE	NA	NA	0.00205996	9461	1.86629e-07	399054	TRUE	1.53196e-05	0.00209254	19.8348	yes	yes	GCST90274828.tsv.gz.csv
rs29630	T	C	T	C	-0.074	0.010135	0.2493	0.215397	FALSE	FALSE	FALSE	OS1	0.0200439	0.613111	OS1	399054	0.0159	3.25e-06	GCST90274828.tsv.gz	GCST90274828.tsv.gz	11343	2	1	TRUE	NA	NA	0.00190629	11343	6.40698e-07	399054	TRUE	6.68049e-06	0.00204966	23.293	yes	yes	GCST90274828.tsv.gz.csv
rs4360502	A	G	A	G	-0.0652	0.00568309	0.3445	0.328951	FALSE	FALSE	FALSE	OS1	0.0174334	0.744432	OS1	399054	0.0141	3.76e-06	GCST90274828.tsv.gz	GCST90274828.tsv.gz	11342	2	1	TRUE	NA	NA	0.00188203	11342	2.66303e-07	399054	TRUE	6.66972e-06	0.00191994	21.814	yes	yes	GCST90274828.tsv.gz.csv
rs4723879	A	G	A	G	-0.0722	0.000905169	0.2241	0.281576	FALSE	FALSE	FALSE	OS1	0.0181846	0.9603	OS1	399054	0.0163	9.45e-06	GCST90274828.tsv.gz	GCST90274828.tsv.gz	11343	2	1	TRUE	NA	NA	0.00172702	11343	6.20901e-09	399054	TRUE	1.31199e-05	0.00181281	20.5964	yes	yes	GCST90274828.tsv.gz.csv
rs48221	T	C	T	C	-0.0596	-0.00419049	0.3995	0.372218	FALSE	FALSE	FALSE	OS1	0.0169746	0.80501	OS1	399054	0.0134	8.68e-06	GCST90274828.tsv.gz	GCST90274828.tsv.gz	11784	2	1	TRUE	NA	NA	0.00167624	11784	1.52722e-07	399054	TRUE	1.42282e-05	0.00170432	20.1146	yes	yes	GCST90274828.tsv.gz.csv
rs61589891	A	G	A	G	-0.1563	-0.014264	0.0545	0.0161928	FALSE	FALSE	FALSE	OS1	0.0653029	0.827096	OS1	399054	0.0348	7.08e-06	GCST90274828.tsv.gz	GCST90274828.tsv.gz	9021	2	1	TRUE	NA	NA	0.00223167	9021	1.19561e-07	399054	TRUE	1.04762e-05	0.00251771	22.7646	yes	yes	GCST90274828.tsv.gz.csv
rs62120726	A	G	A	G	0.0786	-1.0311e-05	0.8077	0.872895	FALSE	FALSE	FALSE	OS1	0.0245304	0.999665	OS1	399054	0.0172	4.88e-06	GCST90274828.tsv.gz	GCST90274828.tsv.gz	11343	2	1	TRUE	NA	NA	0.00183797	11343	4.42754e-13	399054	TRUE	6.65173e-06	0.00191913	21.8067	yes	yes	GCST90274828.tsv.gz.csv
rs7202385	A	T	A	T	0.0746	-0.0261108	0.6725	0.641699	FALSE	TRUE	FALSE	OS1	0.0170732	0.126179	OS1	399054	0.0157	2.02e-06	GCST90274828.tsv.gz	GCST90274828.tsv.gz	9460	2	1	TRUE	NA	NA	0.00238146	9460	5.86109e-06	399054	TRUE	8.14016e-06	0.00245138	23.2422	yes	yes	GCST90274828.tsv.gz.csv
rs75066660	A	G	A	G	0.2148	-0.0275557	0.0197	0.0327231	FALSE	FALSE	FALSE	OS1	0.0455263	0.544999	OS1	399054	0.0476	6.4e-06	GCST90274828.tsv.gz	GCST90274828.tsv.gz	11789	2	1	TRUE	NA	NA	0.00172465	11789	9.18054e-07	399054	TRUE	1.40281e-05	0.00178207	21.0427	yes	yes	GCST90274828.tsv.gz.csv
rs76777800	T	C	T	C	0.3387	-0.140049	0.0176	0.00170923	FALSE	FALSE	FALSE	OS1	0.209704	0.504234	OS1	399054	0.0738	4.44e-06	GCST90274828.tsv.gz	GCST90274828.tsv.gz	6941	2	1	TRUE	NA	NA	0.00302625	6941	1.11768e-06	399054	TRUE	8.19149e-06	0.00396699	27.6366	yes	yes	GCST90274828.tsv.gz.csv
rs76807861	A	G	A	G	-0.2154	-0.0448882	0.023	0.0187141	FALSE	FALSE	FALSE	OS1	0.0596191	0.4515	OS1	399054	0.0486	9.33e-06	GCST90274828.tsv.gz	GCST90274828.tsv.gz	10901	2	1	TRUE	NA	NA	0.00179908	10901	1.42057e-06	399054	TRUE	2.15189e-05	0.00208518	22.7739	yes	yes	GCST90274828.tsv.gz.csv
rs7712604	C	G	C	G	-0.0879	0.0291136	0.6738	0.706782	FALSE	TRUE	FALSE	OS1	0.0178532	0.102949	OS1	399054	0.0176	5.9e-07	GCST90274828.tsv.gz	GCST90274828.tsv.gz	8587	2	1	TRUE	NA	NA	0.00289702	8587	6.66388e-06	399054	TRUE	2.57454e-06	0.00339643	29.2577	yes	yes	GCST90274828.tsv.gz.csv
rs77216559	T	C	T	C	0.1667	-0.0105468	0.958	0.958849	FALSE	FALSE	FALSE	OS1	0.0417656	0.800636	OS1	399054	0.034	9.44e-07	GCST90274828.tsv.gz	GCST90274828.tsv.gz	11791	2	1	TRUE	NA	NA	0.00203494	11791	1.59799e-07	399054	TRUE	1.68897e-06	0.00223623	26.422	yes	yes	GCST90274828.tsv.gz.csv
rs8030121	A	G	A	G	0.0601	0.00175733	0.4519	0.440306	FALSE	FALSE	FALSE	OS1	0.0163793	0.914559	OS1	399054	0.0136	9.91e-06	GCST90274828.tsv.gz	GCST90274828.tsv.gz	11343	2	1	TRUE	NA	NA	0.00171899	11343	2.88461e-08	399054	TRUE	1.43551e-05	0.00178929	20.3287	yes	yes	GCST90274828.tsv.gz.csv
rs8033310	T	C	T	C	0.1332	0.0488708	0.9133	0.925213	FALSE	FALSE	FALSE	OS1	0.0317107	0.123281	OS1	399054	0.0286	3.2e-06	GCST90274828.tsv.gz	GCST90274828.tsv.gz	11343	2	1	TRUE	NA	NA	0.00190895	11343	5.95189e-06	399054	TRUE	1.45961e-05	0.00280977	31.9554	yes	yes	GCST90274828.tsv.gz.csv
rs908372	C	G	C	G	-0.0622	-0.00444663	0.3324	0.39933	FALSE	TRUE	FALSE	OS1	0.0166657	0.789614	OS1	399054	0.0136	4.8e-06	GCST90274828.tsv.gz	GCST90274828.tsv.gz	11773	2	1	TRUE	NA	NA	0.00177386	11773	1.78396e-07	399054	TRUE	8.16349e-06	0.00171707	20.2464	yes	yes	GCST90274828.tsv.gz.csv
rs10971521	A	G	A	G	-0.0585	-0.00652644	0.2739	0.276608	FALSE	FALSE	FALSE	OS1	0.0182534	0.720683	OS1	399054	0.0132	9.34e-06	GCST90274827.tsv.gz	GCST90274827.tsv.gz	14725	2	1	TRUE	NA	NA	0.00133226	14725	3.20358e-07	399054	TRUE	1.83807e-05	0.00136123	20.0686	yes	yes	GCST90274827.tsv.gz.csv
rs112062276	T	G	T	G	0.1203	0.0422699	0.0601	0.0863708	FALSE	FALSE	FALSE	OS1	0.0290342	0.14543	OS1	399054	0.0249	1.36e-06	GCST90274827.tsv.gz	GCST90274827.tsv.gz	14733	2	1	TRUE	NA	NA	0.00158202	14733	5.31142e-06	399054	TRUE	7.87874e-06	0.001635	24.1246	yes	yes	GCST90274827.tsv.gz.csv
rs11225354	T	C	T	C	0.2957	0.0153521	0.879	0.880788	FALSE	FALSE	FALSE	OS1	0.025232	0.542896	OS1	399054	0.0181	5.38e-60	GCST90274827.tsv.gz	GCST90274827.tsv.gz	14296	2	1	TRUE	NA	NA	0.0183298	14296	9.27689e-07	399054	TRUE	7.57241e-57	0.0185997	270.903	yes	yes	GCST90274827.tsv.gz.csv
rs112327130	C	G	C	G	-0.2862	0.321548	0.0153	0.00449576	FALSE	TRUE	FALSE	OS1	0.110791	0.00370442	OS1	399054	0.0608	2.51e-06	GCST90274827.tsv.gz	GCST90274827.tsv.gz	12456	2	1	TRUE	NA	NA	0.00177603	12456	2.11079e-05	399054	TRUE	3.64307e-05	0.00246811	30.8139	yes	yes	GCST90274827.tsv.gz.csv
rs112966738	T	C	T	C	0.2201	0.133194	0.9801	0.989068	FALSE	FALSE	FALSE	OS1	0.0807848	0.0991996	OS1	399054	0.0486	5.93e-06	GCST90274827.tsv.gz	GCST90274827.tsv.gz	14296	2	1	TRUE	NA	NA	0.00143282	14296	6.81205e-06	399054	TRUE	3.4428e-05	0.0018897	27.0626	yes	yes	GCST90274827.tsv.gz.csv
rs113958571	A	G	A	G	-0.2315	-0.0713572	0.0188	0.00476673	FALSE	FALSE	FALSE	OS1	0.122922	0.561571	OS1	399054	0.0503	4.18e-06	GCST90274827.tsv.gz	GCST90274827.tsv.gz	14296	2	1	TRUE	NA	NA	0.00147968	14296	8.44474e-07	399054	TRUE	1.01999e-05	0.00197719	28.3179	yes	yes	GCST90274827.tsv.gz.csv
rs11771706	A	C	A	C	0.2157	0.136004	0.9813	0.985215	FALSE	FALSE	FALSE	OS1	0.0678801	0.0451128	OS1	399054	0.0482	7.64e-06	GCST90274827.tsv.gz	GCST90274827.tsv.gz	14744	2	1	TRUE	NA	NA	0.00135663	14744	1.00597e-05	399054	TRUE	5.93545e-05	0.00170755	25.2158	yes	yes	GCST90274827.tsv.gz.csv
rs12567824	A	C	A	C	0.07	-0.00771419	0.822	0.830551	FALSE	FALSE	FALSE	OS1	0.0217547	0.72289	OS1	399054	0.0153	4.76e-06	GCST90274827.tsv.gz	GCST90274827.tsv.gz	14296	2	1	TRUE	NA	NA	0.00146226	14296	3.15097e-07	399054	TRUE	9.50348e-06	0.0014339	20.5256	yes	yes	GCST90274827.tsv.gz.csv
rs1356799	T	G	T	G	-0.069	0.0437646	0.7974	0.782226	FALSE	FALSE	FALSE	OS1	0.0198511	0.0274796	OS1	399054	0.015	4.22e-06	GCST90274827.tsv.gz	GCST90274827.tsv.gz	13869	2	1	TRUE	NA	NA	0.0015236	13869	1.21799e-05	399054	TRUE	3.84181e-05	0.00153831	21.3646	yes	yes	GCST90274827.tsv.gz.csv
rs138847931	T	C	T	C	-0.3484	-0.329333	0.9866	0.998534	FALSE	FALSE	FALSE	OS1	0.236848	0.164382	OS1	399054	0.0769	5.88e-06	GCST90274827.tsv.gz	GCST90274827.tsv.gz	11439	2	1	TRUE	NA	NA	0.00179148	11439	4.84506e-06	399054	TRUE	2.30199e-05	0.00320946	36.8248	yes	yes	GCST90274827.tsv.gz.csv
rs139747874	T	C	T	C	-0.2523	-0.0556776	0.9867	0.998214	FALSE	FALSE	FALSE	OS1	0.195919	0.776269	OS1	399054	0.0567	8.6e-06	GCST90274827.tsv.gz	GCST90274827.tsv.gz	13422	2	1	TRUE	NA	NA	0.00147325	13422	2.02385e-07	399054	TRUE	1.53046e-05	0.00167071	22.4585	yes	yes	GCST90274827.tsv.gz.csv
rs142915220	A	G	A	G	-0.3256	0.0119687	0.9794	0.993025	FALSE	FALSE	FALSE	OS1	0.0997616	0.904504	OS1	399054	0.0494	4.37e-11	GCST90274827.tsv.gz	GCST90274827.tsv.gz	13809	2	1	TRUE	NA	NA	0.00313654	13809	3.60693e-08	399054	TRUE	1.08659e-10	0.00427786	59.3181	yes	yes	GCST90274827.tsv.gz.csv
rs17099622	A	G	A	G	-0.2064	-0.00476988	0.9296	0.921831	FALSE	FALSE	FALSE	OS1	0.0305455	0.87591	OS1	399054	0.0233	8.12e-19	GCST90274827.tsv.gz	GCST90274827.tsv.gz	14296	2	1	TRUE	NA	NA	0.00545979	14296	6.1107e-08	399054	TRUE	4.45298e-18	0.00557594	80.1494	yes	yes	GCST90274827.tsv.gz.csv
rs17860955	T	C	T	C	1.1371	0.139369	0.983	0.995788	FALSE	FALSE	FALSE	OS1	0.124373	0.262467	OS1	399054	0.047	2.6e-129	GCST90274827.tsv.gz	GCST90274827.tsv.gz	14256	2	1	TRUE	NA	NA	0.0394446	14256	3.14666e-06	399054	TRUE	3.88157e-121	0.0432145	643.801	yes	yes	GCST90274827.tsv.gz.csv
rs192820441	A	G	A	G	0.2701	-0.0634411	0.9874	0.969862	FALSE	FALSE	FALSE	OS1	0.0476698	0.18324	OS1	399054	0.0603	7.49e-06	GCST90274827.tsv.gz	GCST90274827.tsv.gz	13394	2	1	TRUE	NA	NA	0.00149596	13394	4.43837e-06	399054	TRUE	3.11503e-05	0.00181528	24.3544	yes	yes	GCST90274827.tsv.gz.csv
rs2584662	A	C	A	C	-0.0597	0.00127111	0.585	0.587101	FALSE	FALSE	FALSE	OS1	0.016548	0.938772	OS1	399054	0.0122	9.91e-07	GCST90274827.tsv.gz	GCST90274827.tsv.gz	14296	2	1	TRUE	NA	NA	0.00167243	14296	1.47858e-08	399054	TRUE	1.6488e-06	0.00173054	24.7793	yes	yes	GCST90274827.tsv.gz.csv
rs34387740	A	G	A	G	0.0845	0.025318	0.1751	0.160716	FALSE	FALSE	FALSE	OS1	0.0223941	0.258239	OS1	399054	0.019	8.69e-06	GCST90274827.tsv.gz	GCST90274827.tsv.gz	11345	2	1	TRUE	NA	NA	0.00174069	11345	3.20303e-06	399054	TRUE	2.71591e-05	0.00206268	23.4453	yes	yes	GCST90274827.tsv.gz.csv
rs3742926	T	C	T	C	-0.0912	-0.0312825	0.0978	0.129843	FALSE	FALSE	FALSE	OS1	0.0241931	0.195999	OS1	399054	0.0196	3.27e-06	GCST90274827.tsv.gz	GCST90274827.tsv.gz	14744	2	1	TRUE	NA	NA	0.00146651	14744	4.18975e-06	399054	TRUE	1.53153e-05	0.00146778	21.6698	yes	yes	GCST90274827.tsv.gz.csv
rs55804377	A	G	A	G	-0.2185	-0.0261089	0.0185	0.0466784	FALSE	FALSE	FALSE	OS1	0.0391829	0.505197	OS1	399054	0.0469	3.18e-06	GCST90274827.tsv.gz	GCST90274827.tsv.gz	14741	2	1	TRUE	NA	NA	0.00147045	14741	1.11264e-06	399054	TRUE	8.66341e-06	0.00173378	25.5986	yes	yes	GCST90274827.tsv.gz.csv
rs55942631	T	G	T	G	0.1032	-0.00206005	0.9147	0.930535	FALSE	FALSE	FALSE	OS1	0.0323364	0.949204	OS1	399054	0.023	7.22e-06	GCST90274827.tsv.gz	GCST90274827.tsv.gz	14296	2	1	TRUE	NA	NA	0.0014065	14296	1.01705e-08	399054	TRUE	1.10436e-05	0.00166195	23.7954	yes	yes	GCST90274827.tsv.gz.csv
rs72699188	C	G	C	G	-0.0931	0.0042699	0.8507	0.852241	FALSE	TRUE	FALSE	OS1	0.0229174	0.852196	OS1	399054	0.0166	2.04e-08	GCST90274827.tsv.gz	GCST90274827.tsv.gz	14744	2	1	TRUE	NA	NA	0.00212912	14744	8.69912e-08	399054	TRUE	4.49223e-08	0.00220174	32.5296	yes	yes	GCST90274827.tsv.gz.csv
rs7683424	A	G	A	G	0.054	0.0283896	0.4046	0.411141	FALSE	FALSE	FALSE	OS1	0.0166284	0.0877667	OS1	399054	0.0121	8.09e-06	GCST90274827.tsv.gz	GCST90274827.tsv.gz	14296	2	1	TRUE	NA	NA	0.00139142	14296	7.30441e-06	399054	TRUE	4.77608e-05	0.00140492	20.1102	yes	yes	GCST90274827.tsv.gz.csv
rs7966257	C	G	C	G	-0.0819	-0.0479005	0.1335	0.121686	FALSE	TRUE	FALSE	OS1	0.0248722	0.0541215	OS1	399054	0.0178	4.2e-06	GCST90274827.tsv.gz	GCST90274827.tsv.gz	14295	2	1	TRUE	NA	NA	0.00147898	14295	9.29433e-06	399054	TRUE	3.1617e-05	0.00155184	22.215	yes	yes	GCST90274827.tsv.gz.csv
rs10732827	A	G	A	G	0.0558	-0.0141304	0.3498	0.372525	FALSE	FALSE	FALSE	OS1	0.0168043	0.400417	OS1	399054	0.0124	6.8e-06	GCST90274826.tsv.gz	GCST90274826.tsv.gz	14742	2	1	TRUE	NA	NA	0.00137193	14742	1.77189e-06	399054	TRUE	2.05097e-05	0.00141633	20.9063	yes	yes	GCST90274826.tsv.gz.csv
rs10978641	A	T	A	T	0.0649	-0.00247241	0.7462	0.791905	FALSE	TRUE	FALSE	OS1	0.0201347	0.902271	OS1	399054	0.014	3.56e-06	GCST90274826.tsv.gz	GCST90274826.tsv.gz	14296	2	1	TRUE	NA	NA	0.00150116	14296	3.77851e-08	399054	TRUE	5.87812e-06	0.00159539	22.8409	yes	yes	GCST90274826.tsv.gz.csv
rs10990535	T	C	T	C	0.0703	-0.0158942	0.253	0.265517	FALSE	FALSE	FALSE	OS1	0.0184881	0.389954	OS1	399054	0.0135	1.91e-07	GCST90274826.tsv.gz	GCST90274826.tsv.gz	14734	2	1	TRUE	NA	NA	0.00183731	14734	1.85209e-06	399054	TRUE	7.42429e-07	0.00186802	27.5712	yes	yes	GCST90274826.tsv.gz.csv
rs116350236	A	T	A	T	0.0639	-0.0267114	0.3845	0.412047	FALSE	TRUE	FALSE	OS1	0.0166087	0.107774	OS1	399054	0.0142	6.8e-06	GCST90274826.tsv.gz	GCST90274826.tsv.gz	10717	2	1	TRUE	NA	NA	0.00188631	10717	6.48171e-06	399054	TRUE	2.92641e-05	0.00193266	20.7486	yes	yes	GCST90274826.tsv.gz.csv
rs11673125	T	C	T	C	-0.0585	-0.0295366	0.296	0.247353	FALSE	FALSE	FALSE	OS1	0.0188136	0.116425	OS1	399054	0.0127	4.1e-06	GCST90274826.tsv.gz	GCST90274826.tsv.gz	14741	2	1	TRUE	NA	NA	0.00143751	14741	6.17654e-06	399054	TRUE	2.37887e-05	0.00142628	21.052	yes	yes	GCST90274826.tsv.gz.csv
rs116889819	A	G	A	G	-0.176	0.000107908	0.0455	0.0249031	FALSE	FALSE	FALSE	OS1	0.0524241	0.998358	OS1	399054	0.03	4.45e-09	GCST90274826.tsv.gz	GCST90274826.tsv.gz	14744	2	1	TRUE	NA	NA	0.00232924	14744	1.06173e-11	399054	TRUE	8.49158e-09	0.00269056	39.7712	yes	yes	GCST90274826.tsv.gz.csv
rs12122036	A	T	A	T	-0.1077	-0.0650884	0.0741	0.0585567	FALSE	TRUE	FALSE	OS1	0.0351537	0.0640914	OS1	399054	0.024	7.21e-06	GCST90274826.tsv.gz	GCST90274826.tsv.gz	14296	2	1	TRUE	NA	NA	0.00140684	14296	8.59077e-06	399054	TRUE	4.82922e-05	0.00159164	22.7871	yes	yes	GCST90274826.tsv.gz.csv
rs12141791	A	G	A	G	0.0859	0.00806476	0.6981	0.633784	FALSE	FALSE	FALSE	OS1	0.0168872	0.632958	OS1	399054	0.013	3.9e-11	GCST90274826.tsv.gz	GCST90274826.tsv.gz	14296	2	1	TRUE	NA	NA	0.00304524	14296	5.71528e-07	399054	TRUE	1.55264e-10	0.00311026	44.5968	yes	yes	GCST90274826.tsv.gz.csv
rs12367368	T	G	T	G	0.0861	0.0124628	0.1146	0.149769	FALSE	FALSE	FALSE	OS1	0.0228271	0.58509	OS1	399054	0.0186	3.67e-06	GCST90274826.tsv.gz	GCST90274826.tsv.gz	14744	2	1	TRUE	NA	NA	0.00145142	14744	7.46964e-07	399054	TRUE	8.93216e-06	0.00150439	22.2111	yes	yes	GCST90274826.tsv.gz.csv
rs12380451	T	C	T	C	-0.0593	0.0144786	0.7098	0.714525	FALSE	FALSE	FALSE	OS1	0.0180791	0.42322	OS1	399054	0.0133	8.25e-06	GCST90274826.tsv.gz	GCST90274826.tsv.gz	14296	2	1	TRUE	NA	NA	0.00138883	14296	1.6072e-06	399054	TRUE	2.3287e-05	0.00144868	20.7375	yes	yes	GCST90274826.tsv.gz.csv
rs141782294	A	G	A	G	0.3767	-0.0857033	0.9777	0.96798	FALSE	FALSE	FALSE	OS1	0.046569	0.0657173	OS1	399054	0.0445	2.56e-17	GCST90274826.tsv.gz	GCST90274826.tsv.gz	14731	2	1	TRUE	NA	NA	0.00484161	14731	8.48727e-06	399054	TRUE	1.73526e-15	0.00618774	91.7066	yes	yes	GCST90274826.tsv.gz.csv
rs148908824	A	G	A	G	-0.2306	0.0815239	0.0214	0.00373287	FALSE	FALSE	FALSE	OS1	0.138028	0.554765	OS1	399054	0.0517	8.18e-06	GCST90274826.tsv.gz	GCST90274826.tsv.gz	12935	2	1	TRUE	NA	NA	0.00153593	12935	8.7419e-07	399054	TRUE	1.83688e-05	0.00222724	28.8692	yes	yes	GCST90274826.tsv.gz.csv
rs149819211	A	G	A	G	-0.1601	0.0329267	0.0417	0.0361352	FALSE	FALSE	FALSE	OS1	0.0435312	0.449414	OS1	399054	0.0351	5.08e-06	GCST90274826.tsv.gz	GCST90274826.tsv.gz	14744	2	1	TRUE	NA	NA	0.00140929	14744	1.43372e-06	399054	TRUE	1.4556e-05	0.00204857	30.262	yes	yes	GCST90274826.tsv.gz.csv
rs188626385	T	C	T	C	-0.2509	0.19561	0.0177	0.00127554	FALSE	FALSE	FALSE	OS1	0.236116	0.407417	OS1	399054	0.053	2.2e-06	GCST90274826.tsv.gz	GCST90274826.tsv.gz	12935	2	1	TRUE	NA	NA	0.00172981	12935	1.71989e-06	399054	TRUE	6.45929e-06	0.00218901	28.3726	yes	yes	GCST90274826.tsv.gz.csv
rs189173367	T	C	T	C	0.3179	0.0362549	0.0131	0.017027	FALSE	FALSE	FALSE	OS1	0.0656818	0.580964	OS1	399054	0.0714	8.49e-06	GCST90274826.tsv.gz	GCST90274826.tsv.gz	11925	2	1	TRUE	NA	NA	0.00165988	11925	7.63508e-07	399054	TRUE	1.7714e-05	0.0026131	31.2376	yes	yes	GCST90274826.tsv.gz.csv
rs2155053	T	C	T	C	-0.3212	0.0175267	0.9461	0.950323	FALSE	FALSE	FALSE	OS1	0.0373777	0.639134	OS1	399054	0.0264	4.68e-34	GCST90274826.tsv.gz	GCST90274826.tsv.gz	14741	2	1	TRUE	NA	NA	0.00994341	14741	5.50992e-07	399054	TRUE	2.44712e-32	0.0105222	156.736	yes	yes	GCST90274826.tsv.gz.csv
rs2229629	A	G	A	G	-0.3153	0.102085	0.0135	0.0106844	FALSE	FALSE	FALSE	OS1	0.082341	0.215054	OS1	399054	0.0673	2.8e-06	GCST90274826.tsv.gz	GCST90274826.tsv.gz	10887	2	1	TRUE	NA	NA	0.0020124	10887	3.85177e-06	399054	TRUE	9.93418e-06	0.00264794	28.8994	yes	yes	GCST90274826.tsv.gz.csv
rs2926741	T	C	T	C	-0.0704	-0.0414121	0.3436	0.310552	FALSE	FALSE	FALSE	OS1	0.0176138	0.0187167	OS1	399054	0.0126	2.31e-08	GCST90274826.tsv.gz	GCST90274826.tsv.gz	14296	2	1	TRUE	NA	NA	0.00217923	14296	1.3852e-05	399054	TRUE	4.40739e-07	0.00223562	32.0275	yes	yes	GCST90274826.tsv.gz.csv
rs4734879	A	G	A	G	0.1136	-0.00606611	0.7422	0.779342	FALSE	FALSE	FALSE	OS1	0.0196802	0.757904	OS1	399054	0.0137	1.11e-16	GCST90274826.tsv.gz	GCST90274826.tsv.gz	14296	2	1	TRUE	NA	NA	0.00478716	14296	2.38085e-07	399054	TRUE	6.30756e-16	0.00493845	70.9405	yes	yes	GCST90274826.tsv.gz.csv
rs58811245	T	C	T	C	-0.1051	-0.0395115	0.9266	0.91977	FALSE	FALSE	FALSE	OS1	0.0296891	0.183241	OS1	399054	0.0234	7.07e-06	GCST90274826.tsv.gz	GCST90274826.tsv.gz	14723	2	1	TRUE	NA	NA	0.00136849	14723	4.43835e-06	399054	TRUE	3.20112e-05	0.00150253	22.1521	yes	yes	GCST90274826.tsv.gz.csv
rs6717478	A	T	A	T	0.1548	0.047302	0.966	0.961829	FALSE	TRUE	FALSE	OS1	0.0423976	0.26456	OS1	399054	0.0338	4.65e-06	GCST90274826.tsv.gz	GCST90274826.tsv.gz	14742	2	1	TRUE	NA	NA	0.001421	14742	3.11922e-06	399054	TRUE	1.82087e-05	0.00157408	23.2386	yes	yes	GCST90274826.tsv.gz.csv
rs7219205	A	G	A	G	0.0569	-0.00597418	0.5023	0.57939	FALSE	FALSE	FALSE	OS1	0.0165173	0.717581	OS1	399054	0.0121	2.57e-06	GCST90274826.tsv.gz	GCST90274826.tsv.gz	14296	2	1	TRUE	NA	NA	0.00154464	14296	3.2783e-07	399054	TRUE	5.31761e-06	0.00161877	23.1762	yes	yes	GCST90274826.tsv.gz.csv
rs72777396	A	G	A	G	0.1657	-0.0679657	0.9671	0.965189	FALSE	FALSE	FALSE	OS1	0.0446526	0.127984	OS1	399054	0.0364	5.31e-06	GCST90274826.tsv.gz	GCST90274826.tsv.gz	14744	2	1	TRUE	NA	NA	0.0014037	14744	5.80569e-06	399054	TRUE	2.89091e-05	0.0017472	25.8023	yes	yes	GCST90274826.tsv.gz.csv
rs77095316	T	G	T	G	-0.1416	0.0662295	0.0705	0.0498961	FALSE	FALSE	FALSE	OS1	0.0376642	0.0786756	OS1	399054	0.0238	2.69e-09	GCST90274826.tsv.gz	GCST90274826.tsv.gz	14744	2	1	TRUE	NA	NA	0.00239538	14744	7.74841e-06	399054	TRUE	3.62479e-08	0.00262782	38.8413	yes	yes	GCST90274826.tsv.gz.csv
rs873675	T	C	T	C	0.1234	-0.0144293	0.0684	0.0914496	FALSE	FALSE	FALSE	OS1	0.0282522	0.609537	OS1	399054	0.0234	1.34e-07	GCST90274826.tsv.gz	GCST90274826.tsv.gz	14742	2	1	TRUE	NA	NA	0.00188314	14742	6.53666e-07	399054	TRUE	3.76365e-07	0.00194064	28.6607	yes	yes	GCST90274826.tsv.gz.csv
rs9524612	T	C	T	C	-0.072	-0.0124175	0.177	0.209736	FALSE	FALSE	FALSE	OS1	0.0200838	0.536388	OS1	399054	0.0162	8.81e-06	GCST90274826.tsv.gz	GCST90274826.tsv.gz	14296	2	1	TRUE	NA	NA	0.00138001	14296	9.57958e-07	399054	TRUE	2.13012e-05	0.00151032	21.6211	yes	yes	GCST90274826.tsv.gz.csv
rs112449949	T	C	T	C	-0.1932	-0.0144463	0.0345	0.0212132	FALSE	FALSE	FALSE	OS1	0.0591149	0.806939	OS1	399054	0.0434	8.52e-06	GCST90274825.tsv.gz	GCST90274825.tsv.gz	13394	2	1	TRUE	NA	NA	0.00147757	13394	1.49655e-07	399054	TRUE	1.46775e-05	0.00248666	33.3843	yes	yes	GCST90274825.tsv.gz.csv
rs113448118	A	G	A	G	0.0818	0.0164735	0.1528	0.126603	FALSE	FALSE	FALSE	OS1	0.0244098	0.499757	OS1	399054	0.0179	4.88e-06	GCST90274825.tsv.gz	GCST90274825.tsv.gz	11793	2	1	TRUE	NA	NA	0.001768	11793	1.14134e-06	399054	TRUE	1.14429e-05	0.00173239	20.4621	yes	yes	GCST90274825.tsv.gz.csv
rs1143687	T	C	T	C	-0.1229	-0.0481098	0.0627	0.052809	FALSE	FALSE	FALSE	OS1	0.0365184	0.1877	OS1	399054	0.024	3.04e-07	GCST90274825.tsv.gz	GCST90274825.tsv.gz	14743	2	1	TRUE	NA	NA	0.00177575	14743	4.34923e-06	399054	TRUE	1.76613e-06	0.00177533	26.2167	yes	yes	GCST90274825.tsv.gz.csv
rs1295911	A	G	A	G	-0.087	-0.0241908	0.8805	0.920944	FALSE	FALSE	FALSE	OS1	0.0300903	0.421432	OS1	399054	0.0193	6.55e-06	GCST90274825.tsv.gz	GCST90274825.tsv.gz	12799	2	1	TRUE	NA	NA	0.00158536	12799	1.61964e-06	399054	TRUE	1.75374e-05	0.00159282	20.4158	yes	yes	GCST90274825.tsv.gz.csv
rs147065959	A	C	A	C	0.302	-0.177802	0.985	0.997966	FALSE	FALSE	FALSE	OS1	0.190951	0.351782	OS1	399054	0.068	8.95e-06	GCST90274825.tsv.gz	GCST90274825.tsv.gz	11438	2	1	TRUE	NA	NA	0.00172176	11438	2.1727e-06	399054	TRUE	2.42123e-05	0.00269508	30.9042	yes	yes	GCST90274825.tsv.gz.csv
rs2847249	T	C	T	C	-0.0621	-0.0206728	0.2605	0.297027	FALSE	FALSE	FALSE	OS1	0.0178538	0.246907	OS1	399054	0.0136	4.97e-06	GCST90274825.tsv.gz	GCST90274825.tsv.gz	14294	2	1	TRUE	NA	NA	0.00145673	14294	3.35975e-06	399054	TRUE	1.95474e-05	0.0014858	21.2666	yes	yes	GCST90274825.tsv.gz.csv
rs2853926	A	G	A	G	-0.0608	0.0442475	0.7392	0.841255	FALSE	FALSE	FALSE	OS1	0.0223094	0.0473282	OS1	399054	0.0133	4.84e-06	GCST90274825.tsv.gz	GCST90274825.tsv.gz	14743	2	1	TRUE	NA	NA	0.00141567	14743	9.85753e-06	399054	TRUE	3.89327e-05	0.0014253	21.0404	yes	yes	GCST90274825.tsv.gz.csv
rs4861445	A	G	A	G	0.0588	0.00663943	0.3744	0.38944	FALSE	FALSE	FALSE	OS1	0.0169256	0.694858	OS1	399054	0.013	6.09e-06	GCST90274825.tsv.gz	GCST90274825.tsv.gz	14295	2	1	TRUE	NA	NA	0.0014293	14295	3.85606e-07	399054	TRUE	1.24226e-05	0.00161964	23.187	yes	yes	GCST90274825.tsv.gz.csv
rs56675286	A	C	A	C	-0.1806	-0.0578132	0.0383	0.0237454	FALSE	FALSE	FALSE	OS1	0.0539704	0.284078	OS1	399054	0.0325	2.75e-08	GCST90274825.tsv.gz	GCST90274825.tsv.gz	14743	2	1	TRUE	NA	NA	0.00209042	14743	2.87549e-06	399054	TRUE	1.49814e-07	0.00240272	35.5039	yes	yes	GCST90274825.tsv.gz.csv
rs570499416	A	C	A	C	-0.3014	0.0399335	0.0147	0.0381555	FALSE	FALSE	FALSE	OS1	0.0433516	0.35697	OS1	399054	0.0604	6.04e-07	GCST90274825.tsv.gz	GCST90274825.tsv.gz	12229	2	1	TRUE	NA	NA	0.0020324	12229	2.12635e-06	399054	TRUE	1.98792e-06	0.00263149	32.2602	yes	yes	GCST90274825.tsv.gz.csv
rs5743604	A	G	A	G	-0.0736	-0.00563238	0.7503	0.873419	FALSE	FALSE	FALSE	OS1	0.0246229	0.819067	OS1	399054	0.0135	4.98e-08	GCST90274825.tsv.gz	GCST90274825.tsv.gz	14737	2	1	TRUE	NA	NA	0.00201309	14737	1.31122e-07	399054	TRUE	1.10372e-07	0.00202973	29.969	yes	yes	GCST90274825.tsv.gz.csv
rs66822987	T	C	T	C	0.0653	0.00627352	0.2284	0.234654	FALSE	FALSE	FALSE	OS1	0.019317	0.745358	OS1	399054	0.0144	5.77e-06	GCST90274825.tsv.gz	GCST90274825.tsv.gz	14295	2	1	TRUE	NA	NA	0.00143666	14295	2.6431e-07	399054	TRUE	1.11273e-05	0.00150295	21.514	yes	yes	GCST90274825.tsv.gz.csv
rs677925	T	C	T	C	-0.0668	-0.00176494	0.7284	0.743295	FALSE	FALSE	FALSE	OS1	0.0186285	0.924518	OS1	399054	0.0143	2.99e-06	GCST90274825.tsv.gz	GCST90274825.tsv.gz	12411	2	1	TRUE	NA	NA	0.00175542	12411	2.24944e-08	399054	TRUE	4.59736e-06	0.00176556	21.9476	yes	yes	GCST90274825.tsv.gz.csv
rs7137828	T	C	T	C	-0.0837	-0.0551362	0.5247	0.586355	FALSE	FALSE	FALSE	OS1	0.0164839	0.000823247	OS1	399054	0.0133	3.11e-10	GCST90274825.tsv.gz	GCST90274825.tsv.gz	11344	2	1	TRUE	NA	NA	0.00347972	11344	2.80357e-05	399054	TRUE	1.64457e-08	0.0034943	39.7713	yes	yes	GCST90274825.tsv.gz.csv
rs7537266	T	C	T	C	0.0615	0.00911158	0.2426	0.228392	FALSE	FALSE	FALSE	OS1	0.0194136	0.638827	OS1	399054	0.0137	7.15e-06	GCST90274825.tsv.gz	GCST90274825.tsv.gz	14294	2	1	TRUE	NA	NA	0.001408	14294	5.52008e-07	399054	TRUE	1.54407e-05	0.00138994	19.8927	yes	yes	GCST90274825.tsv.gz.csv
rs78871521	T	C	T	C	0.1812	0.0587436	0.0304	0.0307718	FALSE	FALSE	FALSE	OS1	0.0465785	0.207246	OS1	399054	0.0371	1.04e-06	GCST90274825.tsv.gz	GCST90274825.tsv.gz	13246	2	1	TRUE	NA	NA	0.00179791	13246	3.98583e-06	399054	TRUE	4.70867e-06	0.00193559	25.6846	yes	yes	GCST90274825.tsv.gz.csv
rs7917198	T	G	T	G	-0.0706	0.0136594	0.8397	0.850511	FALSE	FALSE	FALSE	OS1	0.0228294	0.549622	OS1	399054	0.0159	8.99e-06	GCST90274825.tsv.gz	GCST90274825.tsv.gz	14731	2	1	TRUE	NA	NA	0.00133678	14731	8.97107e-07	399054	TRUE	2.17125e-05	0.00134183	19.7904	yes	yes	GCST90274825.tsv.gz.csv
rs8951	T	C	T	C	-0.4102	-0.00741023	0.7695	0.836729	FALSE	FALSE	FALSE	OS1	0.0221391	0.737841	OS1	399054	0.0135	8.62e-203	GCST90274825.tsv.gz	GCST90274825.tsv.gz	14295	2	1	TRUE	NA	NA	0.0606759	14295	2.80746e-07	399054	TRUE	5.26332e-191	0.0596899	907.305	yes	yes	GCST90274825.tsv.gz.csv
rs9540456	A	G	A	G	0.0926	-0.000614825	0.8776	0.921501	FALSE	FALSE	FALSE	OS1	0.0304069	0.983868	OS1	399054	0.0181	3.12e-07	GCST90274825.tsv.gz	GCST90274825.tsv.gz	14295	2	1	TRUE	NA	NA	0.00182788	14295	1.02454e-09	399054	TRUE	5.13154e-07	0.00184217	26.3787	yes	yes	GCST90274825.tsv.gz.csv
rs9911791	A	G	A	G	0.176	-0.0517144	0.8208	0.743764	FALSE	FALSE	FALSE	OS1	0.0185964	0.00542113	OS1	399054	0.0162	1.71e-27	GCST90274825.tsv.gz	GCST90274825.tsv.gz	14295	2	1	TRUE	NA	NA	0.00819031	14295	1.93788e-05	399054	TRUE	3.57404e-24	0.00911236	131.441	yes	yes	GCST90274825.tsv.gz.csv
rs10140592	A	G	A	G	0.2704	0.0295568	0.0209	0.026502	FALSE	FALSE	FALSE	OS1	0.0501419	0.555551	OS1	399054	0.0553	1.01e-06	GCST90274824.tsv.gz	GCST90274824.tsv.gz	13753	2	1	TRUE	NA	NA	0.0017357	13753	8.7073e-07	399054	TRUE	2.62183e-06	0.00299238	41.2717	yes	yes	GCST90274824.tsv.gz.csv
rs113911480	T	G	T	G	-0.1502	0.10826	0.9632	0.968191	FALSE	FALSE	FALSE	OS1	0.0461748	0.0190493	OS1	399054	0.0333	6.47e-06	GCST90274824.tsv.gz	GCST90274824.tsv.gz	14709	2	1	TRUE	NA	NA	0.00138142	14709	1.3775e-05	399054	TRUE	6.70714e-05	0.00159932	23.5588	yes	yes	GCST90274824.tsv.gz.csv
rs114438927	A	G	A	G	0.2261	0.0615711	0.0163	0.0138967	FALSE	FALSE	FALSE	OS1	0.0700505	0.379427	OS1	399054	0.05	6.13e-06	GCST90274824.tsv.gz	GCST90274824.tsv.gz	12852	2	1	TRUE	NA	NA	0.00158879	12852	1.93598e-06	399054	TRUE	1.75231e-05	0.00163939	21.1007	yes	yes	GCST90274824.tsv.gz.csv
rs115511138	A	G	A	G	0.1956	0.0912327	0.9694	0.991134	FALSE	FALSE	FALSE	OS1	0.0877285	0.298366	OS1	399054	0.042	3.21e-06	GCST90274824.tsv.gz	GCST90274824.tsv.gz	13944	2	1	TRUE	NA	NA	0.00155324	13944	2.71012e-06	399054	TRUE	1.15748e-05	0.00226982	31.7179	yes	yes	GCST90274824.tsv.gz.csv
rs12075	A	G	A	G	0.189	0.0121188	0.5553	0.532399	FALSE	FALSE	FALSE	OS1	0.0163552	0.458708	OS1	399054	0.0114	9.89e-62	GCST90274824.tsv.gz	GCST90274824.tsv.gz	14733	2	1	TRUE	NA	NA	0.0183169	14733	1.37587e-06	399054	TRUE	2.96874e-58	0.017642	264.552	yes	yes	GCST90274824.tsv.gz.csv
rs144118870	A	G	A	G	0.1749	0.00470404	0.963	0.960018	FALSE	FALSE	FALSE	OS1	0.0412634	0.909238	OS1	399054	0.0368	2.01e-06	GCST90274824.tsv.gz	GCST90274824.tsv.gz	14735	2	1	TRUE	NA	NA	0.00153083	14735	3.25674e-08	399054	TRUE	3.40927e-06	0.00217991	32.1867	yes	yes	GCST90274824.tsv.gz.csv
rs144982290	T	C	T	C	0.2271	0.202496	0.025	0.00967615	FALSE	FALSE	FALSE	OS1	0.0869021	0.0197975	OS1	399054	0.05	5.57e-06	GCST90274824.tsv.gz	GCST90274824.tsv.gz	13801	2	1	TRUE	NA	NA	0.00149279	13801	1.36062e-05	399054	TRUE	5.38644e-05	0.00251425	34.7816	yes	yes	GCST90274824.tsv.gz.csv
rs148945704	C	G	C	G	-0.2016	0.0231762	0.0179	0.00972873	FALSE	TRUE	FALSE	OS1	0.0849011	0.78487	OS1	399054	0.0456	9.82e-06	GCST90274824.tsv.gz	GCST90274824.tsv.gz	14232	2	1	TRUE	NA	NA	0.00137167	14232	1.86736e-07	399054	TRUE	1.76688e-05	0.00142896	20.3632	yes	yes	GCST90274824.tsv.gz.csv
rs2192410	C	G	C	G	0.072	-0.00923604	0.1934	0.210294	FALSE	TRUE	FALSE	OS1	0.0199932	0.644111	OS1	399054	0.0158	5.19e-06	GCST90274824.tsv.gz	GCST90274824.tsv.gz	12836	2	1	TRUE	NA	NA	0.00161542	12836	5.34783e-07	399054	TRUE	1.07018e-05	0.00161737	20.791	yes	yes	GCST90274824.tsv.gz.csv
rs2497351	T	C	T	C	0.0668	0.0167023	0.2018	0.195672	FALSE	FALSE	FALSE	OS1	0.0205101	0.415447	OS1	399054	0.0145	4.09e-06	GCST90274824.tsv.gz	GCST90274824.tsv.gz	14736	2	1	TRUE	NA	NA	0.00143837	14736	1.66183e-06	399054	TRUE	1.24682e-05	0.00143753	21.211	yes	yes	GCST90274824.tsv.gz.csv
rs2631360	A	G	A	G	0.0609	0.010306	0.5448	0.655581	FALSE	FALSE	FALSE	OS1	0.0171722	0.548401	OS1	399054	0.0131	3.34e-06	GCST90274824.tsv.gz	GCST90274824.tsv.gz	11782	2	1	TRUE	NA	NA	0.00183126	11782	9.02607e-07	399054	TRUE	7.51658e-06	0.00183952	21.7095	yes	yes	GCST90274824.tsv.gz.csv
rs2721961	T	G	T	G	-0.1201	0.00844608	0.7293	0.691034	FALSE	FALSE	FALSE	OS1	0.0176083	0.631465	OS1	399054	0.0133	1.72e-19	GCST90274824.tsv.gz	GCST90274824.tsv.gz	14288	2	1	TRUE	NA	NA	0.00567545	14288	5.76562e-07	399054	TRUE	1.71266e-18	0.00569522	81.8279	yes	yes	GCST90274824.tsv.gz.csv
rs3136676	A	G	A	G	0.3903	0.0109314	0.9384	0.945416	FALSE	FALSE	FALSE	OS1	0.0358761	0.760594	OS1	399054	0.0251	1.6e-54	GCST90274824.tsv.gz	GCST90274824.tsv.gz	14728	2	1	TRUE	NA	NA	0.0161544	14728	2.32655e-07	399054	TRUE	5.49238e-52	0.0176115	263.996	yes	yes	GCST90274824.tsv.gz.csv
rs34202150	T	C	T	C	0.08	0.0181672	0.8698	0.875601	FALSE	FALSE	FALSE	OS1	0.0247598	0.463107	OS1	399054	0.0181	9.88e-06	GCST90274824.tsv.gz	GCST90274824.tsv.gz	14288	2	1	TRUE	NA	NA	0.00136558	14288	1.34912e-06	399054	TRUE	2.60741e-05	0.00144957	20.7387	yes	yes	GCST90274824.tsv.gz.csv
rs3917900	A	G	A	G	0.1557	0.0195808	0.6401	0.663991	FALSE	FALSE	FALSE	OS1	0.0172296	0.255763	OS1	399054	0.012	1.7e-38	GCST90274824.tsv.gz	GCST90274824.tsv.gz	14730	2	1	TRUE	NA	NA	0.0113015	14730	3.23653e-06	399054	TRUE	7.18649e-36	0.0111696	166.364	yes	yes	GCST90274824.tsv.gz.csv
rs438824	A	G	A	G	-0.0548	0.023087	0.4985	0.502289	FALSE	FALSE	FALSE	OS1	0.0163149	0.157042	OS1	399054	0.0121	5.93e-06	GCST90274824.tsv.gz	GCST90274824.tsv.gz	14287	2	1	TRUE	NA	NA	0.00143379	14287	5.01804e-06	399054	TRUE	2.84286e-05	0.00150151	21.4813	yes	yes	GCST90274824.tsv.gz.csv
rs4980395	T	C	T	C	0.0748	-0.00221916	0.184	0.134055	FALSE	FALSE	FALSE	OS1	0.0240917	0.926608	OS1	399054	0.0164	5.09e-06	GCST90274824.tsv.gz	GCST90274824.tsv.gz	14288	2	1	TRUE	NA	NA	0.00145403	14288	2.12624e-08	399054	TRUE	8.07821e-06	0.00168012	24.0426	yes	yes	GCST90274824.tsv.gz.csv
rs55842014	A	G	A	G	-0.0638	-0.0318307	0.3598	0.293088	FALSE	FALSE	FALSE	OS1	0.0179701	0.0765103	OS1	399054	0.0131	1.11e-06	GCST90274824.tsv.gz	GCST90274824.tsv.gz	12404	2	1	TRUE	NA	NA	0.00190887	12404	7.86246e-06	399054	TRUE	7.22194e-06	0.0018752	23.3	yes	yes	GCST90274824.tsv.gz.csv
rs56003568	C	G	C	G	0.0569	-0.00263116	0.2956	0.276479	FALSE	TRUE	FALSE	OS1	0.0181826	0.884942	OS1	399054	0.0126	6.31e-06	GCST90274824.tsv.gz	GCST90274824.tsv.gz	14734	2	1	TRUE	NA	NA	0.00138236	14734	5.24751e-08	399054	TRUE	1.05159e-05	0.00134827	19.8896	yes	yes	GCST90274824.tsv.gz.csv
rs62201455	A	C	A	C	-0.2136	-0.0129389	0.9807	0.94914	FALSE	FALSE	FALSE	OS1	0.036964	0.726308	OS1	399054	0.0451	2.18e-06	GCST90274824.tsv.gz	GCST90274824.tsv.gz	14722	2	1	TRUE	NA	NA	0.00152153	14722	3.07049e-07	399054	TRUE	4.56642e-06	0.00172713	25.4674	yes	yes	GCST90274824.tsv.gz.csv
rs62336911	T	C	T	C	0.1569	0.025495	0.0417	0.035717	FALSE	FALSE	FALSE	OS1	0.045299	0.57356	OS1	399054	0.0332	2.29e-06	GCST90274824.tsv.gz	GCST90274824.tsv.gz	14288	2	1	TRUE	NA	NA	0.00156092	14288	7.93785e-07	399054	TRUE	5.69196e-06	0.00196749	28.163	yes	yes	GCST90274824.tsv.gz.csv
rs72825017	T	G	T	G	-0.1997	0.0539901	0.0594	0.053814	FALSE	FALSE	FALSE	OS1	0.0362026	0.135875	OS1	399054	0.0251	1.77e-15	GCST90274824.tsv.gz	GCST90274824.tsv.gz	14730	2	1	TRUE	NA	NA	0.00427959	14730	5.57336e-06	399054	TRUE	5.22763e-14	0.00445633	65.9266	yes	yes	GCST90274824.tsv.gz.csv
rs72832833	A	G	A	G	-0.0635	0.0362207	0.7811	0.829179	FALSE	FALSE	FALSE	OS1	0.0217114	0.0952599	OS1	399054	0.0143	8.97e-06	GCST90274824.tsv.gz	GCST90274824.tsv.gz	14734	2	1	TRUE	NA	NA	0.0013367	14734	6.97438e-06	399054	TRUE	5.23442e-05	0.00137889	20.3419	yes	yes	GCST90274824.tsv.gz.csv
rs74794857	T	C	T	C	0.0674	-0.00146062	0.4123	0.375611	FALSE	FALSE	FALSE	OS1	0.0170202	0.931612	OS1	399054	0.0139	1.24e-06	GCST90274824.tsv.gz	GCST90274824.tsv.gz	11760	2	1	TRUE	NA	NA	0.00199567	11760	1.84551e-08	399054	TRUE	1.91002e-06	0.0022015	25.9424	yes	yes	GCST90274824.tsv.gz.csv
rs7612912	T	C	T	C	0.1281	-0.00111588	0.6276	0.656164	FALSE	FALSE	FALSE	OS1	0.0170933	0.947949	OS1	399054	0.012	1.33e-26	GCST90274824.tsv.gz	GCST90274824.tsv.gz	14714	2	1	TRUE	NA	NA	0.00768622	14714	1.06796e-08	399054	TRUE	1.35581e-25	0.00767045	113.72	yes	yes	GCST90274824.tsv.gz.csv
rs77609620	C	G	C	G	-0.1093	-0.0228063	0.0716	0.0959672	FALSE	TRUE	FALSE	OS1	0.0275983	0.408596	OS1	399054	0.0243	6.86e-06	GCST90274824.tsv.gz	GCST90274824.tsv.gz	14288	2	1	TRUE	NA	NA	0.00141417	14288	1.71126e-06	399054	TRUE	2.0016e-05	0.00158825	22.7258	yes	yes	GCST90274824.tsv.gz.csv
rs8112014	A	G	A	G	-0.0578	-0.0303726	0.2923	0.247981	FALSE	FALSE	FALSE	OS1	0.0187989	0.106167	OS1	399054	0.0126	4.49e-06	GCST90274824.tsv.gz	GCST90274824.tsv.gz	14724	2	1	TRUE	NA	NA	0.00142734	14724	6.54134e-06	399054	TRUE	2.68109e-05	0.00138218	20.3766	yes	yes	GCST90274824.tsv.gz.csv
rs847767	A	G	A	G	0.077	0.0217782	0.8533	0.833061	FALSE	FALSE	FALSE	OS1	0.0218112	0.318044	OS1	399054	0.0168	4.58e-06	GCST90274824.tsv.gz	GCST90274824.tsv.gz	14733	2	1	TRUE	NA	NA	0.00142401	14733	2.49836e-06	399054	TRUE	1.62222e-05	0.00148437	21.8988	yes	yes	GCST90274824.tsv.gz.csv
rs926646	T	C	T	C	0.1432	0.0955438	0.9545	0.964002	FALSE	FALSE	FALSE	OS1	0.0436784	0.0287105	OS1	399054	0.0304	2.47e-06	GCST90274824.tsv.gz	GCST90274824.tsv.gz	14732	2	1	TRUE	NA	NA	0.00150412	14732	1.19905e-05	399054	TRUE	2.53222e-05	0.00178116	26.2833	yes	yes	GCST90274824.tsv.gz.csv
rs116170440	A	G	A	G	-0.257	-0.0282875	0.0167	0.00845676	FALSE	FALSE	FALSE	OS1	0.0881049	0.748161	OS1	399054	0.0579	9.05e-06	GCST90274823.tsv.gz	GCST90274823.tsv.gz	10848	2	1	TRUE	NA	NA	0.00181322	10848	2.58321e-07	399054	TRUE	1.51963e-05	0.0021692	23.5782	yes	yes	GCST90274823.tsv.gz.csv
rs12075	A	G	A	G	-0.0899	0.0121188	0.5624	0.532399	FALSE	FALSE	FALSE	OS1	0.0163552	0.458708	OS1	399054	0.013	4.67e-12	GCST90274823.tsv.gz	GCST90274823.tsv.gz	11780	2	1	TRUE	NA	NA	0.00404391	11780	1.37587e-06	399054	TRUE	2.30617e-11	0.00397807	47.0408	yes	yes	GCST90274823.tsv.gz.csv
rs12661848	T	G	T	G	0.0655	0.0103138	0.5602	0.562972	FALSE	FALSE	FALSE	OS1	0.0164198	0.529918	OS1	399054	0.0147	8.36e-06	GCST90274823.tsv.gz	GCST90274823.tsv.gz	9889	2	1	TRUE	NA	NA	0.00200407	9889	9.88716e-07	399054	TRUE	1.69083e-05	0.00211403	20.9457	yes	yes	GCST90274823.tsv.gz.csv
rs139796674	A	G	A	G	0.2334	0.0315843	0.0249	0.0265671	FALSE	FALSE	FALSE	OS1	0.051743	0.541592	OS1	399054	0.0492	2.1e-06	GCST90274823.tsv.gz	GCST90274823.tsv.gz	11335	2	1	TRUE	NA	NA	0.00198182	11335	9.33704e-07	399054	TRUE	4.76764e-06	0.00264533	30.0591	yes	yes	GCST90274823.tsv.gz.csv
rs146174820	A	G	A	G	0.2663	0.0333253	0.0247	0.00774516	FALSE	FALSE	FALSE	OS1	0.0955744	0.727326	OS1	399054	0.0547	1.13e-06	GCST90274823.tsv.gz	GCST90274823.tsv.gz	10469	2	1	TRUE	NA	NA	0.00225924	10469	3.04674e-07	399054	TRUE	2.05462e-06	0.00341671	35.8853	yes	yes	GCST90274823.tsv.gz.csv
rs147793446	A	G	A	G	0.1941	-0.0444874	0.0345	0.0202242	FALSE	FALSE	FALSE	OS1	0.0584831	0.446843	OS1	399054	0.0413	2.6e-06	GCST90274823.tsv.gz	GCST90274823.tsv.gz	11770	2	1	TRUE	NA	NA	0.00187341	11770	1.45005e-06	399054	TRUE	6.74511e-06	0.00250988	29.6106	yes	yes	GCST90274823.tsv.gz.csv
rs148859911	A	G	A	G	0.1507	-0.0156854	0.05	0.0482998	FALSE	FALSE	FALSE	OS1	0.0386722	0.685037	OS1	399054	0.0328	4.34e-06	GCST90274823.tsv.gz	GCST90274823.tsv.gz	11771	2	1	TRUE	NA	NA	0.00179044	11771	4.12253e-07	399054	TRUE	8.27138e-06	0.0021575	25.4465	yes	yes	GCST90274823.tsv.gz.csv
rs16947053	A	G	A	G	0.2264	-0.116432	0.9779	0.984702	FALSE	FALSE	FALSE	OS1	0.0651393	0.0738686	OS1	399054	0.0487	3.34e-06	GCST90274823.tsv.gz	GCST90274823.tsv.gz	11783	2	1	TRUE	NA	NA	0.00183112	11783	8.00618e-06	399054	TRUE	1.89028e-05	0.00221549	26.1586	yes	yes	GCST90274823.tsv.gz.csv
rs182239847	T	G	T	G	-0.1716	0.0207459	0.9096	0.901203	FALSE	FALSE	FALSE	OS1	0.0272761	0.446903	OS1	399054	0.0359	1.75e-06	GCST90274823.tsv.gz	GCST90274823.tsv.gz	9453	2	1	TRUE	NA	NA	0.00241168	9453	1.44967e-06	399054	TRUE	4.09506e-06	0.00484265	45.9906	yes	yes	GCST90274823.tsv.gz.csv
rs187435509	T	G	T	G	0.171	0.0476366	0.0356	0.03291	FALSE	FALSE	FALSE	OS1	0.0452737	0.292712	OS1	399054	0.0381	7.18e-06	GCST90274823.tsv.gz	GCST90274823.tsv.gz	11780	2	1	TRUE	NA	NA	0.00170737	11780	2.77433e-06	399054	TRUE	2.19771e-05	0.00200784	23.6959	yes	yes	GCST90274823.tsv.gz.csv
rs200447680	A	C	A	C	0.1863	-0.0120393	0.9612	0.969777	FALSE	FALSE	FALSE	OS1	0.04789	0.801509	OS1	399054	0.041	5.52e-06	GCST90274823.tsv.gz	GCST90274823.tsv.gz	10235	2	1	TRUE	NA	NA	0.00201363	10235	1.58374e-07	399054	TRUE	8.77819e-06	0.00258882	26.5601	yes	yes	GCST90274823.tsv.gz.csv
rs2228467	T	C	T	C	-0.3169	0.0535579	0.9268	0.923718	FALSE	FALSE	FALSE	OS1	0.030747	0.0815267	OS1	399054	0.0252	2.88e-36	GCST90274823.tsv.gz	GCST90274823.tsv.gz	11782	2	1	TRUE	NA	NA	0.0132467	11782	7.60342e-06	399054	TRUE	1.50709e-33	0.0136261	162.733	yes	yes	GCST90274823.tsv.gz.csv
rs28571854	T	C	T	C	-0.1098	-0.0370466	0.0785	0.069329	FALSE	FALSE	FALSE	OS1	0.0321487	0.249177	OS1	399054	0.0247	8.78e-06	GCST90274823.tsv.gz	GCST90274823.tsv.gz	11775	2	1	TRUE	NA	NA	0.0016757	11775	3.32766e-06	399054	TRUE	2.85525e-05	0.00174421	20.5705	yes	yes	GCST90274823.tsv.gz.csv
rs28667091	T	G	T	G	-0.0613	-0.0196724	0.4117	0.446618	FALSE	FALSE	FALSE	OS1	0.016384	0.229865	OS1	399054	0.0133	4.05e-06	GCST90274823.tsv.gz	GCST90274823.tsv.gz	11782	2	1	TRUE	NA	NA	0.00180007	11782	3.6128e-06	399054	TRUE	1.44046e-05	0.00182025	21.4816	yes	yes	GCST90274823.tsv.gz.csv
rs4146770	T	C	T	C	-0.0933	0.0033511	0.7978	0.820212	FALSE	FALSE	FALSE	OS1	0.0211136	0.873892	OS1	399054	0.0165	1.56e-08	GCST90274823.tsv.gz	GCST90274823.tsv.gz	11760	2	1	TRUE	NA	NA	0.00271196	11760	6.31278e-08	399054	TRUE	2.96597e-08	0.00280846	33.1149	yes	yes	GCST90274823.tsv.gz.csv
rs481267	A	G	A	G	-0.0754	-0.0064474	0.3263	0.363262	FALSE	FALSE	FALSE	OS1	0.0169107	0.703009	OS1	399054	0.015	4.99e-07	GCST90274823.tsv.gz	GCST90274823.tsv.gz	9889	2	1	TRUE	NA	NA	0.0025491	9889	3.64264e-07	399054	TRUE	9.3956e-07	0.00249952	24.7747	yes	yes	GCST90274823.tsv.gz.csv
rs7116054	T	C	T	C	-0.0998	0.0296609	0.1822	0.104118	FALSE	FALSE	FALSE	OS1	0.0268165	0.268696	OS1	399054	0.0179	2.47e-08	GCST90274823.tsv.gz	GCST90274823.tsv.gz	11335	2	1	TRUE	NA	NA	0.0027354	11335	3.06573e-06	399054	TRUE	1.08815e-07	0.00296815	33.7382	yes	yes	GCST90274823.tsv.gz.csv
rs7213460	A	G	A	G	0.0942	-0.0225959	0.4161	0.391604	FALSE	FALSE	FALSE	OS1	0.0167203	0.176564	OS1	399054	0.0132	9.58e-13	GCST90274823.tsv.gz	GCST90274823.tsv.gz	11780	2	1	TRUE	NA	NA	0.00430535	11780	4.57657e-06	399054	TRUE	1.05226e-11	0.00431189	51.0054	yes	yes	GCST90274823.tsv.gz.csv
rs72689930	T	G	T	G	0.1624	-0.02328	0.9529	0.955188	FALSE	FALSE	FALSE	OS1	0.039136	0.551945	OS1	399054	0.0363	7.68e-06	GCST90274823.tsv.gz	GCST90274823.tsv.gz	11783	2	1	TRUE	NA	NA	0.00169605	11783	8.86713e-07	399054	TRUE	1.65438e-05	0.00236739	27.9564	yes	yes	GCST90274823.tsv.gz.csv
rs72793575	A	G	A	G	0.1043	0.00055432	0.1037	0.0698895	FALSE	FALSE	FALSE	OS1	0.0320085	0.986183	OS1	399054	0.0235	9.07e-06	GCST90274823.tsv.gz	GCST90274823.tsv.gz	11335	2	1	TRUE	NA	NA	0.00173514	11335	7.51555e-10	399054	TRUE	1.22971e-05	0.00202223	22.9644	yes	yes	GCST90274823.tsv.gz.csv
rs72939501	A	G	A	G	-0.1014	-0.0128201	0.1082	0.14099	FALSE	FALSE	FALSE	OS1	0.0234996	0.585376	OS1	399054	0.0226	7.23e-06	GCST90274823.tsv.gz	GCST90274823.tsv.gz	11335	2	1	TRUE	NA	NA	0.00177314	11335	7.45817e-07	399054	TRUE	1.47635e-05	0.00198427	22.5324	yes	yes	GCST90274823.tsv.gz.csv
rs7327202	C	G	C	G	-0.0969	0.00842445	0.1497	0.165976	FALSE	TRUE	FALSE	OS1	0.0220155	0.701971	OS1	399054	0.0194	5.89e-07	GCST90274823.tsv.gz	GCST90274823.tsv.gz	10903	2	1	TRUE	NA	NA	0.00228342	10903	3.66941e-07	399054	TRUE	1.15331e-06	0.00239041	26.1202	yes	yes	GCST90274823.tsv.gz.csv
rs74157668	T	C	T	C	0.1574	-0.00610001	0.0404	0.0247865	FALSE	FALSE	FALSE	OS1	0.0520455	0.906697	OS1	399054	0.0343	4.46e-06	GCST90274823.tsv.gz	GCST90274823.tsv.gz	11781	2	1	TRUE	NA	NA	0.00178458	11781	3.44243e-08	399054	TRUE	6.75455e-06	0.00192093	22.6702	yes	yes	GCST90274823.tsv.gz.csv
rs78848134	T	C	T	C	0.2441	0.124584	0.0198	0.0135109	FALSE	FALSE	FALSE	OS1	0.0708371	0.0786213	OS1	399054	0.0514	2.04e-06	GCST90274823.tsv.gz	GCST90274823.tsv.gz	11296	2	1	TRUE	NA	NA	0.00199294	11296	7.75122e-06	399054	TRUE	1.1351e-05	0.00231284	26.1818	yes	yes	GCST90274823.tsv.gz.csv
rs8129542	A	T	A	T	-0.1022	0.0106222	0.1218	0.106093	FALSE	TRUE	FALSE	OS1	0.0266324	0.690009	OS1	399054	0.0228	7.38e-06	GCST90274823.tsv.gz	GCST90274823.tsv.gz	10271	2	1	TRUE	NA	NA	0.00195279	10271	3.98638e-07	399054	TRUE	1.29441e-05	0.00223446	22.9971	yes	yes	GCST90274823.tsv.gz.csv
rs9968876	T	G	T	G	-0.1046	0.0261794	0.8991	0.930855	FALSE	FALSE	FALSE	OS1	0.0320232	0.413637	OS1	399054	0.0221	2.21e-06	GCST90274823.tsv.gz	GCST90274823.tsv.gz	11774	2	1	TRUE	NA	NA	0.00189934	11774	1.67479e-06	399054	TRUE	6.0488e-06	0.00198515	23.4156	yes	yes	GCST90274823.tsv.gz.csv
rs112168535	T	C	T	C	-0.1553	-0.00628224	0.9555	0.961094	FALSE	FALSE	FALSE	OS1	0.0419711	0.881017	OS1	399054	0.0316	8.9e-07	GCST90274822.tsv.gz	GCST90274822.tsv.gz	13670	2	1	TRUE	NA	NA	0.00176399	13670	5.61434e-08	399054	TRUE	1.55789e-06	0.00205099	28.0905	yes	yes	GCST90274822.tsv.gz.csv
rs11861137	T	C	T	C	-0.0537	-0.00853832	0.3884	0.312544	FALSE	FALSE	FALSE	OS1	0.0176046	0.627674	OS1	399054	0.0121	9.08e-06	GCST90274822.tsv.gz	GCST90274822.tsv.gz	14729	2	1	TRUE	NA	NA	0.00133562	14729	5.89471e-07	399054	TRUE	1.99265e-05	0.00137001	20.2039	yes	yes	GCST90274822.tsv.gz.csv
rs12075	A	G	A	G	-0.0973	0.0121188	0.5553	0.532399	FALSE	FALSE	FALSE	OS1	0.0163552	0.458708	OS1	399054	0.0116	4.95e-17	GCST90274822.tsv.gz	GCST90274822.tsv.gz	14733	2	1	TRUE	NA	NA	0.00475344	14733	1.37587e-06	399054	TRUE	5.93458e-16	0.00467574	69.2019	yes	yes	GCST90274822.tsv.gz.csv
rs12326052	T	C	T	C	-0.1199	-0.000601479	0.9372	0.982696	FALSE	FALSE	FALSE	OS1	0.0624651	0.992317	OS1	399054	0.0267	7.1e-06	GCST90274822.tsv.gz	GCST90274822.tsv.gz	14288	2	1	TRUE	NA	NA	0.00140959	14288	2.32347e-10	399054	TRUE	1.0367e-05	0.00169223	24.2162	yes	yes	GCST90274822.tsv.gz.csv
rs12451323	T	C	T	C	1.0249	-0.0481016	0.8839	0.894566	FALSE	FALSE	FALSE	OS1	0.0266483	0.0710657	OS1	399054	0.0174	1e-300	GCST90274822.tsv.gz	GCST90274822.tsv.gz	14288	2	1	TRUE	NA	NA	0.195403	14288	8.16483e-06	399054	TRUE	0	0.21559	3926.41	yes	yes	GCST90274822.tsv.gz.csv
rs12523126	A	T	A	T	0.1121	0.0221574	0.0746	0.0655906	FALSE	TRUE	FALSE	OS1	0.0330761	0.502927	OS1	399054	0.0232	1.35e-06	GCST90274822.tsv.gz	GCST90274822.tsv.gz	14288	2	1	TRUE	NA	NA	0.00163161	14288	1.12455e-06	399054	TRUE	3.80658e-06	0.00173504	24.8299	yes	yes	GCST90274822.tsv.gz.csv
rs138884871	T	C	T	C	0.2198	-0.199308	0.0188	0.0161617	FALSE	FALSE	FALSE	OS1	0.069481	0.00412392	OS1	399054	0.0473	3.37e-06	GCST90274822.tsv.gz	GCST90274822.tsv.gz	13672	2	1	TRUE	NA	NA	0.00157717	13672	2.06195e-05	399054	TRUE	5.2115e-05	0.00178238	24.4087	yes	yes	GCST90274822.tsv.gz.csv
rs141574903	A	C	A	C	-0.2158	0.00648578	0.981	0.995416	FALSE	FALSE	FALSE	OS1	0.121381	0.957387	OS1	399054	0.0487	9.37e-06	GCST90274822.tsv.gz	GCST90274822.tsv.gz	14243	2	1	TRUE	NA	NA	0.00137691	14243	7.15473e-09	399054	TRUE	1.40466e-05	0.00173602	24.7657	yes	yes	GCST90274822.tsv.gz.csv
rs142168130	A	G	A	G	0.2289	0.0738445	0.0176	0.00303974	FALSE	FALSE	FALSE	OS1	0.153222	0.629844	OS1	399054	0.0502	5.12e-06	GCST90274822.tsv.gz	GCST90274822.tsv.gz	14288	2	1	TRUE	NA	NA	0.00145326	14288	5.82055e-07	399054	TRUE	1.13645e-05	0.00181185	25.9311	yes	yes	GCST90274822.tsv.gz.csv
rs143648571	C	G	C	G	-0.2479	0.0257977	0.0172	0.0115716	FALSE	TRUE	FALSE	OS1	0.0787544	0.743235	OS1	399054	0.0554	7.65e-06	GCST90274822.tsv.gz	GCST90274822.tsv.gz	13801	2	1	TRUE	NA	NA	0.00144896	13801	2.68895e-07	399054	TRUE	1.43648e-05	0.00207767	28.7295	yes	yes	GCST90274822.tsv.gz.csv
rs144618566	T	C	T	C	0.5171	0.0123184	0.0169	0.00364882	FALSE	FALSE	FALSE	OS1	0.137895	0.928818	OS1	399054	0.0538	7.15e-22	GCST90274822.tsv.gz	GCST90274822.tsv.gz	13801	2	1	TRUE	NA	NA	0.00665027	13801	1.99978e-08	399054	TRUE	4.41067e-21	0.00888512	123.705	yes	yes	GCST90274822.tsv.gz.csv
rs145066788	T	C	T	C	-0.3035	-0.0457071	0.0089	0.00386308	FALSE	FALSE	FALSE	OS1	0.131405	0.727966	OS1	399054	0.0685	9.39e-06	GCST90274822.tsv.gz	GCST90274822.tsv.gz	13801	2	1	TRUE	NA	NA	0.0014206	13801	3.03189e-07	399054	TRUE	1.77703e-05	0.00162501	22.46	yes	yes	GCST90274822.tsv.gz.csv
rs145516279	A	G	A	G	0.2225	-0.0400311	0.979	0.982158	FALSE	FALSE	FALSE	OS1	0.0615924	0.515733	OS1	399054	0.048	3.56e-06	GCST90274822.tsv.gz	GCST90274822.tsv.gz	14288	2	1	TRUE	NA	NA	0.00150181	14288	1.05855e-06	399054	TRUE	9.31527e-06	0.0020356	29.1399	yes	yes	GCST90274822.tsv.gz.csv
rs147984424	A	G	A	G	-0.4143	0.306427	0.9888	0.998981	FALSE	FALSE	FALSE	OS1	0.254205	0.228036	OS1	399054	0.0934	9.17e-06	GCST90274822.tsv.gz	GCST90274822.tsv.gz	8829	2	1	TRUE	NA	NA	0.00222411	8829	3.64129e-06	399054	TRUE	2.5729e-05	0.00380177	33.6863	yes	yes	GCST90274822.tsv.gz.csv
rs181726805	A	G	A	G	-0.2479	-0.0560738	0.9838	0.972622	FALSE	FALSE	FALSE	OS1	0.0505864	0.267656	OS1	399054	0.0536	3.75e-06	GCST90274822.tsv.gz	GCST90274822.tsv.gz	14736	2	1	TRUE	NA	NA	0.00144968	14736	3.07908e-06	399054	TRUE	1.48096e-05	0.00195887	28.9186	yes	yes	GCST90274822.tsv.gz.csv
rs2001616	A	G	A	G	0.089	-0.0264177	0.8982	0.918988	FALSE	FALSE	FALSE	OS1	0.0301711	0.381251	OS1	399054	0.0197	6.25e-06	GCST90274822.tsv.gz	GCST90274822.tsv.gz	14735	2	1	TRUE	NA	NA	0.00138342	14735	1.92122e-06	399054	TRUE	1.95275e-05	0.00144854	21.3723	yes	yes	GCST90274822.tsv.gz.csv
rs200967074	T	G	T	G	0.1113	-0.00432768	0.922	0.918667	FALSE	FALSE	FALSE	OS1	0.0299032	0.88493	OS1	399054	0.0251	9.24e-06	GCST90274822.tsv.gz	GCST90274822.tsv.gz	12201	2	1	TRUE	NA	NA	0.00160923	12201	5.24862e-08	399054	TRUE	1.41365e-05	0.00178175	21.7743	yes	yes	GCST90274822.tsv.gz.csv
rs2548023	A	G	A	G	-0.076	0.0127951	0.2077	0.152706	FALSE	FALSE	FALSE	OS1	0.0230828	0.579363	OS1	399054	0.0169	6.89e-06	GCST90274822.tsv.gz	GCST90274822.tsv.gz	11773	2	1	TRUE	NA	NA	0.00171512	11773	7.69982e-07	399054	TRUE	1.44524e-05	0.00190101	22.4194	yes	yes	GCST90274822.tsv.gz.csv
rs35904471	T	C	T	C	0.0761	0.00606084	0.2662	0.32869	FALSE	FALSE	FALSE	OS1	0.0175304	0.729543	OS1	399054	0.0165	3.99e-06	GCST90274822.tsv.gz	GCST90274822.tsv.gz	11337	2	1	TRUE	NA	NA	0.00187312	11337	2.99538e-07	399054	TRUE	7.1589e-06	0.00226248	25.7034	yes	yes	GCST90274822.tsv.gz.csv
rs407595	A	C	A	C	0.0697	0.0242254	0.2073	0.239898	FALSE	FALSE	FALSE	OS1	0.0190554	0.203617	OS1	399054	0.0147	2.12e-06	GCST90274822.tsv.gz	GCST90274822.tsv.gz	14287	2	1	TRUE	NA	NA	0.00157133	14287	4.05018e-06	399054	TRUE	9.8186e-06	0.00159663	22.8443	yes	yes	GCST90274822.tsv.gz.csv
rs41274294	T	C	T	C	0.8816	-0.00818198	0.9682	0.969694	FALSE	FALSE	FALSE	OS1	0.0477216	0.863868	OS1	399054	0.0356	2.19e-135	GCST90274822.tsv.gz	GCST90274822.tsv.gz	14732	2	1	TRUE	NA	NA	0.0399692	14732	7.36643e-08	399054	TRUE	1.52479e-128	0.0478592	740.401	yes	yes	GCST90274822.tsv.gz.csv
rs4639861	A	G	A	G	0.0796	-0.00326163	0.1379	0.178683	FALSE	FALSE	FALSE	OS1	0.0214171	0.878957	OS1	399054	0.0177	6.89e-06	GCST90274822.tsv.gz	GCST90274822.tsv.gz	14287	2	1	TRUE	NA	NA	0.00141379	14287	5.81191e-08	399054	TRUE	1.13727e-05	0.00150653	21.5533	yes	yes	GCST90274822.tsv.gz.csv
rs4722985	T	C	T	C	-0.0626	0.0138423	0.709	0.787896	FALSE	FALSE	FALSE	OS1	0.020054	0.490036	OS1	399054	0.0133	2.52e-06	GCST90274822.tsv.gz	GCST90274822.tsv.gz	14288	2	1	TRUE	NA	NA	0.00154832	14288	1.19395e-06	399054	TRUE	6.95563e-06	0.00161703	23.1383	yes	yes	GCST90274822.tsv.gz.csv
rs55653410	A	T	A	T	-0.1736	0.144743	0.042	0.00813315	FALSE	TRUE	FALSE	OS1	0.0938056	0.122828	OS1	399054	0.0333	1.86e-07	GCST90274822.tsv.gz	GCST90274822.tsv.gz	14288	2	1	TRUE	NA	NA	0.00189878	14288	5.96631e-06	399054	TRUE	1.3403e-06	0.00242518	34.7304	yes	yes	GCST90274822.tsv.gz.csv
rs62062305	T	G	T	G	0.0817	0.0136926	0.8553	0.854884	FALSE	FALSE	FALSE	OS1	0.0231288	0.553841	OS1	399054	0.0168	1.16e-06	GCST90274822.tsv.gz	GCST90274822.tsv.gz	14288	2	1	TRUE	NA	NA	0.00165271	14288	8.78286e-07	399054	TRUE	3.05958e-06	0.00165219	23.6423	yes	yes	GCST90274822.tsv.gz.csv
rs62320291	C	G	C	G	0.1198	-0.0249438	0.0668	0.0659771	FALSE	TRUE	FALSE	OS1	0.0334366	0.455666	OS1	399054	0.027	9.12e-06	GCST90274822.tsv.gz	GCST90274822.tsv.gz	14288	2	1	TRUE	NA	NA	0.00137619	14288	1.3946e-06	399054	TRUE	2.44462e-05	0.00178935	25.6084	yes	yes	GCST90274822.tsv.gz.csv
rs6685547	A	G	A	G	0.1462	0.0555038	0.0505	0.031505	FALSE	FALSE	FALSE	OS1	0.046881	0.236441	OS1	399054	0.0289	4.22e-07	GCST90274822.tsv.gz	GCST90274822.tsv.gz	13239	2	1	TRUE	NA	NA	0.00192961	13239	3.51254e-06	399054	TRUE	1.90702e-06	0.0020498	27.1889	yes	yes	GCST90274822.tsv.gz.csv
rs6690229	A	G	A	G	0.0563	-0.00779866	0.405	0.432061	FALSE	FALSE	FALSE	OS1	0.0164613	0.635673	OS1	399054	0.0125	6.67e-06	GCST90274822.tsv.gz	GCST90274822.tsv.gz	13240	2	1	TRUE	NA	NA	0.00153006	13240	5.62447e-07	399054	TRUE	1.39326e-05	0.00152763	20.2537	yes	yes	GCST90274822.tsv.gz.csv
rs72804061	A	G	A	G	0.2066	0.0469569	0.9801	0.99244	FALSE	FALSE	FALSE	OS1	0.0955903	0.623263	OS1	399054	0.0461	7.41e-06	GCST90274822.tsv.gz	GCST90274822.tsv.gz	13870	2	1	TRUE	NA	NA	0.00144616	13870	6.04702e-07	399054	TRUE	1.60019e-05	0.001665	23.1287	yes	yes	GCST90274822.tsv.gz.csv
rs72827004	C	G	C	G	0.2617	0.00415695	0.0456	0.0506623	FALSE	TRUE	FALSE	OS1	0.0375807	0.911922	OS1	399054	0.0317	1.51e-16	GCST90274822.tsv.gz	GCST90274822.tsv.gz	14728	2	1	TRUE	NA	NA	0.00460679	14728	3.06613e-08	399054	TRUE	6.48128e-16	0.00596119	88.3109	yes	yes	GCST90274822.tsv.gz.csv
rs73178812	T	C	T	C	0.1047	-0.0511898	0.0744	0.0534974	FALSE	FALSE	FALSE	OS1	0.0364163	0.159819	OS1	399054	0.0232	6.39e-06	GCST90274822.tsv.gz	GCST90274822.tsv.gz	14288	2	1	TRUE	NA	NA	0.0014236	14288	4.95158e-06	399054	TRUE	3.02293e-05	0.0015098	21.6016	yes	yes	GCST90274822.tsv.gz.csv
rs74350159	A	G	A	G	0.2798	-0.0719284	0.012	0.00943896	FALSE	FALSE	FALSE	OS1	0.0828931	0.385545	OS1	399054	0.0608	4.19e-06	GCST90274822.tsv.gz	GCST90274822.tsv.gz	13801	2	1	TRUE	NA	NA	0.00153241	13801	1.88683e-06	399054	TRUE	1.27435e-05	0.00185637	25.6636	yes	yes	GCST90274822.tsv.gz.csv
rs75573205	C	G	C	G	0.1906	0.0364622	0.976	0.961706	FALSE	TRUE	FALSE	OS1	0.042607	0.392119	OS1	399054	0.0408	2.99e-06	GCST90274822.tsv.gz	GCST90274822.tsv.gz	14725	2	1	TRUE	NA	NA	0.00148008	14725	1.83524e-06	399054	TRUE	9.64431e-06	0.00170191	25.1	yes	yes	GCST90274822.tsv.gz.csv
rs7557474	T	C	T	C	-0.0805	0.0100555	0.8519	0.869751	FALSE	FALSE	FALSE	OS1	0.0240755	0.67619	OS1	399054	0.0179	6.89e-06	GCST90274822.tsv.gz	GCST90274822.tsv.gz	12851	2	1	TRUE	NA	NA	0.00157157	12851	4.37147e-07	399054	TRUE	1.35262e-05	0.00163518	21.0448	yes	yes	GCST90274822.tsv.gz.csv
rs75580960	T	C	T	C	-0.0904	0.0302757	0.8703	0.853023	FALSE	FALSE	FALSE	OS1	0.0230889	0.189768	OS1	399054	0.0188	1.52e-06	GCST90274822.tsv.gz	GCST90274822.tsv.gz	13224	2	1	TRUE	NA	NA	0.00174568	13224	4.30874e-06	399054	TRUE	6.9764e-06	0.00184491	24.4385	yes	yes	GCST90274822.tsv.gz.csv
rs77635208	T	C	T	C	0.1467	0.0213012	0.9627	0.920635	FALSE	FALSE	FALSE	OS1	0.0300405	0.478274	OS1	399054	0.0331	9.34e-06	GCST90274822.tsv.gz	GCST90274822.tsv.gz	14717	2	1	TRUE	NA	NA	0.00133311	14717	1.25998e-06	399054	TRUE	2.46835e-05	0.00154557	22.7783	yes	yes	GCST90274822.tsv.gz.csv
rs78743764	A	C	A	C	-0.2226	-0.0689023	0.019	0.0173351	FALSE	FALSE	FALSE	OS1	0.0625116	0.27036	OS1	399054	0.048	3.53e-06	GCST90274822.tsv.gz	GCST90274822.tsv.gz	13656	2	1	TRUE	NA	NA	0.00157262	13656	3.0445e-06	399054	TRUE	1.31074e-05	0.00184715	25.2677	yes	yes	GCST90274822.tsv.gz.csv
rs79097546	T	C	T	C	-0.258	-0.0417913	0.9864	0.994842	FALSE	FALSE	FALSE	OS1	0.115753	0.71807	OS1	399054	0.0569	5.78e-06	GCST90274822.tsv.gz	GCST90274822.tsv.gz	14249	2	1	TRUE	NA	NA	0.001441	14249	3.26646e-07	399054	TRUE	1.14829e-05	0.00178592	25.4895	yes	yes	GCST90274822.tsv.gz.csv
rs79567569	A	C	A	C	-0.3284	0.0852927	0.9877	0.996674	FALSE	FALSE	FALSE	OS1	0.141878	0.547727	OS1	399054	0.0669	9.16e-07	GCST90274822.tsv.gz	GCST90274822.tsv.gz	13386	2	1	TRUE	NA	NA	0.00179716	13386	9.05657e-07	399054	TRUE	2.37473e-06	0.00262039	35.1635	yes	yes	GCST90274822.tsv.gz.csv
rs80131163	A	G	A	G	0.1962	-0.0676243	0.9686	0.940718	FALSE	FALSE	FALSE	OS1	0.0346524	0.0509965	OS1	399054	0.0399	8.77e-07	GCST90274822.tsv.gz	GCST90274822.tsv.gz	14730	2	1	TRUE	NA	NA	0.00163906	14730	9.54345e-06	399054	TRUE	8.22106e-06	0.00234154	34.5672	yes	yes	GCST90274822.tsv.gz.csv
rs948962	A	C	A	C	0.0544	0.0221598	0.4764	0.557549	FALSE	FALSE	FALSE	OS1	0.016463	0.17829	OS1	399054	0.0119	4.84e-06	GCST90274822.tsv.gz	GCST90274822.tsv.gz	14736	2	1	TRUE	NA	NA	0.00141634	14736	4.54028e-06	399054	TRUE	2.29464e-05	0.00147638	21.7852	yes	yes	GCST90274822.tsv.gz.csv
rs9889517	A	G	A	G	0.0609	-0.00946953	0.4783	0.405303	FALSE	FALSE	FALSE	OS1	0.0167242	0.571246	OS1	399054	0.0121	4.83e-07	GCST90274822.tsv.gz	GCST90274822.tsv.gz	14288	2	1	TRUE	NA	NA	0.00177004	14288	8.03408e-07	399054	TRUE	1.30871e-06	0.00185091	26.4912	yes	yes	GCST90274822.tsv.gz.csv
rs11214549	A	G	A	G	-0.1673	-0.0370387	0.0305	0.0541444	FALSE	FALSE	FALSE	OS1	0.0362759	0.307242	OS1	399054	0.0376	8.61e-06	GCST90274821.tsv.gz	GCST90274821.tsv.gz	14732	2	1	TRUE	NA	NA	0.00134224	14732	2.61243e-06	399054	TRUE	2.96947e-05	0.00165527	24.4226	yes	yes	GCST90274821.tsv.gz.csv
rs117265389	C	G	C	G	0.1734	0.0604662	0.0256	0.0298993	FALSE	TRUE	FALSE	OS1	0.0474597	0.202644	OS1	399054	0.0377	4.24e-06	GCST90274821.tsv.gz	GCST90274821.tsv.gz	14733	2	1	TRUE	NA	NA	0.00143404	14733	4.06766e-06	399054	TRUE	1.90928e-05	0.00150005	22.1304	yes	yes	GCST90274821.tsv.gz.csv
rs117317477	T	G	T	G	-0.3227	-0.00288179	0.0125	0.049214	FALSE	FALSE	FALSE	OS1	0.0375018	0.938748	OS1	399054	0.0704	4.57e-06	GCST90274821.tsv.gz	GCST90274821.tsv.gz	11725	2	1	TRUE	NA	NA	0.00178911	11725	1.47976e-08	399054	TRUE	6.68722e-06	0.00257084	30.2156	yes	yes	GCST90274821.tsv.gz.csv
rs117510656	T	C	T	C	-0.2587	0.0208325	0.9806	0.976645	FALSE	FALSE	FALSE	OS1	0.0544759	0.702152	OS1	399054	0.0562	4.16e-06	GCST90274821.tsv.gz	GCST90274821.tsv.gz	14285	2	1	TRUE	NA	NA	0.00148135	14285	3.66475e-07	399054	TRUE	8.56249e-06	0.00254634	36.4622	yes	yes	GCST90274821.tsv.gz.csv
rs11870164	T	C	T	C	0.0751	-0.00197505	0.2772	0.288815	FALSE	FALSE	FALSE	OS1	0.0179252	0.912264	OS1	399054	0.013	7.61e-09	GCST90274821.tsv.gz	GCST90274821.tsv.gz	14733	2	1	TRUE	NA	NA	0.00226036	14733	3.04228e-08	399054	TRUE	1.60406e-08	0.00226007	33.3685	yes	yes	GCST90274821.tsv.gz.csv
rs12075	A	G	A	G	0.1694	0.0121188	0.5552	0.532399	FALSE	FALSE	FALSE	OS1	0.0163552	0.458708	OS1	399054	0.0113	8.39e-51	GCST90274821.tsv.gz	GCST90274821.tsv.gz	14730	2	1	TRUE	NA	NA	0.0150297	14730	1.37587e-06	399054	TRUE	6.33101e-48	0.0141733	211.746	yes	yes	GCST90274821.tsv.gz.csv
rs12133241	T	G	T	G	0.0728	0.0216118	0.8345	0.844307	FALSE	FALSE	FALSE	OS1	0.0224086	0.334825	OS1	399054	0.0157	3.54e-06	GCST90274821.tsv.gz	GCST90274821.tsv.gz	14713	2	1	TRUE	NA	NA	0.00145944	14713	2.33089e-06	399054	TRUE	1.23872e-05	0.00146392	21.5673	yes	yes	GCST90274821.tsv.gz.csv
rs12367122	A	G	A	G	0.0739	0.0394366	0.1756	0.174241	FALSE	FALSE	FALSE	OS1	0.0214617	0.0661317	OS1	399054	0.0159	3.35e-06	GCST90274821.tsv.gz	GCST90274821.tsv.gz	14284	2	1	TRUE	NA	NA	0.00151025	14284	8.46131e-06	399054	TRUE	2.40076e-05	0.00158118	22.6182	yes	yes	GCST90274821.tsv.gz.csv
rs142018247	T	C	T	C	0.1966	-0.0377262	0.02	0.0290259	FALSE	FALSE	FALSE	OS1	0.0493109	0.444231	OS1	399054	0.0442	8.67e-06	GCST90274821.tsv.gz	GCST90274821.tsv.gz	14726	2	1	TRUE	NA	NA	0.00134188	14726	1.4668e-06	399054	TRUE	2.41425e-05	0.00151514	22.3428	yes	yes	GCST90274821.tsv.gz.csv
rs146186562	T	G	T	G	-0.2293	-0.0658773	0.9789	0.966796	FALSE	FALSE	FALSE	OS1	0.0457948	0.150283	OS1	399054	0.0497	3.96e-06	GCST90274821.tsv.gz	GCST90274821.tsv.gz	14285	2	1	TRUE	NA	NA	0.00148809	14285	5.1857e-06	399054	TRUE	2.00272e-05	0.002172	31.0901	yes	yes	GCST90274821.tsv.gz.csv
rs148307902	A	G	A	G	0.2553	-0.125174	0.0243	0.011812	FALSE	FALSE	FALSE	OS1	0.0769071	0.103611	OS1	399054	0.0538	2.08e-06	GCST90274821.tsv.gz	GCST90274821.tsv.gz	13798	2	1	TRUE	NA	NA	0.00162958	13798	6.63839e-06	399054	TRUE	1.26286e-05	0.00309068	42.7712	yes	yes	GCST90274821.tsv.gz.csv
rs149604038	C	G	C	G	-0.2813	-0.0163148	0.9851	0.988908	FALSE	TRUE	FALSE	OS1	0.0786599	0.83569	OS1	399054	0.0556	4.21e-07	GCST90274821.tsv.gz	GCST90274821.tsv.gz	13798	2	1	TRUE	NA	NA	0.00185196	13798	1.07802e-07	399054	TRUE	8.03662e-07	0.00232293	32.1218	yes	yes	GCST90274821.tsv.gz.csv
rs1788443	T	C	T	C	-0.0537	-0.00335602	0.5055	0.468081	FALSE	FALSE	FALSE	OS1	0.0163176	0.837049	OS1	399054	0.0119	6.4e-06	GCST90274821.tsv.gz	GCST90274821.tsv.gz	14285	2	1	TRUE	NA	NA	0.00142369	14285	1.06e-07	399054	TRUE	1.11019e-05	0.00144167	20.6211	yes	yes	GCST90274821.tsv.gz.csv
rs181998213	T	C	T	C	0.3723	-0.0161256	0.9872	0.954028	FALSE	FALSE	FALSE	OS1	0.0394546	0.682752	OS1	399054	0.0695	8.47e-08	GCST90274821.tsv.gz	GCST90274821.tsv.gz	14285	2	1	TRUE	NA	NA	0.00200505	14285	4.18607e-07	399054	TRUE	2.15373e-07	0.00350293	50.2082	yes	yes	GCST90274821.tsv.gz.csv
rs1846616	A	T	A	T	0.0856	0.052756	0.362	0.353303	FALSE	TRUE	FALSE	OS1	0.0169161	0.00181656	OS1	399054	0.0119	6.33e-13	GCST90274821.tsv.gz	GCST90274821.tsv.gz	14719	2	1	TRUE	NA	NA	0.00350356	14719	2.43727e-05	399054	TRUE	9.69185e-11	0.0033846	49.9803	yes	yes	GCST90274821.tsv.gz.csv
rs190108694	A	G	A	G	-0.2084	-0.0176334	0.0286	0.0180786	FALSE	FALSE	FALSE	OS1	0.0615927	0.774656	OS1	399054	0.0455	4.64e-06	GCST90274821.tsv.gz	GCST90274821.tsv.gz	11325	2	1	TRUE	NA	NA	0.0018493	11325	2.05392e-07	399054	TRUE	7.91579e-06	0.00241318	27.3905	yes	yes	GCST90274821.tsv.gz.csv
rs207311	T	C	T	C	0.0579	-0.00378749	0.6697	0.640625	FALSE	FALSE	FALSE	OS1	0.0170349	0.824051	OS1	399054	0.0126	4.32e-06	GCST90274821.tsv.gz	GCST90274821.tsv.gz	14285	2	1	TRUE	NA	NA	0.00147623	14285	1.23878e-07	399054	TRUE	7.72919e-06	0.00148312	21.2149	yes	yes	GCST90274821.tsv.gz.csv
rs2544916	A	T	A	T	0.1653	-0.0319475	0.9698	0.975103	FALSE	TRUE	FALSE	OS1	0.0523289	0.541522	OS1	399054	0.0366	6.29e-06	GCST90274821.tsv.gz	GCST90274821.tsv.gz	14720	2	1	TRUE	NA	NA	0.00138399	14720	9.3403e-07	399054	TRUE	1.56715e-05	0.00160053	23.5944	yes	yes	GCST90274821.tsv.gz.csv
rs34292320	T	C	T	C	-0.0684	-0.016891	0.2742	0.261124	FALSE	FALSE	FALSE	OS1	0.0185883	0.363515	OS1	399054	0.0134	3.32e-07	GCST90274821.tsv.gz	GCST90274821.tsv.gz	14285	2	1	TRUE	NA	NA	0.00182092	14285	2.06919e-06	399054	TRUE	1.26673e-06	0.0018622	26.6474	yes	yes	GCST90274821.tsv.gz.csv
rs352082	C	G	C	G	0.0788	-0.00543936	0.1269	0.075354	FALSE	TRUE	FALSE	OS1	0.0311272	0.861279	OS1	399054	0.0178	9.56e-06	GCST90274821.tsv.gz	GCST90274821.tsv.gz	14284	2	1	TRUE	NA	NA	0.00137034	14284	7.65219e-08	399054	TRUE	1.58747e-05	0.00137597	19.6786	yes	yes	GCST90274821.tsv.gz.csv
rs35728689	A	G	A	G	0.3004	0.0287343	0.0959	0.0792422	FALSE	FALSE	FALSE	OS1	0.0303048	0.34304	OS1	399054	0.0198	5.44e-52	GCST90274821.tsv.gz	GCST90274821.tsv.gz	14732	2	1	TRUE	NA	NA	0.0153862	14732	2.25293e-06	399054	TRUE	8.49305e-49	0.0156482	234.162	yes	yes	GCST90274821.tsv.gz.csv
rs4682862	A	G	A	G	0.0576	-0.0106829	0.6154	0.65168	FALSE	FALSE	FALSE	OS1	0.0170663	0.531337	OS1	399054	0.0122	2.34e-06	GCST90274821.tsv.gz	GCST90274821.tsv.gz	14285	2	1	TRUE	NA	NA	0.00155822	14285	9.81905e-07	399054	TRUE	6.14608e-06	0.00157051	22.4669	yes	yes	GCST90274821.tsv.gz.csv
rs72730728	A	T	A	T	0.1238	-0.0426584	0.9416	0.938883	FALSE	TRUE	FALSE	OS1	0.0344777	0.215986	OS1	399054	0.0272	5.33e-06	GCST90274821.tsv.gz	GCST90274821.tsv.gz	14285	2	1	TRUE	NA	NA	0.00144829	14285	3.8362e-06	399054	TRUE	2.22608e-05	0.00168558	24.1159	yes	yes	GCST90274821.tsv.gz.csv
rs7619350	A	G	A	G	0.0986	0.0506955	0.118	0.124492	FALSE	FALSE	FALSE	OS1	0.0245146	0.0386429	OS1	399054	0.0201	9.32e-07	GCST90274821.tsv.gz	GCST90274821.tsv.gz	11764	2	1	TRUE	NA	NA	0.0020417	11764	1.07166e-05	399054	TRUE	7.36038e-06	0.00202365	23.8504	yes	yes	GCST90274821.tsv.gz.csv
rs77128226	T	C	T	C	-0.1063	-0.0440245	0.0875	0.055043	FALSE	FALSE	FALSE	OS1	0.0357338	0.217945	OS1	399054	0.0218	1.08e-06	GCST90274821.tsv.gz	GCST90274821.tsv.gz	14285	2	1	TRUE	NA	NA	0.00166193	14285	3.80364e-06	399054	TRUE	5.09944e-06	0.00180442	25.8191	yes	yes	GCST90274821.tsv.gz.csv
rs77344300	T	C	T	C	-0.1381	0.0236283	0.0491	0.0452107	FALSE	FALSE	FALSE	OS1	0.0393842	0.548543	OS1	399054	0.0293	2.44e-06	GCST90274821.tsv.gz	GCST90274821.tsv.gz	14733	2	1	TRUE	NA	NA	0.00150579	14733	9.01968e-07	399054	TRUE	6.35734e-06	0.00178088	26.2809	yes	yes	GCST90274821.tsv.gz.csv
rs79697698	T	C	T	C	-0.348	0.0509732	0.0136	0.0501743	FALSE	FALSE	FALSE	OS1	0.0374295	0.173247	OS1	399054	0.0653	9.86e-08	GCST90274821.tsv.gz	GCST90274821.tsv.gz	13752	2	1	TRUE	NA	NA	0.00206126	13752	4.64755e-06	399054	TRUE	6.06243e-07	0.00324923	44.8226	yes	yes	GCST90274821.tsv.gz.csv
rs9324105	T	C	T	C	-0.0775	-0.00464202	0.1395	0.151425	FALSE	FALSE	FALSE	OS1	0.0226837	0.837853	OS1	399054	0.0175	9.49e-06	GCST90274821.tsv.gz	GCST90274821.tsv.gz	14285	2	1	TRUE	NA	NA	0.00137124	14285	1.04944e-07	399054	TRUE	1.61637e-05	0.00144198	20.6255	yes	yes	GCST90274821.tsv.gz.csv
rs9942602	T	C	T	C	0.0618	-0.0084381	0.4922	0.398764	FALSE	FALSE	FALSE	OS1	0.0166189	0.611635	OS1	399054	0.0117	1.28e-07	GCST90274821.tsv.gz	GCST90274821.tsv.gz	14728	2	1	TRUE	NA	NA	0.00189103	14728	6.46033e-07	399054	TRUE	3.58784e-07	0.00190916	28.168	yes	yes	GCST90274821.tsv.gz.csv
rs112883732	A	G	A	G	0.0639	0.0262812	0.2266	0.155451	FALSE	FALSE	FALSE	OS1	0.0226629	0.24619	OS1	399054	0.0144	9.1e-06	GCST90274820.tsv.gz	GCST90274820.tsv.gz	11784	2	1	TRUE	NA	NA	0.00166852	11784	3.36999e-06	399054	TRUE	2.97157e-05	0.00143119	16.8864	yes	yes	GCST90274820.tsv.gz.csv
rs115938660	T	C	T	C	-0.2181	-0.0179575	0.0215	0.0309164	FALSE	FALSE	FALSE	OS1	0.0471272	0.703169	OS1	399054	0.0467	3.01e-06	GCST90274820.tsv.gz	GCST90274820.tsv.gz	11770	2	1	TRUE	NA	NA	0.00185	11770	3.63847e-07	399054	TRUE	5.71249e-06	0.00200143	23.6001	yes	yes	GCST90274820.tsv.gz.csv
rs117117000	A	G	A	G	0.1586	-0.0231643	0.961	0.94062	FALSE	FALSE	FALSE	OS1	0.0346559	0.503872	OS1	399054	0.0333	1.91e-06	GCST90274820.tsv.gz	GCST90274820.tsv.gz	11784	2	1	TRUE	NA	NA	0.0019216	11784	1.11958e-06	399054	TRUE	4.67013e-06	0.00188549	22.2568	yes	yes	GCST90274820.tsv.gz.csv
rs1275374	A	G	A	G	-0.0611	-0.00883345	0.4056	0.398326	FALSE	FALSE	FALSE	OS1	0.0166911	0.596645	OS1	399054	0.0137	8.2e-06	GCST90274820.tsv.gz	GCST90274820.tsv.gz	11336	2	1	TRUE	NA	NA	0.00175185	11336	7.01877e-07	399054	TRUE	1.64428e-05	0.00180007	20.4388	yes	yes	GCST90274820.tsv.gz.csv
rs12754806	A	G	A	G	0.0563	-0.0161601	0.4817	0.438571	FALSE	FALSE	FALSE	OS1	0.0164082	0.324682	OS1	399054	0.0122	3.94e-06	GCST90274820.tsv.gz	GCST90274820.tsv.gz	11768	2	1	TRUE	NA	NA	0.00180669	11768	2.43072e-06	399054	TRUE	1.187e-05	0.00158272	18.6518	yes	yes	GCST90274820.tsv.gz.csv
rs143212977	A	G	A	G	0.2467	-0.147368	0.0184	0.0202562	FALSE	FALSE	FALSE	OS1	0.0573696	0.0102066	OS1	399054	0.0558	9.82e-06	GCST90274820.tsv.gz	GCST90274820.tsv.gz	11336	2	1	TRUE	NA	NA	0.00172162	11336	1.65351e-05	399054	TRUE	8.44675e-05	0.00219847	24.9724	yes	yes	GCST90274820.tsv.gz.csv
rs147006060	A	G	A	G	-0.2602	-0.0557454	0.0179	0.0257253	FALSE	FALSE	FALSE	OS1	0.052577	0.289025	OS1	399054	0.0566	4.28e-06	GCST90274820.tsv.gz	GCST90274820.tsv.gz	11775	2	1	TRUE	NA	NA	0.00179191	11775	2.81706e-06	399054	TRUE	1.36259e-05	0.00238042	28.0915	yes	yes	GCST90274820.tsv.gz.csv
rs1604713	A	C	A	C	-0.1451	0.0113252	0.9399	0.915481	FALSE	FALSE	FALSE	OS1	0.0294555	0.700619	OS1	399054	0.0322	6.6e-06	GCST90274820.tsv.gz	GCST90274820.tsv.gz	11336	2	1	TRUE	NA	NA	0.00178839	11336	3.7045e-07	399054	TRUE	1.19697e-05	0.0023786	27.0233	yes	yes	GCST90274820.tsv.gz.csv
rs1690678	A	C	A	C	0.0904	-0.0060319	0.1109	0.134692	FALSE	FALSE	FALSE	OS1	0.0238877	0.800646	OS1	399054	0.0192	2.5e-06	GCST90274820.tsv.gz	GCST90274820.tsv.gz	11784	2	1	TRUE	NA	NA	0.00187801	11784	1.59783e-07	399054	TRUE	4.30837e-06	0.00161157	19.0182	yes	yes	GCST90274820.tsv.gz.csv
rs2289779	T	G	T	G	0.0788	-0.0286757	0.5419	0.528607	FALSE	FALSE	FALSE	OS1	0.0163324	0.0791316	OS1	399054	0.0134	4.09e-09	GCST90274820.tsv.gz	GCST90274820.tsv.gz	11336	2	1	TRUE	NA	NA	0.00304184	11336	7.72494e-06	399054	TRUE	3.71564e-08	0.00308292	35.0498	yes	yes	GCST90274820.tsv.gz.csv
rs2569006	T	G	T	G	-0.0553	0.00953784	0.4142	0.365215	FALSE	FALSE	FALSE	OS1	0.0169596	0.573853	OS1	399054	0.0125	9.69e-06	GCST90274820.tsv.gz	GCST90274820.tsv.gz	11780	2	1	TRUE	NA	NA	0.00165897	11780	7.92573e-07	399054	TRUE	2.01233e-05	0.00148402	17.5048	yes	yes	GCST90274820.tsv.gz.csv
rs41307428	T	C	T	C	0.2027	-0.0468424	0.067	0.118489	FALSE	FALSE	FALSE	OS1	0.0249842	0.0608093	OS1	399054	0.0299	1.21e-11	GCST90274820.tsv.gz	GCST90274820.tsv.gz	11774	2	1	TRUE	NA	NA	0.00388886	11774	8.80875e-06	399054	TRUE	2.02472e-10	0.00513682	60.7828	yes	yes	GCST90274820.tsv.gz.csv
rs452976	T	C	T	C	0.0692	-0.0183063	0.8025	0.834428	FALSE	FALSE	FALSE	OS1	0.0220083	0.405527	OS1	399054	0.0153	6.1e-06	GCST90274820.tsv.gz	GCST90274820.tsv.gz	11770	2	1	TRUE	NA	NA	0.00173529	11770	1.7338e-06	399054	TRUE	1.5933e-05	0.00151794	17.8903	yes	yes	GCST90274820.tsv.gz.csv
rs4689540	T	C	T	C	0.0611	0.0149814	0.5834	0.573953	FALSE	FALSE	FALSE	OS1	0.0164442	0.362271	OS1	399054	0.0138	9.53e-06	GCST90274820.tsv.gz	GCST90274820.tsv.gz	11336	2	1	TRUE	NA	NA	0.0017266	11336	2.07993e-06	399054	TRUE	2.51859e-05	0.00181467	20.6049	yes	yes	GCST90274820.tsv.gz.csv
rs4937122	T	G	T	G	0.1262	0.0466265	0.9129	0.89553	FALSE	FALSE	FALSE	OS1	0.0268074	0.0819785	OS1	399054	0.0248	3.61e-07	GCST90274820.tsv.gz	GCST90274820.tsv.gz	11336	2	1	TRUE	NA	NA	0.00227951	11336	7.58095e-06	399054	TRUE	2.28101e-06	0.00253274	28.7789	yes	yes	GCST90274820.tsv.gz.csv
rs6002001	A	G	A	G	0.6489	-0.130411	0.0043	0.000465965	FALSE	FALSE	FALSE	OS1	0.375807	0.72858	OS1	399054	0.1417	4.66e-06	GCST90274820.tsv.gz	GCST90274820.tsv.gz	6861	2	1	TRUE	NA	NA	0.0030481	6861	3.01765e-07	399054	TRUE	7.02942e-06	0.00360564	24.8206	yes	yes	GCST90274820.tsv.gz.csv
rs62258077	T	C	T	C	-0.063	0.0286086	0.6603	0.752427	FALSE	FALSE	FALSE	OS1	0.0188799	0.129698	OS1	399054	0.013	1.26e-06	GCST90274820.tsv.gz	GCST90274820.tsv.gz	11762	2	1	TRUE	NA	NA	0.00199306	11762	5.75389e-06	399054	TRUE	6.23868e-06	0.00178052	20.9763	yes	yes	GCST90274820.tsv.gz.csv
rs635634	T	C	T	C	-0.2885	0.00886262	0.1918	0.202278	FALSE	FALSE	FALSE	OS1	0.0202779	0.662069	OS1	399054	0.0153	2.61e-79	GCST90274820.tsv.gz	GCST90274820.tsv.gz	11784	2	1	TRUE	NA	NA	0.0292939	11784	4.78684e-07	399054	TRUE	9.62205e-76	0.0258041	312.077	yes	yes	GCST90274820.tsv.gz.csv
rs6671847	A	G	A	G	-0.0604	-0.0163991	0.4812	0.455443	FALSE	FALSE	FALSE	OS1	0.0163911	0.317076	OS1	399054	0.0135	7.67e-06	GCST90274820.tsv.gz	GCST90274820.tsv.gz	11336	2	1	TRUE	NA	NA	0.00176302	11336	2.50838e-06	399054	TRUE	2.19461e-05	0.0018215	20.6826	yes	yes	GCST90274820.tsv.gz.csv
rs7047277	T	C	T	C	0.0558	-0.0052456	0.6218	0.569809	FALSE	FALSE	FALSE	OS1	0.0164881	0.750376	OS1	399054	0.0126	9.49e-06	GCST90274820.tsv.gz	GCST90274820.tsv.gz	11774	2	1	TRUE	NA	NA	0.00166324	11774	2.53641e-07	399054	TRUE	1.63685e-05	0.00146444	17.2646	yes	yes	GCST90274820.tsv.gz.csv
rs72730728	A	T	A	T	0.1414	-0.0426584	0.9403	0.938883	FALSE	TRUE	FALSE	OS1	0.0344777	0.215986	OS1	399054	0.0302	2.84e-06	GCST90274820.tsv.gz	GCST90274820.tsv.gz	11336	2	1	TRUE	NA	NA	0.00193047	11336	3.8362e-06	399054	TRUE	1.03506e-05	0.00224476	25.4993	yes	yes	GCST90274820.tsv.gz.csv
rs72837682	T	C	T	C	-0.08	0.000516973	0.7807	0.718087	FALSE	FALSE	FALSE	OS1	0.0183788	0.977559	OS1	399054	0.0172	3.3e-06	GCST90274820.tsv.gz	GCST90274820.tsv.gz	11336	2	1	TRUE	NA	NA	0.00190507	11336	1.98277e-09	399054	TRUE	4.64628e-06	0.00219146	24.8925	yes	yes	GCST90274820.tsv.gz.csv
rs73157388	T	C	T	C	-0.1306	-0.0241787	0.9229	0.889413	FALSE	FALSE	FALSE	OS1	0.0262121	0.356307	OS1	399054	0.0285	4.6e-06	GCST90274820.tsv.gz	GCST90274820.tsv.gz	11336	2	1	TRUE	NA	NA	0.00184931	11336	2.13222e-06	399054	TRUE	1.27788e-05	0.00242731	27.5781	yes	yes	GCST90274820.tsv.gz.csv
rs778016	A	G	A	G	-0.0681	-0.0173736	0.2875	0.31565	FALSE	FALSE	FALSE	OS1	0.017507	0.321014	OS1	399054	0.0145	2.65e-06	GCST90274820.tsv.gz	GCST90274820.tsv.gz	9883	2	1	TRUE	NA	NA	0.00222735	9883	2.46789e-06	399054	TRUE	7.35119e-06	0.00189997	18.8093	yes	yes	GCST90274820.tsv.gz.csv
rs78981063	A	G	A	G	-0.1377	0.00454779	0.9558	0.958084	FALSE	FALSE	FALSE	OS1	0.0404669	0.91052	OS1	399054	0.0302	5.13e-06	GCST90274820.tsv.gz	GCST90274820.tsv.gz	11784	2	1	TRUE	NA	NA	0.00176145	11784	3.16498e-08	399054	TRUE	7.70542e-06	0.00160209	18.9061	yes	yes	GCST90274820.tsv.gz.csv
rs8059299	A	G	A	G	0.1051	0.0224159	0.8941	0.882994	FALSE	FALSE	FALSE	OS1	0.0253194	0.375981	OS1	399054	0.0232	5.89e-06	GCST90274820.tsv.gz	GCST90274820.tsv.gz	11336	2	1	TRUE	NA	NA	0.00180743	11336	1.96415e-06	399054	TRUE	1.57082e-05	0.00209179	23.758	yes	yes	GCST90274820.tsv.gz.csv
rs9313148	C	G	C	G	-0.0824	0.0136954	0.1414	0.115111	FALSE	TRUE	FALSE	OS1	0.0255681	0.592205	OS1	399054	0.0173	1.91e-06	GCST90274820.tsv.gz	GCST90274820.tsv.gz	11777	2	1	TRUE	NA	NA	0.00192294	11777	7.1899e-07	399054	TRUE	4.1871e-06	0.00164864	19.4447	yes	yes	GCST90274820.tsv.gz.csv
rs10152968	A	G	A	G	0.0678	0.0251205	0.7664	0.766955	FALSE	FALSE	FALSE	OS1	0.0192074	0.190922	OS1	399054	0.0153	9.36e-06	GCST90274819.tsv.gz	GCST90274819.tsv.gz	11792	2	1	TRUE	NA	NA	0.0016628	11792	4.28635e-06	399054	TRUE	3.4072e-05	0.00164595	19.4378	yes	yes	GCST90274819.tsv.gz.csv
rs11127419	T	C	T	C	0.0707	0.0199002	0.3559	0.298597	FALSE	FALSE	FALSE	OS1	0.0178715	0.265487	OS1	399054	0.0153	3.82e-06	GCST90274819.tsv.gz	GCST90274819.tsv.gz	9252	2	1	TRUE	NA	NA	0.0023031	9252	3.10715e-06	399054	TRUE	1.0891e-05	0.00229166	21.2465	yes	yes	GCST90274819.tsv.gz.csv
rs111417524	T	C	T	C	0.3026	0.0399325	0.0139	0.00428087	FALSE	FALSE	FALSE	OS1	0.127187	0.753546	OS1	399054	0.0674	7.14e-06	GCST90274819.tsv.gz	GCST90274819.tsv.gz	10701	2	1	TRUE	NA	NA	0.00188043	10701	2.47023e-07	399054	TRUE	1.19614e-05	0.00251017	26.9239	yes	yes	GCST90274819.tsv.gz.csv
rs11608349	A	T	A	T	-0.3084	-0.00676054	0.0168	0.00442699	FALSE	TRUE	FALSE	OS1	0.123331	0.956285	OS1	399054	0.0661	3.08e-06	GCST90274819.tsv.gz	GCST90274819.tsv.gz	9362	2	1	TRUE	NA	NA	0.00232028	9362	7.52989e-09	399054	TRUE	4.19339e-06	0.00314203	29.5021	yes	yes	GCST90274819.tsv.gz.csv
rs116794364	C	G	C	G	-0.3015	0.216718	0.9851	0.986457	FALSE	TRUE	FALSE	OS1	0.0766524	0.0046944	OS1	399054	0.0631	1.77e-06	GCST90274819.tsv.gz	GCST90274819.tsv.gz	10858	2	1	TRUE	NA	NA	0.00209862	10858	2.00309e-05	399054	TRUE	2.11412e-05	0.00266852	29.047	yes	yes	GCST90274819.tsv.gz.csv
rs117844161	A	G	A	G	0.1842	0.0797092	0.9695	0.978799	FALSE	FALSE	FALSE	OS1	0.0569148	0.161364	OS1	399054	0.0408	6.34e-06	GCST90274819.tsv.gz	GCST90274819.tsv.gz	11781	2	1	TRUE	NA	NA	0.00172743	11781	4.91513e-06	399054	TRUE	2.54335e-05	0.00200658	23.6831	yes	yes	GCST90274819.tsv.gz.csv
rs11883375	A	G	A	G	-0.1011	-0.0432797	0.1385	0.107367	FALSE	FALSE	FALSE	OS1	0.0265247	0.102748	OS1	399054	0.0197	2.87e-07	GCST90274819.tsv.gz	GCST90274819.tsv.gz	11776	2	1	TRUE	NA	NA	0.0022319	11776	6.67168e-06	399054	TRUE	1.75647e-06	0.00243914	28.7887	yes	yes	GCST90274819.tsv.gz.csv
rs12595568	T	G	T	G	-0.0652	-0.0181964	0.2544	0.29019	FALSE	FALSE	FALSE	OS1	0.0179928	0.311867	OS1	399054	0.0146	7.98e-06	GCST90274819.tsv.gz	GCST90274819.tsv.gz	11792	2	1	TRUE	NA	NA	0.00168866	11792	2.56297e-06	399054	TRUE	2.35279e-05	0.00161268	19.0442	yes	yes	GCST90274819.tsv.gz.csv
rs13105239	A	C	A	C	0.0575	0.00943493	0.5333	0.557003	FALSE	FALSE	FALSE	OS1	0.0164041	0.565184	OS1	399054	0.013	9.73e-06	GCST90274819.tsv.gz	GCST90274819.tsv.gz	11766	2	1	TRUE	NA	NA	0.00166025	11766	8.28977e-07	399054	TRUE	2.03901e-05	0.00164579	19.393	yes	yes	GCST90274819.tsv.gz.csv
rs1348602	T	G	T	G	-0.0782	-0.000759923	0.2297	0.266939	FALSE	FALSE	FALSE	OS1	0.0183834	0.967027	OS1	399054	0.0173	6.18e-06	GCST90274819.tsv.gz	GCST90274819.tsv.gz	9023	2	1	TRUE	NA	NA	0.00225987	9023	4.28211e-09	399054	TRUE	8.12303e-06	0.00216404	19.5641	yes	yes	GCST90274819.tsv.gz.csv
rs145344087	C	G	C	G	0.2548	-0.0132837	0.021	0.0127417	FALSE	TRUE	FALSE	OS1	0.0744744	0.858436	OS1	399054	0.0556	4.59e-06	GCST90274819.tsv.gz	GCST90274819.tsv.gz	10281	2	1	TRUE	NA	NA	0.00203898	10281	7.9725e-08	399054	TRUE	6.96321e-06	0.00266951	27.5133	yes	yes	GCST90274819.tsv.gz.csv
rs147461732	A	G	A	G	0.2606	0.069399	0.0179	0.00422732	FALSE	FALSE	FALSE	OS1	0.122997	0.572594	OS1	399054	0.0583	7.82e-06	GCST90274819.tsv.gz	GCST90274819.tsv.gz	11345	2	1	TRUE	NA	NA	0.00175841	11345	7.97788e-07	399054	TRUE	1.61423e-05	0.00238774	27.149	yes	yes	GCST90274819.tsv.gz.csv
rs1534627	T	C	T	C	0.06	0.00018257	0.5978	0.502062	FALSE	FALSE	FALSE	OS1	0.0163407	0.991086	OS1	399054	0.0132	5.48e-06	GCST90274819.tsv.gz	GCST90274819.tsv.gz	11791	2	1	TRUE	NA	NA	0.00174951	11791	3.12815e-10	399054	TRUE	7.59194e-06	0.00173113	20.4437	yes	yes	GCST90274819.tsv.gz.csv
rs190222173	A	C	A	C	-0.3456	-0.036847	0.9882	0.996097	FALSE	FALSE	FALSE	OS1	0.132242	0.780527	OS1	399054	0.0781	9.64e-06	GCST90274819.tsv.gz	GCST90274819.tsv.gz	9984	2	1	TRUE	NA	NA	0.00195784	9984	1.94552e-07	399054	TRUE	1.52116e-05	0.00278551	27.8826	yes	yes	GCST90274819.tsv.gz.csv
rs234592	A	G	A	G	-0.0635	-0.00352193	0.5456	0.616398	FALSE	FALSE	FALSE	OS1	0.0167834	0.833788	OS1	399054	0.0136	3.02e-06	GCST90274819.tsv.gz	GCST90274819.tsv.gz	11345	2	1	TRUE	NA	NA	0.00191826	11345	1.1035e-07	399054	TRUE	4.93379e-06	0.00199936	22.7241	yes	yes	GCST90274819.tsv.gz.csv
rs332426	A	G	A	G	0.112	0.0511161	0.0899	0.081277	FALSE	FALSE	FALSE	OS1	0.0301074	0.0895468	OS1	399054	0.0238	2.53e-06	GCST90274819.tsv.gz	GCST90274819.tsv.gz	11789	2	1	TRUE	NA	NA	0.00187527	11789	7.22331e-06	399054	TRUE	1.36959e-05	0.00205265	24.2443	yes	yes	GCST90274819.tsv.gz.csv
rs4326609	A	T	A	T	-0.0707	-0.00528393	0.7435	0.773964	FALSE	TRUE	FALSE	OS1	0.0194436	0.785809	OS1	399054	0.0155	5.08e-06	GCST90274819.tsv.gz	GCST90274819.tsv.gz	11345	2	1	TRUE	NA	NA	0.00183085	11345	1.85068e-07	399054	TRUE	8.54439e-06	0.0019065	21.6668	yes	yes	GCST90274819.tsv.gz.csv
rs4699986	T	G	T	G	0.0629	-0.00161075	0.6927	0.643247	FALSE	FALSE	FALSE	OS1	0.0169875	0.924458	OS1	399054	0.0139	6.03e-06	GCST90274819.tsv.gz	GCST90274819.tsv.gz	11792	2	1	TRUE	NA	NA	0.00173382	11792	2.25303e-08	399054	TRUE	8.90266e-06	0.00168438	19.8923	yes	yes	GCST90274819.tsv.gz.csv
rs62213023	T	C	T	C	-0.1676	0.0465447	0.0399	0.0388839	FALSE	FALSE	FALSE	OS1	0.0424161	0.272495	OS1	399054	0.0374	7.42e-06	GCST90274819.tsv.gz	GCST90274819.tsv.gz	11345	2	1	TRUE	NA	NA	0.00176729	11345	3.01751e-06	399054	TRUE	2.28549e-05	0.00215212	24.4642	yes	yes	GCST90274819.tsv.gz.csv
rs7225483	T	G	T	G	0.0671	0.0168104	0.486	0.463288	FALSE	FALSE	FALSE	OS1	0.0163167	0.302888	OS1	399054	0.0143	2.7e-06	GCST90274819.tsv.gz	GCST90274819.tsv.gz	9849	2	1	TRUE	NA	NA	0.002231	9849	2.65987e-06	399054	TRUE	7.68999e-06	0.00224944	22.2002	yes	yes	GCST90274819.tsv.gz.csv
rs74992559	A	G	A	G	0.1725	0.00685609	0.0351	0.0183991	FALSE	FALSE	FALSE	OS1	0.060768	0.91017	OS1	399054	0.0367	2.6e-06	GCST90274819.tsv.gz	GCST90274819.tsv.gz	11784	2	1	TRUE	NA	NA	0.0018716	11784	3.18987e-08	399054	TRUE	3.99502e-06	0.00201557	23.7954	yes	yes	GCST90274819.tsv.gz.csv
rs80092539	A	T	A	T	0.0993	-0.0183169	0.8758	0.91014	FALSE	TRUE	FALSE	OS1	0.0287569	0.524153	OS1	399054	0.0213	3.13e-06	GCST90274819.tsv.gz	GCST90274819.tsv.gz	11345	2	1	TRUE	NA	NA	0.00191241	11345	1.01669e-06	399054	TRUE	7.13771e-06	0.00214514	24.3846	yes	yes	GCST90274819.tsv.gz.csv
rs825264	A	G	A	G	-0.2119	-0.000757515	0.0321	0.05982	FALSE	FALSE	FALSE	OS1	0.0345891	0.982527	OS1	399054	0.0453	2.9e-06	GCST90274819.tsv.gz	GCST90274819.tsv.gz	10291	2	1	TRUE	NA	NA	0.00212212	10291	1.20192e-09	399054	TRUE	3.96487e-06	0.00279015	28.7882	yes	yes	GCST90274819.tsv.gz.csv
rs9482537	C	G	C	G	0.1084	-0.00783401	0.9095	0.903254	FALSE	TRUE	FALSE	OS1	0.0276699	0.777082	OS1	399054	0.0243	8.16e-06	GCST90274819.tsv.gz	GCST90274819.tsv.gz	11345	2	1	TRUE	NA	NA	0.00175129	11345	2.00874e-07	399054	TRUE	1.35961e-05	0.00193437	21.9841	yes	yes	GCST90274819.tsv.gz.csv
rs9648464	T	C	T	C	0.0606	-0.00559858	0.4384	0.470656	FALSE	FALSE	FALSE	OS1	0.016355	0.732114	OS1	399054	0.0135	7.16e-06	GCST90274819.tsv.gz	GCST90274819.tsv.gz	11345	2	1	TRUE	NA	NA	0.00177329	11345	2.93647e-07	399054	TRUE	1.25382e-05	0.00180831	20.5488	yes	yes	GCST90274819.tsv.gz.csv
rs10403201	A	G	A	G	-0.0597	-0.0327017	0.292	0.246279	FALSE	FALSE	FALSE	OS1	0.018864	0.0829965	OS1	399054	0.0125	1.79e-06	GCST90274818.tsv.gz	GCST90274818.tsv.gz	14730	2	1	TRUE	NA	NA	0.00154637	14730	7.53079e-06	399054	TRUE	1.28984e-05	0.00147365	21.736	yes	yes	GCST90274818.tsv.gz.csv
rs10508556	T	C	T	C	0.0523	0.0215179	0.4627	0.436711	FALSE	FALSE	FALSE	OS1	0.0163929	0.189306	OS1	399054	0.0114	4.48e-06	GCST90274818.tsv.gz	GCST90274818.tsv.gz	14735	2	1	TRUE	NA	NA	0.00142654	14735	4.31774e-06	399054	TRUE	2.07738e-05	0.00136003	20.0647	yes	yes	GCST90274818.tsv.gz.csv
rs114152855	T	C	T	C	-0.299	0.146948	0.0112	0.00923921	FALSE	FALSE	FALSE	OS1	0.0852651	0.0848125	OS1	399054	0.0613	1.07e-06	GCST90274818.tsv.gz	GCST90274818.tsv.gz	14249	2	1	TRUE	NA	NA	0.00166714	14249	7.44307e-06	399054	TRUE	7.77164e-06	0.00198015	28.2672	yes	yes	GCST90274818.tsv.gz.csv
rs143420877	T	C	T	C	0.1447	-0.00796153	0.0388	0.0326805	FALSE	FALSE	FALSE	OS1	0.0458955	0.862281	OS1	399054	0.0303	1.79e-06	GCST90274818.tsv.gz	GCST90274818.tsv.gz	14729	2	1	TRUE	NA	NA	0.0015462	14729	7.5409e-08	399054	TRUE	3.22829e-06	0.00156175	23.0359	yes	yes	GCST90274818.tsv.gz.csv
rs144834546	T	C	T	C	-0.2662	0.080126	0.0227	0.00373537	FALSE	FALSE	FALSE	OS1	0.137938	0.561318	OS1	399054	0.0526	4.17e-07	GCST90274818.tsv.gz	GCST90274818.tsv.gz	12935	2	1	TRUE	NA	NA	0.00197645	12935	8.45569e-07	399054	TRUE	1.08246e-06	0.00314413	40.7912	yes	yes	GCST90274818.tsv.gz.csv
rs149458216	A	C	A	C	-0.2301	0.0566853	0.0182	0.0153942	FALSE	FALSE	FALSE	OS1	0.0668021	0.396128	OS1	399054	0.0472	1.09e-06	GCST90274818.tsv.gz	GCST90274818.tsv.gz	14726	2	1	TRUE	NA	NA	0.00161147	14726	1.80439e-06	399054	TRUE	3.72852e-06	0.00189216	27.913	yes	yes	GCST90274818.tsv.gz.csv
rs1800472	A	G	A	G	-0.4623	-0.0353425	0.0345	0.0337535	FALSE	FALSE	FALSE	OS1	0.0442933	0.424917	OS1	399054	0.0335	2.55e-43	GCST90274818.tsv.gz	GCST90274818.tsv.gz	14736	2	1	TRUE	NA	NA	0.0127603	14736	1.59547e-06	399054	TRUE	8.80817e-41	0.014238	212.813	yes	yes	GCST90274818.tsv.gz.csv
rs183319799	T	G	T	G	0.2185	0.0464683	0.0182	0.0232008	FALSE	FALSE	FALSE	OS1	0.0543993	0.39299	OS1	399054	0.0461	2.14e-06	GCST90274818.tsv.gz	GCST90274818.tsv.gz	14733	2	1	TRUE	NA	NA	0.00152267	14733	1.82851e-06	399054	TRUE	7.05374e-06	0.00170619	25.1768	yes	yes	GCST90274818.tsv.gz.csv
rs1921885	A	C	A	C	0.1265	-0.00718132	0.9391	0.977782	FALSE	FALSE	FALSE	OS1	0.0558897	0.897761	OS1	399054	0.0263	1.51e-06	GCST90274818.tsv.gz	GCST90274818.tsv.gz	14288	2	1	TRUE	NA	NA	0.0016168	14288	4.13729e-08	399054	TRUE	2.59255e-06	0.00183038	26.1967	yes	yes	GCST90274818.tsv.gz.csv
rs201799031	C	G	C	G	0.1918	-0.0733897	0.9725	0.979223	FALSE	TRUE	FALSE	OS1	0.0566872	0.195443	OS1	399054	0.0427	7.06e-06	GCST90274818.tsv.gz	GCST90274818.tsv.gz	11760	2	1	TRUE	NA	NA	0.00171302	11760	4.20019e-06	399054	TRUE	2.59253e-05	0.00196766	23.1813	yes	yes	GCST90274818.tsv.gz.csv
rs2281119	T	C	T	C	-0.0873	-0.0141482	0.1204	0.115048	FALSE	FALSE	FALSE	OS1	0.0255929	0.580387	OS1	399054	0.019	4.33e-06	GCST90274818.tsv.gz	GCST90274818.tsv.gz	14284	2	1	TRUE	NA	NA	0.00147601	14284	7.65832e-07	399054	TRUE	1.03067e-05	0.00161425	23.092	yes	yes	GCST90274818.tsv.gz.csv
rs2365502	A	G	A	G	0.1321	0.0210876	0.9369	0.884319	FALSE	FALSE	FALSE	OS1	0.0256948	0.411821	OS1	399054	0.029	5.23e-06	GCST90274818.tsv.gz	GCST90274818.tsv.gz	11777	2	1	TRUE	NA	NA	0.00175907	11777	1.68785e-06	399054	TRUE	1.36772e-05	0.00206328	24.3454	yes	yes	GCST90274818.tsv.gz.csv
rs2525703	T	C	T	C	0.0668	0.0247245	0.1815	0.173293	FALSE	FALSE	FALSE	OS1	0.0215418	0.251074	OS1	399054	0.0151	9.7e-06	GCST90274818.tsv.gz	GCST90274818.tsv.gz	14723	2	1	TRUE	NA	NA	0.00132765	14723	3.30111e-06	399054	TRUE	3.67768e-05	0.0013258	19.543	yes	yes	GCST90274818.tsv.gz.csv
rs34536806	T	G	T	G	0.0989	-0.0151993	0.9023	0.928952	FALSE	FALSE	FALSE	OS1	0.0321865	0.636766	OS1	399054	0.021	2.48e-06	GCST90274818.tsv.gz	GCST90274818.tsv.gz	14288	2	1	TRUE	NA	NA	0.00155014	14288	5.58817e-07	399054	TRUE	5.67149e-06	0.00172452	24.679	yes	yes	GCST90274818.tsv.gz.csv
rs34992551	T	C	T	C	-0.0931	0.01285	0.1103	0.197839	FALSE	FALSE	FALSE	OS1	0.0206846	0.534447	OS1	399054	0.0199	2.89e-06	GCST90274818.tsv.gz	GCST90274818.tsv.gz	14734	2	1	TRUE	NA	NA	0.0014835	14734	9.67124e-07	399054	TRUE	7.61074e-06	0.00170117	25.1044	yes	yes	GCST90274818.tsv.gz.csv
rs371119188	T	C	T	C	0.1588	-0.044125	0.0406	0.0355907	FALSE	FALSE	FALSE	OS1	0.0442088	0.318228	OS1	399054	0.0358	9.18e-06	GCST90274818.tsv.gz	GCST90274818.tsv.gz	12189	2	1	TRUE	NA	NA	0.0016119	12189	2.49644e-06	399054	TRUE	2.71227e-05	0.00196452	23.9887	yes	yes	GCST90274818.tsv.gz.csv
rs4659810	A	G	A	G	-0.0551	0.00616457	0.3438	0.304142	FALSE	FALSE	FALSE	OS1	0.0176807	0.727344	OS1	399054	0.0121	5.27e-06	GCST90274818.tsv.gz	GCST90274818.tsv.gz	14710	2	1	TRUE	NA	NA	0.00140788	14710	3.04633e-07	399054	TRUE	1.05726e-05	0.00136986	20.1755	yes	yes	GCST90274818.tsv.gz.csv
rs4911055	T	C	T	C	-0.0607	0.00531722	0.6556	0.603862	FALSE	FALSE	FALSE	OS1	0.0166134	0.748924	OS1	399054	0.0137	9.39e-06	GCST90274818.tsv.gz	GCST90274818.tsv.gz	11783	2	1	TRUE	NA	NA	0.00166353	11783	2.56698e-07	399054	TRUE	1.62459e-05	0.00166383	19.6343	yes	yes	GCST90274818.tsv.gz.csv
rs4919925	T	C	T	C	0.0561	-0.00833584	0.3696	0.290264	FALSE	FALSE	FALSE	OS1	0.0180592	0.64438	OS1	399054	0.0124	6.06e-06	GCST90274818.tsv.gz	GCST90274818.tsv.gz	14287	2	1	TRUE	NA	NA	0.0014308	14287	5.33915e-07	399054	TRUE	1.31071e-05	0.00146657	20.9808	yes	yes	GCST90274818.tsv.gz.csv
rs56025355	T	C	T	C	0.3006	-0.0275544	0.0106	0.013265	FALSE	FALSE	FALSE	OS1	0.072285	0.703063	OS1	399054	0.0666	6.38e-06	GCST90274818.tsv.gz	GCST90274818.tsv.gz	12968	2	1	TRUE	NA	NA	0.00156871	12968	3.6413e-07	399054	TRUE	1.22563e-05	0.00189533	24.6216	yes	yes	GCST90274818.tsv.gz.csv
rs58801460	A	G	A	G	0.0964	-0.0509598	0.081	0.0951052	FALSE	FALSE	FALSE	OS1	0.0278151	0.0669376	OS1	399054	0.0216	8.08e-06	GCST90274818.tsv.gz	GCST90274818.tsv.gz	14736	2	1	TRUE	NA	NA	0.00135002	14736	8.41126e-06	399054	TRUE	5.43818e-05	0.00138352	20.413	yes	yes	GCST90274818.tsv.gz.csv
rs60821320	A	C	A	C	-0.1083	0.0137929	0.0779	0.0514605	FALSE	FALSE	FALSE	OS1	0.0367176	0.707178	OS1	399054	0.0232	3.04e-06	GCST90274818.tsv.gz	GCST90274818.tsv.gz	12852	2	1	TRUE	NA	NA	0.00169294	12852	3.53617e-07	399054	TRUE	5.98569e-06	0.00168501	21.6889	yes	yes	GCST90274818.tsv.gz.csv
rs6827317	A	G	A	G	0.2159	-0.0301164	0.0172	0.0245224	FALSE	FALSE	FALSE	OS1	0.0525902	0.566875	OS1	399054	0.048	6.86e-06	GCST90274818.tsv.gz	GCST90274818.tsv.gz	14736	2	1	TRUE	NA	NA	0.00137122	14736	8.21801e-07	399054	TRUE	1.64814e-05	0.0015759	23.256	yes	yes	GCST90274818.tsv.gz.csv
rs7013321	A	G	A	G	-0.0608	0.00726373	0.4469	0.389	FALSE	FALSE	FALSE	OS1	0.0168632	0.666653	OS1	399054	0.0121	5.04e-07	GCST90274818.tsv.gz	GCST90274818.tsv.gz	14288	2	1	TRUE	NA	NA	0.00176424	14288	4.64954e-07	399054	TRUE	1.20085e-06	0.00182747	26.1551	yes	yes	GCST90274818.tsv.gz.csv
rs7247630	T	C	T	C	0.1378	0.0450457	0.0525	0.0701486	FALSE	FALSE	FALSE	OS1	0.0318975	0.15789	OS1	399054	0.0271	3.68e-07	GCST90274818.tsv.gz	GCST90274818.tsv.gz	14729	2	1	TRUE	NA	NA	0.0017526	14729	4.9976e-06	399054	TRUE	2.29521e-06	0.00188915	27.8742	yes	yes	GCST90274818.tsv.gz.csv
rs73045256	A	G	A	G	-0.1921	-0.0277179	0.9378	0.906703	FALSE	FALSE	FALSE	OS1	0.028243	0.32639	OS1	399054	0.0276	3.4e-12	GCST90274818.tsv.gz	GCST90274818.tsv.gz	14288	2	1	TRUE	NA	NA	0.00337953	14288	2.41362e-06	399054	TRUE	2.88607e-11	0.00430512	61.7689	yes	yes	GCST90274818.tsv.gz.csv
rs734515	A	G	A	G	-0.0594	-0.00224386	0.7486	0.767684	FALSE	FALSE	FALSE	OS1	0.0192985	0.907438	OS1	399054	0.0133	7.96e-06	GCST90274818.tsv.gz	GCST90274818.tsv.gz	14715	2	1	TRUE	NA	NA	0.00135388	14715	3.38778e-08	399054	TRUE	1.28302e-05	0.00132806	19.5657	yes	yes	GCST90274818.tsv.gz.csv
rs7570818	A	G	A	G	-0.0849	-0.0338596	0.8857	0.918731	FALSE	FALSE	FALSE	OS1	0.0299549	0.258327	OS1	399054	0.0183	3.5e-06	GCST90274818.tsv.gz	GCST90274818.tsv.gz	14729	2	1	TRUE	NA	NA	0.00145937	14729	3.20182e-06	399054	TRUE	1.4149e-05	0.00145941	21.5242	yes	yes	GCST90274818.tsv.gz.csv
rs7656674	A	T	A	T	0.0626	0.0193565	0.5957	0.629456	FALSE	TRUE	FALSE	OS1	0.0168696	0.251208	OS1	399054	0.0121	2.3e-07	GCST90274818.tsv.gz	GCST90274818.tsv.gz	14288	2	1	TRUE	NA	NA	0.00187005	14288	3.29923e-06	399054	TRUE	1.12565e-06	0.0018876	27.0173	yes	yes	GCST90274818.tsv.gz.csv
rs7820135	T	C	T	C	-0.0747	0.0147679	0.8321	0.763649	FALSE	FALSE	FALSE	OS1	0.0191664	0.440995	OS1	399054	0.0155	1.44e-06	GCST90274818.tsv.gz	GCST90274818.tsv.gz	14730	2	1	TRUE	NA	NA	0.00157453	14730	1.48774e-06	399054	TRUE	4.51715e-06	0.00155918	22.9995	yes	yes	GCST90274818.tsv.gz.csv
rs11712240	T	C	T	C	0.0932	0.0529122	0.1151	0.123891	FALSE	FALSE	FALSE	OS1	0.0246742	0.0319985	OS1	399054	0.0206	6.06e-06	GCST90274817.tsv.gz	GCST90274817.tsv.gz	11777	2	1	TRUE	NA	NA	0.00173533	11777	1.15237e-05	399054	TRUE	4.23159e-05	0.00176942	20.8719	yes	yes	GCST90274817.tsv.gz.csv
rs12075	A	G	A	G	0.0667	0.0121188	0.5552	0.532399	FALSE	FALSE	FALSE	OS1	0.0163552	0.458708	OS1	399054	0.0116	8.92e-09	GCST90274817.tsv.gz	GCST90274817.tsv.gz	14741	2	1	TRUE	NA	NA	0.00223818	14741	1.37587e-06	399054	TRUE	3.70152e-08	0.00219733	32.4578	yes	yes	GCST90274817.tsv.gz.csv
rs12188297	A	T	A	T	-0.0755	-0.0187212	0.2006	0.218692	FALSE	TRUE	FALSE	OS1	0.0197064	0.342109	OS1	399054	0.0147	2.81e-07	GCST90274817.tsv.gz	GCST90274817.tsv.gz	14740	2	1	TRUE	NA	NA	0.00178667	14740	2.26163e-06	399054	TRUE	1.15733e-06	0.00182818	26.9931	yes	yes	GCST90274817.tsv.gz.csv
rs12217463	T	C	T	C	-0.1365	-0.055028	0.9559	0.970316	FALSE	FALSE	FALSE	OS1	0.0479836	0.251461	OS1	399054	0.0308	9.34e-06	GCST90274817.tsv.gz	GCST90274817.tsv.gz	14744	2	1	TRUE	NA	NA	0.00133054	14744	3.29572e-06	399054	TRUE	3.55579e-05	0.00157089	23.1945	yes	yes	GCST90274817.tsv.gz.csv
rs13064825	T	C	T	C	0.056	0.00201228	0.4104	0.430983	FALSE	FALSE	FALSE	OS1	0.0165194	0.903047	OS1	399054	0.012	3.06e-06	GCST90274817.tsv.gz	GCST90274817.tsv.gz	14296	2	1	TRUE	NA	NA	0.00152124	14296	3.71842e-08	399054	TRUE	5.08386e-06	0.00151765	21.7262	yes	yes	GCST90274817.tsv.gz.csv
rs141384565	A	G	A	G	-0.3943	0.00144742	0.0095	0.0263361	FALSE	FALSE	FALSE	OS1	0.0501786	0.976988	OS1	399054	0.0886	8.57e-06	GCST90274817.tsv.gz	GCST90274817.tsv.gz	11331	2	1	TRUE	NA	NA	0.00174516	11331	2.08508e-09	399054	TRUE	1.17475e-05	0.00292591	33.245	yes	yes	GCST90274817.tsv.gz.csv
rs141979722	T	C	T	C	0.2829	0.105276	0.0146	0.00184814	FALSE	FALSE	FALSE	OS1	0.199572	0.59784	OS1	399054	0.0608	3.27e-06	GCST90274817.tsv.gz	GCST90274817.tsv.gz	11669	2	1	TRUE	NA	NA	0.00185223	11669	6.97316e-07	399054	TRUE	6.92809e-06	0.00230283	26.9291	yes	yes	GCST90274817.tsv.gz.csv
rs144815207	T	C	T	C	0.3186	0.0565582	0.9879	0.992852	FALSE	FALSE	FALSE	OS1	0.0964999	0.557811	OS1	399054	0.0622	3.02e-07	GCST90274817.tsv.gz	GCST90274817.tsv.gz	13394	2	1	TRUE	NA	NA	0.00195531	13394	8.60811e-07	399054	TRUE	8.18479e-07	0.00242672	32.5777	yes	yes	GCST90274817.tsv.gz.csv
rs145125644	A	G	A	G	0.2687	-2.86323e-05	0.9866	0.950339	FALSE	FALSE	FALSE	OS1	0.0375532	0.999392	OS1	399054	0.0555	1.29e-06	GCST90274817.tsv.gz	GCST90274817.tsv.gz	14733	2	1	TRUE	NA	NA	0.00158864	14733	1.45676e-12	399054	TRUE	2.00498e-06	0.00190902	28.1756	yes	yes	GCST90274817.tsv.gz.csv
rs1516478	T	C	T	C	0.1479	-0.0262566	0.0386	0.014449	FALSE	FALSE	FALSE	OS1	0.0670619	0.695407	OS1	399054	0.0322	4.37e-06	GCST90274817.tsv.gz	GCST90274817.tsv.gz	14741	2	1	TRUE	NA	NA	0.00142934	14741	3.84145e-07	399054	TRUE	9.18551e-06	0.00162352	23.968	yes	yes	GCST90274817.tsv.gz.csv
rs1582581	A	G	A	G	-0.0541	0.0153312	0.393	0.358045	FALSE	FALSE	FALSE	OS1	0.0169985	0.367102	OS1	399054	0.0119	5.46e-06	GCST90274817.tsv.gz	GCST90274817.tsv.gz	14730	2	1	TRUE	NA	NA	0.00140135	14730	2.03845e-06	399054	TRUE	1.76089e-05	0.00139639	20.5947	yes	yes	GCST90274817.tsv.gz.csv
rs1988503	T	C	T	C	0.0548	0.0127298	0.5814	0.645364	FALSE	FALSE	FALSE	OS1	0.0170529	0.455374	OS1	399054	0.0121	5.93e-06	GCST90274817.tsv.gz	GCST90274817.tsv.gz	14296	2	1	TRUE	NA	NA	0.00143289	14296	1.39642e-06	399054	TRUE	1.63327e-05	0.00146172	20.9245	yes	yes	GCST90274817.tsv.gz.csv
rs2466352	C	G	C	G	-0.0957	0.00924558	0.9125	0.910519	FALSE	TRUE	FALSE	OS1	0.0285675	0.74621	OS1	399054	0.0212	6.36e-06	GCST90274817.tsv.gz	GCST90274817.tsv.gz	14730	2	1	TRUE	NA	NA	0.00138168	14730	2.62479e-07	399054	TRUE	1.23757e-05	0.0014625	21.5712	yes	yes	GCST90274817.tsv.gz.csv
rs2612387	T	G	T	G	0.2945	-0.0608378	0.0101	0.00225	FALSE	FALSE	FALSE	OS1	0.170091	0.720583	OS1	399054	0.0651	6.07e-06	GCST90274817.tsv.gz	GCST90274817.tsv.gz	12935	2	1	TRUE	NA	NA	0.00157987	12935	3.20593e-07	399054	TRUE	1.14647e-05	0.00173426	22.4681	yes	yes	GCST90274817.tsv.gz.csv
rs34519991	T	C	T	C	0.0555	-0.00516044	0.5073	0.452109	FALSE	FALSE	FALSE	OS1	0.0164126	0.753203	OS1	399054	0.012	3.75e-06	GCST90274817.tsv.gz	GCST90274817.tsv.gz	14296	2	1	TRUE	NA	NA	0.00149424	14296	2.47736e-07	399054	TRUE	7.30599e-06	0.0015398	22.0438	yes	yes	GCST90274817.tsv.gz.csv
rs370192906	A	G	A	G	0.389	-0.105807	0.9886	0.997143	FALSE	FALSE	FALSE	OS1	0.158482	0.50437	OS1	399054	0.0875	8.76e-06	GCST90274817.tsv.gz	GCST90274817.tsv.gz	9893	2	1	TRUE	NA	NA	0.00199423	9893	1.11696e-06	399054	TRUE	1.81822e-05	0.00341079	33.8516	yes	yes	GCST90274817.tsv.gz.csv
rs4769882	T	C	T	C	-0.1103	0.0298508	0.94	0.940891	FALSE	FALSE	FALSE	OS1	0.0344929	0.386808	OS1	399054	0.0249	9.44e-06	GCST90274817.tsv.gz	GCST90274817.tsv.gz	14744	2	1	TRUE	NA	NA	0.00132929	14744	1.87682e-06	399054	TRUE	2.84355e-05	0.00137233	20.2588	yes	yes	GCST90274817.tsv.gz.csv
rs6446951	A	G	A	G	-0.1894	0.000583452	0.0665	0.0412647	FALSE	FALSE	FALSE	OS1	0.0411339	0.988683	OS1	399054	0.0241	3.87e-15	GCST90274817.tsv.gz	GCST90274817.tsv.gz	14729	2	1	TRUE	NA	NA	0.00417632	14729	5.04175e-10	399054	TRUE	1.26326e-14	0.00445375	65.8838	yes	yes	GCST90274817.tsv.gz.csv
rs6585420	T	C	T	C	0.1545	-0.0225849	0.9598	0.955305	FALSE	FALSE	FALSE	OS1	0.0394128	0.566621	OS1	399054	0.0325	2e-06	GCST90274817.tsv.gz	GCST90274817.tsv.gz	14744	2	1	TRUE	NA	NA	0.00153062	14744	8.22871e-07	399054	TRUE	5.14233e-06	0.00184202	27.2051	yes	yes	GCST90274817.tsv.gz.csv
rs6709159	A	G	A	G	0.0562	0.00335479	0.4424	0.521957	FALSE	FALSE	FALSE	OS1	0.0164038	0.837953	OS1	399054	0.0117	1.56e-06	GCST90274817.tsv.gz	GCST90274817.tsv.gz	14744	2	1	TRUE	NA	NA	0.00156266	14744	1.04812e-07	399054	TRUE	2.90969e-06	0.00155826	23.0078	yes	yes	GCST90274817.tsv.gz.csv
rs7216538	A	G	A	G	-0.1324	-0.0151096	0.0541	0.0306264	FALSE	FALSE	FALSE	OS1	0.0469817	0.747751	OS1	399054	0.0279	2.08e-06	GCST90274817.tsv.gz	GCST90274817.tsv.gz	13672	2	1	TRUE	NA	NA	0.00164469	13672	2.5919e-07	399054	TRUE	4.09907e-06	0.00179411	24.5695	yes	yes	GCST90274817.tsv.gz.csv
rs72633250	A	C	A	C	0.0574	0.0309308	0.4025	0.416633	FALSE	FALSE	FALSE	OS1	0.0166146	0.0626513	OS1	399054	0.0124	3.67e-06	GCST90274817.tsv.gz	GCST90274817.tsv.gz	14296	2	1	TRUE	NA	NA	0.00149684	14296	8.68499e-06	399054	TRUE	2.65954e-05	0.00158474	22.6882	yes	yes	GCST90274817.tsv.gz.csv
rs72710634	T	C	T	C	0.1432	-0.0627509	0.0447	0.0439465	FALSE	FALSE	FALSE	OS1	0.039576	0.112834	OS1	399054	0.0322	8.7e-06	GCST90274817.tsv.gz	GCST90274817.tsv.gz	14744	2	1	TRUE	NA	NA	0.00133979	14744	6.30005e-06	399054	TRUE	4.76465e-05	0.00175131	25.8631	yes	yes	GCST90274817.tsv.gz.csv
rs72886502	T	G	T	G	-0.3895	-0.23994	0.0095	0.00229608	FALSE	FALSE	FALSE	OS1	0.175596	0.171803	OS1	399054	0.076	2.98e-07	GCST90274817.tsv.gz	GCST90274817.tsv.gz	12291	2	1	TRUE	NA	NA	0.00213277	12291	4.67891e-06	399054	TRUE	1.5116e-06	0.00285511	35.1869	yes	yes	GCST90274817.tsv.gz.csv
rs75579654	A	G	A	G	0.1025	-0.00731199	0.0739	0.108243	FALSE	FALSE	FALSE	OS1	0.0261287	0.779597	OS1	399054	0.0231	9.11e-06	GCST90274817.tsv.gz	GCST90274817.tsv.gz	14728	2	1	TRUE	NA	NA	0.00133524	14728	1.96248e-07	399054	TRUE	1.68006e-05	0.00143807	21.2075	yes	yes	GCST90274817.tsv.gz.csv
rs76149515	T	C	T	C	-0.1546	-0.0492761	0.9689	0.966777	FALSE	FALSE	FALSE	OS1	0.0449404	0.27287	OS1	399054	0.0348	8.89e-06	GCST90274817.tsv.gz	GCST90274817.tsv.gz	14741	2	1	TRUE	NA	NA	0.00133725	14741	3.01278e-06	399054	TRUE	3.25796e-05	0.00144042	21.2609	yes	yes	GCST90274817.tsv.gz.csv
rs8069322	A	G	A	G	0.0668	-0.019902	0.7222	0.727028	FALSE	FALSE	FALSE	OS1	0.0182471	0.275408	OS1	399054	0.0131	3.41e-07	GCST90274817.tsv.gz	GCST90274817.tsv.gz	14726	2	1	TRUE	NA	NA	0.00176286	14726	2.98109e-06	399054	TRUE	1.58419e-06	0.00179049	26.4105	yes	yes	GCST90274817.tsv.gz.csv
rs906401	T	C	T	C	0.0941	0.00199618	0.9034	0.918891	FALSE	FALSE	FALSE	OS1	0.0298819	0.946739	OS1	399054	0.02	2.54e-06	GCST90274817.tsv.gz	GCST90274817.tsv.gz	14729	2	1	TRUE	NA	NA	0.0015009	14729	1.11829e-08	399054	TRUE	4.09302e-06	0.00154549	22.7957	yes	yes	GCST90274817.tsv.gz.csv
rs972492	A	C	A	C	-0.0936	-0.00457196	0.1404	0.097433	FALSE	FALSE	FALSE	OS1	0.0276468	0.868653	OS1	399054	0.0184	3.64e-07	GCST90274817.tsv.gz	GCST90274817.tsv.gz	12412	2	1	TRUE	NA	NA	0.00208084	12412	6.85308e-08	399054	TRUE	6.39129e-07	0.00211468	26.2988	yes	yes	GCST90274817.tsv.gz.csv
rs10403201	A	G	A	G	-0.0584	-0.0327017	0.2923	0.246279	FALSE	FALSE	FALSE	OS1	0.018864	0.0829965	OS1	399054	0.0127	4.26e-06	GCST90274816.tsv.gz	GCST90274816.tsv.gz	14730	2	1	TRUE	NA	NA	0.00143368	14730	7.53079e-06	399054	TRUE	2.81955e-05	0.00141102	20.8109	yes	yes	GCST90274816.tsv.gz.csv
rs1050152	T	C	T	C	-0.0651	-0.0141317	0.4122	0.315873	FALSE	FALSE	FALSE	OS1	0.0175491	0.420665	OS1	399054	0.0133	9.84e-07	GCST90274816.tsv.gz	GCST90274816.tsv.gz	11785	2	1	TRUE	NA	NA	0.00202918	11785	1.62498e-06	399054	TRUE	2.78824e-06	0.00205366	24.2481	yes	yes	GCST90274816.tsv.gz.csv
rs10734292	A	G	A	G	0.1208	0.100951	0.067	0.048686	FALSE	FALSE	FALSE	OS1	0.0366143	0.00583069	OS1	399054	0.0267	6.06e-06	GCST90274816.tsv.gz	GCST90274816.tsv.gz	11776	2	1	TRUE	NA	NA	0.00173553	11776	1.90494e-05	399054	TRUE	6.58432e-05	0.0018244	21.5198	yes	yes	GCST90274816.tsv.gz.csv
rs11158239	T	G	T	G	0.0965	-0.0114091	0.0814	0.0369895	FALSE	FALSE	FALSE	OS1	0.0432372	0.791877	OS1	399054	0.0217	8.71e-06	GCST90274816.tsv.gz	GCST90274816.tsv.gz	14288	2	1	TRUE	NA	NA	0.00138237	14288	1.74485e-07	399054	TRUE	1.56547e-05	0.00139263	19.9228	yes	yes	GCST90274816.tsv.gz.csv
rs11171132	T	C	T	C	-0.0724	0.00680708	0.8342	0.825993	FALSE	FALSE	FALSE	OS1	0.0216222	0.752899	OS1	399054	0.0163	8.92e-06	GCST90274816.tsv.gz	GCST90274816.tsv.gz	14288	2	1	TRUE	NA	NA	0.00137909	14288	2.48366e-07	399054	TRUE	1.67283e-05	0.00144998	20.7445	yes	yes	GCST90274816.tsv.gz.csv
rs116415547	T	G	T	G	0.2093	-0.0864981	0.0198	0.00887903	FALSE	FALSE	FALSE	OS1	0.0884553	0.328137	OS1	399054	0.046	5.36e-06	GCST90274816.tsv.gz	GCST90274816.tsv.gz	13870	2	1	TRUE	NA	NA	0.0014906	13870	2.39627e-06	399054	TRUE	1.76695e-05	0.00170039	23.6212	yes	yes	GCST90274816.tsv.gz.csv
rs11742240	T	G	T	G	-0.0647	-0.0305041	0.2796	0.330923	FALSE	FALSE	FALSE	OS1	0.0172945	0.077766	OS1	399054	0.0131	7.86e-07	GCST90274816.tsv.gz	GCST90274816.tsv.gz	14736	2	1	TRUE	NA	NA	0.00165283	14736	7.79592e-06	399054	TRUE	6.30523e-06	0.00168636	24.8888	yes	yes	GCST90274816.tsv.gz.csv
rs12217463	T	C	T	C	-0.1374	-0.055028	0.9572	0.970316	FALSE	FALSE	FALSE	OS1	0.0479836	0.251461	OS1	399054	0.031	9.33e-06	GCST90274816.tsv.gz	GCST90274816.tsv.gz	14736	2	1	TRUE	NA	NA	0.00133153	14736	3.29572e-06	399054	TRUE	3.54759e-05	0.00154686	22.8267	yes	yes	GCST90274816.tsv.gz.csv
rs12321566	A	G	A	G	0.0698	0.0149241	0.237	0.289729	FALSE	FALSE	FALSE	OS1	0.0180027	0.407109	OS1	399054	0.0139	5.12e-07	GCST90274816.tsv.gz	GCST90274816.tsv.gz	14287	2	1	TRUE	NA	NA	0.00176212	14287	1.72215e-06	399054	TRUE	1.76765e-06	0.00176203	25.2151	yes	yes	GCST90274816.tsv.gz.csv
rs12699881	A	G	A	G	0.068	0.0101698	0.2517	0.34786	FALSE	FALSE	FALSE	OS1	0.0170708	0.551347	OS1	399054	0.0138	8.33e-07	GCST90274816.tsv.gz	GCST90274816.tsv.gz	14288	2	1	TRUE	NA	NA	0.00169673	14288	8.8938e-07	399054	TRUE	2.25241e-06	0.00174183	24.9273	yes	yes	GCST90274816.tsv.gz.csv
rs144728120	T	C	T	C	0.1495	0.00776258	0.0436	0.0539652	FALSE	FALSE	FALSE	OS1	0.0361768	0.8301	OS1	399054	0.0316	2.23e-06	GCST90274816.tsv.gz	GCST90274816.tsv.gz	14717	2	1	TRUE	NA	NA	0.00151876	14717	1.15378e-07	399054	TRUE	4.13791e-06	0.00186397	27.4795	yes	yes	GCST90274816.tsv.gz.csv
rs17161952	T	C	T	C	0.0929	-0.0077238	0.9031	0.911176	FALSE	FALSE	FALSE	OS1	0.0287542	0.788226	OS1	399054	0.0204	5.27e-06	GCST90274816.tsv.gz	GCST90274816.tsv.gz	14734	2	1	TRUE	NA	NA	0.00140572	14734	1.80813e-07	399054	TRUE	9.85903e-06	0.0015105	22.2864	yes	yes	GCST90274816.tsv.gz.csv
rs55849454	A	G	A	G	0.0729	-0.0388926	0.7913	0.835787	FALSE	FALSE	FALSE	OS1	0.0220095	0.0772147	OS1	399054	0.0159	4.54e-06	GCST90274816.tsv.gz	GCST90274816.tsv.gz	12202	2	1	TRUE	NA	NA	0.0017201	12202	7.82493e-06	399054	TRUE	2.5473e-05	0.00175529	21.4522	yes	yes	GCST90274816.tsv.gz.csv
rs570880779	T	C	T	C	-0.2336	0.162286	0.0215	0.00384567	FALSE	FALSE	FALSE	OS1	0.13196	0.218768	OS1	399054	0.0505	3.73e-06	GCST90274816.tsv.gz	GCST90274816.tsv.gz	13605	2	1	TRUE	NA	NA	0.00157053	13605	3.79006e-06	399054	TRUE	1.53066e-05	0.00229602	31.3046	yes	yes	GCST90274816.tsv.gz.csv
rs62338232	A	G	A	G	-0.0813	-0.0197499	0.1357	0.164362	FALSE	FALSE	FALSE	OS1	0.0219989	0.369309	OS1	399054	0.018	6.28e-06	GCST90274816.tsv.gz	GCST90274816.tsv.gz	14288	2	1	TRUE	NA	NA	0.00142595	14288	2.01975e-06	399054	TRUE	1.95628e-05	0.00155044	22.184	yes	yes	GCST90274816.tsv.gz.csv
rs62387962	T	G	T	G	-0.078	0.0263342	0.1347	0.121917	FALSE	FALSE	FALSE	OS1	0.0249433	0.291077	OS1	399054	0.0176	9.34e-06	GCST90274816.tsv.gz	GCST90274816.tsv.gz	14288	2	1	TRUE	NA	NA	0.00137296	14288	2.7932e-06	399054	TRUE	3.22253e-05	0.00141825	20.2899	yes	yes	GCST90274816.tsv.gz.csv
rs7026771	A	G	A	G	0.0691	-0.0118079	0.5682	0.493789	FALSE	FALSE	FALSE	OS1	0.0165334	0.475113	OS1	399054	0.0148	3.03e-06	GCST90274816.tsv.gz	GCST90274816.tsv.gz	12403	2	1	TRUE	NA	NA	0.00175474	12403	1.27818e-06	399054	TRUE	7.73059e-06	0.00234299	29.1236	yes	yes	GCST90274816.tsv.gz.csv
rs74131483	A	G	A	G	0.1372	-5.6469e-05	0.9451	0.9501	FALSE	FALSE	FALSE	OS1	0.0371964	0.998789	OS1	399054	0.0274	5.52e-07	GCST90274816.tsv.gz	GCST90274816.tsv.gz	13240	2	1	TRUE	NA	NA	0.00189044	13240	5.77549e-12	399054	TRUE	8.46849e-07	0.00195339	25.9096	yes	yes	GCST90274816.tsv.gz.csv
rs76213792	T	G	T	G	-0.2791	0.0241398	0.0113	0.0127364	FALSE	FALSE	FALSE	OS1	0.0732222	0.741643	OS1	399054	0.0616	5.87e-06	GCST90274816.tsv.gz	GCST90274816.tsv.gz	14288	2	1	TRUE	NA	NA	0.00143491	14288	2.72366e-07	399054	TRUE	1.13689e-05	0.00174057	24.9092	yes	yes	GCST90274816.tsv.gz.csv
rs77336315	A	C	A	C	0.2512	-0.111279	0.9836	0.994224	FALSE	FALSE	FALSE	OS1	0.11007	0.312027	OS1	399054	0.0531	2.24e-06	GCST90274816.tsv.gz	GCST90274816.tsv.gz	13801	2	1	TRUE	NA	NA	0.00161919	13801	2.56128e-06	399054	TRUE	8.0172e-06	0.00203578	28.1491	yes	yes	GCST90274816.tsv.gz.csv
rs78939185	C	G	C	G	0.2134	-0.0389045	0.0211	0.00596858	FALSE	TRUE	FALSE	OS1	0.107238	0.716764	OS1	399054	0.0481	9.14e-06	GCST90274816.tsv.gz	GCST90274816.tsv.gz	11775	2	1	TRUE	NA	NA	0.00166911	11775	3.29817e-07	399054	TRUE	1.6344e-05	0.00188122	22.1893	yes	yes	GCST90274816.tsv.gz.csv
rs79072837	T	C	T	C	-0.136	0.0137441	0.0497	0.0366339	FALSE	FALSE	FALSE	OS1	0.0436507	0.752865	OS1	399054	0.028	1.19e-06	GCST90274816.tsv.gz	GCST90274816.tsv.gz	14715	2	1	TRUE	NA	NA	0.0016009	14715	2.48439e-07	399054	TRUE	2.48689e-06	0.00174713	25.7505	yes	yes	GCST90274816.tsv.gz.csv
rs10234370	T	C	T	C	0.0582	0.00645651	0.6371	0.607309	FALSE	FALSE	FALSE	OS1	0.0167579	0.700029	OS1	399054	0.0127	4.59e-06	GCST90274815.tsv.gz	GCST90274815.tsv.gz	14295	2	1	TRUE	NA	NA	0.00146716	14295	3.71986e-07	399054	TRUE	9.42978e-06	0.00156628	22.422	yes	yes	GCST90274815.tsv.gz.csv
rs10977774	A	C	A	C	-0.3418	0.0728719	0.9865	0.980764	FALSE	FALSE	FALSE	OS1	0.0591196	0.217718	OS1	399054	0.0701	1.08e-06	GCST90274815.tsv.gz	GCST90274815.tsv.gz	12312	2	1	TRUE	NA	NA	0.00192758	12312	3.80738e-06	399054	TRUE	4.4874e-06	0.00311175	38.4252	yes	yes	GCST90274815.tsv.gz.csv
rs112669397	T	C	T	C	-0.3592	-0.0229744	0.0119	0.00311526	FALSE	FALSE	FALSE	OS1	0.144343	0.873539	OS1	399054	0.0787	5.01e-06	GCST90274815.tsv.gz	GCST90274815.tsv.gz	10217	2	1	TRUE	NA	NA	0.00203517	10217	6.34845e-08	399054	TRUE	7.46575e-06	0.00303424	31.0891	yes	yes	GCST90274815.tsv.gz.csv
rs12433894	C	G	C	G	0.063	-0.00550782	0.2257	0.198213	FALSE	TRUE	FALSE	OS1	0.0204546	0.787722	OS1	399054	0.0139	5.83e-06	GCST90274815.tsv.gz	GCST90274815.tsv.gz	14726	2	1	TRUE	NA	NA	0.00139322	14726	1.81697e-07	399054	TRUE	1.08736e-05	0.00138724	20.4541	yes	yes	GCST90274815.tsv.gz.csv
rs1346147	A	G	A	G	-0.0659	-0.0167647	0.7459	0.773188	FALSE	FALSE	FALSE	OS1	0.0194405	0.388489	OS1	399054	0.0135	1.05e-06	GCST90274815.tsv.gz	GCST90274815.tsv.gz	14295	2	1	TRUE	NA	NA	0.0016644	14295	1.86357e-06	399054	TRUE	3.57813e-06	0.00164621	23.5681	yes	yes	GCST90274815.tsv.gz.csv
rs17486819	T	G	T	G	0.0975	-0.0154575	0.9152	0.847916	FALSE	FALSE	FALSE	OS1	0.0227726	0.497279	OS1	399054	0.0211	3.82e-06	GCST90274815.tsv.gz	GCST90274815.tsv.gz	14739	2	1	TRUE	NA	NA	0.00144679	14739	1.15458e-06	399054	TRUE	1.04096e-05	0.00147554	21.7772	yes	yes	GCST90274815.tsv.gz.csv
rs185969953	T	G	T	G	-0.3427	0.0992056	0.0105	0.00418457	FALSE	FALSE	FALSE	OS1	0.123907	0.423337	OS1	399054	0.0682	5.04e-07	GCST90274815.tsv.gz	GCST90274815.tsv.gz	12934	2	1	TRUE	NA	NA	0.00194871	12934	1.60639e-06	399054	TRUE	1.57251e-06	0.00244041	31.6366	yes	yes	GCST90274815.tsv.gz.csv
rs187416244	T	C	T	C	-0.2244	-0.371084	0.0182	0.00283734	FALSE	FALSE	FALSE	OS1	0.157345	0.0183531	OS1	399054	0.0469	1.71e-06	GCST90274815.tsv.gz	GCST90274815.tsv.gz	14726	2	1	TRUE	NA	NA	0.00155239	14726	1.39381e-05	399054	TRUE	2.11392e-05	0.00179958	26.5447	yes	yes	GCST90274815.tsv.gz.csv
rs2228145	A	C	A	C	-0.1684	0.0114287	0.6128	0.700663	FALSE	FALSE	FALSE	OS1	0.0178235	0.521381	OS1	399054	0.0119	1.83e-45	GCST90274815.tsv.gz	GCST90274815.tsv.gz	14742	2	1	TRUE	NA	NA	0.0134039	14742	1.03033e-06	399054	TRUE	5.51944e-43	0.0134576	201.071	yes	yes	GCST90274815.tsv.gz.csv
rs248536	T	G	T	G	-0.0671	-0.0133836	0.2276	0.188176	FALSE	FALSE	FALSE	OS1	0.0207649	0.519231	OS1	399054	0.0143	2.7e-06	GCST90274815.tsv.gz	GCST90274815.tsv.gz	14295	2	1	TRUE	NA	NA	0.00153809	14295	1.04101e-06	399054	TRUE	7.14646e-06	0.00158303	22.6621	yes	yes	GCST90274815.tsv.gz.csv
rs35441559	A	C	A	C	-0.2484	-0.0367416	0.9868	0.976552	FALSE	FALSE	FALSE	OS1	0.0530256	0.48837	OS1	399054	0.0553	7.06e-06	GCST90274815.tsv.gz	GCST90274815.tsv.gz	14740	2	1	TRUE	NA	NA	0.00136716	14740	1.20314e-06	399054	TRUE	1.87541e-05	0.00160745	23.7287	yes	yes	GCST90274815.tsv.gz.csv
rs76203502	A	G	A	G	-0.2492	0.0590509	0.017	0.00295392	FALSE	FALSE	FALSE	OS1	0.153213	0.699927	OS1	399054	0.0557	7.68e-06	GCST90274815.tsv.gz	GCST90274815.tsv.gz	12634	2	1	TRUE	NA	NA	0.00158207	12634	3.72248e-07	399054	TRUE	1.4513e-05	0.00207553	26.2726	yes	yes	GCST90274815.tsv.gz.csv
rs79254378	A	C	A	C	0.1173	-0.0265397	0.0664	0.0500365	FALSE	FALSE	FALSE	OS1	0.0378085	0.482711	OS1	399054	0.0262	7.57e-06	GCST90274815.tsv.gz	GCST90274815.tsv.gz	14295	2	1	TRUE	NA	NA	0.00140043	14295	1.23476e-06	399054	TRUE	1.97845e-05	0.00170591	24.4242	yes	yes	GCST90274815.tsv.gz.csv
rs10182644	T	C	T	C	-0.0828	-0.000502867	0.1671	0.126096	FALSE	FALSE	FALSE	OS1	0.0249968	0.98395	OS1	399054	0.0186	8.52e-06	GCST90274814.tsv.gz	GCST90274814.tsv.gz	11344	2	1	TRUE	NA	NA	0.00174416	11344	1.01416e-09	399054	TRUE	1.16062e-05	0.00190836	21.686	yes	yes	GCST90274814.tsv.gz.csv
rs10988407	A	G	A	G	0.0777	0.00537138	0.2002	0.138341	FALSE	FALSE	FALSE	OS1	0.0237391	0.820994	OS1	399054	0.0167	3.28e-06	GCST90274814.tsv.gz	GCST90274814.tsv.gz	11791	2	1	TRUE	NA	NA	0.00183289	11791	1.28296e-07	399054	TRUE	5.47955e-06	0.00193338	22.8368	yes	yes	GCST90274814.tsv.gz.csv
rs112289272	T	C	T	C	-0.213	-0.0358167	0.9743	0.97292	FALSE	FALSE	FALSE	OS1	0.050035	0.474095	OS1	399054	0.0471	6.12e-06	GCST90274814.tsv.gz	GCST90274814.tsv.gz	10905	2	1	TRUE	NA	NA	0.00187222	10905	1.28408e-06	399054	TRUE	1.40279e-05	0.00227204	24.8284	yes	yes	GCST90274814.tsv.gz.csv
rs114829303	T	C	T	C	0.1661	-0.0193292	0.0436	0.0401802	FALSE	FALSE	FALSE	OS1	0.0421036	0.646172	OS1	399054	0.0361	4.2e-06	GCST90274814.tsv.gz	GCST90274814.tsv.gz	11344	2	1	TRUE	NA	NA	0.00186305	11344	5.28153e-07	399054	TRUE	8.22812e-06	0.00230089	26.1568	yes	yes	GCST90274814.tsv.gz.csv
rs12592185	T	C	T	C	0.0838	0.0248685	0.8068	0.82165	FALSE	FALSE	FALSE	OS1	0.0211526	0.239725	OS1	399054	0.0173	1.27e-06	GCST90274814.tsv.gz	GCST90274814.tsv.gz	11344	2	1	TRUE	NA	NA	0.00206447	11344	3.4637e-06	399054	TRUE	4.66675e-06	0.00218923	24.8847	yes	yes	GCST90274814.tsv.gz.csv
rs132210	T	C	T	C	-0.0686	0.0156577	0.3408	0.310262	FALSE	FALSE	FALSE	OS1	0.0175938	0.37349	OS1	399054	0.0141	1.14e-06	GCST90274814.tsv.gz	GCST90274814.tsv.gz	11344	2	1	TRUE	NA	NA	0.00208264	11344	1.98475e-06	399054	TRUE	3.35606e-06	0.00211444	24.0328	yes	yes	GCST90274814.tsv.gz.csv
rs139303816	A	G	A	G	0.1942	-0.14731	0.0315	0.0157412	FALSE	FALSE	FALSE	OS1	0.0665254	0.0268059	OS1	399054	0.0435	8.03e-06	GCST90274814.tsv.gz	GCST90274814.tsv.gz	9895	2	1	TRUE	NA	NA	0.00201056	9895	1.22872e-05	399054	TRUE	4.82497e-05	0.00230112	22.8175	yes	yes	GCST90274814.tsv.gz.csv
rs141941146	A	G	A	G	0.3833	0.0770936	0.9859	0.969186	FALSE	FALSE	FALSE	OS1	0.0488542	0.114558	OS1	399054	0.0825	3.38e-06	GCST90274814.tsv.gz	GCST90274814.tsv.gz	10280	2	1	TRUE	NA	NA	0.0020958	10280	6.24023e-06	399054	TRUE	1.45432e-05	0.00408469	42.1547	yes	yes	GCST90274814.tsv.gz.csv
rs144124166	T	G	T	G	0.211	0.016689	0.0271	0.0288614	FALSE	FALSE	FALSE	OS1	0.0490033	0.733427	OS1	399054	0.0465	5.69e-06	GCST90274814.tsv.gz	GCST90274814.tsv.gz	11768	2	1	TRUE	NA	NA	0.00174691	11768	2.90657e-07	399054	TRUE	1.01919e-05	0.00234764	27.6874	yes	yes	GCST90274814.tsv.gz.csv
rs17009223	A	G	A	G	-0.1169	-0.0327984	0.0881	0.0684904	FALSE	FALSE	FALSE	OS1	0.0325154	0.313118	OS1	399054	0.0236	7.29e-07	GCST90274814.tsv.gz	GCST90274814.tsv.gz	11789	2	1	TRUE	NA	NA	0.0020773	11789	2.54974e-06	399054	TRUE	2.48844e-06	0.00219575	25.9382	yes	yes	GCST90274814.tsv.gz.csv
rs2212484	T	G	T	G	-0.0732	0.0280791	0.2044	0.231252	FALSE	FALSE	FALSE	OS1	0.0192959	0.14562	OS1	399054	0.0162	6.23e-06	GCST90274814.tsv.gz	GCST90274814.tsv.gz	11792	2	1	TRUE	NA	NA	0.00172873	11792	5.30646e-06	399054	TRUE	2.60802e-05	0.00174272	20.5825	yes	yes	GCST90274814.tsv.gz.csv
rs2995998	T	C	T	C	-0.0623	0.0166772	0.3561	0.338906	FALSE	FALSE	FALSE	OS1	0.0172825	0.334556	OS1	399054	0.0137	5.43e-06	GCST90274814.tsv.gz	GCST90274814.tsv.gz	11792	2	1	TRUE	NA	NA	0.00175089	11792	2.33347e-06	399054	TRUE	1.58333e-05	0.0017799	21.0225	yes	yes	GCST90274814.tsv.gz.csv
rs34639000	A	G	A	G	0.0765	-0.0299543	0.7289	0.63533	FALSE	FALSE	FALSE	OS1	0.0168937	0.0762114	OS1	399054	0.0147	1.95e-07	GCST90274814.tsv.gz	GCST90274814.tsv.gz	11773	2	1	TRUE	NA	NA	0.0022955	11773	7.87836e-06	399054	TRUE	1.38822e-06	0.00231287	27.2879	yes	yes	GCST90274814.tsv.gz.csv
rs41264833	A	G	A	G	-0.2117	0.0288477	0.0254	0.0201052	FALSE	FALSE	FALSE	OS1	0.057895	0.61829	OS1	399054	0.0468	6.08e-06	GCST90274814.tsv.gz	GCST90274814.tsv.gz	11790	2	1	TRUE	NA	NA	0.00173283	11790	6.22172e-07	399054	TRUE	1.22964e-05	0.00221887	26.2142	yes	yes	GCST90274814.tsv.gz.csv
rs4277106	A	G	A	G	-0.2747	0.0377094	0.9858	0.987566	FALSE	FALSE	FALSE	OS1	0.0739603	0.610149	OS1	399054	0.0592	3.48e-06	GCST90274814.tsv.gz	GCST90274814.tsv.gz	11790	2	1	TRUE	NA	NA	0.00182323	11790	6.51437e-07	399054	TRUE	7.28427e-06	0.00211264	24.9565	yes	yes	GCST90274814.tsv.gz.csv
rs4815018	A	G	A	G	0.0615	-0.015251	0.363	0.368271	FALSE	FALSE	FALSE	OS1	0.0168741	0.366095	OS1	399054	0.0139	9.67e-06	GCST90274814.tsv.gz	GCST90274814.tsv.gz	11344	2	1	TRUE	NA	NA	0.00172299	11344	2.04703e-06	399054	TRUE	2.54011e-05	0.00174915	19.8736	yes	yes	GCST90274814.tsv.gz.csv
rs62069649	A	G	A	G	0.2206	-0.198551	0.0267	0.00536863	FALSE	FALSE	FALSE	OS1	0.115062	0.084419	OS1	399054	0.0482	4.72e-06	GCST90274814.tsv.gz	GCST90274814.tsv.gz	10431	2	1	TRUE	NA	NA	0.00200449	10431	7.46187e-06	399054	TRUE	2.22518e-05	0.00252929	26.4449	yes	yes	GCST90274814.tsv.gz.csv
rs67927317	T	C	T	C	-0.114	0.010909	0.0784	0.0766891	FALSE	FALSE	FALSE	OS1	0.0307992	0.723191	OS1	399054	0.0255	7.8e-06	GCST90274814.tsv.gz	GCST90274814.tsv.gz	11344	2	1	TRUE	NA	NA	0.00175904	11344	3.14385e-07	399054	TRUE	1.37375e-05	0.00187801	21.3405	yes	yes	GCST90274814.tsv.gz.csv
rs706716	T	C	T	C	-0.0708	-0.0252091	0.2459	0.23991	FALSE	FALSE	FALSE	OS1	0.0190784	0.186386	OS1	399054	0.0158	7.43e-06	GCST90274814.tsv.gz	GCST90274814.tsv.gz	11344	2	1	TRUE	NA	NA	0.00176724	11344	4.37521e-06	399054	TRUE	2.69864e-05	0.00185902	21.1243	yes	yes	GCST90274814.tsv.gz.csv
rs7142197	A	G	A	G	-0.0924	1.46093e-06	0.1442	0.123121	FALSE	FALSE	FALSE	OS1	0.0248409	0.999953	OS1	399054	0.0188	8.88e-07	GCST90274814.tsv.gz	GCST90274814.tsv.gz	11773	2	1	TRUE	NA	NA	0.00204797	11773	8.66752e-15	399054	TRUE	1.28471e-06	0.00210723	24.8566	yes	yes	GCST90274814.tsv.gz.csv
rs7193141	C	G	C	G	0.2407	0.000375384	0.0351	0.0262554	FALSE	TRUE	FALSE	OS1	0.0526995	0.994317	OS1	399054	0.0521	3.84e-06	GCST90274814.tsv.gz	GCST90274814.tsv.gz	9377	2	1	TRUE	NA	NA	0.00227153	9377	1.27148e-10	399054	TRUE	5.0288e-06	0.00392438	36.9361	yes	yes	GCST90274814.tsv.gz.csv
rs72873944	T	C	T	C	-0.1649	-0.0119482	0.9609	0.967685	FALSE	FALSE	FALSE	OS1	0.0457043	0.793767	OS1	399054	0.0368	7.43e-06	GCST90274814.tsv.gz	GCST90274814.tsv.gz	11792	2	1	TRUE	NA	NA	0.00170017	11792	1.71262e-07	399054	TRUE	1.23965e-05	0.00204327	24.1395	yes	yes	GCST90274814.tsv.gz.csv
rs9457226	A	G	A	G	0.1911	0.0804676	0.0282	0.036381	FALSE	FALSE	FALSE	OS1	0.0433133	0.0631975	OS1	399054	0.0429	8.41e-06	GCST90274814.tsv.gz	GCST90274814.tsv.gz	11786	2	1	TRUE	NA	NA	0.00168106	11786	8.64901e-06	399054	TRUE	4.6181e-05	0.0020016	23.6342	yes	yes	GCST90274814.tsv.gz.csv
rs10152568	T	C	T	C	-0.0682	-0.00445136	0.6072	0.735253	FALSE	FALSE	FALSE	OS1	0.0187233	0.812079	OS1	399054	0.0154	9.49e-06	GCST90274813.tsv.gz	GCST90274813.tsv.gz	11784	2	1	TRUE	NA	NA	0.00166183	11784	1.41642e-07	399054	TRUE	1.53951e-05	0.00221872	26.1991	yes	yes	GCST90274813.tsv.gz.csv
rs116963481	A	G	A	G	0.2805	-0.0612082	0.9846	0.976229	FALSE	FALSE	FALSE	OS1	0.0535864	0.253357	OS1	399054	0.0592	2.16e-06	GCST90274813.tsv.gz	GCST90274813.tsv.gz	11793	2	1	TRUE	NA	NA	0.0019004	11793	3.26948e-06	399054	TRUE	7.65835e-06	0.00238603	28.201	yes	yes	GCST90274813.tsv.gz.csv
rs11989681	A	G	A	G	0.0678	-0.00579838	0.5982	0.659208	FALSE	FALSE	FALSE	OS1	0.0172277	0.736438	OS1	399054	0.0136	6.19e-07	GCST90274813.tsv.gz	GCST90274813.tsv.gz	11345	2	1	TRUE	NA	NA	0.00218627	11345	2.83876e-07	399054	TRUE	1.18602e-06	0.00220976	25.1209	yes	yes	GCST90274813.tsv.gz.csv
rs12481726	T	C	T	C	-0.313	0.0102318	0.0162	0.0112911	FALSE	FALSE	FALSE	OS1	0.0774804	0.89494	OS1	399054	0.0706	9.27e-06	GCST90274813.tsv.gz	GCST90274813.tsv.gz	9849	2	1	TRUE	NA	NA	0.00199209	9849	4.37009e-08	399054	TRUE	1.31523e-05	0.00312277	30.8463	yes	yes	GCST90274813.tsv.gz.csv
rs12641440	C	G	C	G	-0.1181	6.85663e-05	0.9065	0.880099	FALSE	TRUE	FALSE	OS1	0.0251402	0.997824	OS1	399054	0.025	2.31e-06	GCST90274813.tsv.gz	GCST90274813.tsv.gz	11345	2	1	TRUE	NA	NA	0.00196353	11345	1.86404e-11	399054	TRUE	3.22288e-06	0.00236434	26.8822	yes	yes	GCST90274813.tsv.gz.csv
rs13130198	A	G	A	G	-0.0773	-0.0260612	0.2374	0.239979	FALSE	FALSE	FALSE	OS1	0.0190852	0.172089	OS1	399054	0.0159	1.16e-06	GCST90274813.tsv.gz	GCST90274813.tsv.gz	11345	2	1	TRUE	NA	NA	0.00207937	11345	4.67266e-06	399054	TRUE	4.99253e-06	0.00216355	24.5943	yes	yes	GCST90274813.tsv.gz.csv
rs13418255	A	G	A	G	0.0701	0.0266074	0.7233	0.625311	FALSE	FALSE	FALSE	OS1	0.0169557	0.116595	OS1	399054	0.0153	4.61e-06	GCST90274813.tsv.gz	GCST90274813.tsv.gz	11345	2	1	TRUE	NA	NA	0.00184724	11345	6.1708e-06	399054	TRUE	2.08603e-05	0.00196695	22.3551	yes	yes	GCST90274813.tsv.gz.csv
rs1490743	T	G	T	G	-0.1338	-0.0386448	0.0752	0.0554572	FALSE	FALSE	FALSE	OS1	0.0357839	0.280164	OS1	399054	0.0278	1.49e-06	GCST90274813.tsv.gz	GCST90274813.tsv.gz	10281	2	1	TRUE	NA	NA	0.00224851	10281	2.92264e-06	399054	TRUE	4.67208e-06	0.00249005	25.6591	yes	yes	GCST90274813.tsv.gz.csv
rs2502347	T	C	T	C	-0.077	-0.036794	0.2195	0.248623	FALSE	FALSE	FALSE	OS1	0.0188597	0.0510646	OS1	399054	0.0167	4.01e-06	GCST90274813.tsv.gz	GCST90274813.tsv.gz	11345	2	1	TRUE	NA	NA	0.00187071	11345	9.53786e-06	399054	TRUE	2.43578e-05	0.00203151	23.0903	yes	yes	GCST90274813.tsv.gz.csv
rs371539	T	G	T	G	0.0797	-0.0270215	0.8324	0.885357	FALSE	FALSE	FALSE	OS1	0.0255779	0.290768	OS1	399054	0.0177	6.71e-06	GCST90274813.tsv.gz	GCST90274813.tsv.gz	11775	2	1	TRUE	NA	NA	0.00171924	11775	2.79678e-06	399054	TRUE	2.06679e-05	0.00177236	20.9031	yes	yes	GCST90274813.tsv.gz.csv
rs4876407	T	G	T	G	-0.1391	-0.0557963	0.9451	0.939639	FALSE	FALSE	FALSE	OS1	0.0345122	0.10594	OS1	399054	0.0299	3.28e-06	GCST90274813.tsv.gz	GCST90274813.tsv.gz	11788	2	1	TRUE	NA	NA	0.00183294	11788	6.54988e-06	399054	TRUE	1.63588e-05	0.00200786	23.7123	yes	yes	GCST90274813.tsv.gz.csv
rs61984458	T	C	T	C	-0.1955	-0.0865324	0.0285	0.0274709	FALSE	FALSE	FALSE	OS1	0.0502887	0.0853022	OS1	399054	0.043	5.45e-06	GCST90274813.tsv.gz	GCST90274813.tsv.gz	11345	2	1	TRUE	NA	NA	0.00181902	11345	7.41966e-06	399054	TRUE	2.72113e-05	0.00211647	24.058	yes	yes	GCST90274813.tsv.gz.csv
rs669029	A	G	A	G	-0.0699	0.0117489	0.7524	0.750202	FALSE	FALSE	FALSE	OS1	0.0188366	0.532805	OS1	399054	0.0158	9.69e-06	GCST90274813.tsv.gz	GCST90274813.tsv.gz	11345	2	1	TRUE	NA	NA	0.00172252	11345	9.74899e-07	399054	TRUE	2.06862e-05	0.00182047	20.6873	yes	yes	GCST90274813.tsv.gz.csv
rs6712163	T	C	T	C	0.0609	-0.0223382	0.546	0.543883	FALSE	FALSE	FALSE	OS1	0.016419	0.173668	OS1	399054	0.0136	7.54e-06	GCST90274813.tsv.gz	GCST90274813.tsv.gz	11344	2	1	TRUE	NA	NA	0.00176482	11344	4.63843e-06	399054	TRUE	2.81455e-05	0.00183871	20.8931	yes	yes	GCST90274813.tsv.gz.csv
rs75610895	T	C	T	C	-0.2354	0.0835963	0.0253	0.00880529	FALSE	FALSE	FALSE	OS1	0.0897133	0.351431	OS1	399054	0.045	1.68e-07	GCST90274813.tsv.gz	GCST90274813.tsv.gz	11787	2	1	TRUE	NA	NA	0.0023166	11787	2.17586e-06	399054	TRUE	5.86779e-07	0.00273297	32.2963	yes	yes	GCST90274813.tsv.gz.csv
rs7587695	A	C	A	C	0.0598	0.00452217	0.6086	0.553041	FALSE	FALSE	FALSE	OS1	0.0163776	0.782456	OS1	399054	0.0134	8.09e-06	GCST90274813.tsv.gz	GCST90274813.tsv.gz	11793	2	1	TRUE	NA	NA	0.0016862	11793	1.91057e-07	399054	TRUE	1.36145e-05	0.00170367	20.1222	yes	yes	GCST90274813.tsv.gz.csv
rs76678067	T	G	T	G	0.1045	0.0257016	0.9046	0.896432	FALSE	FALSE	FALSE	OS1	0.0268525	0.338496	OS1	399054	0.0231	6.07e-06	GCST90274813.tsv.gz	GCST90274813.tsv.gz	11345	2	1	TRUE	NA	NA	0.00180093	11345	2.29573e-06	399054	TRUE	1.70641e-05	0.00188481	21.4198	yes	yes	GCST90274813.tsv.gz.csv
rs79359966	A	C	A	C	-0.1552	0.00342637	0.9596	0.973987	FALSE	FALSE	FALSE	OS1	0.0509634	0.946397	OS1	399054	0.0345	6.84e-06	GCST90274813.tsv.gz	GCST90274813.tsv.gz	11775	2	1	TRUE	NA	NA	0.00171598	11775	1.13272e-08	399054	TRUE	9.83399e-06	0.00186761	22.0285	yes	yes	GCST90274813.tsv.gz.csv
rs802281	T	G	T	G	-0.1305	-0.0424697	0.9368	0.956626	FALSE	FALSE	FALSE	OS1	0.0405175	0.294555	OS1	399054	0.0294	9.05e-06	GCST90274813.tsv.gz	GCST90274813.tsv.gz	11786	2	1	TRUE	NA	NA	0.0016692	11786	2.75323e-06	399054	TRUE	2.7198e-05	0.00201658	23.8114	yes	yes	GCST90274813.tsv.gz.csv
rs9425728	T	G	T	G	0.0664	0.0100781	0.2727	0.268756	FALSE	FALSE	FALSE	OS1	0.0183331	0.582509	OS1	399054	0.015	9.57e-06	GCST90274813.tsv.gz	GCST90274813.tsv.gz	11345	2	1	TRUE	NA	NA	0.00172455	11345	7.57279e-07	399054	TRUE	1.93526e-05	0.0017489	19.8725	yes	yes	GCST90274813.tsv.gz.csv
rs1013434	T	C	T	C	-0.0732	0.00560841	0.2201	0.23476	FALSE	FALSE	FALSE	OS1	0.0192373	0.770641	OS1	399054	0.0158	3.61e-06	GCST90274812.tsv.gz	GCST90274812.tsv.gz	11783	2	1	TRUE	NA	NA	0.00181859	11783	2.12991e-07	399054	TRUE	6.32985e-06	0.00183955	21.7117	yes	yes	GCST90274812.tsv.gz.csv
rs10415966	A	C	A	C	-0.1184	0.0471264	0.1177	0.0782079	FALSE	FALSE	FALSE	OS1	0.0304323	0.121486	OS1	399054	0.0233	3.74e-07	GCST90274812.tsv.gz	GCST90274812.tsv.gz	10281	2	1	TRUE	NA	NA	0.00250583	10281	6.00934e-06	399054	TRUE	1.84578e-06	0.00291156	30.0153	yes	yes	GCST90274812.tsv.gz.csv
rs10941408	T	C	T	C	-0.0666	-0.0174575	0.2923	0.251897	FALSE	FALSE	FALSE	OS1	0.0187917	0.352889	OS1	399054	0.0148	6.8e-06	GCST90274812.tsv.gz	GCST90274812.tsv.gz	11345	2	1	TRUE	NA	NA	0.00178206	11345	2.16273e-06	399054	TRUE	1.85699e-05	0.00183509	20.8537	yes	yes	GCST90274812.tsv.gz.csv
rs10944013	T	G	T	G	0.174	-0.0184638	0.9427	0.96084	FALSE	FALSE	FALSE	OS1	0.042	0.660216	OS1	399054	0.0389	7.71e-06	GCST90274812.tsv.gz	GCST90274812.tsv.gz	9257	2	1	TRUE	NA	NA	0.00215717	9257	4.84299e-07	399054	TRUE	1.33667e-05	0.00327082	30.3708	yes	yes	GCST90274812.tsv.gz.csv
rs112495884	A	G	A	G	0.3432	0.00889894	0.0112	0.0188397	FALSE	FALSE	FALSE	OS1	0.060941	0.883901	OS1	399054	0.0748	4.47e-06	GCST90274812.tsv.gz	GCST90274812.tsv.gz	10858	2	1	TRUE	NA	NA	0.00193544	10858	5.34353e-08	399054	TRUE	6.74304e-06	0.00260886	28.3959	yes	yes	GCST90274812.tsv.gz.csv
rs1273797	A	G	A	G	-0.0652	-0.0125355	0.4698	0.445733	FALSE	FALSE	FALSE	OS1	0.016426	0.445373	OS1	399054	0.0144	5.96e-06	GCST90274812.tsv.gz	GCST90274812.tsv.gz	9252	2	1	TRUE	NA	NA	0.0022114	9252	1.45945e-06	399054	TRUE	1.30391e-05	0.00211777	19.6309	yes	yes	GCST90274812.tsv.gz.csv
rs13336496	A	C	A	C	0.0936	0.0469513	0.8755	0.91599	FALSE	FALSE	FALSE	OS1	0.0294786	0.111222	OS1	399054	0.0203	4.01e-06	GCST90274812.tsv.gz	GCST90274812.tsv.gz	11780	2	1	TRUE	NA	NA	0.00180179	11780	6.35696e-06	399054	TRUE	1.92823e-05	0.00190988	22.5377	yes	yes	GCST90274812.tsv.gz.csv
rs1427438	T	C	T	C	0.3362	0.0217283	0.0144	0.0252771	FALSE	FALSE	FALSE	OS1	0.0522268	0.677383	OS1	399054	0.0761	9.97e-06	GCST90274812.tsv.gz	GCST90274812.tsv.gz	10891	2	1	TRUE	NA	NA	0.00178921	10891	4.33746e-07	399054	TRUE	1.79073e-05	0.0032084	35.0487	yes	yes	GCST90274812.tsv.gz.csv
rs17147023	T	C	T	C	0.0689	-0.015869	0.7409	0.660519	FALSE	FALSE	FALSE	OS1	0.0172325	0.357118	OS1	399054	0.0154	7.68e-06	GCST90274812.tsv.gz	GCST90274812.tsv.gz	11344	2	1	TRUE	NA	NA	0.00176174	11344	2.12506e-06	399054	TRUE	2.07003e-05	0.00182262	20.7099	yes	yes	GCST90274812.tsv.gz.csv
rs17149396	C	G	C	G	0.1833	-0.117309	0.0307	0.0106496	FALSE	TRUE	FALSE	OS1	0.0788115	0.136625	OS1	399054	0.04	4.59e-06	GCST90274812.tsv.gz	GCST90274812.tsv.gz	11789	2	1	TRUE	NA	NA	0.0017784	11789	5.55203e-06	399054	TRUE	2.02017e-05	0.00199964	23.617	yes	yes	GCST90274812.tsv.gz.csv
rs28658099	A	T	A	T	0.0848	-0.00689854	0.8568	0.865395	FALSE	TRUE	FALSE	OS1	0.0238908	0.77277	OS1	399054	0.0188	6.46e-06	GCST90274812.tsv.gz	GCST90274812.tsv.gz	11773	2	1	TRUE	NA	NA	0.00172549	11773	2.08941e-07	399054	TRUE	1.10666e-05	0.00176459	20.8077	yes	yes	GCST90274812.tsv.gz.csv
rs6099755	A	G	A	G	0.095	0.0216281	0.1263	0.0886837	FALSE	FALSE	FALSE	OS1	0.02911	0.457496	OS1	399054	0.0212	7.42e-06	GCST90274812.tsv.gz	GCST90274812.tsv.gz	11345	2	1	TRUE	NA	NA	0.00176717	11345	1.38332e-06	399054	TRUE	1.7567e-05	0.00199179	22.6379	yes	yes	GCST90274812.tsv.gz.csv
rs62556318	C	G	C	G	0.1308	-0.0287356	0.9172	0.845854	FALSE	TRUE	FALSE	OS1	0.0230353	0.212229	OS1	399054	0.0277	2.34e-06	GCST90274812.tsv.gz	GCST90274812.tsv.gz	11345	2	1	TRUE	NA	NA	0.00196189	11345	3.89961e-06	399054	TRUE	8.69959e-06	0.0025986	29.5527	yes	yes	GCST90274812.tsv.gz.csv
rs66755903	A	G	A	G	-0.0752	0.00734541	0.2321	0.239135	FALSE	FALSE	FALSE	OS1	0.019195	0.701963	OS1	399054	0.0162	3.45e-06	GCST90274812.tsv.gz	GCST90274812.tsv.gz	11345	2	1	TRUE	NA	NA	0.00189607	11345	3.66966e-07	399054	TRUE	6.41846e-06	0.00201579	22.9113	yes	yes	GCST90274812.tsv.gz.csv
rs75671803	A	G	A	G	0.2055	-0.0877886	0.9763	0.990546	FALSE	FALSE	FALSE	OS1	0.0856021	0.305107	OS1	399054	0.0451	5.2e-06	GCST90274812.tsv.gz	GCST90274812.tsv.gz	11785	2	1	TRUE	NA	NA	0.00175894	11785	2.63558e-06	399054	TRUE	1.59207e-05	0.00195427	23.0723	yes	yes	GCST90274812.tsv.gz.csv
rs77248338	T	G	T	G	0.2314	0.118911	0.9759	0.993039	FALSE	FALSE	FALSE	OS1	0.0980357	0.225153	OS1	399054	0.0518	7.93e-06	GCST90274812.tsv.gz	GCST90274812.tsv.gz	10471	2	1	TRUE	NA	NA	0.00190255	10471	3.68676e-06	399054	TRUE	2.50684e-05	0.00251872	26.435	yes	yes	GCST90274812.tsv.gz.csv
rs7742625	C	G	C	G	0.0691	-0.00786705	0.6997	0.665172	FALSE	TRUE	FALSE	OS1	0.0174492	0.652094	OS1	399054	0.0148	3.03e-06	GCST90274812.tsv.gz	GCST90274812.tsv.gz	11345	2	1	TRUE	NA	NA	0.0019181	11345	5.09381e-07	399054	TRUE	5.97359e-06	0.00200657	22.8062	yes	yes	GCST90274812.tsv.gz.csv
rs77792454	T	C	T	C	-0.1166	-0.0244128	0.1064	0.11151	FALSE	FALSE	FALSE	OS1	0.026042	0.348531	OS1	399054	0.0255	4.82e-06	GCST90274812.tsv.gz	GCST90274812.tsv.gz	8817	2	1	TRUE	NA	NA	0.00236628	8817	2.2022e-06	399054	TRUE	1.17044e-05	0.00258531	22.8485	yes	yes	GCST90274812.tsv.gz.csv
rs78455659	A	G	A	G	0.1259	-0.00904275	0.9273	0.88287	FALSE	FALSE	FALSE	OS1	0.0258142	0.726113	OS1	399054	0.0273	3.99e-06	GCST90274812.tsv.gz	GCST90274812.tsv.gz	11345	2	1	TRUE	NA	NA	0.00187148	11345	3.07506e-07	399054	TRUE	7.19987e-06	0.00213716	24.2937	yes	yes	GCST90274812.tsv.gz.csv
rs79106704	T	C	T	C	-0.1015	-0.00932092	0.1034	0.116541	FALSE	FALSE	FALSE	OS1	0.025446	0.714139	OS1	399054	0.0227	7.77e-06	GCST90274812.tsv.gz	GCST90274812.tsv.gz	9909	2	1	TRUE	NA	NA	0.00201401	9909	3.3624e-07	399054	TRUE	1.31159e-05	0.00191021	18.9607	yes	yes	GCST90274812.tsv.gz.csv
rs79417946	T	C	T	C	-0.1259	-0.0304134	0.0665	0.0625437	FALSE	FALSE	FALSE	OS1	0.0340282	0.371445	OS1	399054	0.0285	9.98e-06	GCST90274812.tsv.gz	GCST90274812.tsv.gz	11345	2	1	TRUE	NA	NA	0.00171746	11345	2.0018e-06	399054	TRUE	2.59874e-05	0.00196797	22.3666	yes	yes	GCST90274812.tsv.gz.csv
rs8042883	T	C	T	C	-0.0681	0.00647942	0.5496	0.555368	FALSE	FALSE	FALSE	OS1	0.0164179	0.693097	OS1	399054	0.0135	4.55e-07	GCST90274812.tsv.gz	GCST90274812.tsv.gz	11345	2	1	TRUE	NA	NA	0.00223834	11345	3.90308e-07	399054	TRUE	9.2686e-07	0.00229599	26.1033	yes	yes	GCST90274812.tsv.gz.csv
rs111358562	A	C	A	C	-0.1638	0.00248215	0.3346	0.613106	FALSE	FALSE	FALSE	OS1	0.0170506	0.884257	OS1	399054	0.0368	8.54e-06	GCST90274811.tsv.gz	GCST90274811.tsv.gz	8817	2	1	TRUE	NA	NA	0.00224251	8817	5.31064e-08	399054	TRUE	1.18989e-05	0.0119472	106.588	yes	yes	GCST90274811.tsv.gz.csv
rs11153066	T	C	T	C	0.0615	-0.004932	0.5833	0.520824	FALSE	FALSE	FALSE	OS1	0.0163141	0.762412	OS1	399054	0.0137	7.15e-06	GCST90274811.tsv.gz	GCST90274811.tsv.gz	11343	2	1	TRUE	NA	NA	0.00177373	11343	2.29029e-07	399054	TRUE	1.21523e-05	0.00183864	20.8904	yes	yes	GCST90274811.tsv.gz.csv
rs111805691	A	G	A	G	-0.1278	0.0170612	0.0648	0.0512041	FALSE	FALSE	FALSE	OS1	0.037399	0.648249	OS1	399054	0.0286	7.88e-06	GCST90274811.tsv.gz	GCST90274811.tsv.gz	11344	2	1	TRUE	NA	NA	0.00175742	11344	5.21518e-07	399054	TRUE	1.49765e-05	0.00197957	22.4968	yes	yes	GCST90274811.tsv.gz.csv
rs115890206	A	G	A	G	0.232	0.0480039	0.9786	0.994276	FALSE	FALSE	FALSE	OS1	0.109449	0.660955	OS1	399054	0.0502	3.81e-06	GCST90274811.tsv.gz	GCST90274811.tsv.gz	10403	2	1	TRUE	NA	NA	0.00204929	10403	4.82059e-07	399054	TRUE	7.09682e-06	0.00225437	23.5007	yes	yes	GCST90274811.tsv.gz.csv
rs116007066	A	G	A	G	-0.2101	-0.0646034	0.025	0.023562	FALSE	FALSE	FALSE	OS1	0.0534593	0.22687	OS1	399054	0.0441	1.9e-06	GCST90274811.tsv.gz	GCST90274811.tsv.gz	10295	2	1	TRUE	NA	NA	0.00220027	10295	3.6596e-06	399054	TRUE	6.47284e-06	0.00215192	22.1975	yes	yes	GCST90274811.tsv.gz.csv
rs116068903	T	C	T	C	0.2831	0.00668026	0.0151	0.00557894	FALSE	FALSE	FALSE	OS1	0.110024	0.951585	OS1	399054	0.0636	8.54e-06	GCST90274811.tsv.gz	GCST90274811.tsv.gz	10470	2	1	TRUE	NA	NA	0.00188921	10470	9.23809e-09	399054	TRUE	1.17216e-05	0.00238385	25.0138	yes	yes	GCST90274811.tsv.gz.csv
rs11630708	T	C	T	C	-0.2102	-0.0177579	0.9766	0.969163	FALSE	FALSE	FALSE	OS1	0.0467673	0.704163	OS1	399054	0.0443	2.09e-06	GCST90274811.tsv.gz	GCST90274811.tsv.gz	11788	2	1	TRUE	NA	NA	0.00190661	11788	3.61301e-07	399054	TRUE	4.01944e-06	0.00201943	23.8491	yes	yes	GCST90274811.tsv.gz.csv
rs116381951	T	C	T	C	0.2794	0.0288503	0.9817	0.995449	FALSE	FALSE	FALSE	OS1	0.121894	0.812902	OS1	399054	0.063	9.21e-06	GCST90274811.tsv.gz	GCST90274811.tsv.gz	9983	2	1	TRUE	NA	NA	0.00196672	9983	1.4038e-07	399054	TRUE	1.41285e-05	0.00280487	28.0741	yes	yes	GCST90274811.tsv.gz.csv
rs117538197	T	C	T	C	0.1213	-0.0230239	0.0695	0.0509567	FALSE	FALSE	FALSE	OS1	0.036835	0.531934	OS1	399054	0.0261	3.36e-06	GCST90274811.tsv.gz	GCST90274811.tsv.gz	11774	2	1	TRUE	NA	NA	0.00183145	11774	9.79054e-07	399054	TRUE	7.71125e-06	0.00190306	22.4456	yes	yes	GCST90274811.tsv.gz.csv
rs13001788	T	C	T	C	0.2769	-0.092702	0.9745	0.986782	FALSE	FALSE	FALSE	OS1	0.0717958	0.196638	OS1	399054	0.0557	6.65e-07	GCST90274811.tsv.gz	GCST90274811.tsv.gz	8243	2	1	TRUE	NA	NA	0.00298989	8243	4.17781e-06	399054	TRUE	2.19789e-06	0.00381064	31.5236	yes	yes	GCST90274811.tsv.gz.csv
rs141460846	T	C	T	C	-0.2471	-0.0475456	0.9783	0.982376	FALSE	FALSE	FALSE	OS1	0.0625642	0.447286	OS1	399054	0.0535	3.86e-06	GCST90274811.tsv.gz	GCST90274811.tsv.gz	11304	2	1	TRUE	NA	NA	0.00188393	11304	1.44723e-06	399054	TRUE	9.55964e-06	0.00259243	29.3758	yes	yes	GCST90274811.tsv.gz.csv
rs1472270	C	G	C	G	0.0704	0.00299954	0.346	0.343612	FALSE	TRUE	FALSE	OS1	0.017206	0.861605	OS1	399054	0.0144	1.01e-06	GCST90274811.tsv.gz	GCST90274811.tsv.gz	11344	2	1	TRUE	NA	NA	0.00210289	11344	7.61588e-08	399054	TRUE	1.66798e-06	0.002243	25.4973	yes	yes	GCST90274811.tsv.gz.csv
rs147955591	A	C	A	C	-0.0739	-0.00177162	0.2186	0.276795	FALSE	FALSE	FALSE	OS1	0.0182362	0.922609	OS1	399054	0.0166	8.52e-06	GCST90274811.tsv.gz	GCST90274811.tsv.gz	11344	2	1	TRUE	NA	NA	0.00174431	11344	2.36506e-08	399054	TRUE	1.22976e-05	0.0018657	21.2004	yes	yes	GCST90274811.tsv.gz.csv
rs17549820	T	C	T	C	0.0631	0.00197623	0.5622	0.572942	FALSE	FALSE	FALSE	OS1	0.0165204	0.904781	OS1	399054	0.0129	1e-06	GCST90274811.tsv.gz	GCST90274811.tsv.gz	11791	2	1	TRUE	NA	NA	0.00202545	11791	3.58595e-08	399054	TRUE	1.59706e-06	0.00196	23.1518	yes	yes	GCST90274811.tsv.gz.csv
rs2157876	T	G	T	G	-0.1133	-0.0138725	0.0879	0.0985063	FALSE	FALSE	FALSE	OS1	0.0274724	0.613587	OS1	399054	0.0239	2.13e-06	GCST90274811.tsv.gz	GCST90274811.tsv.gz	11343	2	1	TRUE	NA	NA	0.00197767	11343	6.38979e-07	399054	TRUE	4.45496e-06	0.00205836	23.392	yes	yes	GCST90274811.tsv.gz.csv
rs2281533	C	G	C	G	-0.1844	-0.0228096	0.0481	0.0723797	FALSE	TRUE	FALSE	OS1	0.0316974	0.471767	OS1	399054	0.0404	5.01e-06	GCST90274811.tsv.gz	GCST90274811.tsv.gz	11776	2	1	TRUE	NA	NA	0.00176631	11776	1.29765e-06	399054	TRUE	1.21351e-05	0.00311378	36.7762	yes	yes	GCST90274811.tsv.gz.csv
rs301439	C	G	C	G	-0.0643	-0.00452553	0.6412	0.727382	FALSE	TRUE	FALSE	OS1	0.0183264	0.804954	OS1	399054	0.0144	8e-06	GCST90274811.tsv.gz	GCST90274811.tsv.gz	11344	2	1	TRUE	NA	NA	0.00175487	11344	1.52811e-07	399054	TRUE	1.29698e-05	0.00190238	21.618	yes	yes	GCST90274811.tsv.gz.csv
rs34246740	T	C	T	C	-0.0721	-0.000348039	0.2619	0.189465	FALSE	FALSE	FALSE	OS1	0.0209405	0.986739	OS1	399054	0.0156	3.8e-06	GCST90274811.tsv.gz	GCST90274811.tsv.gz	11344	2	1	TRUE	NA	NA	0.00187981	11344	6.92233e-10	399054	TRUE	5.28627e-06	0.00200979	22.841	yes	yes	GCST90274811.tsv.gz.csv
rs55757846	A	G	A	G	-0.1021	0.000691748	0.8947	0.893277	FALSE	FALSE	FALSE	OS1	0.0264688	0.97915	OS1	399054	0.0231	9.87e-06	GCST90274811.tsv.gz	GCST90274811.tsv.gz	11344	2	1	TRUE	NA	NA	0.00171945	11344	1.71158e-09	399054	TRUE	1.34516e-05	0.00196421	22.3219	yes	yes	GCST90274811.tsv.gz.csv
rs55987136	T	C	T	C	-0.1967	0.128493	0.9753	0.992238	FALSE	FALSE	FALSE	OS1	0.0933131	0.168508	OS1	399054	0.0443	8.99e-06	GCST90274811.tsv.gz	GCST90274811.tsv.gz	11781	2	1	TRUE	NA	NA	0.00167096	11781	4.75162e-06	399054	TRUE	3.45024e-05	0.00186412	21.9985	yes	yes	GCST90274811.tsv.gz.csv
rs71476282	T	C	T	C	-0.1842	0.0409399	0.0363	0.0519349	FALSE	FALSE	FALSE	OS1	0.0366602	0.264106	OS1	399054	0.0412	7.79e-06	GCST90274811.tsv.gz	GCST90274811.tsv.gz	11344	2	1	TRUE	NA	NA	0.00175926	11344	3.12517e-06	399054	TRUE	2.42644e-05	0.00237387	26.9886	yes	yes	GCST90274811.tsv.gz.csv
rs9321271	A	C	A	C	-0.157	-0.0488307	0.9549	0.987044	FALSE	FALSE	FALSE	OS1	0.0721252	0.498388	OS1	399054	0.0325	1.36e-06	GCST90274811.tsv.gz	GCST90274811.tsv.gz	11779	2	1	TRUE	NA	NA	0.0019776	11779	1.14863e-06	399054	TRUE	3.4068e-06	0.00212307	25.0566	yes	yes	GCST90274811.tsv.gz.csv
rs9921181	A	G	A	G	-0.0606	-0.0179033	0.4465	0.34786	FALSE	FALSE	FALSE	OS1	0.0171463	0.296416	OS1	399054	0.0128	2.2e-06	GCST90274811.tsv.gz	GCST90274811.tsv.gz	11786	2	1	TRUE	NA	NA	0.00189849	11786	2.73209e-06	399054	TRUE	7.20698e-06	0.00181516	21.4287	yes	yes	GCST90274811.tsv.gz.csv
rs11256610	A	G	A	G	0.3005	-0.0601567	0.0145	0.00144897	FALSE	FALSE	FALSE	OS1	0.226851	0.79087	OS1	399054	0.0641	2.76e-06	GCST90274810.tsv.gz	GCST90274810.tsv.gz	10850	2	1	TRUE	NA	NA	0.00202183	10850	1.76221e-07	399054	TRUE	4.63573e-06	0.00258074	28.0683	yes	yes	GCST90274810.tsv.gz.csv
rs116790447	T	C	T	C	0.1729	-0.0714365	0.0521	0.0390244	FALSE	FALSE	FALSE	OS1	0.0424136	0.0921277	OS1	399054	0.0371	3.16e-06	GCST90274810.tsv.gz	GCST90274810.tsv.gz	9453	2	1	TRUE	NA	NA	0.00229281	9453	7.10882e-06	399054	TRUE	1.37398e-05	0.00295271	27.9887	yes	yes	GCST90274810.tsv.gz.csv
rs117613902	A	G	A	G	-0.3	0.0501256	0.9862	0.996295	FALSE	FALSE	FALSE	OS1	0.134551	0.709491	OS1	399054	0.0657	4.97e-06	GCST90274810.tsv.gz	GCST90274810.tsv.gz	10850	2	1	TRUE	NA	NA	0.00191835	10850	3.47789e-07	399054	TRUE	8.86571e-06	0.00244972	26.6398	yes	yes	GCST90274810.tsv.gz.csv
rs12275648	T	C	T	C	-0.0696	0.00589336	0.3114	0.237375	FALSE	FALSE	FALSE	OS1	0.0191543	0.758328	OS1	399054	0.0155	7.11e-06	GCST90274810.tsv.gz	GCST90274810.tsv.gz	10277	2	1	TRUE	NA	NA	0.00195849	10277	2.37227e-07	399054	TRUE	1.16948e-05	0.00207747	21.3904	yes	yes	GCST90274810.tsv.gz.csv
rs12588414	A	G	A	G	0.0753	-0.000148881	0.2361	0.188166	FALSE	FALSE	FALSE	OS1	0.0209304	0.994325	OS1	399054	0.0169	8.37e-06	GCST90274810.tsv.gz	GCST90274810.tsv.gz	10273	2	1	TRUE	NA	NA	0.00192915	10273	1.26793e-10	399054	TRUE	1.09953e-05	0.00204528	21.0501	yes	yes	GCST90274810.tsv.gz.csv
rs143986178	A	G	A	G	0.2969	-0.0606123	0.0144	0.00278145	FALSE	FALSE	FALSE	OS1	0.163171	0.71029	OS1	399054	0.0644	4.02e-06	GCST90274810.tsv.gz	GCST90274810.tsv.gz	10850	2	1	TRUE	NA	NA	0.00195546	10850	3.45785e-07	399054	TRUE	7.23285e-06	0.00250215	27.2114	yes	yes	GCST90274810.tsv.gz.csv
rs145295031	A	T	A	T	0.3063	-0.0140941	0.014	0.0126036	FALSE	TRUE	FALSE	OS1	0.0732732	0.847468	OS1	399054	0.0647	2.2e-06	GCST90274810.tsv.gz	GCST90274810.tsv.gz	11287	2	1	TRUE	NA	NA	0.00198208	11287	9.2716e-08	399054	TRUE	3.57002e-06	0.00259017	29.306	yes	yes	GCST90274810.tsv.gz.csv
rs145450029	T	G	T	G	-0.2153	0.0397859	0.0246	0.0234591	FALSE	FALSE	FALSE	OS1	0.0545169	0.465519	OS1	399054	0.0484	8.65e-06	GCST90274810.tsv.gz	GCST90274810.tsv.gz	11784	2	1	TRUE	NA	NA	0.00167668	11784	1.33465e-06	399054	TRUE	2.05244e-05	0.00222452	26.2677	yes	yes	GCST90274810.tsv.gz.csv
rs145660089	T	C	T	C	0.2004	0.129262	0.0274	0.0137888	FALSE	FALSE	FALSE	OS1	0.0702988	0.0659523	OS1	399054	0.0446	7.01e-06	GCST90274810.tsv.gz	GCST90274810.tsv.gz	11779	2	1	TRUE	NA	NA	0.00171138	11779	8.47252e-06	399054	TRUE	3.86096e-05	0.00214048	25.2625	yes	yes	GCST90274810.tsv.gz.csv
rs145891540	T	G	T	G	0.1913	-0.0666532	0.0315	0.0168276	FALSE	FALSE	FALSE	OS1	0.0631942	0.291545	OS1	399054	0.0422	5.81e-06	GCST90274810.tsv.gz	GCST90274810.tsv.gz	11772	2	1	TRUE	NA	NA	0.00174289	11772	2.78777e-06	399054	TRUE	1.80482e-05	0.0022329	26.3401	yes	yes	GCST90274810.tsv.gz.csv
rs167018	A	G	A	G	0.0657	-0.0210855	0.4443	0.459368	FALSE	FALSE	FALSE	OS1	0.0164105	0.198835	OS1	399054	0.0136	1.36e-06	GCST90274810.tsv.gz	GCST90274810.tsv.gz	11336	2	1	TRUE	NA	NA	0.00205483	11336	4.13707e-06	399054	TRUE	5.40686e-06	0.00213146	24.2096	yes	yes	GCST90274810.tsv.gz.csv
rs2165910	A	G	A	G	0.0674	-0.00183313	0.7371	0.731777	FALSE	FALSE	FALSE	OS1	0.0183604	0.92047	OS1	399054	0.015	7.01e-06	GCST90274810.tsv.gz	GCST90274810.tsv.gz	11768	2	1	TRUE	NA	NA	0.00171303	11768	2.498e-08	399054	TRUE	1.03287e-05	0.00176062	20.752	yes	yes	GCST90274810.tsv.gz.csv
rs2341294	A	G	A	G	-0.1318	-0.019864	0.0716	0.0828626	FALSE	FALSE	FALSE	OS1	0.0294757	0.500369	OS1	399054	0.028	2.51e-06	GCST90274810.tsv.gz	GCST90274810.tsv.gz	9900	2	1	TRUE	NA	NA	0.00223355	9900	1.13809e-06	399054	TRUE	5.54517e-06	0.00230945	22.9119	yes	yes	GCST90274810.tsv.gz.csv
rs60306270	A	G	A	G	-0.0886	-0.0189608	0.1398	0.0866047	FALSE	FALSE	FALSE	OS1	0.0290873	0.514492	OS1	399054	0.0191	3.51e-06	GCST90274810.tsv.gz	GCST90274810.tsv.gz	11781	2	1	TRUE	NA	NA	0.00182347	11781	1.06482e-06	399054	TRUE	8.20325e-06	0.00188801	22.2809	yes	yes	GCST90274810.tsv.gz.csv
rs61997688	T	C	T	C	-0.0757	0.0127044	0.8019	0.862884	FALSE	FALSE	FALSE	OS1	0.0235609	0.589738	OS1	399054	0.017	8.47e-06	GCST90274810.tsv.gz	GCST90274810.tsv.gz	11772	2	1	TRUE	NA	NA	0.00168185	11772	7.28609e-07	399054	TRUE	1.73898e-05	0.00182065	21.4681	yes	yes	GCST90274810.tsv.gz.csv
rs73169406	A	G	A	G	0.111	0.0376545	0.1327	0.104619	FALSE	FALSE	FALSE	OS1	0.0268366	0.160586	OS1	399054	0.0207	8.22e-08	GCST90274810.tsv.gz	GCST90274810.tsv.gz	11337	2	1	TRUE	NA	NA	0.00253037	11337	4.93341e-06	399054	TRUE	4.36957e-07	0.00283607	32.2382	yes	yes	GCST90274810.tsv.gz.csv
rs7401175	A	T	A	T	0.0892	0.00299945	0.2392	0.163844	FALSE	TRUE	FALSE	OS1	0.0224437	0.893684	OS1	399054	0.0195	4.78e-06	GCST90274810.tsv.gz	GCST90274810.tsv.gz	7943	2	1	TRUE	NA	NA	0.0026281	7943	4.47574e-08	399054	TRUE	6.5263e-06	0.00289595	23.0635	yes	yes	GCST90274810.tsv.gz.csv
rs114416525	A	G	A	G	0.2819	-0.148357	0.0142	0.00739149	FALSE	FALSE	FALSE	OS1	0.0967094	0.125018	OS1	399054	0.0619	5.26e-06	GCST90274809.tsv.gz	GCST90274809.tsv.gz	11345	2	1	TRUE	NA	NA	0.0018251	11345	5.89721e-06	399054	TRUE	2.2941e-05	0.00222483	25.2925	yes	yes	GCST90274809.tsv.gz.csv
rs11607326	A	T	A	T	-0.0919	-0.00601819	0.1246	0.0984866	FALSE	TRUE	FALSE	OS1	0.027288	0.825448	OS1	399054	0.0206	8.15e-06	GCST90274809.tsv.gz	GCST90274809.tsv.gz	11345	2	1	TRUE	NA	NA	0.00175149	11345	1.21887e-07	399054	TRUE	1.29503e-05	0.00184241	20.937	yes	yes	GCST90274809.tsv.gz.csv
rs117263973	A	G	A	G	0.3467	-0.0298555	0.0109	0.00602438	FALSE	FALSE	FALSE	OS1	0.106465	0.779152	OS1	399054	0.0752	4.02e-06	GCST90274809.tsv.gz	GCST90274809.tsv.gz	10858	2	1	TRUE	NA	NA	0.00195413	10858	1.97063e-07	399054	TRUE	6.74467e-06	0.00259182	28.2099	yes	yes	GCST90274809.tsv.gz.csv
rs117636462	A	G	A	G	0.3671	-0.116879	0.9915	0.996884	FALSE	FALSE	FALSE	OS1	0.149565	0.434534	OS1	399054	0.0828	9.27e-06	GCST90274809.tsv.gz	GCST90274809.tsv.gz	10858	2	1	TRUE	NA	NA	0.00180739	10858	1.53032e-06	399054	TRUE	2.17826e-05	0.00227149	24.7154	yes	yes	GCST90274809.tsv.gz.csv
rs11777386	A	G	A	G	-0.1003	0.0038456	0.0953	0.113489	FALSE	FALSE	FALSE	OS1	0.0256678	0.880905	OS1	399054	0.0224	7.55e-06	GCST90274809.tsv.gz	GCST90274809.tsv.gz	11779	2	1	TRUE	NA	NA	0.00169954	11779	5.62499e-08	399054	TRUE	1.1533e-05	0.00173472	20.4653	yes	yes	GCST90274809.tsv.gz.csv
rs12240324	A	G	A	G	0.2203	-0.00866513	0.9713	0.957332	FALSE	FALSE	FALSE	OS1	0.040711	0.831448	OS1	399054	0.047	2.77e-06	GCST90274809.tsv.gz	GCST90274809.tsv.gz	11793	2	1	TRUE	NA	NA	0.00185983	11793	1.13526e-07	399054	TRUE	4.60983e-06	0.00270579	31.9905	yes	yes	GCST90274809.tsv.gz.csv
rs13169282	A	G	A	G	-0.0709	-0.0205709	0.2216	0.18507	FALSE	FALSE	FALSE	OS1	0.0209644	0.32648	OS1	399054	0.0158	7.21e-06	GCST90274809.tsv.gz	GCST90274809.tsv.gz	11783	2	1	TRUE	NA	NA	0.0017063	11783	2.41274e-06	399054	TRUE	2.09106e-05	0.00173418	20.4659	yes	yes	GCST90274809.tsv.gz.csv
rs13257574	T	C	T	C	0.2714	0.194659	0.0167	0.00960508	FALSE	FALSE	FALSE	OS1	0.0843081	0.0209493	OS1	399054	0.0584	3.36e-06	GCST90274809.tsv.gz	GCST90274809.tsv.gz	11306	2	1	TRUE	NA	NA	0.00190692	11306	1.3359e-05	399054	TRUE	2.69338e-05	0.00241909	27.4117	yes	yes	GCST90274809.tsv.gz.csv
rs143949731	T	C	T	C	0.1655	0.04571	0.0384	0.0178375	FALSE	FALSE	FALSE	OS1	0.0615933	0.458011	OS1	399054	0.0366	6.13e-06	GCST90274809.tsv.gz	GCST90274809.tsv.gz	11782	2	1	TRUE	NA	NA	0.00173275	11782	1.38015e-06	399054	TRUE	1.49499e-05	0.00202279	23.8768	yes	yes	GCST90274809.tsv.gz.csv
rs1473089	A	C	A	C	0.2679	0.144661	0.0253	0.00261041	FALSE	FALSE	FALSE	OS1	0.164151	0.378173	OS1	399054	0.0561	1.79e-06	GCST90274809.tsv.gz	GCST90274809.tsv.gz	10916	2	1	TRUE	NA	NA	0.00208511	10916	1.94619e-06	399054	TRUE	4.97651e-06	0.0035397	38.7696	yes	yes	GCST90274809.tsv.gz.csv
rs17256492	T	C	T	C	-0.0751	-0.00357708	0.7694	0.840294	FALSE	FALSE	FALSE	OS1	0.02245	0.873404	OS1	399054	0.0162	3.56e-06	GCST90274809.tsv.gz	GCST90274809.tsv.gz	11345	2	1	TRUE	NA	NA	0.00189104	11345	6.36202e-08	399054	TRUE	5.54167e-06	0.00200134	22.7467	yes	yes	GCST90274809.tsv.gz.csv
rs187050106	T	C	T	C	0.4278	0.0832335	0.0081	0.00347515	FALSE	FALSE	FALSE	OS1	0.138322	0.547347	OS1	399054	0.0964	9.09e-06	GCST90274809.tsv.gz	GCST90274809.tsv.gz	8488	2	1	TRUE	NA	NA	0.00231536	8488	9.07369e-07	399054	TRUE	1.68853e-05	0.00294079	25.0292	yes	yes	GCST90274809.tsv.gz.csv
rs187651556	T	C	T	C	-0.3827	-0.035031	0.9838	0.999371	FALSE	FALSE	FALSE	OS1	0.344778	0.919071	OS1	399054	0.0859	8.38e-06	GCST90274809.tsv.gz	GCST90274809.tsv.gz	6752	2	1	TRUE	NA	NA	0.00293192	6752	2.587e-08	399054	TRUE	1.07068e-05	0.00466841	31.6595	yes	yes	GCST90274809.tsv.gz.csv
rs3181361	T	C	T	C	0.27	-0.0137218	0.0163	0.010251	FALSE	FALSE	FALSE	OS1	0.0808588	0.865245	OS1	399054	0.0582	3.5e-06	GCST90274809.tsv.gz	GCST90274809.tsv.gz	11345	2	1	TRUE	NA	NA	0.00189378	11345	7.21669e-08	399054	TRUE	5.49976e-06	0.0023378	26.5798	yes	yes	GCST90274809.tsv.gz.csv
rs4466	A	G	A	G	0.0906	-0.00830106	0.1324	0.200023	FALSE	FALSE	FALSE	OS1	0.0203472	0.683295	OS1	399054	0.0203	8.08e-06	GCST90274809.tsv.gz	GCST90274809.tsv.gz	11792	2	1	TRUE	NA	NA	0.00168662	11792	4.17088e-07	399054	TRUE	1.50454e-05	0.00188579	22.2755	yes	yes	GCST90274809.tsv.gz.csv
rs4811167	T	C	T	C	0.0632	0.0099084	0.5504	0.574419	FALSE	FALSE	FALSE	OS1	0.0164853	0.54781	OS1	399054	0.0134	2.4e-06	GCST90274809.tsv.gz	GCST90274809.tsv.gz	11793	2	1	TRUE	NA	NA	0.00188302	11793	9.05281e-07	399054	TRUE	5.49938e-06	0.00197683	23.3549	yes	yes	GCST90274809.tsv.gz.csv
rs56282088	A	G	A	G	0.2815	0.247692	0.0165	0.00263844	FALSE	FALSE	FALSE	OS1	0.160494	0.122757	OS1	399054	0.0571	8.23e-07	GCST90274809.tsv.gz	GCST90274809.tsv.gz	10919	2	1	TRUE	NA	NA	0.00222134	10919	5.96862e-06	399054	TRUE	4.02642e-06	0.00257185	28.1492	yes	yes	GCST90274809.tsv.gz.csv
rs75590335	A	G	A	G	0.1722	-0.0632673	0.0376	0.0456596	FALSE	FALSE	FALSE	OS1	0.0391614	0.106191	OS1	399054	0.037	3.25e-06	GCST90274809.tsv.gz	GCST90274809.tsv.gz	11345	2	1	TRUE	NA	NA	0.00190593	11345	6.54048e-06	399054	TRUE	1.56698e-05	0.00214605	24.395	yes	yes	GCST90274809.tsv.gz.csv
rs78594373	T	C	T	C	-0.1271	0.02744	0.0671	0.0455366	FALSE	FALSE	FALSE	OS1	0.0390551	0.482306	OS1	399054	0.0273	3.23e-06	GCST90274809.tsv.gz	GCST90274809.tsv.gz	11767	2	1	TRUE	NA	NA	0.00183897	11767	1.23704e-06	399054	TRUE	7.89406e-06	0.00202245	23.8424	yes	yes	GCST90274809.tsv.gz.csv
rs79229049	A	T	A	T	-0.2102	0.00433081	0.9695	0.982714	FALSE	TRUE	FALSE	OS1	0.0636611	0.945762	OS1	399054	0.0412	3.36e-07	GCST90274809.tsv.gz	GCST90274809.tsv.gz	11781	2	1	TRUE	NA	NA	0.00220498	11781	1.15974e-08	399054	TRUE	5.31178e-07	0.00261302	30.8594	yes	yes	GCST90274809.tsv.gz.csv
rs113105910	A	G	A	G	-0.2425	0.0536115	0.0165	0.0296789	FALSE	FALSE	FALSE	OS1	0.0481959	0.265981	OS1	399054	0.0538	6.56e-06	GCST90274808.tsv.gz	GCST90274808.tsv.gz	11786	2	1	TRUE	NA	NA	0.00172115	11786	3.10074e-06	399054	TRUE	2.11417e-05	0.00190859	22.5338	yes	yes	GCST90274808.tsv.gz.csv
rs113153423	A	G	A	G	0.1913	-0.0584387	0.972	0.980824	FALSE	FALSE	FALSE	OS1	0.0594972	0.325997	OS1	399054	0.0407	2.6e-06	GCST90274808.tsv.gz	GCST90274808.tsv.gz	11792	2	1	TRUE	NA	NA	0.00187031	11792	2.41756e-06	399054	TRUE	8.03329e-06	0.00199198	23.5323	yes	yes	GCST90274808.tsv.gz.csv
rs113563938	A	T	A	T	0.3176	-0.0667786	0.9871	0.995301	FALSE	TRUE	FALSE	OS1	0.120023	0.57795	OS1	399054	0.0676	2.62e-06	GCST90274808.tsv.gz	GCST90274808.tsv.gz	11344	2	1	TRUE	NA	NA	0.00194238	11344	7.75739e-07	399054	TRUE	5.66136e-06	0.00256887	29.2111	yes	yes	GCST90274808.tsv.gz.csv
rs115680168	T	C	T	C	-0.3364	-0.20475	0.0177	0.00115521	FALSE	FALSE	FALSE	OS1	0.241444	0.396427	OS1	399054	0.0757	8.84e-06	GCST90274808.tsv.gz	GCST90274808.tsv.gz	7586	2	1	TRUE	NA	NA	0.00259712	7586	1.80212e-06	399054	TRUE	1.83378e-05	0.00393513	29.962	yes	yes	GCST90274808.tsv.gz.csv
rs11987533	A	G	A	G	0.1171	0.0155923	0.1374	0.151005	FALSE	FALSE	FALSE	OS1	0.0227945	0.49395	OS1	399054	0.0198	3.34e-09	GCST90274808.tsv.gz	GCST90274808.tsv.gz	11344	2	1	TRUE	NA	NA	0.00307437	11344	1.17255e-06	399054	TRUE	1.09775e-08	0.00325042	36.9865	yes	yes	GCST90274808.tsv.gz.csv
rs12056343	T	G	T	G	-0.0761	0.00676863	0.7494	0.720692	FALSE	FALSE	FALSE	OS1	0.0181926	0.709854	OS1	399054	0.0166	4.55e-06	GCST90274808.tsv.gz	GCST90274808.tsv.gz	9894	2	1	TRUE	NA	NA	0.00212006	9894	3.46882e-07	399054	TRUE	7.86358e-06	0.00217517	21.5637	yes	yes	GCST90274808.tsv.gz.csv
rs12138611	C	G	C	G	0.119	-0.0482029	0.1039	0.132323	FALSE	TRUE	FALSE	OS1	0.0243976	0.0481859	OS1	399054	0.0256	3.34e-06	GCST90274808.tsv.gz	GCST90274808.tsv.gz	11344	2	1	TRUE	NA	NA	0.00190151	11344	9.78179e-06	399054	TRUE	2.10299e-05	0.00263691	29.987	yes	yes	GCST90274808.tsv.gz.csv
rs143067549	T	C	T	C	-0.4166	-0.0858683	0.0114	0.00252882	FALSE	FALSE	FALSE	OS1	0.15785	0.58645	OS1	399054	0.091	4.69e-06	GCST90274808.tsv.gz	GCST90274808.tsv.gz	7315	2	1	TRUE	NA	NA	0.0028577	7315	7.41561e-07	399054	TRUE	8.15012e-06	0.00391196	28.7205	yes	yes	GCST90274808.tsv.gz.csv
rs149111746	A	G	A	G	0.2357	0.0560021	0.0208	0.0212257	FALSE	FALSE	FALSE	OS1	0.0574432	0.329604	OS1	399054	0.0511	3.98e-06	GCST90274808.tsv.gz	GCST90274808.tsv.gz	11783	2	1	TRUE	NA	NA	0.00180265	11783	2.38178e-06	399054	TRUE	1.19077e-05	0.002263	26.7208	yes	yes	GCST90274808.tsv.gz.csv
rs188200783	T	C	T	C	-0.2004	0.0678316	0.0429	0.0307129	FALSE	FALSE	FALSE	OS1	0.0483745	0.16085	OS1	399054	0.0449	8.07e-06	GCST90274808.tsv.gz	GCST90274808.tsv.gz	8974	2	1	TRUE	NA	NA	0.00221539	8974	4.92719e-06	399054	TRUE	2.62103e-05	0.00329792	29.6868	yes	yes	GCST90274808.tsv.gz.csv
rs2064077	T	C	T	C	0.1072	0.0169017	0.083	0.0754819	FALSE	FALSE	FALSE	OS1	0.031062	0.586353	OS1	399054	0.0241	8.66e-06	GCST90274808.tsv.gz	GCST90274808.tsv.gz	11790	2	1	TRUE	NA	NA	0.00167566	11790	7.41946e-07	399054	TRUE	1.78445e-05	0.00174931	20.657	yes	yes	GCST90274808.tsv.gz.csv
rs2883991	T	C	T	C	0.08	-0.00989619	0.8477	0.84126	FALSE	FALSE	FALSE	OS1	0.022231	0.65621	OS1	399054	0.0181	9.88e-06	GCST90274808.tsv.gz	GCST90274808.tsv.gz	11789	2	1	TRUE	NA	NA	0.00165463	11789	4.96579e-07	399054	TRUE	1.87528e-05	0.00165254	19.5107	yes	yes	GCST90274808.tsv.gz.csv
rs4667792	T	C	T	C	-0.0606	0.000402244	0.5471	0.616777	FALSE	FALSE	FALSE	OS1	0.0167837	0.980879	OS1	399054	0.0135	7.16e-06	GCST90274808.tsv.gz	GCST90274808.tsv.gz	11344	2	1	TRUE	NA	NA	0.00177344	11344	1.43938e-09	399054	TRUE	9.82718e-06	0.00181989	20.6788	yes	yes	GCST90274808.tsv.gz.csv
rs540645152	A	C	A	C	-0.0817	-0.0288152	0.4221	0.364574	FALSE	FALSE	FALSE	OS1	0.0169398	0.0889365	OS1	399054	0.0155	1.36e-07	GCST90274808.tsv.gz	GCST90274808.tsv.gz	8814	2	1	TRUE	NA	NA	0.00314296	8814	7.25094e-06	399054	TRUE	7.02486e-07	0.00325643	28.7894	yes	yes	GCST90274808.tsv.gz.csv
rs544388667	A	G	A	G	0.3626	-0.0785992	0.0114	0.0273799	FALSE	FALSE	FALSE	OS1	0.0502148	0.117522	OS1	399054	0.075	1.33e-06	GCST90274808.tsv.gz	GCST90274808.tsv.gz	9261	2	1	TRUE	NA	NA	0.00251811	9261	6.13961e-06	399054	TRUE	5.5834e-06	0.00296354	27.521	yes	yes	GCST90274808.tsv.gz.csv
rs59446445	A	G	A	G	0.1741	0.0121067	0.0321	0.0215594	FALSE	FALSE	FALSE	OS1	0.0565417	0.830454	OS1	399054	0.038	4.61e-06	GCST90274808.tsv.gz	GCST90274808.tsv.gz	11790	2	1	TRUE	NA	NA	0.00177753	11790	1.14891e-07	399054	TRUE	7.54942e-06	0.00188349	22.2445	yes	yes	GCST90274808.tsv.gz.csv
rs6842116	C	G	C	G	-0.0925	-0.00251113	0.8324	0.817891	FALSE	TRUE	FALSE	OS1	0.0215107	0.907067	OS1	399054	0.0204	5.78e-06	GCST90274808.tsv.gz	GCST90274808.tsv.gz	11344	2	1	TRUE	NA	NA	0.00180945	11344	3.41507e-08	399054	TRUE	8.57624e-06	0.00238737	27.1423	yes	yes	GCST90274808.tsv.gz.csv
rs71476058	A	T	A	T	-0.2711	-0.0528143	0.0278	0.0130517	FALSE	TRUE	FALSE	OS1	0.0725772	0.466799	OS1	399054	0.0606	7.69e-06	GCST90274808.tsv.gz	GCST90274808.tsv.gz	7943	2	1	TRUE	NA	NA	0.00251389	7943	1.32701e-06	399054	TRUE	1.51865e-05	0.00397273	31.6733	yes	yes	GCST90274808.tsv.gz.csv
rs72785422	T	C	T	C	0.0897	0.0205262	0.8313	0.860078	FALSE	FALSE	FALSE	OS1	0.0238383	0.389205	OS1	399054	0.0195	4.22e-06	GCST90274808.tsv.gz	GCST90274808.tsv.gz	11343	2	1	TRUE	NA	NA	0.00186232	11343	1.85796e-06	399054	TRUE	1.12697e-05	0.00225677	25.6519	yes	yes	GCST90274808.tsv.gz.csv
rs74032581	A	T	A	T	-0.1343	-0.077107	0.9366	0.939375	FALSE	TRUE	FALSE	OS1	0.0343282	0.0246933	OS1	399054	0.0298	6.58e-06	GCST90274808.tsv.gz	GCST90274808.tsv.gz	11344	2	1	TRUE	NA	NA	0.00178753	11344	1.2643e-05	399054	TRUE	4.71972e-05	0.00214203	24.347	yes	yes	GCST90274808.tsv.gz.csv
rs9817113	T	C	T	C	0.1541	0.0268228	0.0446	0.0205866	FALSE	FALSE	FALSE	OS1	0.057594	0.641415	OS1	399054	0.0346	8.44e-06	GCST90274808.tsv.gz	GCST90274808.tsv.gz	11790	2	1	TRUE	NA	NA	0.0016799	11790	5.43531e-07	399054	TRUE	1.63919e-05	0.00202374	23.9043	yes	yes	GCST90274808.tsv.gz.csv
rs112421516	A	G	A	G	0.1935	0.108882	0.9708	0.98022	FALSE	FALSE	FALSE	OS1	0.0595112	0.0673101	OS1	399054	0.0435	8.66e-06	GCST90274807.tsv.gz	GCST90274807.tsv.gz	11336	2	1	TRUE	NA	NA	0.00174278	11336	8.38845e-06	399054	TRUE	4.48589e-05	0.00212278	24.1107	yes	yes	GCST90274807.tsv.gz.csv
rs114209791	A	G	A	G	-0.2134	-0.0386384	0.9756	0.981313	FALSE	FALSE	FALSE	OS1	0.0609807	0.526331	OS1	399054	0.046	3.5e-06	GCST90274807.tsv.gz	GCST90274807.tsv.gz	11784	2	1	TRUE	NA	NA	0.00182331	11784	1.00606e-06	399054	TRUE	8.07259e-06	0.00216811	25.6001	yes	yes	GCST90274807.tsv.gz.csv
rs114363239	T	C	T	C	-0.2372	-0.0298737	0.0189	0.00967438	FALSE	FALSE	FALSE	OS1	0.0849561	0.72511	OS1	399054	0.0487	1.11e-06	GCST90274807.tsv.gz	GCST90274807.tsv.gz	11782	2	1	TRUE	NA	NA	0.0020098	11782	3.09856e-07	399054	TRUE	2.14828e-06	0.00208658	24.6313	yes	yes	GCST90274807.tsv.gz.csv
rs115191082	T	G	T	G	-0.2543	0.0534757	0.0149	0.006109	FALSE	FALSE	FALSE	OS1	0.105611	0.612614	OS1	399054	0.0561	5.82e-06	GCST90274807.tsv.gz	GCST90274807.tsv.gz	11294	2	1	TRUE	NA	NA	0.00181638	11294	6.42488e-07	399054	TRUE	1.16182e-05	0.00189841	21.4776	yes	yes	GCST90274807.tsv.gz.csv
rs117977288	T	G	T	G	-0.1546	-0.0247736	0.9553	0.953512	FALSE	FALSE	FALSE	OS1	0.0381981	0.516626	OS1	399054	0.0316	9.96e-07	GCST90274807.tsv.gz	GCST90274807.tsv.gz	11784	2	1	TRUE	NA	NA	0.00202742	11784	1.05406e-06	399054	TRUE	2.47612e-06	0.00204125	24.0992	yes	yes	GCST90274807.tsv.gz.csv
rs12498781	A	G	A	G	0.0635	-0.017076	0.3202	0.216367	FALSE	FALSE	FALSE	OS1	0.019838	0.389362	OS1	399054	0.0137	3.57e-06	GCST90274807.tsv.gz	GCST90274807.tsv.gz	11763	2	1	TRUE	NA	NA	0.00182335	11763	1.85672e-06	399054	TRUE	9.82486e-06	0.00175542	20.6817	yes	yes	GCST90274807.tsv.gz.csv
rs12969831	A	G	A	G	0.1474	-0.00751781	0.9399	0.979753	FALSE	FALSE	FALSE	OS1	0.0600275	0.900334	OS1	399054	0.0331	8.46e-06	GCST90274807.tsv.gz	GCST90274807.tsv.gz	11336	2	1	TRUE	NA	NA	0.00174661	11336	3.93054e-08	399054	TRUE	1.24835e-05	0.0024546	27.8889	yes	yes	GCST90274807.tsv.gz.csv
rs13421547	T	C	T	C	0.147	-0.0210976	0.044	0.0610027	FALSE	FALSE	FALSE	OS1	0.0336901	0.531167	OS1	399054	0.0325	6.09e-06	GCST90274807.tsv.gz	GCST90274807.tsv.gz	11784	2	1	TRUE	NA	NA	0.00173339	11784	9.82724e-07	399054	TRUE	1.35994e-05	0.00181792	21.4578	yes	yes	GCST90274807.tsv.gz.csv
rs138771212	A	G	A	G	-0.3596	-0.0758349	0.9909	0.993409	FALSE	FALSE	FALSE	OS1	0.0999464	0.447999	OS1	399054	0.0778	3.8e-06	GCST90274807.tsv.gz	GCST90274807.tsv.gz	11336	2	1	TRUE	NA	NA	0.00188139	11336	1.44269e-06	399054	TRUE	9.41811e-06	0.00233206	26.4934	yes	yes	GCST90274807.tsv.gz.csv
rs143409618	T	C	T	C	-0.2247	0.0119981	0.0541	0.0535	FALSE	FALSE	FALSE	OS1	0.0363685	0.741472	OS1	399054	0.0504	8.26e-06	GCST90274807.tsv.gz	GCST90274807.tsv.gz	11784	2	1	TRUE	NA	NA	0.0016842	11784	2.72737e-07	399054	TRUE	1.44665e-05	0.00516748	61.1995	yes	yes	GCST90274807.tsv.gz.csv
rs146918864	T	C	T	C	-0.2551	-0.0336617	0.0228	0.0393938	FALSE	FALSE	FALSE	OS1	0.042022	0.423102	OS1	399054	0.0515	7.29e-07	GCST90274807.tsv.gz	GCST90274807.tsv.gz	11438	2	1	TRUE	NA	NA	0.00214093	11438	1.60801e-06	399054	TRUE	2.05174e-06	0.00289981	33.2586	yes	yes	GCST90274807.tsv.gz.csv
rs188205021	T	C	T	C	-0.222	0.00937455	0.0255	0.0110767	FALSE	FALSE	FALSE	OS1	0.078265	0.904658	OS1	399054	0.0427	2e-07	GCST90274807.tsv.gz	GCST90274807.tsv.gz	11774	2	1	TRUE	NA	NA	0.00229089	11774	3.59531e-08	399054	TRUE	3.36816e-07	0.00244939	28.905	yes	yes	GCST90274807.tsv.gz.csv
rs200680034	A	G	A	G	-0.3598	0.0977351	0.0177	0.00426942	FALSE	FALSE	FALSE	OS1	0.124818	0.433615	OS1	399054	0.071	4.03e-07	GCST90274807.tsv.gz	GCST90274807.tsv.gz	8243	2	1	TRUE	NA	NA	0.00310652	8243	1.53644e-06	399054	TRUE	9.49615e-07	0.00450163	37.2657	yes	yes	GCST90274807.tsv.gz.csv
rs2285212	T	C	T	C	-0.1112	-0.0006331	0.9158	0.911335	FALSE	FALSE	FALSE	OS1	0.0287509	0.982432	OS1	399054	0.0248	7.33e-06	GCST90274807.tsv.gz	GCST90274807.tsv.gz	11336	2	1	TRUE	NA	NA	0.00177073	11336	1.2151e-09	399054	TRUE	1.00375e-05	0.00190701	21.6553	yes	yes	GCST90274807.tsv.gz.csv
rs28542561	T	C	T	C	-0.1753	0.0146868	0.965	0.959514	FALSE	FALSE	FALSE	OS1	0.0412176	0.721599	OS1	399054	0.0372	2.45e-06	GCST90274807.tsv.gz	GCST90274807.tsv.gz	11774	2	1	TRUE	NA	NA	0.00188282	11774	3.1817e-07	399054	TRUE	4.59683e-06	0.00207582	24.4874	yes	yes	GCST90274807.tsv.gz.csv
rs34172193	A	G	A	G	-0.2175	0.0428052	0.02	0.00706546	FALSE	FALSE	FALSE	OS1	0.10026	0.66942	OS1	399054	0.0488	8.31e-06	GCST90274807.tsv.gz	GCST90274807.tsv.gz	10918	2	1	TRUE	NA	NA	0.00181646	10918	4.56781e-07	399054	TRUE	1.51815e-05	0.0018544	20.2803	yes	yes	GCST90274807.tsv.gz.csv
rs34691354	C	G	C	G	0.0651	-0.00560522	0.6659	0.695259	FALSE	TRUE	FALSE	OS1	0.0176891	0.751339	OS1	399054	0.0143	5.3e-06	GCST90274807.tsv.gz	GCST90274807.tsv.gz	11336	2	1	TRUE	NA	NA	0.00182521	11336	2.51619e-07	399054	TRUE	9.21042e-06	0.00188572	21.4131	yes	yes	GCST90274807.tsv.gz.csv
rs35508685	T	C	T	C	0.1688	0.0201631	0.9672	0.982075	FALSE	FALSE	FALSE	OS1	0.0619717	0.744909	OS1	399054	0.0373	6.03e-06	GCST90274807.tsv.gz	GCST90274807.tsv.gz	11782	2	1	TRUE	NA	NA	0.00173551	11782	2.65276e-07	399054	TRUE	1.06494e-05	0.00180786	21.3352	yes	yes	GCST90274807.tsv.gz.csv
rs383039	A	G	A	G	-0.0698	0.000771751	0.2136	0.191296	FALSE	FALSE	FALSE	OS1	0.020656	0.970196	OS1	399054	0.0156	7.66e-06	GCST90274807.tsv.gz	GCST90274807.tsv.gz	11783	2	1	TRUE	NA	NA	0.00169645	11783	3.4981e-09	399054	TRUE	1.07266e-05	0.00163676	19.3143	yes	yes	GCST90274807.tsv.gz.csv
rs61992201	T	G	T	G	0.0888	-0.0546467	0.1397	0.103028	FALSE	FALSE	FALSE	OS1	0.0269374	0.0424933	OS1	399054	0.0201	9.97e-06	GCST90274807.tsv.gz	GCST90274807.tsv.gz	10267	2	1	TRUE	NA	NA	0.0018978	10267	1.03129e-05	399054	TRUE	5.36045e-05	0.00189541	19.4933	yes	yes	GCST90274807.tsv.gz.csv
rs72633862	T	G	T	G	-0.1722	0.0653962	0.0444	0.0415065	FALSE	FALSE	FALSE	OS1	0.0410379	0.111035	OS1	399054	0.0376	4.65e-06	GCST90274807.tsv.gz	GCST90274807.tsv.gz	11774	2	1	TRUE	NA	NA	0.00177855	11774	6.36359e-06	399054	TRUE	2.21114e-05	0.00251626	29.6961	yes	yes	GCST90274807.tsv.gz.csv
rs72659995	T	C	T	C	-0.1232	0.0163718	0.9142	0.920133	FALSE	FALSE	FALSE	OS1	0.0308004	0.59504	OS1	399054	0.0267	3.95e-06	GCST90274807.tsv.gz	GCST90274807.tsv.gz	11336	2	1	TRUE	NA	NA	0.001875	11336	7.08028e-07	399054	TRUE	8.19145e-06	0.00238111	27.0519	yes	yes	GCST90274807.tsv.gz.csv
rs73192044	A	G	A	G	-0.1066	0.00936674	0.9032	0.896847	FALSE	FALSE	FALSE	OS1	0.0267864	0.726576	OS1	399054	0.0237	6.86e-06	GCST90274807.tsv.gz	GCST90274807.tsv.gz	11336	2	1	TRUE	NA	NA	0.0017818	11336	3.06421e-07	399054	TRUE	1.21029e-05	0.00198703	22.5658	yes	yes	GCST90274807.tsv.gz.csv
rs10996419	T	C	T	C	-0.1222	0.00683083	0.9188	0.885877	FALSE	FALSE	FALSE	OS1	0.0255146	0.788913	OS1	399054	0.0259	2.38e-06	GCST90274806.tsv.gz	GCST90274806.tsv.gz	11784	2	1	TRUE	NA	NA	0.00188584	11784	1.79614e-07	399054	TRUE	4.16429e-06	0.00222818	26.311	yes	yes	GCST90274806.tsv.gz.csv
rs111783480	A	G	A	G	-0.1462	0.0865997	0.1075	0.0112533	FALSE	FALSE	FALSE	OS1	0.076613	0.258328	OS1	399054	0.0329	8.84e-06	GCST90274806.tsv.gz	GCST90274806.tsv.gz	9265	2	1	TRUE	NA	NA	0.00212729	9265	3.20182e-06	399054	TRUE	2.43177e-05	0.00410149	38.1485	yes	yes	GCST90274806.tsv.gz.csv
rs144129701	C	G	C	G	-0.2699	-0.0659386	0.9727	0.978333	FALSE	TRUE	FALSE	OS1	0.0563748	0.242144	OS1	399054	0.0576	2.79e-06	GCST90274806.tsv.gz	GCST90274806.tsv.gz	11341	2	1	TRUE	NA	NA	0.00193262	11341	3.4283e-06	399054	TRUE	9.66764e-06	0.00386881	44.0388	yes	yes	GCST90274806.tsv.gz.csv
rs1657222	A	G	A	G	-0.0621	0.012331	0.4037	0.484525	FALSE	FALSE	FALSE	OS1	0.0162826	0.448864	OS1	399054	0.0137	5.82e-06	GCST90274806.tsv.gz	GCST90274806.tsv.gz	11340	2	1	TRUE	NA	NA	0.00180892	11340	1.43721e-06	399054	TRUE	1.40947e-05	0.00185668	21.0902	yes	yes	GCST90274806.tsv.gz.csv
rs1671226	C	G	C	G	-0.0849	0.0377499	0.2053	0.163099	FALSE	TRUE	FALSE	OS1	0.0220409	0.0867641	OS1	399054	0.017	5.91e-07	GCST90274806.tsv.gz	GCST90274806.tsv.gz	11341	2	1	TRUE	NA	NA	0.00219477	11341	7.3509e-06	399054	TRUE	3.51887e-06	0.002352	26.7322	yes	yes	GCST90274806.tsv.gz.csv
rs1943222	A	G	A	G	-0.0622	0.0135652	0.6878	0.738192	FALSE	FALSE	FALSE	OS1	0.018585	0.465451	OS1	399054	0.0138	6.57e-06	GCST90274806.tsv.gz	GCST90274806.tsv.gz	11789	2	1	TRUE	NA	NA	0.00172057	11789	1.33505e-06	399054	TRUE	1.58139e-05	0.00166152	19.6169	yes	yes	GCST90274806.tsv.gz.csv
rs201229721	A	C	A	C	-0.1468	0.0965478	0.9396	0.976582	FALSE	FALSE	FALSE	OS1	0.0560486	0.084965	OS1	399054	0.0309	2.03e-06	GCST90274806.tsv.gz	GCST90274806.tsv.gz	9257	2	1	TRUE	NA	NA	0.00243277	9257	7.43571e-06	399054	TRUE	9.19975e-06	0.00244603	22.6935	yes	yes	GCST90274806.tsv.gz.csv
rs28515912	A	C	A	C	-0.0723	-0.0180168	0.6969	0.6212	FALSE	FALSE	FALSE	OS1	0.0168387	0.284634	OS1	399054	0.0149	1.22e-06	GCST90274806.tsv.gz	GCST90274806.tsv.gz	10723	2	1	TRUE	NA	NA	0.00219137	10723	2.86885e-06	399054	TRUE	3.9609e-06	0.00220833	23.7279	yes	yes	GCST90274806.tsv.gz.csv
rs36006983	T	C	T	C	-0.0728	0.0204088	0.7384	0.820398	FALSE	FALSE	FALSE	OS1	0.0211967	0.335634	OS1	399054	0.0153	1.95e-06	GCST90274806.tsv.gz	GCST90274806.tsv.gz	11341	2	1	TRUE	NA	NA	0.00199269	11341	2.3231e-06	399054	TRUE	5.89339e-06	0.00204749	23.2641	yes	yes	GCST90274806.tsv.gz.csv
rs4703508	T	C	T	C	-0.1216	0.0120581	0.9334	0.968798	FALSE	FALSE	FALSE	OS1	0.0467404	0.796423	OS1	399054	0.026	2.91e-06	GCST90274806.tsv.gz	GCST90274806.tsv.gz	11789	2	1	TRUE	NA	NA	0.0018523	11789	1.6678e-07	399054	TRUE	5.01798e-06	0.0018384	21.7091	yes	yes	GCST90274806.tsv.gz.csv
rs55813957	C	G	C	G	0.0728	-0.000475906	0.7076	0.766328	FALSE	TRUE	FALSE	OS1	0.0195432	0.980572	OS1	399054	0.016	5.36e-06	GCST90274806.tsv.gz	GCST90274806.tsv.gz	11341	2	1	TRUE	NA	NA	0.00182245	11341	1.48601e-09	399054	TRUE	7.42601e-06	0.0021931	24.9222	yes	yes	GCST90274806.tsv.gz.csv
rs6535212	T	G	T	G	-0.0646	-0.0115873	0.6861	0.691593	FALSE	FALSE	FALSE	OS1	0.0176383	0.511217	OS1	399054	0.0139	3.36e-06	GCST90274806.tsv.gz	GCST90274806.tsv.gz	11784	2	1	TRUE	NA	NA	0.00182987	11784	1.08149e-06	399054	TRUE	7.91304e-06	0.00179752	21.2165	yes	yes	GCST90274806.tsv.gz.csv
rs72659067	A	G	A	G	0.3327	-0.161113	0.0111	0.00147075	FALSE	FALSE	FALSE	OS1	0.211518	0.446238	OS1	399054	0.0736	6.17e-06	GCST90274806.tsv.gz	GCST90274806.tsv.gz	9980	2	1	TRUE	NA	NA	0.0020437	9980	1.45391e-06	399054	TRUE	1.39783e-05	0.00243003	24.3059	yes	yes	GCST90274806.tsv.gz.csv
rs74852566	T	G	T	G	-0.1999	-0.01602	0.0244	0.0191022	FALSE	FALSE	FALSE	OS1	0.059331	0.787153	OS1	399054	0.0431	3.52e-06	GCST90274806.tsv.gz	GCST90274806.tsv.gz	11789	2	1	TRUE	NA	NA	0.0018217	11789	1.82697e-07	399054	TRUE	6.07612e-06	0.00190247	22.4671	yes	yes	GCST90274806.tsv.gz.csv
rs75739108	T	C	T	C	0.1737	0.0201202	0.039	0.0564912	FALSE	FALSE	FALSE	OS1	0.0356059	0.572018	OS1	399054	0.038	4.85e-06	GCST90274806.tsv.gz	GCST90274806.tsv.gz	11341	2	1	TRUE	NA	NA	0.00183932	11341	8.00186e-07	399054	TRUE	1.02439e-05	0.00226161	25.7025	yes	yes	GCST90274806.tsv.gz.csv
rs7638939	A	T	A	T	0.0854	0.0228051	0.8293	0.843369	FALSE	TRUE	FALSE	OS1	0.022581	0.312532	OS1	399054	0.0174	9.2e-07	GCST90274806.tsv.gz	GCST90274806.tsv.gz	11769	2	1	TRUE	NA	NA	0.00204298	11769	2.55592e-06	399054	TRUE	3.09395e-06	0.00206486	24.3475	yes	yes	GCST90274806.tsv.gz.csv
rs77832761	A	G	A	G	0.1922	0.0359904	0.0318	0.0458938	FALSE	FALSE	FALSE	OS1	0.039279	0.359522	OS1	399054	0.0414	3.44e-06	GCST90274806.tsv.gz	GCST90274806.tsv.gz	11785	2	1	TRUE	NA	NA	0.00182581	11785	2.10389e-06	399054	TRUE	9.92954e-06	0.00227473	26.8642	yes	yes	GCST90274806.tsv.gz.csv
rs77853517	T	C	T	C	-0.1048	0.000286871	0.8961	0.813724	FALSE	FALSE	FALSE	OS1	0.0210482	0.989126	OS1	399054	0.0217	1.37e-06	GCST90274806.tsv.gz	GCST90274806.tsv.gz	11787	2	1	TRUE	NA	NA	0.00197522	11787	4.65494e-10	399054	TRUE	1.97811e-06	0.00204515	24.1515	yes	yes	GCST90274806.tsv.gz.csv
rs77880908	T	C	T	C	-0.0886	-0.0317171	0.1258	0.161641	FALSE	FALSE	FALSE	OS1	0.0222433	0.153892	OS1	399054	0.0196	6.17e-06	GCST90274806.tsv.gz	GCST90274806.tsv.gz	11770	2	1	TRUE	NA	NA	0.0017334	11770	5.09515e-06	399054	TRUE	2.52675e-05	0.00172659	20.3536	yes	yes	GCST90274806.tsv.gz.csv
rs79419497	A	G	A	G	0.2016	0.00426318	0.9733	0.982522	FALSE	FALSE	FALSE	OS1	0.0626124	0.945715	OS1	399054	0.0424	1.99e-06	GCST90274806.tsv.gz	GCST90274806.tsv.gz	11789	2	1	TRUE	NA	NA	0.00191432	11789	1.16176e-08	399054	TRUE	2.97133e-06	0.00211237	24.9512	yes	yes	GCST90274806.tsv.gz.csv
rs79925007	T	G	T	G	0.1176	0.0255264	0.9036	0.877205	FALSE	FALSE	FALSE	OS1	0.024917	0.305621	OS1	399054	0.0255	3.99e-06	GCST90274806.tsv.gz	GCST90274806.tsv.gz	11341	2	1	TRUE	NA	NA	0.00187217	11341	2.63001e-06	399054	TRUE	1.21037e-05	0.00240934	27.3855	yes	yes	GCST90274806.tsv.gz.csv
rs10057700	A	G	A	G	-0.0822	0.279872	0.4388	0.001516	FALSE	FALSE	FALSE	OS1	0.205309	0.172828	OS1	399054	0.0181	5.59e-06	GCST90274805.tsv.gz	GCST90274805.tsv.gz	8587	2	1	TRUE	NA	NA	0.00239665	8587	4.65663e-06	399054	TRUE	1.75885e-05	0.00332781	28.6646	yes	yes	GCST90274805.tsv.gz.csv
rs10063171	T	G	T	G	0.0775	-0.0093042	0.1932	0.209479	FALSE	FALSE	FALSE	OS1	0.0201257	0.643862	OS1	399054	0.0175	9.49e-06	GCST90274805.tsv.gz	GCST90274805.tsv.gz	11340	2	1	TRUE	NA	NA	0.00172679	11340	5.35582e-07	399054	TRUE	1.79735e-05	0.00187243	21.2695	yes	yes	GCST90274805.tsv.gz.csv
rs10233998	T	G	T	G	0.131	0.0243643	0.0604	0.04138	FALSE	FALSE	FALSE	OS1	0.0412431	0.55469	OS1	399054	0.0286	4.64e-06	GCST90274805.tsv.gz	GCST90274805.tsv.gz	11785	2	1	TRUE	NA	NA	0.00177739	11785	8.74531e-07	399054	TRUE	1.02094e-05	0.00194784	22.9962	yes	yes	GCST90274805.tsv.gz.csv
rs115494443	A	G	A	G	0.2658	-0.000796136	0.0186	0.00990471	FALSE	FALSE	FALSE	OS1	0.0817134	0.992226	OS1	399054	0.0565	2.55e-06	GCST90274805.tsv.gz	GCST90274805.tsv.gz	10853	2	1	TRUE	NA	NA	0.00203544	10853	2.3788e-10	399054	TRUE	3.51169e-06	0.00257928	28.0602	yes	yes	GCST90274805.tsv.gz.csv
rs115602471	T	C	T	C	0.2215	0.276679	0.0311	0.00379873	FALSE	FALSE	FALSE	OS1	0.134721	0.0400037	OS1	399054	0.0469	2.33e-06	GCST90274805.tsv.gz	GCST90274805.tsv.gz	11340	2	1	TRUE	NA	NA	0.00196341	11340	1.05693e-05	399054	TRUE	1.60291e-05	0.00295676	33.6232	yes	yes	GCST90274805.tsv.gz.csv
rs117537822	T	C	T	C	0.2176	0.0880002	0.9755	0.964714	FALSE	FALSE	FALSE	OS1	0.0440305	0.0456499	OS1	399054	0.0439	7.17e-07	GCST90274805.tsv.gz	GCST90274805.tsv.gz	11788	2	1	TRUE	NA	NA	0.00208026	11788	1.00098e-05	399054	TRUE	5.50119e-06	0.00226329	26.7357	yes	yes	GCST90274805.tsv.gz.csv
rs11759846	A	G	A	G	-0.3263	-0.0411113	0.0799	0.043593	FALSE	FALSE	FALSE	OS1	0.0396276	0.299531	OS1	399054	0.0266	1.36e-34	GCST90274805.tsv.gz	GCST90274805.tsv.gz	11788	2	1	TRUE	NA	NA	0.0126065	11788	2.69709e-06	399054	TRUE	1.36808e-32	0.0156547	187.441	yes	yes	GCST90274805.tsv.gz.csv
rs11878153	A	G	A	G	0.1116	-0.0437312	0.9015	0.854343	FALSE	FALSE	FALSE	OS1	0.0231712	0.0591194	OS1	399054	0.0221	4.42e-07	GCST90274805.tsv.gz	GCST90274805.tsv.gz	11787	2	1	TRUE	NA	NA	0.00215911	11787	8.92591e-06	399054	TRUE	3.23688e-06	0.00221187	26.1247	yes	yes	GCST90274805.tsv.gz.csv
rs12047801	T	C	T	C	0.0783	0.0133767	0.174	0.114486	FALSE	FALSE	FALSE	OS1	0.0255889	0.601145	OS1	399054	0.0171	4.67e-06	GCST90274805.tsv.gz	GCST90274805.tsv.gz	11785	2	1	TRUE	NA	NA	0.00177625	11785	6.84802e-07	399054	TRUE	9.74497e-06	0.00176231	20.802	yes	yes	GCST90274805.tsv.gz.csv
rs12529944	T	C	T	C	-0.0845	0.00135417	0.178	0.100429	FALSE	FALSE	FALSE	OS1	0.027345	0.960504	OS1	399054	0.0189	7.79e-06	GCST90274805.tsv.gz	GCST90274805.tsv.gz	11340	2	1	TRUE	NA	NA	0.0017599	11340	6.14555e-09	399054	TRUE	1.08754e-05	0.00208947	23.74	yes	yes	GCST90274805.tsv.gz.csv
rs16886503	A	T	A	T	0.2438	-0.00606315	0.9824	0.97785	FALSE	TRUE	FALSE	OS1	0.0554841	0.912983	OS1	399054	0.0524	3.28e-06	GCST90274805.tsv.gz	GCST90274805.tsv.gz	11786	2	1	TRUE	NA	NA	0.00183364	11786	2.99247e-08	399054	TRUE	4.98634e-06	0.00205541	24.2708	yes	yes	GCST90274805.tsv.gz.csv
rs190042298	A	G	A	G	0.1502	-0.0186844	0.0497	0.0429711	FALSE	FALSE	FALSE	OS1	0.0403771	0.643545	OS1	399054	0.0339	9.39e-06	GCST90274805.tsv.gz	GCST90274805.tsv.gz	9897	2	1	TRUE	NA	NA	0.00197999	9897	5.36609e-07	399054	TRUE	1.68419e-05	0.00213102	21.1314	yes	yes	GCST90274805.tsv.gz.csv
rs2426634	A	G	A	G	-0.0896	-0.00404275	0.1376	0.095528	FALSE	FALSE	FALSE	OS1	0.027631	0.883675	OS1	399054	0.0198	6.03e-06	GCST90274805.tsv.gz	GCST90274805.tsv.gz	11787	2	1	TRUE	NA	NA	0.00173461	11787	5.36452e-08	399054	TRUE	9.2663e-06	0.00190534	22.4973	yes	yes	GCST90274805.tsv.gz.csv
rs4767214	T	C	T	C	0.062	-0.0114132	0.5326	0.489032	FALSE	FALSE	FALSE	OS1	0.0162678	0.482941	OS1	399054	0.013	1.85e-06	GCST90274805.tsv.gz	GCST90274805.tsv.gz	11772	2	1	TRUE	NA	NA	0.00192878	11772	1.23347e-06	399054	TRUE	4.65061e-06	0.00191383	22.569	yes	yes	GCST90274805.tsv.gz.csv
rs523604	A	G	A	G	0.0754	-0.0284443	0.5264	0.465712	FALSE	FALSE	FALSE	OS1	0.0164178	0.0831802	OS1	399054	0.0142	1.1e-07	GCST90274805.tsv.gz	GCST90274805.tsv.gz	10290	2	1	TRUE	NA	NA	0.00273304	10290	7.5219e-06	399054	TRUE	6.8554e-07	0.00283466	29.2458	yes	yes	GCST90274805.tsv.gz.csv
rs565705003	A	G	A	G	0.4469	0.00220275	0.9892	0.998973	FALSE	FALSE	FALSE	OS1	0.262152	0.993296	OS1	399054	0.1004	8.54e-06	GCST90274805.tsv.gz	GCST90274805.tsv.gz	7456	2	1	TRUE	NA	NA	0.00265101	7456	1.76927e-10	399054	TRUE	1.04901e-05	0.00426735	31.9452	yes	yes	GCST90274805.tsv.gz.csv
rs61098036	A	G	A	G	-0.0856	0.0113846	0.8232	0.842959	FALSE	FALSE	FALSE	OS1	0.0225022	0.612906	OS1	399054	0.0187	4.7e-06	GCST90274805.tsv.gz	GCST90274805.tsv.gz	9891	2	1	TRUE	NA	NA	0.00211443	9891	6.4144e-07	399054	TRUE	8.93903e-06	0.00213287	21.1371	yes	yes	GCST90274805.tsv.gz.csv
rs7138836	A	T	A	T	-0.0982	0.0234444	0.1141	0.105224	FALSE	TRUE	FALSE	OS1	0.026468	0.375745	OS1	399054	0.0207	2.1e-06	GCST90274805.tsv.gz	GCST90274805.tsv.gz	11775	2	1	TRUE	NA	NA	0.00190794	11775	1.9661e-06	399054	TRUE	6.07182e-06	0.0019495	22.9963	yes	yes	GCST90274805.tsv.gz.csv
rs72937918	T	C	T	C	-0.2056	0.0612154	0.0233	0.0309155	FALSE	FALSE	FALSE	OS1	0.0469311	0.192107	OS1	399054	0.0452	5.4e-06	GCST90274805.tsv.gz	GCST90274805.tsv.gz	11772	2	1	TRUE	NA	NA	0.00175481	11772	4.26352e-06	399054	TRUE	2.03723e-05	0.00192395	22.6885	yes	yes	GCST90274805.tsv.gz.csv
rs76012752	A	G	A	G	0.1568	-0.0165903	0.9527	0.967622	FALSE	FALSE	FALSE	OS1	0.0465025	0.72127	OS1	399054	0.0352	8.41e-06	GCST90274805.tsv.gz	GCST90274805.tsv.gz	11340	2	1	TRUE	NA	NA	0.00174707	11340	3.18953e-07	399054	TRUE	1.47885e-05	0.00221585	25.179	yes	yes	GCST90274805.tsv.gz.csv
rs76544453	T	C	T	C	-0.1609	0.0324172	0.9585	0.983876	FALSE	FALSE	FALSE	OS1	0.0648184	0.616988	OS1	399054	0.0361	8.31e-06	GCST90274805.tsv.gz	GCST90274805.tsv.gz	11788	2	1	TRUE	NA	NA	0.00168267	11788	6.26794e-07	399054	TRUE	1.65822e-05	0.0020596	24.3245	yes	yes	GCST90274805.tsv.gz.csv
rs78267257	A	G	A	G	-0.1825	-0.0874427	0.0323	0.00591763	FALSE	FALSE	FALSE	OS1	0.108921	0.422085	OS1	399054	0.0406	6.95e-06	GCST90274805.tsv.gz	GCST90274805.tsv.gz	10903	2	1	TRUE	NA	NA	0.00185013	10903	1.61508e-06	399054	TRUE	1.68932e-05	0.00208209	22.7442	yes	yes	GCST90274805.tsv.gz.csv
rs10401247	A	G	A	G	0.095	0.00270701	0.8846	0.853125	FALSE	FALSE	FALSE	OS1	0.0230566	0.906538	OS1	399054	0.0211	6.72e-06	GCST90274804.tsv.gz	GCST90274804.tsv.gz	11344	2	1	TRUE	NA	NA	0.00178409	11344	3.4543e-08	399054	TRUE	9.93015e-06	0.0018426	20.9373	yes	yes	GCST90274804.tsv.gz.csv
rs114696908	A	G	A	G	0.1235	0.0432391	0.0625	0.0523773	FALSE	FALSE	FALSE	OS1	0.0370454	0.243132	OS1	399054	0.0278	8.89e-06	GCST90274804.tsv.gz	GCST90274804.tsv.gz	14295	2	1	TRUE	NA	NA	0.00137886	14295	3.41392e-06	399054	TRUE	3.37191e-05	0.00178737	25.5927	yes	yes	GCST90274804.tsv.gz.csv
rs115634497	T	C	T	C	-0.1264	0.062064	0.9494	0.967277	FALSE	FALSE	FALSE	OS1	0.0461364	0.178552	OS1	399054	0.028	6.35e-06	GCST90274804.tsv.gz	GCST90274804.tsv.gz	14726	2	1	TRUE	NA	NA	0.00138214	14726	4.53483e-06	399054	TRUE	2.93673e-05	0.00153505	22.6369	yes	yes	GCST90274804.tsv.gz.csv
rs116935210	A	G	A	G	0.2387	-0.000251646	0.9848	0.939618	FALSE	FALSE	FALSE	OS1	0.0344782	0.994177	OS1	399054	0.0512	3.13e-06	GCST90274804.tsv.gz	GCST90274804.tsv.gz	14733	2	1	TRUE	NA	NA	0.0014733	14733	1.33494e-10	399054	TRUE	4.7459e-06	0.00170579	25.171	yes	yes	GCST90274804.tsv.gz.csv
rs117145942	A	G	A	G	-0.3006	-0.0495641	0.0131	0.00546133	FALSE	FALSE	FALSE	OS1	0.112733	0.660184	OS1	399054	0.0649	3.63e-06	GCST90274804.tsv.gz	GCST90274804.tsv.gz	13164	2	1	TRUE	NA	NA	0.00162727	13164	4.84398e-07	399054	TRUE	7.56174e-06	0.00233643	30.8241	yes	yes	GCST90274804.tsv.gz.csv
rs117195704	A	G	A	G	-0.1505	-0.0406458	0.0389	0.0241004	FALSE	FALSE	FALSE	OS1	0.0534812	0.447254	OS1	399054	0.0313	1.52e-06	GCST90274804.tsv.gz	GCST90274804.tsv.gz	14730	2	1	TRUE	NA	NA	0.00156733	14730	1.44743e-06	399054	TRUE	4.71264e-06	0.00169364	24.9863	yes	yes	GCST90274804.tsv.gz.csv
rs117599131	A	C	A	C	-0.1483	-0.0378663	0.0536	0.0528439	FALSE	FALSE	FALSE	OS1	0.0365962	0.300806	OS1	399054	0.0317	2.89e-06	GCST90274804.tsv.gz	GCST90274804.tsv.gz	13231	2	1	TRUE	NA	NA	0.00165165	13231	2.68289e-06	399054	TRUE	1.00642e-05	0.00223127	29.5835	yes	yes	GCST90274804.tsv.gz.csv
rs139290695	A	T	A	T	-0.1505	0.0176907	0.9589	0.960134	FALSE	TRUE	FALSE	OS1	0.0418765	0.672696	OS1	399054	0.0336	7.49e-06	GCST90274804.tsv.gz	GCST90274804.tsv.gz	11791	2	1	TRUE	NA	NA	0.00169894	11791	4.47218e-07	399054	TRUE	1.4155e-05	0.00178533	21.0849	yes	yes	GCST90274804.tsv.gz.csv
rs139990768	T	C	T	C	-0.1848	-0.0268241	0.0239	0.00618683	FALSE	FALSE	FALSE	OS1	0.104264	0.79697	OS1	399054	0.0415	8.47e-06	GCST90274804.tsv.gz	GCST90274804.tsv.gz	13860	2	1	TRUE	NA	NA	0.00142885	13860	1.65864e-07	399054	TRUE	1.49569e-05	0.0015934	22.1166	yes	yes	GCST90274804.tsv.gz.csv
rs140199696	T	C	T	C	-0.2071	-0.0585356	0.9784	0.982286	FALSE	FALSE	FALSE	OS1	0.061708	0.342829	OS1	399054	0.0454	5.07e-06	GCST90274804.tsv.gz	GCST90274804.tsv.gz	14295	2	1	TRUE	NA	NA	0.00145376	14295	2.2549e-06	399054	TRUE	1.67375e-05	0.00181284	25.958	yes	yes	GCST90274804.tsv.gz.csv
rs1477086	A	G	A	G	-0.1103	-0.0379226	0.0692	0.050637	FALSE	FALSE	FALSE	OS1	0.0370881	0.306545	OS1	399054	0.0243	5.65e-06	GCST90274804.tsv.gz	GCST90274804.tsv.gz	14295	2	1	TRUE	NA	NA	0.00143943	14295	2.61997e-06	399054	TRUE	1.96728e-05	0.00156727	22.4361	yes	yes	GCST90274804.tsv.gz.csv
rs148530961	A	G	A	G	0.2415	-0.0682023	0.017	0.0233472	FALSE	FALSE	FALSE	OS1	0.0555919	0.219883	OS1	399054	0.0532	5.64e-06	GCST90274804.tsv.gz	GCST90274804.tsv.gz	14295	2	1	TRUE	NA	NA	0.00143967	14295	3.77176e-06	399054	TRUE	2.32708e-05	0.00194925	27.915	yes	yes	GCST90274804.tsv.gz.csv
rs1760941	A	C	A	C	0.0657	0.0225593	0.7591	0.805314	FALSE	FALSE	FALSE	OS1	0.0208116	0.278376	OS1	399054	0.0142	3.71e-06	GCST90274804.tsv.gz	GCST90274804.tsv.gz	14295	2	1	TRUE	NA	NA	0.00149548	14295	2.94449e-06	399054	TRUE	1.40414e-05	0.00157869	22.5999	yes	yes	GCST90274804.tsv.gz.csv
rs2267951	T	C	T	C	0.056	0.00593601	0.3421	0.344017	FALSE	FALSE	FALSE	OS1	0.0172026	0.730046	OS1	399054	0.0125	7.46e-06	GCST90274804.tsv.gz	GCST90274804.tsv.gz	14295	2	1	TRUE	NA	NA	0.00140224	14295	2.98381e-07	399054	TRUE	1.44757e-05	0.00141162	20.2049	yes	yes	GCST90274804.tsv.gz.csv
rs2570479	A	C	A	C	0.066	-0.0129919	0.5583	0.406846	FALSE	FALSE	FALSE	OS1	0.0165716	0.433051	OS1	399054	0.0135	1.01e-06	GCST90274804.tsv.gz	GCST90274804.tsv.gz	11345	2	1	TRUE	NA	NA	0.0021027	11345	1.54023e-06	399054	TRUE	2.7505e-06	0.00214839	24.4216	yes	yes	GCST90274804.tsv.gz.csv
rs2732865	A	C	A	C	0.3635	0.0233243	0.0405	0.020945	FALSE	FALSE	FALSE	OS1	0.0582161	0.688678	OS1	399054	0.0303	3.7e-33	GCST90274804.tsv.gz	GCST90274804.tsv.gz	14743	2	1	TRUE	NA	NA	0.0096689	14743	4.02255e-07	399054	TRUE	1.50324e-31	0.0102693	152.95	yes	yes	GCST90274804.tsv.gz.csv
rs28929474	T	C	T	C	0.2643	0.250514	0.0204	0.0198288	FALSE	FALSE	FALSE	OS1	0.0550517	5.35131e-06	OS1	399054	0.0445	2.86e-09	GCST90274804.tsv.gz	GCST90274804.tsv.gz	14743	2	1	TRUE	NA	NA	0.00238731	14743	5.18884e-05	399054	TRUE	6.65348e-07	0.00279192	41.2709	yes	yes	GCST90274804.tsv.gz.csv
rs3010065	A	G	A	G	-0.0644	0.010465	0.7923	0.764638	FALSE	FALSE	FALSE	OS1	0.019222	0.586145	OS1	399054	0.0145	8.94e-06	GCST90274804.tsv.gz	GCST90274804.tsv.gz	14724	2	1	TRUE	NA	NA	0.0013381	14724	7.42765e-07	399054	TRUE	2.06406e-05	0.00136499	20.1228	yes	yes	GCST90274804.tsv.gz.csv
rs34174304	A	G	A	G	0.073	0.00102413	0.8157	0.8415	FALSE	FALSE	FALSE	OS1	0.0223629	0.963473	OS1	399054	0.0149	9.62e-07	GCST90274804.tsv.gz	GCST90274804.tsv.gz	14725	2	1	TRUE	NA	NA	0.00162768	14725	5.25563e-09	399054	TRUE	1.5766e-06	0.00160225	23.6279	yes	yes	GCST90274804.tsv.gz.csv
rs34333927	A	G	A	G	0.0658	-0.00381514	0.2237	0.27478	FALSE	FALSE	FALSE	OS1	0.0185088	0.836692	OS1	399054	0.0147	7.6e-06	GCST90274804.tsv.gz	GCST90274804.tsv.gz	14741	2	1	TRUE	NA	NA	0.00135756	14741	1.06472e-07	399054	TRUE	1.32638e-05	0.00150376	22.1972	yes	yes	GCST90274804.tsv.gz.csv
rs35021151	A	G	A	G	-0.1646	0.0170184	0.0317	0.034571	FALSE	FALSE	FALSE	OS1	0.044635	0.702996	OS1	399054	0.0342	1.49e-06	GCST90274804.tsv.gz	GCST90274804.tsv.gz	14735	2	1	TRUE	NA	NA	0.00156976	14735	3.64298e-07	399054	TRUE	3.27027e-06	0.00166326	24.5456	yes	yes	GCST90274804.tsv.gz.csv
rs62257659	A	G	A	G	-0.2015	-0.0134963	0.9745	0.986803	FALSE	FALSE	FALSE	OS1	0.0731162	0.853553	OS1	399054	0.042	1.61e-06	GCST90274804.tsv.gz	GCST90274804.tsv.gz	14727	2	1	TRUE	NA	NA	0.00156069	14727	8.53833e-08	399054	TRUE	2.93555e-06	0.00201791	29.7738	yes	yes	GCST90274804.tsv.gz.csv
rs62554051	C	G	C	G	-0.1084	0.0202749	0.0677	0.0818768	FALSE	TRUE	FALSE	OS1	0.0297488	0.495532	OS1	399054	0.0243	8.16e-06	GCST90274804.tsv.gz	GCST90274804.tsv.gz	14735	2	1	TRUE	NA	NA	0.00134887	14735	1.16399e-06	399054	TRUE	2.12778e-05	0.00148331	21.8861	yes	yes	GCST90274804.tsv.gz.csv
rs6693634	A	C	A	C	0.0537	-0.0312801	0.4791	0.468809	FALSE	FALSE	FALSE	OS1	0.0163576	0.0558419	OS1	399054	0.012	7.64e-06	GCST90274804.tsv.gz	GCST90274804.tsv.gz	14295	2	1	TRUE	NA	NA	0.00139912	14295	9.16355e-06	399054	TRUE	5.34071e-05	0.00143933	20.6019	yes	yes	GCST90274804.tsv.gz.csv
rs68109559	T	C	T	C	-0.0553	0.0144512	0.3212	0.293701	FALSE	FALSE	FALSE	OS1	0.0178798	0.418952	OS1	399054	0.0124	8.21e-06	GCST90274804.tsv.gz	GCST90274804.tsv.gz	14732	2	1	TRUE	NA	NA	0.0013484	14732	1.63701e-06	399054	TRUE	2.37924e-05	0.00133351	19.6689	yes	yes	GCST90274804.tsv.gz.csv
rs73176827	T	C	T	C	-0.1045	-0.0113966	0.0762	0.059996	FALSE	FALSE	FALSE	OS1	0.0343167	0.739813	OS1	399054	0.022	2.03e-06	GCST90274804.tsv.gz	GCST90274804.tsv.gz	14733	2	1	TRUE	NA	NA	0.00152929	14733	2.76382e-07	399054	TRUE	4.21114e-06	0.00153743	22.6828	yes	yes	GCST90274804.tsv.gz.csv
rs7512350	A	G	A	G	0.0921	-0.0466544	0.1213	0.132314	FALSE	FALSE	FALSE	OS1	0.0241866	0.0537391	OS1	399054	0.0201	4.6e-06	GCST90274804.tsv.gz	GCST90274804.tsv.gz	11771	2	1	TRUE	NA	NA	0.00178079	11771	9.32399e-06	399054	TRUE	2.81446e-05	0.00180822	21.3195	yes	yes	GCST90274804.tsv.gz.csv
rs75366565	T	C	T	C	-0.401	-0.015429	0.1988	0.204363	FALSE	FALSE	FALSE	OS1	0.0202815	0.446812	OS1	399054	0.0142	1.92e-175	GCST90274804.tsv.gz	GCST90274804.tsv.gz	14735	2	1	TRUE	NA	NA	0.0513485	14735	1.45026e-06	399054	TRUE	1.29305e-164	0.0512243	795.433	yes	yes	GCST90274804.tsv.gz.csv
rs75969720	A	G	A	G	0.1945	0.0244218	0.021	0.0100523	FALSE	FALSE	FALSE	OS1	0.08344	0.769761	OS1	399054	0.0439	9.4e-06	GCST90274804.tsv.gz	GCST90274804.tsv.gz	14743	2	1	TRUE	NA	NA	0.00132986	14743	2.14673e-07	399054	TRUE	1.75053e-05	0.0015555	22.9654	yes	yes	GCST90274804.tsv.gz.csv
rs7642750	A	C	A	C	0.0935	-0.0256432	0.8764	0.887453	FALSE	FALSE	FALSE	OS1	0.0257765	0.31982	OS1	399054	0.02	2.94e-06	GCST90274804.tsv.gz	GCST90274804.tsv.gz	11788	2	1	TRUE	NA	NA	0.00185094	11788	2.48008e-06	399054	TRUE	9.10731e-06	0.00189397	22.3647	yes	yes	GCST90274804.tsv.gz.csv
rs78035061	A	C	A	C	0.1039	-0.0202408	0.0787	0.0728856	FALSE	FALSE	FALSE	OS1	0.0313905	0.519053	OS1	399054	0.0222	2.87e-06	GCST90274804.tsv.gz	GCST90274804.tsv.gz	14295	2	1	TRUE	NA	NA	0.00153016	14295	1.04191e-06	399054	TRUE	7.55855e-06	0.00156544	22.4099	yes	yes	GCST90274804.tsv.gz.csv
rs78199195	A	G	A	G	-0.0956	-0.0266186	0.8928	0.915077	FALSE	FALSE	FALSE	OS1	0.0294839	0.366623	OS1	399054	0.0196	1.07e-06	GCST90274804.tsv.gz	GCST90274804.tsv.gz	14295	2	1	TRUE	NA	NA	0.00166172	14295	2.04254e-06	399054	TRUE	3.78026e-06	0.00174942	25.0483	yes	yes	GCST90274804.tsv.gz.csv
rs78357146	A	G	A	G	-0.3382	-0.0917052	0.9715	0.990275	FALSE	FALSE	FALSE	OS1	0.0835813	0.272556	OS1	399054	0.0378	3.65e-19	GCST90274804.tsv.gz	GCST90274804.tsv.gz	14743	2	1	TRUE	NA	NA	0.00540113	14743	3.01675e-06	399054	TRUE	1.02611e-17	0.00633381	93.9618	yes	yes	GCST90274804.tsv.gz.csv
rs78714574	C	G	C	G	0.4727	0.0153679	0.0198	0.0294938	FALSE	TRUE	FALSE	OS1	0.0477364	0.747503	OS1	399054	0.0474	2.01e-23	GCST90274804.tsv.gz	GCST90274804.tsv.gz	14735	2	1	TRUE	NA	NA	0.00670504	14735	2.59717e-07	399054	TRUE	2.44456e-22	0.00867323	128.901	yes	yes	GCST90274804.tsv.gz.csv
rs79097546	T	C	T	C	-0.2754	-0.0417913	0.9865	0.994842	FALSE	FALSE	FALSE	OS1	0.115753	0.71807	OS1	399054	0.056	8.75e-07	GCST90274804.tsv.gz	GCST90274804.tsv.gz	14256	2	1	TRUE	NA	NA	0.00169387	14256	3.26646e-07	399054	TRUE	1.90042e-06	0.00202017	28.8538	yes	yes	GCST90274804.tsv.gz.csv
rs80317525	A	G	A	G	0.1408	-0.105458	0.0468	0.0131238	FALSE	FALSE	FALSE	OS1	0.0727759	0.147315	OS1	399054	0.0299	2.49e-06	GCST90274804.tsv.gz	GCST90274804.tsv.gz	14730	2	1	TRUE	NA	NA	0.00150337	14730	5.26202e-06	399054	TRUE	1.36277e-05	0.00176874	26.0962	yes	yes	GCST90274804.tsv.gz.csv
rs951774	A	C	A	C	0.5719	0.0382799	0.1798	0.208808	FALSE	FALSE	FALSE	OS1	0.0200899	0.0567244	OS1	399054	0.0148	1e-300	GCST90274804.tsv.gz	GCST90274804.tsv.gz	14728	2	1	TRUE	NA	NA	0.0920635	14728	9.09814e-06	399054	TRUE	3.03449e-299	0.0964672	1572.25	yes	yes	GCST90274804.tsv.gz.csv
rs113552426	C	G	C	G	-0.278	0.0402978	0.9792	0.99599	FALSE	TRUE	FALSE	OS1	0.130846	0.758097	OS1	399054	0.0581	1.71e-06	GCST90274803.tsv.gz	GCST90274803.tsv.gz	11249	2	1	TRUE	NA	NA	0.0020315	11249	2.37691e-07	399054	TRUE	3.07081e-06	0.00314814	35.519	yes	yes	GCST90274803.tsv.gz.csv
rs113841145	A	G	A	G	0.2866	0.0113878	0.9893	0.989484	FALSE	FALSE	FALSE	OS1	0.0792901	0.885799	OS1	399054	0.0629	5.2e-06	GCST90274803.tsv.gz	GCST90274803.tsv.gz	13809	2	1	TRUE	NA	NA	0.00150141	13809	5.16907e-08	399054	TRUE	8.50507e-06	0.00173898	24.0519	yes	yes	GCST90274803.tsv.gz.csv
rs115120333	T	C	T	C	-0.1967	-0.0418817	0.9795	0.986747	FALSE	FALSE	FALSE	OS1	0.0711287	0.555985	OS1	399054	0.0443	8.99e-06	GCST90274803.tsv.gz	GCST90274803.tsv.gz	14743	2	1	TRUE	NA	NA	0.00133565	14743	8.68818e-07	399054	TRUE	2.15563e-05	0.00155381	22.9403	yes	yes	GCST90274803.tsv.gz.csv
rs11605127	C	G	C	G	-0.0629	0.034822	0.7543	0.642542	FALSE	TRUE	FALSE	OS1	0.0170272	0.040847	OS1	399054	0.0137	4.41e-06	GCST90274803.tsv.gz	GCST90274803.tsv.gz	14730	2	1	TRUE	NA	NA	0.00142921	14730	1.04806e-05	399054	TRUE	3.76005e-05	0.00146649	21.6303	yes	yes	GCST90274803.tsv.gz.csv
rs11918804	A	C	A	C	-0.1184	-0.0189546	0.9337	0.957541	FALSE	FALSE	FALSE	OS1	0.0400348	0.635891	OS1	399054	0.0266	8.54e-06	GCST90274803.tsv.gz	GCST90274803.tsv.gz	11791	2	1	TRUE	NA	NA	0.00167778	11791	5.61726e-07	399054	TRUE	1.66839e-05	0.00173562	20.4968	yes	yes	GCST90274803.tsv.gz.csv
rs12201187	A	T	A	T	0.0676	0.00597366	0.2767	0.362897	FALSE	TRUE	FALSE	OS1	0.0169902	0.725142	OS1	399054	0.0138	9.65e-07	GCST90274803.tsv.gz	GCST90274803.tsv.gz	13245	2	1	TRUE	NA	NA	0.00180868	13245	3.09781e-07	399054	TRUE	1.98844e-06	0.00182916	24.2679	yes	yes	GCST90274803.tsv.gz.csv
rs12648080	A	G	A	G	0.072	-0.00841449	0.8077	0.843823	FALSE	FALSE	FALSE	OS1	0.0224096	0.707301	OS1	399054	0.0146	8.16e-07	GCST90274803.tsv.gz	GCST90274803.tsv.gz	14743	2	1	TRUE	NA	NA	0.00164709	14743	3.53311e-07	399054	TRUE	1.83758e-06	0.00161037	23.7767	yes	yes	GCST90274803.tsv.gz.csv
rs12681624	C	G	C	G	-0.0935	0.000139212	0.8179	0.802381	FALSE	TRUE	FALSE	OS1	0.0205039	0.994583	OS1	399054	0.0157	2.59e-09	GCST90274803.tsv.gz	GCST90274803.tsv.gz	13657	2	1	TRUE	NA	NA	0.00259063	13657	1.15518e-10	399054	TRUE	4.85436e-09	0.00260413	35.6523	yes	yes	GCST90274803.tsv.gz.csv
rs12711729	T	C	T	C	-0.0702	-0.0134543	0.7336	0.719078	FALSE	FALSE	FALSE	OS1	0.0181082	0.457483	OS1	399054	0.0153	4.47e-06	GCST90274803.tsv.gz	GCST90274803.tsv.gz	11345	2	1	TRUE	NA	NA	0.0018525	11345	1.38338e-06	399054	TRUE	1.08614e-05	0.00192618	21.8909	yes	yes	GCST90274803.tsv.gz.csv
rs139760701	A	T	A	T	-0.3049	-0.0596758	0.989	0.994905	FALSE	TRUE	FALSE	OS1	0.114326	0.601683	OS1	399054	0.0604	4.46e-07	GCST90274803.tsv.gz	GCST90274803.tsv.gz	13809	2	1	TRUE	NA	NA	0.00184222	13809	6.82774e-07	399054	TRUE	1.14032e-06	0.00202271	27.9842	yes	yes	GCST90274803.tsv.gz.csv
rs1403742	A	T	A	T	-0.0567	0.00632632	0.371	0.388693	FALSE	TRUE	FALSE	OS1	0.0167064	0.704928	OS1	399054	0.0124	4.82e-06	GCST90274803.tsv.gz	GCST90274803.tsv.gz	14296	2	1	TRUE	NA	NA	0.00146061	14296	3.59341e-07	399054	TRUE	9.81726e-06	0.00150045	21.4796	yes	yes	GCST90274803.tsv.gz.csv
rs144626837	T	C	T	C	0.2026	-0.0419636	0.9792	0.977325	FALSE	FALSE	FALSE	OS1	0.0552541	0.447574	OS1	399054	0.0458	9.71e-06	GCST90274803.tsv.gz	GCST90274803.tsv.gz	14741	2	1	TRUE	NA	NA	0.00132588	14741	1.44539e-06	399054	TRUE	2.67327e-05	0.00167203	24.6853	yes	yes	GCST90274803.tsv.gz.csv
rs148504635	A	C	A	C	0.2532	0.00671304	0.9857	0.986038	FALSE	FALSE	FALSE	OS1	0.0698642	0.923452	OS1	399054	0.0525	1.42e-06	GCST90274803.tsv.gz	GCST90274803.tsv.gz	14737	2	1	TRUE	NA	NA	0.00157606	14737	2.31366e-08	399054	TRUE	2.3973e-06	0.00180733	26.6793	yes	yes	GCST90274803.tsv.gz.csv
rs17229943	A	C	A	C	-0.16	-0.00678556	0.9351	0.897737	FALSE	FALSE	FALSE	OS1	0.0271179	0.802414	OS1	399054	0.0267	2.07e-09	GCST90274803.tsv.gz	GCST90274803.tsv.gz	14744	2	1	TRUE	NA	NA	0.00242999	14744	1.56902e-07	399054	TRUE	5.37944e-09	0.00310723	45.9495	yes	yes	GCST90274803.tsv.gz.csv
rs2108621	T	C	T	C	0.0581	0.0176616	0.3565	0.298811	FALSE	FALSE	FALSE	OS1	0.0177754	0.320419	OS1	399054	0.0126	4.01e-06	GCST90274803.tsv.gz	GCST90274803.tsv.gz	14296	2	1	TRUE	NA	NA	0.00148529	14296	2.47395e-06	399054	TRUE	1.39503e-05	0.00154878	22.1726	yes	yes	GCST90274803.tsv.gz.csv
rs2954016	T	C	T	C	-0.0759	-0.0228176	0.3451	0.376437	FALSE	FALSE	FALSE	OS1	0.0172747	0.186546	OS1	399054	0.0156	1.14e-06	GCST90274803.tsv.gz	GCST90274803.tsv.gz	13421	2	1	TRUE	NA	NA	0.00176096	13421	4.37207e-06	399054	TRUE	5.47341e-06	0.00260396	35.0337	yes	yes	GCST90274803.tsv.gz.csv
rs35495214	T	C	T	C	0.1374	-0.0320947	0.0465	0.01914	FALSE	FALSE	FALSE	OS1	0.0595339	0.589818	OS1	399054	0.0291	2.34e-06	GCST90274803.tsv.gz	GCST90274803.tsv.gz	14735	2	1	TRUE	NA	NA	0.00151091	14735	7.28296e-07	399054	TRUE	5.79354e-06	0.00167408	24.7056	yes	yes	GCST90274803.tsv.gz.csv
rs35656694	A	C	A	C	0.0746	0.0106784	0.851	0.865938	FALSE	FALSE	FALSE	OS1	0.0239872	0.656195	OS1	399054	0.0165	6.15e-06	GCST90274803.tsv.gz	GCST90274803.tsv.gz	14744	2	1	TRUE	NA	NA	0.00138469	14744	4.96619e-07	399054	TRUE	1.33219e-05	0.00141131	20.835	yes	yes	GCST90274803.tsv.gz.csv
rs385076	T	C	T	C	-0.1857	-0.0459745	0.3734	0.355104	FALSE	FALSE	FALSE	OS1	0.0170803	0.00710952	OS1	399054	0.0123	1.68e-51	GCST90274803.tsv.gz	GCST90274803.tsv.gz	14296	2	1	TRUE	NA	NA	0.015696	14296	1.81554e-05	399054	TRUE	2.38341e-46	0.0161368	234.443	yes	yes	GCST90274803.tsv.gz.csv
rs4140444	A	G	A	G	0.2157	-0.0219993	0.0204	0.0184999	FALSE	FALSE	FALSE	OS1	0.0610799	0.718717	OS1	399054	0.0461	2.88e-06	GCST90274803.tsv.gz	GCST90274803.tsv.gz	14741	2	1	TRUE	NA	NA	0.00148315	14741	3.25081e-07	399054	TRUE	6.02211e-06	0.00185956	27.4591	yes	yes	GCST90274803.tsv.gz.csv
rs4612182	A	G	A	G	-0.0547	-0.0162073	0.5914	0.583174	FALSE	FALSE	FALSE	OS1	0.016676	0.331104	OS1	399054	0.0123	8.7e-06	GCST90274803.tsv.gz	GCST90274803.tsv.gz	14743	2	1	TRUE	NA	NA	0.00133985	14743	2.36705e-06	399054	TRUE	2.88103e-05	0.00144605	21.3471	yes	yes	GCST90274803.tsv.gz.csv
rs56266057	T	G	T	G	0.0796	0.00336386	0.8662	0.875877	FALSE	FALSE	FALSE	OS1	0.0247263	0.891787	OS1	399054	0.018	9.77e-06	GCST90274803.tsv.gz	GCST90274803.tsv.gz	14295	2	1	TRUE	NA	NA	0.00136636	14295	4.63797e-08	399054	TRUE	1.56981e-05	0.00146869	21.0229	yes	yes	GCST90274803.tsv.gz.csv
rs56836641	T	C	T	C	-0.163	0.0546079	0.0477	0.0704789	FALSE	FALSE	FALSE	OS1	0.0319783	0.0877001	OS1	399054	0.0301	6.12e-08	GCST90274803.tsv.gz	GCST90274803.tsv.gz	14743	2	1	TRUE	NA	NA	0.00198542	14743	7.30748e-06	399054	TRUE	5.92282e-07	0.00241378	35.6676	yes	yes	GCST90274803.tsv.gz.csv
rs5744249	A	C	A	C	0.2039	0.0464248	0.7618	0.757355	FALSE	FALSE	FALSE	OS1	0.0190416	0.0147656	OS1	399054	0.0135	1.53e-51	GCST90274803.tsv.gz	GCST90274803.tsv.gz	14742	2	1	TRUE	NA	NA	0.0152405	14742	1.48956e-05	399054	TRUE	1.3487e-46	0.0150885	225.812	yes	yes	GCST90274803.tsv.gz.csv
rs57954386	C	G	C	G	-0.1248	-0.00236916	0.0665	0.0304523	FALSE	TRUE	FALSE	OS1	0.0474418	0.960171	OS1	399054	0.0259	1.45e-06	GCST90274803.tsv.gz	GCST90274803.tsv.gz	12201	2	1	TRUE	NA	NA	0.00189968	12201	6.24938e-09	399054	TRUE	2.17726e-06	0.00193373	23.6352	yes	yes	GCST90274803.tsv.gz.csv
rs60235102	T	C	T	C	0.1154	-0.00489452	0.9237	0.897424	FALSE	FALSE	FALSE	OS1	0.0269321	0.85579	OS1	399054	0.0225	2.91e-07	GCST90274803.tsv.gz	GCST90274803.tsv.gz	14722	2	1	TRUE	NA	NA	0.00178387	14722	8.27657e-08	399054	TRUE	5.70659e-07	0.00187714	27.6835	yes	yes	GCST90274803.tsv.gz.csv
rs62351325	T	C	T	C	0.1557	0.0862347	0.9627	0.979713	FALSE	FALSE	FALSE	OS1	0.0581801	0.138287	OS1	399054	0.0344	6.01e-06	GCST90274803.tsv.gz	GCST90274803.tsv.gz	14744	2	1	TRUE	NA	NA	0.00138772	14744	5.50533e-06	399054	TRUE	3.1289e-05	0.00174103	25.7111	yes	yes	GCST90274803.tsv.gz.csv
rs67424072	T	G	T	G	-0.082	-0.00115508	0.8341	0.803832	FALSE	FALSE	FALSE	OS1	0.0205641	0.955207	OS1	399054	0.0165	6.71e-07	GCST90274803.tsv.gz	GCST90274803.tsv.gz	14296	2	1	TRUE	NA	NA	0.00172487	14296	7.90634e-09	399054	TRUE	1.11037e-06	0.0018609	26.6492	yes	yes	GCST90274803.tsv.gz.csv
rs72766437	T	C	T	C	0.0637	-0.0200009	0.2088	0.232388	FALSE	FALSE	FALSE	OS1	0.0192497	0.298794	OS1	399054	0.0143	8.41e-06	GCST90274803.tsv.gz	GCST90274803.tsv.gz	14734	2	1	TRUE	NA	NA	0.00134512	14734	2.70533e-06	399054	TRUE	2.94913e-05	0.00134068	19.7774	yes	yes	GCST90274803.tsv.gz.csv
rs77994606	A	G	A	G	-0.2314	0.0361447	0.9814	0.977741	FALSE	FALSE	FALSE	OS1	0.055021	0.511228	OS1	399054	0.0472	9.46e-07	GCST90274803.tsv.gz	GCST90274803.tsv.gz	14743	2	1	TRUE	NA	NA	0.00162783	14743	1.08144e-06	399054	TRUE	2.74577e-06	0.00195486	28.873	yes	yes	GCST90274803.tsv.gz.csv
rs7990672	T	G	T	G	-0.0568	-0.0329875	0.69	0.766169	FALSE	FALSE	FALSE	OS1	0.0192906	0.087261	OS1	399054	0.0128	9.1e-06	GCST90274803.tsv.gz	GCST90274803.tsv.gz	14295	2	1	TRUE	NA	NA	0.0013758	14295	7.32782e-06	399054	TRUE	5.32284e-05	0.00138019	19.7543	yes	yes	GCST90274803.tsv.gz.csv
rs1072074	A	G	A	G	-0.0649	-0.0120867	0.5847	0.529255	FALSE	FALSE	FALSE	OS1	0.0166374	0.467548	OS1	399054	0.0141	4.17e-06	GCST90274802.tsv.gz	GCST90274802.tsv.gz	11785	2	1	TRUE	NA	NA	0.0017948	11785	1.32256e-06	399054	TRUE	1.02525e-05	0.00204557	24.1524	yes	yes	GCST90274802.tsv.gz.csv
rs10870773	A	G	A	G	-0.0816	-0.0112057	0.8025	0.742086	FALSE	FALSE	FALSE	OS1	0.0185935	0.546729	OS1	399054	0.0171	1.82e-06	GCST90274802.tsv.gz	GCST90274802.tsv.gz	11345	2	1	TRUE	NA	NA	0.0020035	11345	9.10177e-07	399054	TRUE	4.15335e-06	0.00211068	23.9921	yes	yes	GCST90274802.tsv.gz.csv
rs113334480	T	C	T	C	-0.0962	0.0255459	0.8992	0.918	FALSE	FALSE	FALSE	OS1	0.0295322	0.387028	OS1	399054	0.0217	9.29e-06	GCST90274802.tsv.gz	GCST90274802.tsv.gz	11788	2	1	TRUE	NA	NA	0.00166472	11788	1.87508e-06	399054	TRUE	2.42974e-05	0.00167763	19.8058	yes	yes	GCST90274802.tsv.gz.csv
rs113702571	T	C	T	C	-0.2558	0.0314999	0.9848	0.987058	FALSE	FALSE	FALSE	OS1	0.0734986	0.66823	OS1	399054	0.0564	5.75e-06	GCST90274802.tsv.gz	GCST90274802.tsv.gz	11786	2	1	TRUE	NA	NA	0.00174258	11786	4.60289e-07	399054	TRUE	1.10326e-05	0.00195895	23.1295	yes	yes	GCST90274802.tsv.gz.csv
rs114882743	A	T	A	T	-0.3259	0.0763091	0.9804	0.994228	FALSE	TRUE	FALSE	OS1	0.107831	0.479151	OS1	399054	0.0548	2.73e-09	GCST90274802.tsv.gz	GCST90274802.tsv.gz	11345	2	1	TRUE	NA	NA	0.00310833	11345	1.25498e-06	399054	TRUE	9.28065e-09	0.00408186	46.4903	yes	yes	GCST90274802.tsv.gz.csv
rs11931996	T	C	T	C	-0.1219	-0.0417545	0.9068	0.945658	FALSE	FALSE	FALSE	OS1	0.0363379	0.25053	OS1	399054	0.0262	3.28e-06	GCST90274802.tsv.gz	GCST90274802.tsv.gz	11345	2	1	TRUE	NA	NA	0.0019048	11345	3.30869e-06	399054	TRUE	1.10648e-05	0.00251168	28.5618	yes	yes	GCST90274802.tsv.gz.csv
rs12092228	T	G	T	G	0.1508	-0.019951	0.0512	0.057609	FALSE	FALSE	FALSE	OS1	0.0352756	0.571683	OS1	399054	0.0327	4e-06	GCST90274802.tsv.gz	GCST90274802.tsv.gz	9892	2	1	TRUE	NA	NA	0.00214574	9892	8.01587e-07	399054	TRUE	7.9804e-06	0.00220942	21.8995	yes	yes	GCST90274802.tsv.gz.csv
rs12863903	T	C	T	C	-0.0857	0.00135071	0.1597	0.173976	FALSE	FALSE	FALSE	OS1	0.021456	0.949804	OS1	399054	0.018	1.93e-06	GCST90274802.tsv.gz	GCST90274802.tsv.gz	11345	2	1	TRUE	NA	NA	0.00199444	11345	9.9311e-09	399054	TRUE	2.83225e-06	0.0019712	22.4035	yes	yes	GCST90274802.tsv.gz.csv
rs12895022	T	C	T	C	0.1091	-0.00573964	0.0906	0.0935411	FALSE	FALSE	FALSE	OS1	0.0281929	0.838678	OS1	399054	0.0236	3.78e-06	GCST90274802.tsv.gz	GCST90274802.tsv.gz	11774	2	1	TRUE	NA	NA	0.00181212	11774	1.03863e-07	399054	TRUE	6.17987e-06	0.00196138	23.1348	yes	yes	GCST90274802.tsv.gz.csv
rs139152046	T	G	T	G	-0.2421	-0.0300215	0.0211	0.00491325	FALSE	FALSE	FALSE	OS1	0.118811	0.800514	OS1	399054	0.0536	6.28e-06	GCST90274802.tsv.gz	GCST90274802.tsv.gz	9422	2	1	TRUE	NA	NA	0.00216107	9422	1.60001e-07	399054	TRUE	9.68034e-06	0.00242125	22.8636	yes	yes	GCST90274802.tsv.gz.csv
rs139637682	T	C	T	C	-0.3301	-0.088823	0.9817	0.997247	FALSE	FALSE	FALSE	OS1	0.156254	0.569727	OS1	399054	0.0737	7.5e-06	GCST90274802.tsv.gz	GCST90274802.tsv.gz	8488	2	1	TRUE	NA	NA	0.00235845	8488	8.09765e-07	399054	TRUE	1.37342e-05	0.00391517	33.3547	yes	yes	GCST90274802.tsv.gz.csv
rs17700884	T	G	T	G	-0.105	0.0285742	0.3783	0.502754	FALSE	FALSE	FALSE	OS1	0.0163098	0.0797811	OS1	399054	0.0136	1.16e-14	GCST90274802.tsv.gz	GCST90274802.tsv.gz	11775	2	1	TRUE	NA	NA	0.00503756	11775	7.69162e-06	399054	TRUE	2.75472e-13	0.00518592	61.3721	yes	yes	GCST90274802.tsv.gz.csv
rs1920106	T	C	T	C	0.0633	-0.00155315	0.3948	0.412875	FALSE	FALSE	FALSE	OS1	0.0165453	0.925211	OS1	399054	0.0132	1.62e-06	GCST90274802.tsv.gz	GCST90274802.tsv.gz	11792	2	1	TRUE	NA	NA	0.0019467	11792	2.20825e-08	399054	TRUE	2.49529e-06	0.00191476	22.6183	yes	yes	GCST90274802.tsv.gz.csv
rs2408771	T	G	T	G	0.0625	0.00182328	0.4358	0.413541	FALSE	FALSE	FALSE	OS1	0.016779	0.913469	OS1	399054	0.0138	5.93e-06	GCST90274802.tsv.gz	GCST90274802.tsv.gz	11345	2	1	TRUE	NA	NA	0.00180505	11345	2.959e-08	399054	TRUE	8.73388e-06	0.00192092	21.831	yes	yes	GCST90274802.tsv.gz.csv
rs2770113	A	G	A	G	0.0604	0.00515837	0.4998	0.414718	FALSE	FALSE	FALSE	OS1	0.0166232	0.756324	OS1	399054	0.0135	7.67e-06	GCST90274802.tsv.gz	GCST90274802.tsv.gz	11345	2	1	TRUE	NA	NA	0.00176162	11345	2.41305e-07	399054	TRUE	1.30815e-05	0.00182408	20.7283	yes	yes	GCST90274802.tsv.gz.csv
rs2814092	C	G	C	G	0.0624	0.00595086	0.6437	0.639914	FALSE	TRUE	FALSE	OS1	0.0169909	0.726159	OS1	399054	0.0135	3.8e-06	GCST90274802.tsv.gz	GCST90274802.tsv.gz	11792	2	1	TRUE	NA	NA	0.00180885	11792	3.07395e-07	399054	TRUE	6.97251e-06	0.00178607	21.0954	yes	yes	GCST90274802.tsv.gz.csv
rs28552890	A	T	A	T	-0.096	-0.0186735	0.8859	0.946289	FALSE	TRUE	FALSE	OS1	0.0363515	0.607466	OS1	399054	0.0215	8e-06	GCST90274802.tsv.gz	GCST90274802.tsv.gz	11345	2	1	TRUE	NA	NA	0.00175459	11345	6.61267e-07	399054	TRUE	1.58809e-05	0.00186313	21.1729	yes	yes	GCST90274802.tsv.gz.csv
rs39779	C	G	C	G	0.1077	-0.00713394	0.1032	0.130729	FALSE	TRUE	FALSE	OS1	0.0242016	0.768168	OS1	399054	0.0227	2.09e-06	GCST90274802.tsv.gz	GCST90274802.tsv.gz	11345	2	1	TRUE	NA	NA	0.00198057	11345	2.17741e-07	399054	TRUE	3.6972e-06	0.00214702	24.4061	yes	yes	GCST90274802.tsv.gz.csv
rs541607428	A	G	A	G	0.3402	0.186021	0.0121	0.00701574	FALSE	FALSE	FALSE	OS1	0.09849	0.0589278	OS1	399054	0.0755	6.61e-06	GCST90274802.tsv.gz	GCST90274802.tsv.gz	7902	2	1	TRUE	NA	NA	0.0025635	7902	8.93936e-06	399054	TRUE	2.7085e-05	0.00276692	21.9193	yes	yes	GCST90274802.tsv.gz.csv
rs554604740	A	G	A	G	0.1926	0.0213944	0.0286	0.0174745	FALSE	FALSE	FALSE	OS1	0.0621622	0.730718	OS1	399054	0.0401	1.56e-06	GCST90274802.tsv.gz	GCST90274802.tsv.gz	11149	2	1	TRUE	NA	NA	0.00206523	11149	2.96837e-07	399054	TRUE	2.88684e-06	0.00206114	23.0229	yes	yes	GCST90274802.tsv.gz.csv
rs59356989	A	G	A	G	-0.0882	0.00301262	0.8432	0.832433	FALSE	FALSE	FALSE	OS1	0.0218109	0.890142	OS1	399054	0.0177	6.26e-07	GCST90274802.tsv.gz	GCST90274802.tsv.gz	11790	2	1	TRUE	NA	NA	0.00210202	11790	4.78093e-08	399054	TRUE	1.03051e-06	0.00205705	24.2984	yes	yes	GCST90274802.tsv.gz.csv
rs6874610	T	G	T	G	-0.0649	0.0270549	0.2795	0.346592	FALSE	FALSE	FALSE	OS1	0.0171098	0.113821	OS1	399054	0.0144	6.58e-06	GCST90274802.tsv.gz	GCST90274802.tsv.gz	11783	2	1	TRUE	NA	NA	0.00172121	11783	6.2657e-06	399054	TRUE	3.01093e-05	0.00169643	20.0196	yes	yes	GCST90274802.tsv.gz.csv
rs72815428	T	C	T	C	-0.1673	0.0939209	0.0423	0.0133197	FALSE	FALSE	FALSE	OS1	0.072403	0.194564	OS1	399054	0.0366	4.85e-06	GCST90274802.tsv.gz	GCST90274802.tsv.gz	11775	2	1	TRUE	NA	NA	0.00177163	11775	4.21677e-06	399054	TRUE	1.83593e-05	0.00226773	26.7587	yes	yes	GCST90274802.tsv.gz.csv
rs73181003	A	G	A	G	-0.1122	0.00366224	0.093	0.115326	FALSE	FALSE	FALSE	OS1	0.0255034	0.885818	OS1	399054	0.0246	5.09e-06	GCST90274802.tsv.gz	GCST90274802.tsv.gz	11345	2	1	TRUE	NA	NA	0.00183059	11345	5.16735e-08	399054	TRUE	7.74681e-06	0.00212376	24.1411	yes	yes	GCST90274802.tsv.gz.csv
rs7324443	C	G	C	G	0.0637	0.0301254	0.3575	0.399296	FALSE	TRUE	FALSE	OS1	0.0167587	0.072242	OS1	399054	0.014	5.36e-06	GCST90274802.tsv.gz	GCST90274802.tsv.gz	11345	2	1	TRUE	NA	NA	0.00182181	11345	8.09752e-06	399054	TRUE	2.83556e-05	0.00186405	21.1834	yes	yes	GCST90274802.tsv.gz.csv
rs75246422	T	C	T	C	-0.0951	0.00161524	0.1233	0.13586	FALSE	FALSE	FALSE	OS1	0.0238226	0.945943	OS1	399054	0.0201	2.23e-06	GCST90274802.tsv.gz	GCST90274802.tsv.gz	11793	2	1	TRUE	NA	NA	0.00189494	11793	1.15204e-08	399054	TRUE	3.32252e-06	0.00195526	23.0997	yes	yes	GCST90274802.tsv.gz.csv
rs75360344	A	G	A	G	-0.1414	-0.0174649	0.0498	0.029589	FALSE	FALSE	FALSE	OS1	0.0482954	0.717631	OS1	399054	0.031	5.08e-06	GCST90274802.tsv.gz	GCST90274802.tsv.gz	11774	2	1	TRUE	NA	NA	0.00176424	11774	3.27711e-07	399054	TRUE	9.30417e-06	0.00189223	22.3175	yes	yes	GCST90274802.tsv.gz.csv
rs7559734	T	C	T	C	-0.0915	-0.0234498	0.8803	0.879947	FALSE	FALSE	FALSE	OS1	0.0250392	0.349003	OS1	399054	0.0206	8.92e-06	GCST90274802.tsv.gz	GCST90274802.tsv.gz	11345	2	1	TRUE	NA	NA	0.0017363	11345	2.1979e-06	399054	TRUE	2.413e-05	0.0017644	20.049	yes	yes	GCST90274802.tsv.gz.csv
rs77223587	T	G	T	G	-0.3175	-0.0599089	0.9893	0.985749	FALSE	FALSE	FALSE	OS1	0.0664924	0.367594	OS1	399054	0.0705	6.68e-06	GCST90274802.tsv.gz	GCST90274802.tsv.gz	10324	2	1	TRUE	NA	NA	0.00196107	10324	2.03427e-06	399054	TRUE	1.69507e-05	0.00213417	22.076	yes	yes	GCST90274802.tsv.gz.csv
rs77654242	T	G	T	G	-0.2174	0.0326125	0.9707	0.97297	FALSE	FALSE	FALSE	OS1	0.0506876	0.519964	OS1	399054	0.0469	3.56e-06	GCST90274802.tsv.gz	GCST90274802.tsv.gz	10294	2	1	TRUE	NA	NA	0.00208338	10294	1.03737e-06	399054	TRUE	7.71562e-06	0.00268845	27.7441	yes	yes	GCST90274802.tsv.gz.csv
rs78289993	A	G	A	G	0.1577	-0.0345226	0.961	0.983662	FALSE	FALSE	FALSE	OS1	0.0653332	0.597217	OS1	399054	0.0351	7.03e-06	GCST90274802.tsv.gz	GCST90274802.tsv.gz	11785	2	1	TRUE	NA	NA	0.00171021	11785	6.99696e-07	399054	TRUE	1.44408e-05	0.00186415	22.0063	yes	yes	GCST90274802.tsv.gz.csv
rs79340054	T	C	T	C	0.138	-0.0352273	0.9508	0.921815	FALSE	FALSE	FALSE	OS1	0.0305131	0.248295	OS1	399054	0.0309	7.97e-06	GCST90274802.tsv.gz	GCST90274802.tsv.gz	11780	2	1	TRUE	NA	NA	0.00169058	11780	3.34007e-06	399054	TRUE	2.61494e-05	0.00178173	21.0227	yes	yes	GCST90274802.tsv.gz.csv
rs79599491	T	C	T	C	-0.1905	-0.166876	0.9711	0.995229	FALSE	FALSE	FALSE	OS1	0.1214	0.169259	OS1	399054	0.0419	5.45e-06	GCST90274802.tsv.gz	GCST90274802.tsv.gz	11306	2	1	TRUE	NA	NA	0.00182531	11306	4.73499e-06	399054	TRUE	2.10185e-05	0.00203696	23.0728	yes	yes	GCST90274802.tsv.gz.csv
rs8015296	C	G	C	G	-0.1162	-0.0169168	0.0991	0.0810503	FALSE	TRUE	FALSE	OS1	0.029978	0.572545	OS1	399054	0.0253	4.37e-06	GCST90274802.tsv.gz	GCST90274802.tsv.gz	9461	2	1	TRUE	NA	NA	0.00222515	9461	7.97997e-07	399054	TRUE	8.52266e-06	0.00241097	22.8605	yes	yes	GCST90274802.tsv.gz.csv
rs12599620	T	C	T	C	-0.0726	0.0135882	0.7391	0.690129	FALSE	FALSE	FALSE	OS1	0.0175717	0.439344	OS1	399054	0.0153	2.08e-06	GCST90274801.tsv.gz	GCST90274801.tsv.gz	11336	2	1	TRUE	NA	NA	0.00198265	11336	1.49853e-06	399054	TRUE	5.39375e-06	0.00203273	23.0859	yes	yes	GCST90274801.tsv.gz.csv
rs145734140	A	G	A	G	-0.3662	0.267102	0.985	0.999593	FALSE	FALSE	FALSE	OS1	0.421503	0.526283	OS1	399054	0.0815	7.01e-06	GCST90274801.tsv.gz	GCST90274801.tsv.gz	8187	2	1	TRUE	NA	NA	0.00246055	8187	1.00629e-06	399054	TRUE	1.32496e-05	0.00396273	32.564	yes	yes	GCST90274801.tsv.gz.csv
rs1462017	C	G	C	G	-0.0893	-0.0392856	0.1776	0.13765	FALSE	TRUE	FALSE	OS1	0.0235855	0.0957789	OS1	399054	0.017	1.5e-07	GCST90274801.tsv.gz	GCST90274801.tsv.gz	11774	2	1	TRUE	NA	NA	0.0023385	11774	6.95255e-06	399054	TRUE	9.93342e-07	0.00232948	27.4867	yes	yes	GCST90274801.tsv.gz.csv
rs146575213	A	T	A	T	-0.4006	0.0148569	0.0103	0.0209641	FALSE	TRUE	FALSE	OS1	0.0584866	0.799479	OS1	399054	0.0904	9.36e-06	GCST90274801.tsv.gz	GCST90274801.tsv.gz	8776	2	1	TRUE	NA	NA	0.00223314	8776	1.61702e-07	399054	TRUE	1.39687e-05	0.00327184	28.8014	yes	yes	GCST90274801.tsv.gz.csv
rs17448036	A	G	A	G	-0.0585	0.00884892	0.5609	0.507038	FALSE	FALSE	FALSE	OS1	0.01632	0.587672	OS1	399054	0.0128	4.87e-06	GCST90274801.tsv.gz	GCST90274801.tsv.gz	11783	2	1	TRUE	NA	NA	0.00176987	11783	7.36733e-07	399054	TRUE	1.02905e-05	0.00168574	19.8932	yes	yes	GCST90274801.tsv.gz.csv
rs2429911	T	C	T	C	0.2309	0.0977747	0.0251	0.010537	FALSE	FALSE	FALSE	OS1	0.081056	0.227717	OS1	399054	0.0486	2.02e-06	GCST90274801.tsv.gz	GCST90274801.tsv.gz	11294	2	1	TRUE	NA	NA	0.00199497	11294	3.64629e-06	399054	TRUE	7.34812e-06	0.00260923	29.5405	yes	yes	GCST90274801.tsv.gz.csv
rs2731803	T	C	T	C	-0.0713	0.0403946	0.3974	0.302256	FALSE	FALSE	FALSE	OS1	0.0179495	0.0244202	OS1	399054	0.0161	9.49e-06	GCST90274801.tsv.gz	GCST90274801.tsv.gz	11782	2	1	TRUE	NA	NA	0.00166211	11782	1.26913e-05	399054	TRUE	6.82893e-05	0.00243482	28.7521	yes	yes	GCST90274801.tsv.gz.csv
rs28852438	A	G	A	G	-0.068	0.000329463	0.2897	0.338553	FALSE	FALSE	FALSE	OS1	0.0173359	0.984837	OS1	399054	0.0148	4.34e-06	GCST90274801.tsv.gz	GCST90274801.tsv.gz	11336	2	1	TRUE	NA	NA	0.0018591	11336	9.05088e-10	399054	TRUE	6.0126e-06	0.001903	21.6097	yes	yes	GCST90274801.tsv.gz.csv
rs33998516	A	C	A	C	-0.0802	-0.00543065	0.7781	0.706072	FALSE	FALSE	FALSE	OS1	0.0179179	0.761825	OS1	399054	0.0164	1.01e-06	GCST90274801.tsv.gz	GCST90274801.tsv.gz	11336	2	1	TRUE	NA	NA	0.00210553	11336	2.30197e-07	399054	TRUE	1.84249e-06	0.00222112	25.2302	yes	yes	GCST90274801.tsv.gz.csv
rs34557923	T	G	T	G	0.2446	0.0834607	0.9819	0.987119	FALSE	FALSE	FALSE	OS1	0.0728154	0.251714	OS1	399054	0.0517	2.23e-06	GCST90274801.tsv.gz	GCST90274801.tsv.gz	10913	2	1	TRUE	NA	NA	0.00204728	10913	3.2922e-06	399054	TRUE	7.50029e-06	0.00212661	23.2529	yes	yes	GCST90274801.tsv.gz.csv
rs3895928	T	C	T	C	-0.1893	-0.0044134	0.9682	0.950854	FALSE	FALSE	FALSE	OS1	0.0376974	0.906801	OS1	399054	0.0418	5.93e-06	GCST90274801.tsv.gz	GCST90274801.tsv.gz	11783	2	1	TRUE	NA	NA	0.00173785	11783	3.43474e-08	399054	TRUE	8.91262e-06	0.0022066	26.0534	yes	yes	GCST90274801.tsv.gz.csv
rs4877075	A	G	A	G	0.0908	0.0233196	0.1411	0.166741	FALSE	FALSE	FALSE	OS1	0.0218732	0.286366	OS1	399054	0.0192	2.25e-06	GCST90274801.tsv.gz	GCST90274801.tsv.gz	11336	2	1	TRUE	NA	NA	0.00196938	11336	2.84831e-06	399054	TRUE	7.30837e-06	0.00199835	22.6946	yes	yes	GCST90274801.tsv.gz.csv
rs4985487	T	G	T	G	-0.0615	0.00984628	0.6045	0.532677	FALSE	FALSE	FALSE	OS1	0.0162729	0.545131	OS1	399054	0.0138	8.33e-06	GCST90274801.tsv.gz	GCST90274801.tsv.gz	11336	2	1	TRUE	NA	NA	0.00174924	11336	9.17455e-07	399054	TRUE	1.76649e-05	0.00180852	20.5349	yes	yes	GCST90274801.tsv.gz.csv
rs56702825	A	G	A	G	0.1383	0.0295925	0.9451	0.929804	FALSE	FALSE	FALSE	OS1	0.0319499	0.354334	OS1	399054	0.0303	5.01e-06	GCST90274801.tsv.gz	GCST90274801.tsv.gz	11766	2	1	TRUE	NA	NA	0.00176781	11766	2.14978e-06	399054	TRUE	1.42295e-05	0.00198484	23.396	yes	yes	GCST90274801.tsv.gz.csv
rs57876893	T	G	T	G	0.1915	0.036861	0.0279	0.0359937	FALSE	FALSE	FALSE	OS1	0.0436779	0.39871	OS1	399054	0.043	8.45e-06	GCST90274801.tsv.gz	GCST90274801.tsv.gz	11776	2	1	TRUE	NA	NA	0.00168169	11776	1.78476e-06	399054	TRUE	2.1866e-05	0.00198922	23.4678	yes	yes	GCST90274801.tsv.gz.csv
rs75788494	T	C	T	C	-0.2432	0.190349	0.021	0.0136005	FALSE	FALSE	FALSE	OS1	0.0680725	0.00516964	OS1	399054	0.0525	3.61e-06	GCST90274801.tsv.gz	GCST90274801.tsv.gz	10574	2	1	TRUE	NA	NA	0.00202568	10574	1.95939e-05	399054	TRUE	3.76819e-05	0.00243198	25.7735	yes	yes	GCST90274801.tsv.gz.csv
rs77529534	T	C	T	C	-0.1279	0.0108283	0.9323	0.880803	FALSE	FALSE	FALSE	OS1	0.0252879	0.668504	OS1	399054	0.0272	2.57e-06	GCST90274801.tsv.gz	GCST90274801.tsv.gz	11775	2	1	TRUE	NA	NA	0.00187457	11775	4.59479e-07	399054	TRUE	5.11011e-06	0.00206498	24.3613	yes	yes	GCST90274801.tsv.gz.csv
rs77595989	T	G	T	G	0.1696	0.0482558	0.9648	0.945606	FALSE	FALSE	FALSE	OS1	0.0360142	0.180274	OS1	399054	0.0371	4.84e-06	GCST90274801.tsv.gz	GCST90274801.tsv.gz	11767	2	1	TRUE	NA	NA	0.00177313	11767	4.49904e-06	399054	TRUE	1.89229e-05	0.00195372	23.0305	yes	yes	GCST90274801.tsv.gz.csv
rs79982350	C	G	C	G	-0.1467	0.0165107	0.0555	0.0539788	FALSE	TRUE	FALSE	OS1	0.0357975	0.644637	OS1	399054	0.0295	6.6e-07	GCST90274801.tsv.gz	GCST90274801.tsv.gz	11336	2	1	TRUE	NA	NA	0.00217714	11336	5.33084e-07	399054	TRUE	1.39938e-06	0.00225624	25.63	yes	yes	GCST90274801.tsv.gz.csv
rs1004308	T	C	T	C	0.0727	-0.0230762	0.1931	0.149293	FALSE	FALSE	FALSE	OS1	0.0228994	0.31359	OS1	399054	0.0162	7.2e-06	GCST90274800.tsv.gz	GCST90274800.tsv.gz	11783	2	1	TRUE	NA	NA	0.00170653	11783	2.54478e-06	399054	TRUE	2.13045e-05	0.00164703	19.4356	yes	yes	GCST90274800.tsv.gz.csv
rs117428573	A	C	A	C	-0.3132	0.0107439	0.0119	0.0144228	FALSE	FALSE	FALSE	OS1	0.0692455	0.876698	OS1	399054	0.0684	4.67e-06	GCST90274800.tsv.gz	GCST90274800.tsv.gz	10857	2	1	TRUE	NA	NA	0.00192781	10857	6.03269e-08	399054	TRUE	7.08869e-06	0.00230686	25.0989	yes	yes	GCST90274800.tsv.gz.csv
rs117484888	A	G	A	G	0.3794	0.027479	0.0158	0.00210494	FALSE	FALSE	FALSE	OS1	0.186972	0.883157	OS1	399054	0.0799	2.05e-06	GCST90274800.tsv.gz	GCST90274800.tsv.gz	7423	2	1	TRUE	NA	NA	0.00302915	7423	5.41277e-08	399054	TRUE	2.83615e-06	0.00447677	33.3715	yes	yes	GCST90274800.tsv.gz.csv
rs12570881	A	T	A	T	-0.0867	-0.0403156	0.8028	0.819675	FALSE	TRUE	FALSE	OS1	0.0213632	0.0591398	OS1	399054	0.0174	6.27e-07	GCST90274800.tsv.gz	GCST90274800.tsv.gz	11344	2	1	TRUE	NA	NA	0.00218424	11344	8.92443e-06	399054	TRUE	4.27164e-06	0.00238003	27.0587	yes	yes	GCST90274800.tsv.gz.csv
rs140982443	T	C	T	C	0.1794	0.00224555	0.963	0.9539	FALSE	FALSE	FALSE	OS1	0.0391058	0.954209	OS1	399054	0.0395	5.58e-06	GCST90274800.tsv.gz	GCST90274800.tsv.gz	9906	2	1	TRUE	NA	NA	0.00207844	9906	8.26292e-09	399054	TRUE	7.61519e-06	0.00229352	22.7673	yes	yes	GCST90274800.tsv.gz.csv
rs142180961	T	C	T	C	0.2488	0.0355942	0.0166	0.0254786	FALSE	FALSE	FALSE	OS1	0.0518538	0.49244	OS1	399054	0.0553	6.82e-06	GCST90274800.tsv.gz	GCST90274800.tsv.gz	10724	2	1	TRUE	NA	NA	0.00188432	10724	1.18078e-06	399054	TRUE	1.51006e-05	0.00202101	21.7132	yes	yes	GCST90274800.tsv.gz.csv
rs145793996	A	G	A	G	-0.2278	-0.0544843	0.9801	0.96838	FALSE	FALSE	FALSE	OS1	0.0462755	0.23904	OS1	399054	0.0492	3.66e-06	GCST90274800.tsv.gz	GCST90274800.tsv.gz	11779	2	1	TRUE	NA	NA	0.00181699	11779	3.47384e-06	399054	TRUE	1.28687e-05	0.00202423	23.8878	yes	yes	GCST90274800.tsv.gz.csv
rs17129907	A	G	A	G	-0.1381	-0.00488173	0.9503	0.977131	FALSE	FALSE	FALSE	OS1	0.0561929	0.930771	OS1	399054	0.0303	5.17e-06	GCST90274800.tsv.gz	GCST90274800.tsv.gz	11790	2	1	TRUE	NA	NA	0.00175913	11790	1.89128e-08	399054	TRUE	7.61703e-06	0.0018015	21.2744	yes	yes	GCST90274800.tsv.gz.csv
rs17635883	A	G	A	G	0.0937	-0.0478812	0.122	0.202695	FALSE	FALSE	FALSE	OS1	0.020326	0.0184901	OS1	399054	0.0211	8.96e-06	GCST90274800.tsv.gz	GCST90274800.tsv.gz	11344	2	1	TRUE	NA	NA	0.00173568	11344	1.39056e-05	399054	TRUE	6.72212e-05	0.00188089	21.3733	yes	yes	GCST90274800.tsv.gz.csv
rs192538756	A	T	A	T	0.1159	0.000495406	0.8743	0.857207	FALSE	TRUE	FALSE	OS1	0.0237903	0.983386	OS1	399054	0.0241	1.52e-06	GCST90274800.tsv.gz	GCST90274800.tsv.gz	9461	2	1	TRUE	NA	NA	0.00243909	9461	1.08666e-09	399054	TRUE	2.05665e-06	0.00295252	28.0106	yes	yes	GCST90274800.tsv.gz.csv
rs2228059	T	G	T	G	0.3692	-0.00654801	0.5146	0.534994	FALSE	FALSE	FALSE	OS1	0.016397	0.689641	OS1	399054	0.0127	8.39e-186	GCST90274800.tsv.gz	GCST90274800.tsv.gz	11344	2	1	TRUE	NA	NA	0.069345	11344	3.99632e-07	399054	TRUE	1.26487e-175	0.0680962	828.784	yes	yes	GCST90274800.tsv.gz.csv
rs2836464	A	G	A	G	0.0796	-0.0139043	0.8384	0.858112	FALSE	FALSE	FALSE	OS1	0.0233868	0.552154	OS1	399054	0.0169	2.48e-06	GCST90274800.tsv.gz	GCST90274800.tsv.gz	11791	2	1	TRUE	NA	NA	0.00187828	11791	8.85782e-07	399054	TRUE	5.63512e-06	0.00171691	20.2755	yes	yes	GCST90274800.tsv.gz.csv
rs4459616	T	C	T	C	0.14	-0.0358677	0.0658	0.0508735	FALSE	FALSE	FALSE	OS1	0.0369771	0.332047	OS1	399054	0.0294	1.92e-06	GCST90274800.tsv.gz	GCST90274800.tsv.gz	9899	2	1	TRUE	NA	NA	0.00228594	9899	2.35782e-06	399054	TRUE	5.33885e-06	0.00240964	23.9058	yes	yes	GCST90274800.tsv.gz.csv
rs4772056	C	G	C	G	0.0894	-0.0140597	0.8608	0.870981	FALSE	TRUE	FALSE	OS1	0.0244121	0.564661	OS1	399054	0.0197	5.68e-06	GCST90274800.tsv.gz	GCST90274800.tsv.gz	11344	2	1	TRUE	NA	NA	0.00181245	11344	8.31212e-07	399054	TRUE	1.19973e-05	0.00191534	21.7655	yes	yes	GCST90274800.tsv.gz.csv
rs62144964	A	G	A	G	0.0852	-0.0269379	0.1223	0.10822	FALSE	FALSE	FALSE	OS1	0.0262666	0.305101	OS1	399054	0.019	7.32e-06	GCST90274800.tsv.gz	GCST90274800.tsv.gz	11782	2	1	TRUE	NA	NA	0.00170406	11782	2.63566e-06	399054	TRUE	2.19216e-05	0.00155841	18.3867	yes	yes	GCST90274800.tsv.gz.csv
rs6751509	T	C	T	C	0.0577	-0.0199811	0.3704	0.397693	FALSE	FALSE	FALSE	OS1	0.0166659	0.230559	OS1	399054	0.0128	6.55e-06	GCST90274800.tsv.gz	GCST90274800.tsv.gz	11782	2	1	TRUE	NA	NA	0.00172202	11782	3.60205e-06	399054	TRUE	2.25271e-05	0.00155281	18.3205	yes	yes	GCST90274800.tsv.gz.csv
rs679874	A	G	A	G	0.0629	0.0097957	0.7114	0.654209	FALSE	FALSE	FALSE	OS1	0.0171722	0.568379	OS1	399054	0.0139	6.03e-06	GCST90274800.tsv.gz	GCST90274800.tsv.gz	11779	2	1	TRUE	NA	NA	0.00173573	11779	8.15435e-07	399054	TRUE	1.29e-05	0.00162458	19.1638	yes	yes	GCST90274800.tsv.gz.csv
rs6845172	C	G	C	G	0.0778	-0.0153628	0.8203	0.784384	FALSE	TRUE	FALSE	OS1	0.0198162	0.438182	OS1	399054	0.0162	1.57e-06	GCST90274800.tsv.gz	GCST90274800.tsv.gz	11772	2	1	TRUE	NA	NA	0.0019557	11772	1.50616e-06	399054	TRUE	4.22052e-06	0.00178447	21.0408	yes	yes	GCST90274800.tsv.gz.csv
rs7137828	T	C	T	C	-0.0748	-0.0551362	0.5243	0.586355	FALSE	FALSE	FALSE	OS1	0.0164839	0.000823247	OS1	399054	0.0133	1.87e-08	GCST90274800.tsv.gz	GCST90274800.tsv.gz	11344	2	1	TRUE	NA	NA	0.002781	11344	2.80357e-05	399054	TRUE	6.13384e-07	0.00279091	31.7431	yes	yes	GCST90274800.tsv.gz.csv
rs7898286	T	G	T	G	-0.1967	0.00175876	0.3975	0.320817	FALSE	FALSE	FALSE	OS1	0.0176113	0.920451	OS1	399054	0.0135	4.34e-48	GCST90274800.tsv.gz	GCST90274800.tsv.gz	11344	2	1	TRUE	NA	NA	0.0183737	11344	2.4992e-08	399054	TRUE	2.00857e-46	0.0185325	214.164	yes	yes	GCST90274800.tsv.gz.csv
rs79638163	T	G	T	G	0.176	-0.0147388	0.9701	0.987304	FALSE	FALSE	FALSE	OS1	0.0727643	0.839482	OS1	399054	0.0398	9.77e-06	GCST90274800.tsv.gz	GCST90274800.tsv.gz	11792	2	1	TRUE	NA	NA	0.00165587	11792	1.02815e-07	399054	TRUE	1.5427e-05	0.00179698	21.2245	yes	yes	GCST90274800.tsv.gz.csv
rs9270551	A	G	A	G	0.0749	0.00660748	0.7077	0.666751	FALSE	FALSE	FALSE	OS1	0.0172492	0.701675	OS1	399054	0.0153	9.81e-07	GCST90274800.tsv.gz	GCST90274800.tsv.gz	11344	2	1	TRUE	NA	NA	0.0021085	11344	3.67709e-07	399054	TRUE	1.9195e-06	0.00232098	26.3858	yes	yes	GCST90274800.tsv.gz.csv
rs10446322	A	G	A	G	0.064	-0.023585	0.3961	0.310105	FALSE	FALSE	FALSE	OS1	0.0176443	0.181323	OS1	399054	0.0132	1.24e-06	GCST90274799.tsv.gz	GCST90274799.tsv.gz	11777	2	1	TRUE	NA	NA	0.00199244	11777	4.47746e-06	399054	TRUE	5.35385e-06	0.00195957	23.1192	yes	yes	GCST90274799.tsv.gz.csv
rs10752781	T	G	T	G	0.0595	0.0212364	0.4904	0.417163	FALSE	FALSE	FALSE	OS1	0.0165062	0.198244	OS1	399054	0.0134	8.98e-06	GCST90274799.tsv.gz	GCST90274799.tsv.gz	11344	2	1	TRUE	NA	NA	0.00173532	11344	4.14798e-06	399054	TRUE	3.13845e-05	0.00176947	20.1049	yes	yes	GCST90274799.tsv.gz.csv
rs10917637	A	G	A	G	0.0692	-0.0189982	0.3447	0.321856	FALSE	FALSE	FALSE	OS1	0.0174127	0.275249	OS1	399054	0.0136	3.61e-07	GCST90274799.tsv.gz	GCST90274799.tsv.gz	11772	2	1	TRUE	NA	NA	0.00219484	11772	2.98306e-06	399054	TRUE	1.37838e-06	0.00216333	25.5176	yes	yes	GCST90274799.tsv.gz.csv
rs11251952	A	G	A	G	-0.1845	-0.0631924	0.0751	0.0718385	FALSE	FALSE	FALSE	OS1	0.0315553	0.045221	OS1	399054	0.0397	3.36e-06	GCST90274799.tsv.gz	GCST90274799.tsv.gz	11344	2	1	TRUE	NA	NA	0.00190062	11344	1.00497e-05	399054	TRUE	2.15559e-05	0.00472887	53.8897	yes	yes	GCST90274799.tsv.gz.csv
rs11757926	C	G	C	G	0.1458	0.029832	0.9259	0.913031	FALSE	TRUE	FALSE	OS1	0.029092	0.305157	OS1	399054	0.0327	8.25e-06	GCST90274799.tsv.gz	GCST90274799.tsv.gz	7943	2	1	TRUE	NA	NA	0.00249723	7943	2.63504e-06	399054	TRUE	1.95768e-05	0.00291694	23.2312	yes	yes	GCST90274799.tsv.gz.csv
rs13021250	C	G	C	G	0.1112	0.017418	0.9154	0.860307	FALSE	TRUE	FALSE	OS1	0.0234648	0.457904	OS1	399054	0.0248	7.33e-06	GCST90274799.tsv.gz	GCST90274799.tsv.gz	10915	2	1	TRUE	NA	NA	0.00183892	10915	1.38081e-06	399054	TRUE	1.69929e-05	0.00191523	20.941	yes	yes	GCST90274799.tsv.gz.csv
rs13119159	A	G	A	G	0.0739	-0.00364271	0.4958	0.479604	FALSE	FALSE	FALSE	OS1	0.0163314	0.823498	OS1	399054	0.0132	2.16e-08	GCST90274799.tsv.gz	GCST90274799.tsv.gz	11344	2	1	TRUE	NA	NA	0.00275583	11344	1.24673e-07	399054	TRUE	4.23585e-08	0.00273041	31.0531	yes	yes	GCST90274799.tsv.gz.csv
rs13297881	T	G	T	G	0.1562	0.0277705	0.9494	0.983411	FALSE	FALSE	FALSE	OS1	0.0645224	0.666904	OS1	399054	0.035	8.09e-06	GCST90274799.tsv.gz	GCST90274799.tsv.gz	11344	2	1	TRUE	NA	NA	0.00175297	11344	4.64212e-07	399054	TRUE	1.50653e-05	0.00234418	26.6502	yes	yes	GCST90274799.tsv.gz.csv
rs141726773	T	C	T	C	0.2093	-0.002356	0.9682	0.956291	FALSE	FALSE	FALSE	OS1	0.0407025	0.953842	OS1	399054	0.0446	2.69e-06	GCST90274799.tsv.gz	GCST90274799.tsv.gz	11344	2	1	TRUE	NA	NA	0.00193792	11344	8.39613e-09	399054	TRUE	3.90818e-06	0.0026975	30.6777	yes	yes	GCST90274799.tsv.gz.csv
rs1472639	A	C	A	C	0.0677	-0.000503528	0.2405	0.339027	FALSE	FALSE	FALSE	OS1	0.0172077	0.976656	OS1	399054	0.015	6.38e-06	GCST90274799.tsv.gz	GCST90274799.tsv.gz	11790	2	1	TRUE	NA	NA	0.00172506	11790	2.14572e-09	399054	TRUE	8.92539e-06	0.00167437	19.7705	yes	yes	GCST90274799.tsv.gz.csv
rs149979178	A	G	A	G	0.1832	-0.00517264	0.9229	0.922435	FALSE	FALSE	FALSE	OS1	0.0309722	0.867363	OS1	399054	0.039	2.63e-06	GCST90274799.tsv.gz	GCST90274799.tsv.gz	6901	2	1	TRUE	NA	NA	0.00318822	6901	6.98958e-08	399054	TRUE	3.60809e-06	0.00477628	33.1097	yes	yes	GCST90274799.tsv.gz.csv
rs181829077	A	C	A	C	0.448	0.0057574	0.9937	0.969314	FALSE	FALSE	FALSE	OS1	0.0469158	0.902331	OS1	399054	0.0997	7.01e-06	GCST90274799.tsv.gz	GCST90274799.tsv.gz	9956	2	1	TRUE	NA	NA	0.00202436	9956	3.77385e-08	399054	TRUE	9.98009e-06	0.00251294	25.0768	yes	yes	GCST90274799.tsv.gz.csv
rs183684201	C	G	C	G	-0.2968	0.00265623	0.9858	0.96837	FALSE	TRUE	FALSE	OS1	0.0465932	0.954538	OS1	399054	0.0628	2.29e-06	GCST90274799.tsv.gz	GCST90274799.tsv.gz	11782	2	1	TRUE	NA	NA	0.00189252	11782	8.14436e-09	399054	TRUE	3.37534e-06	0.00246624	29.1241	yes	yes	GCST90274799.tsv.gz.csv
rs2073696	A	G	A	G	-0.0992	-0.0144655	0.112	0.148451	FALSE	FALSE	FALSE	OS1	0.0231132	0.531409	OS1	399054	0.0219	5.91e-06	GCST90274799.tsv.gz	GCST90274799.tsv.gz	11782	2	1	TRUE	NA	NA	0.00173874	11782	9.8156e-07	399054	TRUE	1.31969e-05	0.00195742	23.1036	yes	yes	GCST90274799.tsv.gz.csv
rs2485365	A	G	A	G	0.0579	-0.0149409	0.4703	0.511768	FALSE	FALSE	FALSE	OS1	0.0163002	0.359348	OS1	399054	0.0129	7.18e-06	GCST90274799.tsv.gz	GCST90274799.tsv.gz	11776	2	1	TRUE	NA	NA	0.00170809	11776	2.10541e-06	399054	TRUE	1.98139e-05	0.00167029	19.6989	yes	yes	GCST90274799.tsv.gz.csv
rs36038515	A	G	A	G	0.0892	-0.00705701	0.1389	0.144933	FALSE	FALSE	FALSE	OS1	0.0232168	0.761157	OS1	399054	0.0197	5.96e-06	GCST90274799.tsv.gz	GCST90274799.tsv.gz	11344	2	1	TRUE	NA	NA	0.00180436	11344	2.3153e-07	399054	TRUE	1.0202e-05	0.00190334	21.6288	yes	yes	GCST90274799.tsv.gz.csv
rs36107074	T	C	T	C	-0.0706	-0.0102741	0.2438	0.234617	FALSE	FALSE	FALSE	OS1	0.0194172	0.596721	OS1	399054	0.0159	8.99e-06	GCST90274799.tsv.gz	GCST90274799.tsv.gz	11343	2	1	TRUE	NA	NA	0.00173544	11343	7.01592e-07	399054	TRUE	1.79432e-05	0.00183785	20.8814	yes	yes	GCST90274799.tsv.gz.csv
rs4260678	A	G	A	G	0.0713	-0.0273813	0.7649	0.736364	FALSE	FALSE	FALSE	OS1	0.0185809	0.140582	OS1	399054	0.016	8.34e-06	GCST90274799.tsv.gz	GCST90274799.tsv.gz	11786	2	1	TRUE	NA	NA	0.00168235	11786	5.4418e-06	399054	TRUE	3.45948e-05	0.00182838	21.5851	yes	yes	GCST90274799.tsv.gz.csv
rs4535095	T	C	T	C	0.0594	0.018656	0.5305	0.513339	FALSE	FALSE	FALSE	OS1	0.016363	0.254229	OS1	399054	0.0134	9.3e-06	GCST90274799.tsv.gz	GCST90274799.tsv.gz	11344	2	1	TRUE	NA	NA	0.00172951	11344	3.25747e-06	399054	TRUE	2.91289e-05	0.00175762	19.97	yes	yes	GCST90274799.tsv.gz.csv
[truncated: 1,194 more rows]
