# Supplementary material for: The Linkage Among Gut Microbiota, Inflammatory Cytokines, and Immune Cell Dynamics in Osteoporosis: A Mendelian Randomization Study
Source: Physiol Res. 2025 Oct 1;74(5):849–60. doi: 10.33549/physiolres.935563 (PMC12746856; doi:10.33549/physiolres.935563)
Supplement: Supplementary file 10 [file 12_74_849_TableS10.xlsx]

## Sheet: ST10
The two-sample Mendelian randomization positive results with immune cells as exposures and Osteoporosis as outcomes
exposure	outcome	method	nsnp	b	se	pval	or	or_lci95	or_uci95	OR_CI
BAFF-R on IgD- CD38+ B cell	Osteoporosis	Inverse variance weighted	15	-0.0640386	0.0282672	0.0234836	0.938	0.887	0.991	0.938(0.887-0.991)
BAFF-R on IgD- CD38+ B cell	Osteoporosis	MR Egger	15	-0.00672966	0.0522779	0.899543	0.993	0.897	1.1	0.993(0.897-1.1)
BAFF-R on IgD- CD38+ B cell	Osteoporosis	Simple mode	15	-0.0523685	0.0611032	0.40585	0.949	0.842	1.07	0.949(0.842-1.07)
BAFF-R on IgD- CD38+ B cell	Osteoporosis	Weighted median	15	-0.0372664	0.037952	0.326133	0.963	0.894	1.038	0.963(0.894-1.038)
BAFF-R on IgD- CD38+ B cell	Osteoporosis	Weighted mode	15	-0.0391968	0.0382758	0.323177	0.962	0.892	1.036	0.962(0.892-1.036)
BAFF-R on switched memory B cell	Osteoporosis	Inverse variance weighted	19	-0.0307113	0.0142262	0.0308668	0.97	0.943	0.997	0.97(0.943-0.997)
BAFF-R on switched memory B cell	Osteoporosis	MR Egger	19	-0.0397908	0.020276	0.0662895	0.961	0.924	1	0.961(0.924-1)
BAFF-R on switched memory B cell	Osteoporosis	Simple mode	19	0.00270418	0.0325553	0.934717	1.003	0.941	1.069	1.003(0.941-1.069)
BAFF-R on switched memory B cell	Osteoporosis	Weighted median	19	-0.0191733	0.0177201	0.279246	0.981	0.948	1.016	0.981(0.948-1.016)
BAFF-R on switched memory B cell	Osteoporosis	Weighted mode	19	-0.0191406	0.0160434	0.248337	0.981	0.951	1.012	0.981(0.951-1.012)
BAFF-R on transitional B cell	Osteoporosis	Inverse variance weighted	24	-0.0342143	0.0167398	0.0409639	0.966	0.935	0.999	0.966(0.935-0.999)
BAFF-R on transitional B cell	Osteoporosis	MR Egger	24	-0.0524202	0.0225414	0.0296613	0.949	0.908	0.992	0.949(0.908-0.992)
BAFF-R on transitional B cell	Osteoporosis	Simple mode	24	-0.0312185	0.0371725	0.40965	0.969	0.901	1.043	0.969(0.901-1.043)
BAFF-R on transitional B cell	Osteoporosis	Weighted median	24	-0.0221943	0.0193528	0.251455	0.978	0.942	1.016	0.978(0.942-1.016)
BAFF-R on transitional B cell	Osteoporosis	Weighted mode	24	-0.0268134	0.0176964	0.143348	0.974	0.94	1.008	0.974(0.94-1.008)
CD11c+ CD62L- monocyte %monocyte	Osteoporosis	Inverse variance weighted	18	-0.0850161	0.0292889	0.00369997	0.918	0.867	0.973	0.918(0.867-0.973)
CD11c+ CD62L- monocyte %monocyte	Osteoporosis	MR Egger	18	-0.0218217	0.0587915	0.715379	0.978	0.872	1.098	0.978(0.872-1.098)
CD11c+ CD62L- monocyte %monocyte	Osteoporosis	Simple mode	18	-0.129892	0.0677381	0.0721258	0.878	0.769	1.003	0.878(0.769-1.003)
CD11c+ CD62L- monocyte %monocyte	Osteoporosis	Weighted median	18	-0.0848194	0.0447625	0.0581087	0.919	0.842	1.003	0.919(0.842-1.003)
CD11c+ CD62L- monocyte %monocyte	Osteoporosis	Weighted mode	18	-0.103999	0.0616625	0.109945	0.901	0.799	1.017	0.901(0.799-1.017)
CD14 on CD33dim HLA DR+ CD11b+	Osteoporosis	Inverse variance weighted	19	0.0401887	0.017816	0.0240855	1.041	1.005	1.078	1.041(1.005-1.078)
CD14 on CD33dim HLA DR+ CD11b+	Osteoporosis	MR Egger	19	0.0458056	0.0365473	0.227053	1.047	0.975	1.125	1.047(0.975-1.125)
CD14 on CD33dim HLA DR+ CD11b+	Osteoporosis	Simple mode	19	0.0643006	0.0411015	0.135126	1.066	0.984	1.156	1.066(0.984-1.156)
CD14 on CD33dim HLA DR+ CD11b+	Osteoporosis	Weighted median	19	0.0626083	0.025421	0.0137837	1.065	1.013	1.119	1.065(1.013-1.119)
CD14 on CD33dim HLA DR+ CD11b+	Osteoporosis	Weighted mode	19	0.0654114	0.0310584	0.0494969	1.068	1.005	1.135	1.068(1.005-1.135)
CD16 on CD14- CD16+ monocyte	Osteoporosis	Inverse variance weighted	20	-0.0320614	0.0158505	0.0431009	0.968	0.939	0.999	0.968(0.939-0.999)
CD16 on CD14- CD16+ monocyte	Osteoporosis	MR Egger	20	-0.0428433	0.0225527	0.0736167	0.958	0.917	1.001	0.958(0.917-1.001)
CD16 on CD14- CD16+ monocyte	Osteoporosis	Simple mode	20	-0.0557384	0.0373392	0.151921	0.946	0.879	1.018	0.946(0.879-1.018)
CD16 on CD14- CD16+ monocyte	Osteoporosis	Weighted median	20	-0.0504117	0.0202665	0.0128664	0.951	0.914	0.989	0.951(0.914-0.989)
CD16 on CD14- CD16+ monocyte	Osteoporosis	Weighted mode	20	-0.0460173	0.0183009	0.0210859	0.955	0.921	0.99	0.955(0.921-0.99)
CD16-CD56 on Natural Killer	Osteoporosis	Inverse variance weighted	28	-0.0486096	0.0178253	0.00639123	0.953	0.92	0.986	0.953(0.92-0.986)
CD16-CD56 on Natural Killer	Osteoporosis	MR Egger	28	-0.0399097	0.0372564	0.293915	0.961	0.893	1.034	0.961(0.893-1.034)
CD16-CD56 on Natural Killer	Osteoporosis	Simple mode	28	-0.0324475	0.0393999	0.417416	0.968	0.896	1.046	0.968(0.896-1.046)
CD16-CD56 on Natural Killer	Osteoporosis	Weighted median	28	-0.0120389	0.0259927	0.643246	0.988	0.939	1.04	0.988(0.939-1.04)
CD16-CD56 on Natural Killer	Osteoporosis	Weighted mode	28	-0.0149776	0.0293257	0.613689	0.985	0.93	1.043	0.985(0.93-1.043)
CD19 on IgD- CD38+ B cell	Osteoporosis	Inverse variance weighted	18	0.0583495	0.0255104	0.0221795	1.06	1.008	1.114	1.06(1.008-1.114)
CD19 on IgD- CD38+ B cell	Osteoporosis	MR Egger	18	0.0774387	0.0410559	0.0775577	1.081	0.997	1.171	1.081(0.997-1.171)
CD19 on IgD- CD38+ B cell	Osteoporosis	Simple mode	18	0.0382749	0.0535255	0.484266	1.039	0.936	1.154	1.039(0.936-1.154)
CD19 on IgD- CD38+ B cell	Osteoporosis	Weighted median	18	0.0466845	0.0347662	0.179333	1.048	0.979	1.122	1.048(0.979-1.122)
CD19 on IgD- CD38+ B cell	Osteoporosis	Weighted mode	18	0.0605989	0.0353055	0.10425	1.062	0.991	1.139	1.062(0.991-1.139)
CD25 on activated CD4 regulatory T cell	Osteoporosis	Inverse variance weighted	17	-0.0829863	0.0368707	0.0244022	0.92	0.856	0.989	0.92(0.856-0.989)
CD25 on activated CD4 regulatory T cell	Osteoporosis	MR Egger	17	-0.0181978	0.0725212	0.805273	0.982	0.852	1.132	0.982(0.852-1.132)
CD25 on activated CD4 regulatory T cell	Osteoporosis	Simple mode	17	-0.14429	0.0762087	0.0765401	0.866	0.746	1.005	0.866(0.746-1.005)
CD25 on activated CD4 regulatory T cell	Osteoporosis	Weighted median	17	-0.101401	0.0528121	0.0548529	0.904	0.815	1.002	0.904(0.815-1.002)
CD25 on activated CD4 regulatory T cell	Osteoporosis	Weighted mode	17	-0.121101	0.0639186	0.0763639	0.886	0.782	1.004	0.886(0.782-1.004)
CD25++ CD45RA+ CD4 not regulatory T cell %T cell	Osteoporosis	Inverse variance weighted	27	-0.0196047	0.00989278	0.047511	0.981	0.962	1	0.981(0.962-1)
CD25++ CD45RA+ CD4 not regulatory T cell %T cell	Osteoporosis	MR Egger	27	-0.0126218	0.0122011	0.310814	0.987	0.964	1.011	0.987(0.964-1.011)
CD25++ CD45RA+ CD4 not regulatory T cell %T cell	Osteoporosis	Simple mode	27	-0.0086306	0.0202871	0.67403	0.991	0.953	1.032	0.991(0.953-1.032)
CD25++ CD45RA+ CD4 not regulatory T cell %T cell	Osteoporosis	Weighted median	27	-0.0126439	0.0132643	0.340474	0.987	0.962	1.013	0.987(0.962-1.013)
CD25++ CD45RA+ CD4 not regulatory T cell %T cell	Osteoporosis	Weighted mode	27	-0.0120045	0.0124851	0.345154	0.988	0.964	1.013	0.988(0.964-1.013)
CD25++ CD8+ T cell Absolute Count	Osteoporosis	Inverse variance weighted	27	0.0410453	0.0206836	0.0472067	1.042	1.001	1.085	1.042(1.001-1.085)
CD25++ CD8+ T cell Absolute Count	Osteoporosis	MR Egger	27	0.0574949	0.0378578	0.141382	1.059	0.983	1.141	1.059(0.983-1.141)
CD25++ CD8+ T cell Absolute Count	Osteoporosis	Simple mode	27	0.0580891	0.0554121	0.304143	1.06	0.951	1.181	1.06(0.951-1.181)
CD25++ CD8+ T cell Absolute Count	Osteoporosis	Weighted median	27	0.0591233	0.0297375	0.0467929	1.061	1.001	1.125	1.061(1.001-1.125)
CD25++ CD8+ T cell Absolute Count	Osteoporosis	Weighted mode	27	0.075459	0.0435701	0.0951419	1.078	0.99	1.175	1.078(0.99-1.175)
CD3- lymphocyte %leukocyte	Osteoporosis	Inverse variance weighted	20	0.054426	0.0213437	0.0107729	1.056	1.013	1.101	1.056(1.013-1.101)
CD3- lymphocyte %leukocyte	Osteoporosis	MR Egger	20	0.0891797	0.0311827	0.0104073	1.093	1.028	1.162	1.093(1.028-1.162)
CD3- lymphocyte %leukocyte	Osteoporosis	Simple mode	20	0.0640107	0.0474417	0.193117	1.066	0.971	1.17	1.066(0.971-1.17)
CD3- lymphocyte %leukocyte	Osteoporosis	Weighted median	20	0.0479162	0.032021	0.13455	1.049	0.985	1.117	1.049(0.985-1.117)
CD3- lymphocyte %leukocyte	Osteoporosis	Weighted mode	20	0.0640107	0.0335483	0.0716177	1.066	0.998	1.139	1.066(0.998-1.139)
CD3 on CD39+ CD4+ T cell	Osteoporosis	Inverse variance weighted	27	-0.0278419	0.0141162	0.0485709	0.973	0.946	1	0.973(0.946-1)
CD3 on CD39+ CD4+ T cell	Osteoporosis	MR Egger	27	-0.0345925	0.0230107	0.145285	0.966	0.923	1.011	0.966(0.923-1.011)
CD3 on CD39+ CD4+ T cell	Osteoporosis	Simple mode	27	-0.0224113	0.0339368	0.514817	0.978	0.915	1.045	0.978(0.915-1.045)
CD3 on CD39+ CD4+ T cell	Osteoporosis	Weighted median	27	-0.0315729	0.0211432	0.135361	0.969	0.93	1.01	0.969(0.93-1.01)
CD3 on CD39+ CD4+ T cell	Osteoporosis	Weighted mode	27	-0.0380711	0.0236018	0.118806	0.963	0.919	1.008	0.963(0.919-1.008)
CD3 on CD4 regulatory T cell	Osteoporosis	Inverse variance weighted	25	-0.029975	0.0150793	0.0468306	0.97	0.942	1	0.97(0.942-1)
CD3 on CD4 regulatory T cell	Osteoporosis	MR Egger	25	-0.0442747	0.0234783	0.0720189	0.957	0.914	1.002	0.957(0.914-1.002)
CD3 on CD4 regulatory T cell	Osteoporosis	Simple mode	25	-0.0244791	0.0370615	0.515224	0.976	0.907	1.049	0.976(0.907-1.049)
CD3 on CD4 regulatory T cell	Osteoporosis	Weighted median	25	-0.0435697	0.0213405	0.0411871	0.957	0.918	0.998	0.957(0.918-0.998)
CD3 on CD4 regulatory T cell	Osteoporosis	Weighted mode	25	-0.0423982	0.0208293	0.0529847	0.958	0.92	0.998	0.958(0.92-0.998)
CD3 on CD8+ T cell	Osteoporosis	Inverse variance weighted	23	-0.0343762	0.0161793	0.0336111	0.966	0.936	0.997	0.966(0.936-0.997)
CD3 on CD8+ T cell	Osteoporosis	MR Egger	23	-0.0457803	0.0228325	0.0580178	0.955	0.913	0.999	0.955(0.913-0.999)
CD3 on CD8+ T cell	Osteoporosis	Simple mode	23	-0.0139737	0.0388867	0.722763	0.986	0.914	1.064	0.986(0.914-1.064)
CD3 on CD8+ T cell	Osteoporosis	Weighted median	23	-0.0406177	0.0210661	0.053842	0.96	0.921	1.001	0.96(0.921-1.001)
CD3 on CD8+ T cell	Osteoporosis	Weighted mode	23	-0.0422145	0.019555	0.0420432	0.959	0.923	0.996	0.959(0.923-0.996)
CD3 on Central Memory CD8+ T cell	Osteoporosis	Inverse variance weighted	18	-0.0554342	0.0236853	0.0192606	0.946	0.903	0.991	0.946(0.903-0.991)
CD3 on Central Memory CD8+ T cell	Osteoporosis	MR Egger	18	-0.102921	0.0497018	0.0549158	0.902	0.818	0.995	0.902(0.818-0.995)
CD3 on Central Memory CD8+ T cell	Osteoporosis	Simple mode	18	-0.0344524	0.0557169	0.544543	0.966	0.866	1.078	0.966(0.866-1.078)
CD3 on Central Memory CD8+ T cell	Osteoporosis	Weighted median	18	-0.081088	0.0337429	0.0162563	0.922	0.863	0.985	0.922(0.863-0.985)
CD3 on Central Memory CD8+ T cell	Osteoporosis	Weighted mode	18	-0.0603383	0.0394832	0.144855	0.941	0.871	1.017	0.941(0.871-1.017)
CD33+ HLA DR+ Absolute Count	Osteoporosis	Inverse variance weighted	30	0.0209769	0.00874903	0.0165018	1.021	1.004	1.039	1.021(1.004-1.039)
CD33+ HLA DR+ Absolute Count	Osteoporosis	MR Egger	30	0.0159766	0.0105572	0.1414	1.016	0.995	1.037	1.016(0.995-1.037)
CD33+ HLA DR+ Absolute Count	Osteoporosis	Simple mode	30	0.00316393	0.0183525	0.864323	1.003	0.968	1.04	1.003(0.968-1.04)
CD33+ HLA DR+ Absolute Count	Osteoporosis	Weighted median	30	0.0198082	0.0122425	0.105667	1.02	0.996	1.045	1.02(0.996-1.045)
CD33+ HLA DR+ Absolute Count	Osteoporosis	Weighted mode	30	0.0156591	0.0109171	0.162165	1.016	0.994	1.038	1.016(0.994-1.038)
CD4-CD8- T cell Absolute Count	Osteoporosis	Inverse variance weighted	20	0.0779019	0.0289783	0.00718205	1.081	1.021	1.144	1.081(1.021-1.144)
CD4-CD8- T cell Absolute Count	Osteoporosis	MR Egger	20	-0.0112708	0.06353	0.861168	0.989	0.873	1.12	0.989(0.873-1.12)
CD4-CD8- T cell Absolute Count	Osteoporosis	Simple mode	20	0.0973828	0.0647077	0.148777	1.102	0.971	1.251	1.102(0.971-1.251)
CD4-CD8- T cell Absolute Count	Osteoporosis	Weighted median	20	0.0911345	0.0400844	0.0229922	1.095	1.013	1.185	1.095(1.013-1.185)
CD4-CD8- T cell Absolute Count	Osteoporosis	Weighted mode	20	0.108628	0.0617054	0.0944239	1.115	0.988	1.258	1.115(0.988-1.258)
CD62L- HLA DR++ monocyte %monocyte	Osteoporosis	Inverse variance weighted	11	0.0870189	0.0413342	0.0352692	1.091	1.006	1.183	1.091(1.006-1.183)
CD62L- HLA DR++ monocyte %monocyte	Osteoporosis	MR Egger	11	-0.0421335	0.101285	0.687161	0.959	0.786	1.169	0.959(0.786-1.169)
CD62L- HLA DR++ monocyte %monocyte	Osteoporosis	Simple mode	11	0.0711636	0.0730466	0.352924	1.074	0.931	1.239	1.074(0.931-1.239)
CD62L- HLA DR++ monocyte %monocyte	Osteoporosis	Weighted median	11	0.0842911	0.0541674	0.119679	1.088	0.978	1.21	1.088(0.978-1.21)
CD62L- HLA DR++ monocyte %monocyte	Osteoporosis	Weighted mode	11	0.085456	0.067718	0.235609	1.089	0.954	1.244	1.089(0.954-1.244)
CD62L- myeloid Dendritic Cell Absolute Count	Osteoporosis	Inverse variance weighted	16	0.0572834	0.0233048	0.0139708	1.059	1.012	1.108	1.059(1.012-1.108)
CD62L- myeloid Dendritic Cell Absolute Count	Osteoporosis	MR Egger	16	0.059383	0.0377345	0.137876	1.061	0.986	1.143	1.061(0.986-1.143)
CD62L- myeloid Dendritic Cell Absolute Count	Osteoporosis	Simple mode	16	0.0893404	0.0544217	0.121461	1.093	0.983	1.217	1.093(0.983-1.217)
CD62L- myeloid Dendritic Cell Absolute Count	Osteoporosis	Weighted median	16	0.0801783	0.029317	0.0062404	1.083	1.023	1.148	1.083(1.023-1.148)
CD62L- myeloid Dendritic Cell Absolute Count	Osteoporosis	Weighted mode	16	0.0777675	0.0298825	0.0200014	1.081	1.019	1.146	1.081(1.019-1.146)
CD8+ and CD8dim T cell %leukocyte	Osteoporosis	Inverse variance weighted	14	0.07387	0.0371252	0.046618	1.077	1.001	1.158	1.077(1.001-1.158)
CD8+ and CD8dim T cell %leukocyte	Osteoporosis	MR Egger	14	0.11648	0.0975398	0.255482	1.124	0.928	1.36	1.124(0.928-1.36)
CD8+ and CD8dim T cell %leukocyte	Osteoporosis	Simple mode	14	0.124008	0.077853	0.135207	1.132	0.972	1.319	1.132(0.972-1.319)
CD8+ and CD8dim T cell %leukocyte	Osteoporosis	Weighted median	14	0.120616	0.0509757	0.0179741	1.128	1.021	1.247	1.128(1.021-1.247)
CD8+ and CD8dim T cell %leukocyte	Osteoporosis	Weighted mode	14	0.127729	0.0674469	0.0807222	1.136	0.996	1.297	1.136(0.996-1.297)
CD8+ T cell %leukocyte	Osteoporosis	Inverse variance weighted	16	0.100929	0.0370113	0.00639191	1.106	1.029	1.189	1.106(1.029-1.189)
CD8+ T cell %leukocyte	Osteoporosis	MR Egger	16	0.0707666	0.0987619	0.485442	1.073	0.884	1.303	1.073(0.884-1.303)
CD8+ T cell %leukocyte	Osteoporosis	Simple mode	16	0.027545	0.0827617	0.743874	1.028	0.874	1.209	1.028(0.874-1.209)
CD8+ T cell %leukocyte	Osteoporosis	Weighted median	16	0.101745	0.0449333	0.023552	1.107	1.014	1.209	1.107(1.014-1.209)
CD8+ T cell %leukocyte	Osteoporosis	Weighted mode	16	0.0684612	0.0641435	0.302708	1.071	0.944	1.214	1.071(0.944-1.214)
CD86 on myeloid Dendritic Cell	Osteoporosis	Inverse variance weighted	22	0.0605998	0.0270746	0.0252045	1.062	1.008	1.12	1.062(1.008-1.12)
CD86 on myeloid Dendritic Cell	Osteoporosis	MR Egger	22	0.0239699	0.0530845	0.656457	1.024	0.923	1.137	1.024(0.923-1.137)
CD86 on myeloid Dendritic Cell	Osteoporosis	Simple mode	22	0.127514	0.0779433	0.116744	1.136	0.975	1.324	1.136(0.975-1.324)
CD86 on myeloid Dendritic Cell	Osteoporosis	Weighted median	22	0.0961863	0.0360685	0.00765839	1.101	1.026	1.182	1.101(1.026-1.182)
CD86 on myeloid Dendritic Cell	Osteoporosis	Weighted mode	22	0.111643	0.0446203	0.0206858	1.118	1.024	1.22	1.118(1.024-1.22)
Central Memory CD4-CD8- T cell Absolute Count	Osteoporosis	Inverse variance weighted	4	-0.0453302	0.021788	0.0374782	0.956	0.916	0.997	0.956(0.916-0.997)
Central Memory CD4-CD8- T cell Absolute Count	Osteoporosis	MR Egger	4	-0.082145	0.033519	0.133868	0.921	0.863	0.984	0.921(0.863-0.984)
Central Memory CD4-CD8- T cell Absolute Count	Osteoporosis	Simple mode	4	-0.046708	0.0355288	0.280096	0.954	0.89	1.023	0.954(0.89-1.023)
Central Memory CD4-CD8- T cell Absolute Count	Osteoporosis	Weighted median	4	-0.0508762	0.0270514	0.0600094	0.95	0.901	1.002	0.95(0.901-1.002)
Central Memory CD4-CD8- T cell Absolute Count	Osteoporosis	Weighted mode	4	-0.050761	0.0234498	0.119052	0.951	0.908	0.995	0.951(0.908-0.995)
HLA DR on CD14+ CD16- monocyte	Osteoporosis	Inverse variance weighted	22	0.0879135	0.0170468	2.51e-07	1.092	1.056	1.129	1.092(1.056-1.129)
HLA DR on CD14+ CD16- monocyte	Osteoporosis	MR Egger	22	0.0642817	0.0325088	0.0619482	1.066	1.001	1.137	1.066(1.001-1.137)
HLA DR on CD14+ CD16- monocyte	Osteoporosis	Simple mode	22	0.0960775	0.0413073	0.0301186	1.101	1.015	1.194	1.101(1.015-1.194)
HLA DR on CD14+ CD16- monocyte	Osteoporosis	Weighted median	22	0.0896841	0.022622	7.36e-05	1.094	1.046	1.143	1.094(1.046-1.143)
HLA DR on CD14+ CD16- monocyte	Osteoporosis	Weighted mode	22	0.0926473	0.020125	0.000153567	1.097	1.055	1.141	1.097(1.055-1.141)
HLA DR on CD14+ monocyte	Osteoporosis	Inverse variance weighted	21	0.087719	0.0174862	5.26e-07	1.092	1.055	1.13	1.092(1.055-1.13)
HLA DR on CD14+ monocyte	Osteoporosis	MR Egger	21	0.0661025	0.0336784	0.0644852	1.068	1	1.141	1.068(1-1.141)
HLA DR on CD14+ monocyte	Osteoporosis	Simple mode	21	0.0943428	0.0411275	0.0327583	1.099	1.014	1.191	1.099(1.014-1.191)
HLA DR on CD14+ monocyte	Osteoporosis	Weighted median	21	0.0925308	0.0231035	6.2e-05	1.097	1.048	1.148	1.097(1.048-1.148)
HLA DR on CD14+ monocyte	Osteoporosis	Weighted mode	21	0.0965221	0.0198946	9.67e-05	1.101	1.059	1.145	1.101(1.059-1.145)
HLA DR on Hematopoietic Stem Cell	Osteoporosis	Inverse variance weighted	25	0.0393659	0.0111322	0.000405885	1.04	1.018	1.063	1.04(1.018-1.063)
HLA DR on Hematopoietic Stem Cell	Osteoporosis	MR Egger	25	0.0230793	0.0153414	0.146093	1.023	0.993	1.055	1.023(0.993-1.055)
HLA DR on Hematopoietic Stem Cell	Osteoporosis	Simple mode	25	0.0360147	0.0320145	0.271735	1.037	0.974	1.104	1.037(0.974-1.104)
HLA DR on Hematopoietic Stem Cell	Osteoporosis	Weighted median	25	0.0250977	0.0177019	0.156248	1.025	0.99	1.062	1.025(0.99-1.062)
HLA DR on Hematopoietic Stem Cell	Osteoporosis	Weighted mode	25	0.0255763	0.0160409	0.123923	1.026	0.994	1.059	1.026(0.994-1.059)
HLA DR on monocyte	Osteoporosis	Inverse variance weighted	17	0.0478664	0.017956	0.00768157	1.049	1.013	1.087	1.049(1.013-1.087)
HLA DR on monocyte	Osteoporosis	MR Egger	17	0.00831169	0.0302846	0.78748	1.008	0.95	1.07	1.008(0.95-1.07)
HLA DR on monocyte	Osteoporosis	Simple mode	17	0.0910329	0.0422855	0.0469369	1.095	1.008	1.19	1.095(1.008-1.19)
HLA DR on monocyte	Osteoporosis	Weighted median	17	0.0737721	0.0232504	0.00150906	1.077	1.029	1.127	1.077(1.029-1.127)
HLA DR on monocyte	Osteoporosis	Weighted mode	17	0.0937187	0.0289844	0.00519925	1.098	1.038	1.162	1.098(1.038-1.162)
HLA DR+ CD8+ T cell %lymphocyte	Osteoporosis	Inverse variance weighted	30	0.0399081	0.0167789	0.0173849	1.041	1.007	1.076	1.041(1.007-1.076)
HLA DR+ CD8+ T cell %lymphocyte	Osteoporosis	MR Egger	30	0.0233327	0.0262505	0.381657	1.024	0.972	1.078	1.024(0.972-1.078)
HLA DR+ CD8+ T cell %lymphocyte	Osteoporosis	Simple mode	30	0.0297882	0.0358779	0.413172	1.03	0.96	1.105	1.03(0.96-1.105)
HLA DR+ CD8+ T cell %lymphocyte	Osteoporosis	Weighted median	30	0.0391743	0.0251785	0.119741	1.04	0.99	1.093	1.04(0.99-1.093)
HLA DR+ CD8+ T cell %lymphocyte	Osteoporosis	Weighted mode	30	0.0430634	0.0252881	0.0992809	1.044	0.994	1.097	1.044(0.994-1.097)
HLA DR+ Natural Killer Absolute Count	Osteoporosis	Inverse variance weighted	17	-0.0680914	0.0257481	0.00818074	0.934	0.888	0.983	0.934(0.888-0.983)
HLA DR+ Natural Killer Absolute Count	Osteoporosis	MR Egger	17	-0.0850864	0.0454133	0.0806019	0.918	0.84	1.004	0.918(0.84-1.004)
HLA DR+ Natural Killer Absolute Count	Osteoporosis	Simple mode	17	-0.13434	0.0676291	0.0643913	0.874	0.766	0.998	0.874(0.766-0.998)
HLA DR+ Natural Killer Absolute Count	Osteoporosis	Weighted median	17	-0.074714	0.0341399	0.0286355	0.928	0.868	0.992	0.928(0.868-0.992)
HLA DR+ Natural Killer Absolute Count	Osteoporosis	Weighted mode	17	-0.0906863	0.0353929	0.0208782	0.913	0.852	0.979	0.913(0.852-0.979)
HLA DR++ monocyte %leukocyte	Osteoporosis	Inverse variance weighted	7	0.11938	0.0366687	0.00113141	1.127	1.049	1.211	1.127(1.049-1.211)
HLA DR++ monocyte %leukocyte	Osteoporosis	MR Egger	7	0.0941286	0.0701678	0.237468	1.099	0.958	1.261	1.099(0.958-1.261)
HLA DR++ monocyte %leukocyte	Osteoporosis	Simple mode	7	0.183865	0.07976	0.0606645	1.202	1.028	1.405	1.202(1.028-1.405)
HLA DR++ monocyte %leukocyte	Osteoporosis	Weighted median	7	0.121437	0.0521648	0.0199149	1.129	1.019	1.251	1.129(1.019-1.251)
HLA DR++ monocyte %leukocyte	Osteoporosis	Weighted mode	7	0.138398	0.0517297	0.0367605	1.148	1.038	1.271	1.148(1.038-1.271)
IgD- CD38dim B cell %B cell	Osteoporosis	Inverse variance weighted	26	0.0517137	0.0126264	4.21e-05	1.053	1.027	1.079	1.053(1.027-1.079)
IgD- CD38dim B cell %B cell	Osteoporosis	MR Egger	26	0.0553851	0.0152061	0.00129391	1.057	1.026	1.089	1.057(1.026-1.089)
IgD- CD38dim B cell %B cell	Osteoporosis	Simple mode	26	0.0346251	0.0291331	0.245799	1.035	0.978	1.096	1.035(0.978-1.096)
IgD- CD38dim B cell %B cell	Osteoporosis	Weighted median	26	0.0487159	0.0196476	0.0131573	1.05	1.01	1.091	1.05(1.01-1.091)
IgD- CD38dim B cell %B cell	Osteoporosis	Weighted mode	26	0.0540245	0.0175362	0.00496938	1.056	1.02	1.092	1.056(1.02-1.092)
IgD+ CD38dim B cell %lymphocyte	Osteoporosis	Inverse variance weighted	33	-0.0263515	0.0101672	0.00954691	0.974	0.955	0.994	0.974(0.955-0.994)
IgD+ CD38dim B cell %lymphocyte	Osteoporosis	MR Egger	33	-0.0343515	0.0117364	0.00635889	0.966	0.944	0.989	0.966(0.944-0.989)
IgD+ CD38dim B cell %lymphocyte	Osteoporosis	Simple mode	33	-0.0281105	0.0452575	0.538918	0.972	0.89	1.062	0.972(0.89-1.062)
IgD+ CD38dim B cell %lymphocyte	Osteoporosis	Weighted median	33	-0.0156166	0.0170974	0.361037	0.985	0.952	1.018	0.985(0.952-1.018)
IgD+ CD38dim B cell %lymphocyte	Osteoporosis	Weighted mode	33	-0.0266081	0.0128302	0.0462205	0.974	0.95	0.999	0.974(0.95-0.999)
Natural Killer T %T cell	Osteoporosis	Inverse variance weighted	32	0.0362226	0.017051	0.0336397	1.037	1.003	1.072	1.037(1.003-1.072)
Natural Killer T %T cell	Osteoporosis	MR Egger	32	0.0276871	0.0252351	0.281298	1.028	0.978	1.08	1.028(0.978-1.08)
Natural Killer T %T cell	Osteoporosis	Simple mode	32	0.0436584	0.0399779	0.283221	1.045	0.966	1.13	1.045(0.966-1.13)
Natural Killer T %T cell	Osteoporosis	Weighted median	32	0.0327636	0.0255781	0.200221	1.033	0.983	1.086	1.033(0.983-1.086)
Natural Killer T %T cell	Osteoporosis	Weighted mode	32	0.0323308	0.0245194	0.196969	1.033	0.984	1.084	1.033(0.984-1.084)
SSC-A on HLA DR+ T cell	Osteoporosis	Inverse variance weighted	20	0.0595221	0.0278433	0.0325369	1.061	1.005	1.121	1.061(1.005-1.121)
SSC-A on HLA DR+ T cell	Osteoporosis	MR Egger	20	0.0434783	0.0558451	0.446358	1.044	0.936	1.165	1.044(0.936-1.165)
SSC-A on HLA DR+ T cell	Osteoporosis	Simple mode	20	0.0447749	0.0610051	0.471937	1.046	0.928	1.179	1.046(0.928-1.179)
SSC-A on HLA DR+ T cell	Osteoporosis	Weighted median	20	0.0246931	0.0355075	0.486784	1.025	0.956	1.099	1.025(0.956-1.099)
SSC-A on HLA DR+ T cell	Osteoporosis	Weighted mode	20	0.0292891	0.0378373	0.44841	1.03	0.956	1.109	1.03(0.956-1.109)
Terminally Differentiated CD8+ T cell %CD8+ T cell	Osteoporosis	Inverse variance weighted	23	-0.0349839	0.0177823	0.0491445	0.966	0.933	1	0.966(0.933-1)
Terminally Differentiated CD8+ T cell %CD8+ T cell	Osteoporosis	MR Egger	23	0.00418824	0.0273612	0.879803	1.004	0.952	1.06	1.004(0.952-1.06)
Terminally Differentiated CD8+ T cell %CD8+ T cell	Osteoporosis	Simple mode	23	-0.0505073	0.0428695	0.251319	0.951	0.874	1.034	0.951(0.874-1.034)
Terminally Differentiated CD8+ T cell %CD8+ T cell	Osteoporosis	Weighted median	23	-0.0247966	0.0259074	0.338504	0.976	0.927	1.026	0.976(0.927-1.026)
Terminally Differentiated CD8+ T cell %CD8+ T cell	Osteoporosis	Weighted mode	23	-0.020825	0.0216514	0.346588	0.979	0.939	1.022	0.979(0.939-1.022)
Transitional B cell %B cell	Osteoporosis	Inverse variance weighted	15	-0.0861437	0.0434561	0.0474442	0.917	0.843	0.999	0.917(0.843-0.999)
Transitional B cell %B cell	Osteoporosis	MR Egger	15	-0.113599	0.0879675	0.219062	0.893	0.751	1.061	0.893(0.751-1.061)
Transitional B cell %B cell	Osteoporosis	Simple mode	15	-0.107353	0.0824392	0.213864	0.898	0.764	1.056	0.898(0.764-1.056)
Transitional B cell %B cell	Osteoporosis	Weighted median	15	-0.0911531	0.0537865	0.0901282	0.913	0.822	1.014	0.913(0.822-1.014)
Transitional B cell %B cell	Osteoporosis	Weighted mode	15	-0.102261	0.0616087	0.119168	0.903	0.8	1.019	0.903(0.8-1.019)
