# Supplementary material for: The Linkage Among Gut Microbiota, Inflammatory Cytokines, and Immune Cell Dynamics in Osteoporosis: A Mendelian Randomization Study
Source: Physiol Res. 2025 Oct 1;74(5):849–60. doi: 10.33549/physiolres.935563 (PMC12746856; doi:10.33549/physiolres.935563)
Supplement: Supplementary file 11 [file 12_74_849_TableS11.xlsx]

## Sheet: ST11
The two-sample Mendelian randomization positive results and Sensitivity analysis with immune cells as exposures and Osteoporosis as outcomes
Exposure	outcome	MR_test	nSNP	P_value	P for pleiotropy	Cochran's Q test	P for heterogeneity	beta	se
IgD- CD38dim B cell %B cell	Osteoporosis	Inverse variance weighted	26	4.21e-05		16.8771	0.886203	0.0517137	0.0126264
IgD- CD38dim B cell %B cell	Osteoporosis	MR Egger	26	0.00129391	0.668684	16.6894	0.861604	0.0553851	0.0152061
IgD- CD38dim B cell %B cell	Osteoporosis	Weighted median	26	0.0131573				0.0487159	0.0196476
IgD+ CD38dim B cell %lymphocyte	Osteoporosis	Inverse variance weighted	33	0.00954691		26.8314	0.725725	-0.0263515	0.0101672
IgD+ CD38dim B cell %lymphocyte	Osteoporosis	MR Egger	33	0.00635889	0.182211	24.9693	0.76909	-0.0343515	0.0117364
IgD+ CD38dim B cell %lymphocyte	Osteoporosis	Weighted median	33	0.361037				-0.0156166	0.0170974
CD11c+ CD62L- monocyte %monocyte	Osteoporosis	Inverse variance weighted	18	0.00369997		15.604	0.552062	-0.0850161	0.0292889
CD11c+ CD62L- monocyte %monocyte	Osteoporosis	MR Egger	18	0.715379	0.232969	14.0672	0.59371	-0.0218217	0.0587915
CD11c+ CD62L- monocyte %monocyte	Osteoporosis	Weighted median	18	0.0581087				-0.0848194	0.0447625
CD62L- HLA DR++ monocyte %monocyte	Osteoporosis	Inverse variance weighted	11	0.0352692		11.5227	0.31827	0.0870189	0.0413342
CD62L- HLA DR++ monocyte %monocyte	Osteoporosis	MR Egger	11	0.687161	0.199373	9.4979	0.392638	-0.0421335	0.101285
CD62L- HLA DR++ monocyte %monocyte	Osteoporosis	Weighted median	11	0.119679				0.0842911	0.0541674
CD62L- myeloid Dendritic Cell Absolute Count	Osteoporosis	Inverse variance weighted	16	0.0139708		8.00408	0.923619	0.0572834	0.0233048
CD62L- myeloid Dendritic Cell Absolute Count	Osteoporosis	MR Egger	16	0.137876	0.9446	7.99908	0.889374	0.059383	0.0377345
CD62L- myeloid Dendritic Cell Absolute Count	Osteoporosis	Weighted median	16	0.0062404				0.0801783	0.029317
HLA DR++ monocyte %leukocyte	Osteoporosis	Inverse variance weighted	7	0.00113141		6.75606	0.343997	0.11938	0.0366687
HLA DR++ monocyte %leukocyte	Osteoporosis	MR Egger	7	0.237468	0.681662	6.50964	0.259736	0.0941286	0.0701678
HLA DR++ monocyte %leukocyte	Osteoporosis	Weighted median	7	0.0199149				0.121437	0.0521648
CD25++ CD45RA+ CD4 not regulatory T cell %T cell	Osteoporosis	Inverse variance weighted	27	0.047511		23.2305	0.619876	-0.0196047	0.00989278
CD25++ CD45RA+ CD4 not regulatory T cell %T cell	Osteoporosis	MR Egger	27	0.310814	0.337534	22.2744	0.619854	-0.0126218	0.0122011
CD25++ CD45RA+ CD4 not regulatory T cell %T cell	Osteoporosis	Weighted median	27	0.340474				-0.0126439	0.0132643
CD33+ HLA DR+ Absolute Count	Osteoporosis	Inverse variance weighted	30	0.0165018		16.1747	0.973503	0.0209769	0.00874903
CD33+ HLA DR+ Absolute Count	Osteoporosis	MR Egger	30	0.1414	0.404558	15.4584	0.973179	0.0159766	0.0105572
CD33+ HLA DR+ Absolute Count	Osteoporosis	Weighted median	30	0.105667				0.0198082	0.0122425
Terminally Differentiated CD8+ T cell %CD8+ T cell	Osteoporosis	Inverse variance weighted	23	0.0491445		22.0896	0.45455	-0.0349839	0.0177823
Terminally Differentiated CD8+ T cell %CD8+ T cell	Osteoporosis	MR Egger	23	0.879803	0.0739167	18.5516	0.61388	0.00418824	0.0273612
Terminally Differentiated CD8+ T cell %CD8+ T cell	Osteoporosis	Weighted median	23	0.338504				-0.0247966	0.0259074
Central Memory CD4-CD8- T cell Absolute Count	Osteoporosis	Inverse variance weighted	4	0.0374782		2.80882	0.42205	-0.0453302	0.021788
Central Memory CD4-CD8- T cell Absolute Count	Osteoporosis	MR Egger	4	0.133868	0.285244	0.719873	0.697721	-0.082145	0.033519
Central Memory CD4-CD8- T cell Absolute Count	Osteoporosis	Weighted median	4	0.0600094				-0.0508762	0.0270514
Transitional B cell %B cell	Osteoporosis	Inverse variance weighted	15	0.0474442		22.1032	0.0765193	-0.0861437	0.0434561
Transitional B cell %B cell	Osteoporosis	MR Egger	15	0.219062	0.722537	21.8815	0.0572247	-0.113599	0.0879675
Transitional B cell %B cell	Osteoporosis	Weighted median	15	0.0901282				-0.0911531	0.0537865
CD4-CD8- T cell Absolute Count	Osteoporosis	Inverse variance weighted	20	0.00718205		8.75783	0.977289	0.0779019	0.0289783
CD4-CD8- T cell Absolute Count	Osteoporosis	MR Egger	20	0.861168	0.132145	6.27004	0.994974	-0.0112708	0.06353
CD4-CD8- T cell Absolute Count	Osteoporosis	Weighted median	20	0.0229922				0.0911345	0.0400844
CD8+ T cell %leukocyte	Osteoporosis	Inverse variance weighted	16	0.00639191		20.9886	0.137194	0.100929	0.0370113
CD8+ T cell %leukocyte	Osteoporosis	MR Egger	16	0.485442	0.745459	20.8255	0.106188	0.0707666	0.0987619
CD8+ T cell %leukocyte	Osteoporosis	Weighted median	16	0.023552				0.101745	0.0449333
CD8+ and CD8dim T cell %leukocyte	Osteoporosis	Inverse variance weighted	14	0.046618		6.9299	0.905728	0.07387	0.0371252
CD8+ and CD8dim T cell %leukocyte	Osteoporosis	MR Egger	14	0.255482	0.645118	6.70674	0.876369	0.11648	0.0975398
CD8+ and CD8dim T cell %leukocyte	Osteoporosis	Weighted median	14	0.0179741				0.120616	0.0509757
Natural Killer T %T cell	Osteoporosis	Inverse variance weighted	32	0.0336397		14.4397	0.995056	0.0362226	0.017051
Natural Killer T %T cell	Osteoporosis	MR Egger	32	0.281298	0.649668	14.2292	0.993422	0.0276871	0.0252351
Natural Killer T %T cell	Osteoporosis	Weighted median	32	0.200221				0.0327636	0.0255781
HLA DR+ CD8+ T cell %lymphocyte	Osteoporosis	Inverse variance weighted	30	0.0173849		25.8968	0.630999	0.0399081	0.0167789
HLA DR+ CD8+ T cell %lymphocyte	Osteoporosis	MR Egger	30	0.381657	0.418553	25.2227	0.615688	0.0233327	0.0262505
HLA DR+ CD8+ T cell %lymphocyte	Osteoporosis	Weighted median	30	0.119741				0.0391743	0.0251785
CD3- lymphocyte %leukocyte	Osteoporosis	Inverse variance weighted	20	0.0107729		15.9472	0.660801	0.054426	0.0213437
CD3- lymphocyte %leukocyte	Osteoporosis	MR Egger	20	0.0104073	0.143709	13.6101	0.754134	0.0891797	0.0311827
CD3- lymphocyte %leukocyte	Osteoporosis	Weighted median	20	0.13455				0.0479162	0.032021
HLA DR+ Natural Killer Absolute Count	Osteoporosis	Inverse variance weighted	17	0.00818074		12.3285	0.721072	-0.0680914	0.0257481
HLA DR+ Natural Killer Absolute Count	Osteoporosis	MR Egger	17	0.0806019	0.656113	12.1221	0.669762	-0.0850864	0.0454133
HLA DR+ Natural Killer Absolute Count	Osteoporosis	Weighted median	17	0.0286355				-0.074714	0.0341399
CD25++ CD8+ T cell Absolute Count	Osteoporosis	Inverse variance weighted	27	0.0472067		21.1081	0.73636	0.0410453	0.0206836
CD25++ CD8+ T cell Absolute Count	Osteoporosis	MR Egger	27	0.141382	0.608474	20.839	0.701551	0.0574949	0.0378578
CD25++ CD8+ T cell Absolute Count	Osteoporosis	Weighted median	27	0.0467929				0.0591233	0.0297375
BAFF-R on IgD- CD38+ B cell	Osteoporosis	Inverse variance weighted	15	0.0234836		13.2757	0.50494	-0.0640386	0.0282672
BAFF-R on IgD- CD38+ B cell	Osteoporosis	MR Egger	15	0.899543	0.215127	11.5774	0.562561	-0.00672966	0.0522779
BAFF-R on IgD- CD38+ B cell	Osteoporosis	Weighted median	15	0.326133				-0.0372664	0.037952
BAFF-R on switched memory B cell	Osteoporosis	Inverse variance weighted	19	0.0308668		19.7622	0.346364	-0.0307113	0.0142262
BAFF-R on switched memory B cell	Osteoporosis	MR Egger	19	0.0662895	0.531299	19.2986	0.311664	-0.0397908	0.020276
BAFF-R on switched memory B cell	Osteoporosis	Weighted median	19	0.279246				-0.0191733	0.0177201
BAFF-R on transitional B cell	Osteoporosis	Inverse variance weighted	24	0.0409639		32.45	0.0911408	-0.0342143	0.0167398
BAFF-R on transitional B cell	Osteoporosis	MR Egger	24	0.0296613	0.245644	30.4788	0.107284	-0.0524202	0.0225414
BAFF-R on transitional B cell	Osteoporosis	Weighted median	24	0.251455				-0.0221943	0.0193528
CD19 on IgD- CD38+ B cell	Osteoporosis	Inverse variance weighted	18	0.0221795		18.422	0.3627	0.0583495	0.0255104
CD19 on IgD- CD38+ B cell	Osteoporosis	MR Egger	18	0.0775577	0.556364	18.0155	0.322991	0.0774387	0.0410559
CD19 on IgD- CD38+ B cell	Osteoporosis	Weighted median	18	0.179333				0.0466845	0.0347662
CD3 on Central Memory CD8+ T cell	Osteoporosis	Inverse variance weighted	18	0.0192606		10.8092	0.866309	-0.0554342	0.0236853
CD3 on Central Memory CD8+ T cell	Osteoporosis	MR Egger	18	0.0549158	0.293241	9.62813	0.885314	-0.102921	0.0497018
CD3 on Central Memory CD8+ T cell	Osteoporosis	Weighted median	18	0.0162563				-0.081088	0.0337429
CD3 on CD8+ T cell	Osteoporosis	Inverse variance weighted	23	0.0336111		24.434	0.324899	-0.0343762	0.0161793
CD3 on CD8+ T cell	Osteoporosis	MR Egger	23	0.0580178	0.481828	23.8516	0.300306	-0.0457803	0.0228325
CD3 on CD8+ T cell	Osteoporosis	Weighted median	23	0.053842				-0.0406177	0.0210661
CD3 on CD39+ CD4+ T cell	Osteoporosis	Inverse variance weighted	27	0.0485709		21.668	0.706719	-0.0278419	0.0141162
CD3 on CD39+ CD4+ T cell	Osteoporosis	MR Egger	27	0.145285	0.713409	21.53	0.662718	-0.0345925	0.0230107
CD3 on CD39+ CD4+ T cell	Osteoporosis	Weighted median	27	0.135361				-0.0315729	0.0211432
CD3 on CD4 regulatory T cell	Osteoporosis	Inverse variance weighted	25	0.0468306		23.6169	0.483668	-0.029975	0.0150793
CD3 on CD4 regulatory T cell	Osteoporosis	MR Egger	25	0.0720189	0.434961	22.9855	0.461617	-0.0442747	0.0234783
CD3 on CD4 regulatory T cell	Osteoporosis	Weighted median	25	0.0411871				-0.0435697	0.0213405
CD16-CD56 on Natural Killer	Osteoporosis	Inverse variance weighted	28	0.00639123		27.7267	0.425168	-0.0486096	0.0178253
CD16-CD56 on Natural Killer	Osteoporosis	MR Egger	28	0.293915	0.791313	27.6507	0.37586	-0.0399097	0.0372564
CD16-CD56 on Natural Killer	Osteoporosis	Weighted median	28	0.643246				-0.0120389	0.0259927
CD86 on myeloid Dendritic Cell	Osteoporosis	Inverse variance weighted	22	0.0252045		26.8594	0.175554	0.0605998	0.0270746
CD86 on myeloid Dendritic Cell	Osteoporosis	MR Egger	22	0.656457	0.430494	26.0172	0.165244	0.0239699	0.0530845
CD86 on myeloid Dendritic Cell	Osteoporosis	Weighted median	22	0.00765839				0.0961863	0.0360685
CD25 on activated CD4 regulatory T cell	Osteoporosis	Inverse variance weighted	17	0.0244022		19.6077	0.23841	-0.0829863	0.0368707
CD25 on activated CD4 regulatory T cell	Osteoporosis	MR Egger	17	0.805273	0.316334	18.2969	0.247376	-0.0181978	0.0725212
CD25 on activated CD4 regulatory T cell	Osteoporosis	Weighted median	17	0.0548529				-0.101401	0.0528121
CD16 on CD14- CD16+ monocyte	Osteoporosis	Inverse variance weighted	20	0.0431009		22.3957	0.265007	-0.0320614	0.0158505
CD16 on CD14- CD16+ monocyte	Osteoporosis	MR Egger	20	0.0736167	0.504066	21.832	0.239531	-0.0428433	0.0225527
CD16 on CD14- CD16+ monocyte	Osteoporosis	Weighted median	20	0.0128664				-0.0504117	0.0202665
HLA DR on CD14+ CD16- monocyte	Osteoporosis	Inverse variance weighted	22	2.51e-07		19.6114	0.545983	0.0879135	0.0170468
HLA DR on CD14+ CD16- monocyte	Osteoporosis	MR Egger	22	0.0619482	0.403369	18.8825	0.529474	0.0642817	0.0325088
HLA DR on CD14+ CD16- monocyte	Osteoporosis	Weighted median	22	7.36e-05				0.0896841	0.022622
HLA DR on CD14+ monocyte	Osteoporosis	Inverse variance weighted	21	5.26e-07		19.4535	0.49255	0.087719	0.0174862
HLA DR on CD14+ monocyte	Osteoporosis	MR Egger	21	0.0644852	0.461846	18.8895	0.463948	0.0661025	0.0336784
HLA DR on CD14+ monocyte	Osteoporosis	Weighted median	21	6.2e-05				0.0925308	0.0231035
HLA DR on monocyte	Osteoporosis	Inverse variance weighted	17	0.00768157		24.7288	0.0747514	0.0478664	0.017956
HLA DR on monocyte	Osteoporosis	MR Egger	17	0.78748	0.133762	21.1804	0.131165	0.00831169	0.0302846
HLA DR on monocyte	Osteoporosis	Weighted median	17	0.00150906				0.0737721	0.0232504
CD14 on CD33dim HLA DR+ CD11b+	Osteoporosis	Inverse variance weighted	19	0.0240855		14.8666	0.671107	0.0401887	0.017816
CD14 on CD33dim HLA DR+ CD11b+	Osteoporosis	MR Egger	19	0.227053	0.862358	14.8356	0.607322	0.0458056	0.0365473
CD14 on CD33dim HLA DR+ CD11b+	Osteoporosis	Weighted median	19	0.0137837				0.0626083	0.025421
SSC-A on HLA DR+ T cell	Osteoporosis	Inverse variance weighted	20	0.0325369		28.7738	0.069627	0.0595221	0.0278433
SSC-A on HLA DR+ T cell	Osteoporosis	MR Egger	20	0.446358	0.742133	28.5964	0.0535397	0.0434783	0.0558451
SSC-A on HLA DR+ T cell	Osteoporosis	Weighted median	20	0.486784				0.0246931	0.0355075
HLA DR on Hematopoietic Stem Cell	Osteoporosis	Inverse variance weighted	25	0.000405885		29.4344	0.20421	0.0393659	0.0111322
HLA DR on Hematopoietic Stem Cell	Osteoporosis	MR Egger	25	0.146093	0.146735	26.8055	0.264332	0.0230793	0.0153414
HLA DR on Hematopoietic Stem Cell	Osteoporosis	Weighted median	25	0.156248				0.0250977	0.0177019
