# Supplementary material for: The Linkage Among Gut Microbiota, Inflammatory Cytokines, and Immune Cell Dynamics in Osteoporosis: A Mendelian Randomization Study
Source: Physiol Res. 2025 Oct 1;74(5):849–60. doi: 10.33549/physiolres.935563 (PMC12746856; doi:10.33549/physiolres.935563)
Supplement: Supplementary file 12 [file 12_74_849_TableS12.xlsx]

## Sheet: ST12
Original analysis data of immune cells on osteoporosis
SNP	effect_allele.exposure	other_allele.exposure	effect_allele.outcome	other_allele.outcome	beta.exposure	beta.outcome	eaf.exposure	eaf.outcome	remove	palindromic	ambiguous	id.outcome	se.outcome	pval.outcome	outcome	samplesize.outcome	se.exposure	pval.exposure	id.exposure	exposure	samplesize.exposure	action	SNP_index	mr_keep	units.outcome	units.exposure	rsq.exposure	effective_n.exposure	rsq.outcome	effective_n.outcome	steiger_dir	steiger_pval	R2	Fvalue	steiger	F10	file
rs10974005	C	G	C	G	-0.1518	0.00391369	0.2537	0.382764	FALSE	TRUE	FALSE	OS1	0.0168293	0.816109	OS1	399054	0.03136	1.375e-06	GCST90002121_buildGRCh37.tsv.gz	GCST90002121_buildGRCh37.tsv.gz	2915	2	1	TRUE	NA	NA	0.00797943	2915	1.35522e-07	399054	TRUE	1.61919e-06	0.00872584	25.6421	yes	yes	GCST90002121_buildGRCh37.tsv.gz.csv
rs11008428	C	T	C	T	-0.3316	-0.106296	0.0379	0.00336811	FALSE	FALSE	FALSE	OS1	0.140364	0.448877	OS1	399054	0.07112	3.252e-06	GCST90002121_buildGRCh37.tsv.gz	GCST90002121_buildGRCh37.tsv.gz	2915	2	1	TRUE	NA	NA	0.00740757	2915	1.43712e-06	399054	TRUE	4.77105e-06	0.00801897	23.5481	yes	yes	GCST90002121_buildGRCh37.tsv.gz.csv
rs111359007	A	T	A	T	-0.2802	-0.0140153	0.1015	0.00470805	FALSE	TRUE	FALSE	OS1	0.120871	0.907691	OS1	399054	0.04787	5.342e-09	GCST90002121_buildGRCh37.tsv.gz	GCST90002121_buildGRCh37.tsv.gz	2915	2	1	TRUE	NA	NA	0.0116249	2915	3.36923e-08	399054	TRUE	6.25209e-09	0.0143202	42.3209	yes	yes	GCST90002121_buildGRCh37.tsv.gz.csv
rs112485259	C	T	C	T	0.3027	-0.0138761	0.0417	0.0143961	FALSE	FALSE	FALSE	OS1	0.0695633	0.841892	OS1	399054	0.06683	6.15e-06	GCST90002121_buildGRCh37.tsv.gz	GCST90002121_buildGRCh37.tsv.gz	2915	2	1	TRUE	NA	NA	0.00699348	2915	9.97114e-08	399054	TRUE	7.12452e-06	0.00732306	21.4894	yes	yes	GCST90002121_buildGRCh37.tsv.gz.csv
rs117519014	A	C	A	C	0.4352	0.0390491	0.0427	0.0451368	FALSE	FALSE	FALSE	OS1	0.0395605	0.323607	OS1	399054	0.06661	7.574e-11	GCST90002121_buildGRCh37.tsv.gz	GCST90002121_buildGRCh37.tsv.gz	2915	2	1	TRUE	NA	NA	0.0144424	2915	2.44156e-06	399054	TRUE	1.46554e-10	0.015484	45.8143	yes	yes	GCST90002121_buildGRCh37.tsv.gz.csv
rs13017213	C	T	C	T	-0.1318	-0.0344056	0.4882	0.34965	FALSE	FALSE	FALSE	OS1	0.0171322	0.044618	OS1	399054	0.02706	1.185e-06	GCST90002121_buildGRCh37.tsv.gz	GCST90002121_buildGRCh37.tsv.gz	2915	2	1	TRUE	NA	NA	0.00807816	2915	1.01064e-05	399054	TRUE	2.94443e-06	0.00868078	25.5086	yes	yes	GCST90002121_buildGRCh37.tsv.gz.csv
rs140045313	G	A	G	A	1.299	0.0476013	0.0021	0.00333949	FALSE	FALSE	FALSE	OS1	0.139657	0.733221	OS1	399054	0.2925	9.295e-06	GCST90002121_buildGRCh37.tsv.gz	GCST90002121_buildGRCh37.tsv.gz	2915	2	1	TRUE	NA	NA	0.00672505	2915	2.91127e-07	399054	TRUE	1.13266e-05	0.0070722	20.7481	yes	yes	GCST90002121_buildGRCh37.tsv.gz.csv
rs144661184	C	T	C	T	-0.4398	-0.0587254	0.0202	0.0131789	FALSE	FALSE	FALSE	OS1	0.0715008	0.411461	OS1	399054	0.09639	5.251e-06	GCST90002121_buildGRCh37.tsv.gz	GCST90002121_buildGRCh37.tsv.gz	2915	2	1	TRUE	NA	NA	0.00709599	2915	1.69044e-06	399054	TRUE	7.81928e-06	0.00765648	22.4754	yes	yes	GCST90002121_buildGRCh37.tsv.gz.csv
rs148989317	T	C	T	C	-0.6071	-0.027696	0.0117	0.0463623	FALSE	FALSE	FALSE	OS1	0.0390491	0.478162	OS1	399054	0.1264	1.629e-06	GCST90002121_buildGRCh37.tsv.gz	GCST90002121_buildGRCh37.tsv.gz	2915	2	1	TRUE	NA	NA	0.00785706	2915	1.26061e-06	399054	TRUE	2.38064e-06	0.00852364	25.0428	yes	yes	GCST90002121_buildGRCh37.tsv.gz.csv
rs1493960	C	T	C	T	0.1723	0.0155157	0.8242	0.874057	FALSE	FALSE	FALSE	OS1	0.0245574	0.527508	OS1	399054	0.03536	1.158e-06	GCST90002121_buildGRCh37.tsv.gz	GCST90002121_buildGRCh37.tsv.gz	2915	2	1	TRUE	NA	NA	0.008085	2915	1.00034e-06	399054	TRUE	1.6359e-06	0.00860304	25.2781	yes	yes	GCST90002121_buildGRCh37.tsv.gz.csv
rs17197199	T	C	T	C	-0.2839	-0.0830195	0.1266	0.055418	FALSE	FALSE	FALSE	OS1	0.0355262	0.0194469	OS1	399054	0.04341	7.213e-11	GCST90002121_buildGRCh37.tsv.gz	GCST90002121_buildGRCh37.tsv.gz	2915	2	1	TRUE	NA	NA	0.0144704	2915	1.36844e-05	399054	TRUE	2.96919e-10	0.0178241	52.8639	yes	yes	GCST90002121_buildGRCh37.tsv.gz.csv
rs17634993	T	C	T	C	-0.5041	0.0621536	0.0148	0.0772613	FALSE	FALSE	FALSE	OS1	0.0308364	0.043843	OS1	399054	0.1134	9.097e-06	GCST90002121_buildGRCh37.tsv.gz	GCST90002121_buildGRCh37.tsv.gz	2915	2	1	TRUE	NA	NA	0.00673799	2915	1.01806e-05	399054	TRUE	2.11976e-05	0.00741053	21.7481	yes	yes	GCST90002121_buildGRCh37.tsv.gz.csv
rs17635782	A	G	A	G	0.1352	-0.00967196	0.3072	0.377635	FALSE	FALSE	FALSE	OS1	0.0167901	0.564582	OS1	399054	0.02947	4.639e-06	GCST90002121_buildGRCh37.tsv.gz	GCST90002121_buildGRCh37.tsv.gz	2915	2	1	TRUE	NA	NA	0.00717342	2915	8.31558e-07	399054	TRUE	6.30878e-06	0.00778059	22.8426	yes	yes	GCST90002121_buildGRCh37.tsv.gz.csv
rs3128900	T	G	T	G	0.1796	0.00190897	0.847	0.74657	FALSE	FALSE	FALSE	OS1	0.0187024	0.9187	OS1	399054	0.04028	8.555e-06	GCST90002121_buildGRCh37.tsv.gz	GCST90002121_buildGRCh37.tsv.gz	2915	2	1	TRUE	NA	NA	0.00677859	2915	2.6108e-08	399054	TRUE	9.50575e-06	0.00836022	24.5586	yes	yes	GCST90002121_buildGRCh37.tsv.gz.csv
rs34134566	T	C	T	C	-0.1385	0.0345429	0.2827	0.0892488	FALSE	FALSE	FALSE	OS1	0.0287201	0.229076	OS1	399054	0.03061	6.332e-06	GCST90002121_buildGRCh37.tsv.gz	GCST90002121_buildGRCh37.tsv.gz	2915	2	1	TRUE	NA	NA	0.00697896	2915	3.62506e-06	399054	TRUE	1.08331e-05	0.00777958	22.8396	yes	yes	GCST90002121_buildGRCh37.tsv.gz.csv
rs4237773	C	G	C	G	0.1254	0.00199128	0.348	0.365194	FALSE	TRUE	FALSE	OS1	0.0169381	0.906415	OS1	399054	0.02808	8.328e-06	GCST90002121_buildGRCh37.tsv.gz	GCST90002121_buildGRCh37.tsv.gz	2915	2	1	TRUE	NA	NA	0.00679982	2915	3.46342e-08	399054	TRUE	9.2597e-06	0.00713595	20.9364	yes	yes	GCST90002121_buildGRCh37.tsv.gz.csv
rs55740958	T	C	T	C	-0.206	-0.0918286	0.1518	0.0667506	FALSE	FALSE	FALSE	OS1	0.0332704	0.00577883	OS1	399054	0.03916	1.537e-07	GCST90002121_buildGRCh37.tsv.gz	GCST90002121_buildGRCh37.tsv.gz	2915	2	1	TRUE	NA	NA	0.00941028	2915	1.90898e-05	399054	TRUE	5.8139e-07	0.0109278	32.1845	yes	yes	GCST90002121_buildGRCh37.tsv.gz.csv
rs71382764	C	G	C	G	-0.2811	0.00274726	0.0504	0.0471644	FALSE	TRUE	FALSE	OS1	0.0384929	0.943103	OS1	399054	0.06208	6.168e-06	GCST90002121_buildGRCh37.tsv.gz	GCST90002121_buildGRCh37.tsv.gz	2915	2	1	TRUE	NA	NA	0.00698927	2915	1.27646e-08	399054	TRUE	6.81221e-06	0.0075635	22.2004	yes	yes	GCST90002121_buildGRCh37.tsv.gz.csv
rs72847706	C	T	C	T	-0.2551	0.0123703	0.228	0.28495	FALSE	FALSE	FALSE	OS1	0.0179751	0.491331	OS1	399054	0.03189	1.796e-15	GCST90002121_buildGRCh37.tsv.gz	GCST90002121_buildGRCh37.tsv.gz	2915	2	1	TRUE	NA	NA	0.0214949	2915	1.18683e-06	399054	TRUE	3.23447e-15	0.0229088	68.2981	yes	yes	GCST90002121_buildGRCh37.tsv.gz.csv
rs75071804	T	A	T	A	0.4348	-0.00602552	0.0225	0.050822	FALSE	TRUE	FALSE	OS1	0.037113	0.871026	OS1	399054	0.09197	2.381e-06	GCST90002121_buildGRCh37.tsv.gz	GCST90002121_buildGRCh37.tsv.gz	2915	2	1	TRUE	NA	NA	0.00761424	2915	6.60553e-08	399054	TRUE	2.73414e-06	0.00831588	24.4273	yes	yes	GCST90002121_buildGRCh37.tsv.gz.csv
rs75329937	C	T	C	T	-0.3177	0.0038983	0.0393	0.0101252	FALSE	FALSE	FALSE	OS1	0.0832597	0.962656	OS1	399054	0.07024	6.332e-06	GCST90002121_buildGRCh37.tsv.gz	GCST90002121_buildGRCh37.tsv.gz	2915	2	1	TRUE	NA	NA	0.00697406	2915	5.49353e-09	399054	TRUE	6.90376e-06	0.00762158	22.3722	yes	yes	GCST90002121_buildGRCh37.tsv.gz.csv
rs75482992	A	G	A	G	-0.3072	0.0301121	0.0407	0.0290556	FALSE	FALSE	FALSE	OS1	0.0487104	0.536452	OS1	399054	0.06911	9.129e-06	GCST90002121_buildGRCh37.tsv.gz	GCST90002121_buildGRCh37.tsv.gz	2915	2	1	TRUE	NA	NA	0.00673728	2915	9.57654e-07	399054	TRUE	1.23911e-05	0.00736922	21.6259	yes	yes	GCST90002121_buildGRCh37.tsv.gz.csv
rs76748045	T	C	T	C	-0.2397	-0.0125349	0.0671	0.0610117	FALSE	FALSE	FALSE	OS1	0.0339682	0.712115	OS1	399054	0.05411	9.79e-06	GCST90002121_buildGRCh37.tsv.gz	GCST90002121_buildGRCh37.tsv.gz	2915	2	1	TRUE	NA	NA	0.00669152	2915	3.41246e-07	399054	TRUE	1.20499e-05	0.00719323	21.1057	yes	yes	GCST90002121_buildGRCh37.tsv.gz.csv
rs9284960	T	C	T	C	-0.3498	-0.000383886	0.0322	0.0326685	FALSE	FALSE	FALSE	OS1	0.0459142	0.993329	OS1	399054	0.07608	4.455e-06	GCST90002121_buildGRCh37.tsv.gz	GCST90002121_buildGRCh37.tsv.gz	2915	2	1	TRUE	NA	NA	0.00720473	2915	1.75179e-10	399054	TRUE	4.783e-06	0.00762625	22.386	yes	yes	GCST90002121_buildGRCh37.tsv.gz.csv
rs9357097	T	C	T	C	0.1925	-0.0329703	0.4762	0.250142	FALSE	FALSE	FALSE	OS1	0.0188034	0.0795298	OS1	399054	0.02804	8.082e-12	GCST90002121_buildGRCh37.tsv.gz	GCST90002121_buildGRCh37.tsv.gz	2915	2	1	TRUE	NA	NA	0.0159219	2915	7.70442e-06	399054	TRUE	2.53106e-11	0.0184861	54.8644	yes	yes	GCST90002121_buildGRCh37.tsv.gz.csv
rs11014701	A	C	A	C	0.1319	0.022978	0.3238	0.365891	FALSE	FALSE	FALSE	OS1	0.0172683	0.183304	OS1	399054	0.02938	7.443e-06	GCST90002120_buildGRCh37.tsv.gz	GCST90002120_buildGRCh37.tsv.gz	2920	2	1	TRUE	NA	NA	0.0068598	2920	4.43705e-06	399054	TRUE	1.33751e-05	0.00761854	22.4016	yes	yes	GCST90002120_buildGRCh37.tsv.gz.csv
rs11121500	G	A	G	A	-0.22	0.0542917	0.0906	0.034212	FALSE	FALSE	FALSE	OS1	0.0447226	0.224761	OS1	399054	0.04802	4.832e-06	GCST90002120_buildGRCh37.tsv.gz	GCST90002120_buildGRCh37.tsv.gz	2920	2	1	TRUE	NA	NA	0.00714172	2920	3.69302e-06	399054	TRUE	8.38459e-06	0.00797551	23.4596	yes	yes	GCST90002120_buildGRCh37.tsv.gz.csv
rs12537451	T	C	T	C	-0.2163	-0.0247008	0.0966	0.21395	FALSE	FALSE	FALSE	OS1	0.0198006	0.212221	OS1	399054	0.04538	1.978e-06	GCST90002120_buildGRCh37.tsv.gz	GCST90002120_buildGRCh37.tsv.gz	2920	2	1	TRUE	NA	NA	0.00772557	2920	3.89973e-06	399054	TRUE	3.55441e-06	0.00816583	24.0241	yes	yes	GCST90002120_buildGRCh37.tsv.gz.csv
rs13157900	C	A	C	A	-0.1376	0.0087357	0.3033	0.231706	FALSE	FALSE	FALSE	OS1	0.0192895	0.65064	OS1	399054	0.03029	5.765e-06	GCST90002120_buildGRCh37.tsv.gz	GCST90002120_buildGRCh37.tsv.gz	2920	2	1	TRUE	NA	NA	0.00702251	2920	5.13953e-07	399054	TRUE	7.40963e-06	0.00800175	23.5375	yes	yes	GCST90002120_buildGRCh37.tsv.gz.csv
rs143440491	T	C	T	C	-0.3393	-0.0370268	0.0384	0.0405448	FALSE	FALSE	FALSE	OS1	0.0411787	0.368561	OS1	399054	0.07232	2.824e-06	GCST90002120_buildGRCh37.tsv.gz	GCST90002120_buildGRCh37.tsv.gz	2920	2	1	TRUE	NA	NA	0.0074869	2920	2.02608e-06	399054	TRUE	4.40411e-06	0.00850204	25.0217	yes	yes	GCST90002120_buildGRCh37.tsv.gz.csv
rs147279479	A	G	A	G	-0.3424	0.022126	0.036	0.054109	FALSE	FALSE	FALSE	OS1	0.0361525	0.540525	OS1	399054	0.07343	3.265e-06	GCST90002120_buildGRCh37.tsv.gz	GCST90002120_buildGRCh37.tsv.gz	2920	2	1	TRUE	NA	NA	0.00739624	2920	9.3864e-07	399054	TRUE	4.48988e-06	0.00813724	23.9393	yes	yes	GCST90002120_buildGRCh37.tsv.gz.csv
rs183795272	G	C	G	C	0.4045	0.0367388	0.026	0.00735806	FALSE	TRUE	FALSE	OS1	0.095486	0.700419	OS1	399054	0.0905	8.142e-06	GCST90002120_buildGRCh37.tsv.gz	GCST90002120_buildGRCh37.tsv.gz	2920	2	1	TRUE	NA	NA	0.00679973	2920	3.70972e-07	399054	TRUE	1.01121e-05	0.00828704	24.3836	yes	yes	GCST90002120_buildGRCh37.tsv.gz.csv
rs189927142	C	T	C	T	-0.3979	-0.0182342	0.0313	0.0122392	FALSE	FALSE	FALSE	OS1	0.0742447	0.805994	OS1	399054	0.08086	9.104e-07	GCST90002120_buildGRCh37.tsv.gz	GCST90002120_buildGRCh37.tsv.gz	2920	2	1	TRUE	NA	NA	0.00823012	2920	1.51152e-07	399054	TRUE	1.09114e-06	0.00960089	28.287	yes	yes	GCST90002120_buildGRCh37.tsv.gz.csv
rs2588120	A	G	A	G	-0.1471	-0.00810811	0.7726	0.582588	FALSE	FALSE	FALSE	OS1	0.0165229	0.623626	OS1	399054	0.03272	7.168e-06	GCST90002120_buildGRCh37.tsv.gz	GCST90002120_buildGRCh37.tsv.gz	2920	2	1	TRUE	NA	NA	0.00687885	2920	6.03444e-07	399054	TRUE	9.35127e-06	0.00760327	22.3563	yes	yes	GCST90002120_buildGRCh37.tsv.gz.csv
rs533695182	T	C	T	C	-0.328	-0.371358	0.0406	0.00206178	FALSE	FALSE	FALSE	OS1	0.203175	0.0675834	OS1	399054	0.06927	2.29e-06	GCST90002120_buildGRCh37.tsv.gz	GCST90002120_buildGRCh37.tsv.gz	2920	2	1	TRUE	NA	NA	0.00762514	2920	8.37167e-06	399054	TRUE	5.22979e-06	0.00838115	24.6629	yes	yes	GCST90002120_buildGRCh37.tsv.gz.csv
rs56262516	A	G	A	G	0.23	-0.0209027	0.2757	0.052432	FALSE	FALSE	FALSE	OS1	0.036461	0.566449	OS1	399054	0.03381	1.235e-11	GCST90002120_buildGRCh37.tsv.gz	GCST90002120_buildGRCh37.tsv.gz	2920	2	1	TRUE	NA	NA	0.0156116	2920	8.23603e-07	399054	TRUE	1.94346e-11	0.0211272	62.9796	yes	yes	GCST90002120_buildGRCh37.tsv.gz.csv
rs6139531	C	G	C	G	-0.1646	0.00941039	0.1938	0.231549	FALSE	TRUE	FALSE	OS1	0.0197667	0.634023	OS1	399054	0.03506	2.782e-06	GCST90002120_buildGRCh37.tsv.gz	GCST90002120_buildGRCh37.tsv.gz	2920	2	1	TRUE	NA	NA	0.00749691	2920	5.67959e-07	399054	TRUE	3.64751e-06	0.00846616	24.9152	yes	yes	GCST90002120_buildGRCh37.tsv.gz.csv
rs62034403	C	A	C	A	0.1868	-0.0776825	0.167	0.140634	FALSE	FALSE	FALSE	OS1	0.0238242	0.00111158	OS1	399054	0.03682	4.142e-07	GCST90002120_buildGRCh37.tsv.gz	GCST90002120_buildGRCh37.tsv.gz	2920	2	1	TRUE	NA	NA	0.00874353	2920	2.66421e-05	399054	TRUE	1.85273e-06	0.00970835	28.6067	yes	yes	GCST90002120_buildGRCh37.tsv.gz.csv
rs7134487	A	G	A	G	-0.4048	-0.23916	0.0318	0.00114325	FALSE	FALSE	FALSE	OS1	0.251673	0.341969	OS1	399054	0.07894	3.115e-07	GCST90002120_buildGRCh37.tsv.gz	GCST90002120_buildGRCh37.tsv.gz	2920	2	1	TRUE	NA	NA	0.00893111	2920	2.26294e-06	399054	TRUE	5.17154e-07	0.0100903	29.7436	yes	yes	GCST90002120_buildGRCh37.tsv.gz.csv
rs7425430	G	A	G	A	-0.2188	0.0122921	0.2317	0.2851	FALSE	FALSE	FALSE	OS1	0.0179662	0.493861	OS1	399054	0.03213	1.185e-11	GCST90002120_buildGRCh37.tsv.gz	GCST90002120_buildGRCh37.tsv.gz	2920	2	1	TRUE	NA	NA	0.0156437	2920	1.17303e-06	399054	TRUE	1.97588e-11	0.0170444	50.5979	yes	yes	GCST90002120_buildGRCh37.tsv.gz.csv
rs78689026	A	G	A	G	-0.1918	-0.0455009	0.1709	0.0074186	FALSE	FALSE	FALSE	OS1	0.0958629	0.63504	OS1	399054	0.03989	1.596e-06	GCST90002120_buildGRCh37.tsv.gz	GCST90002120_buildGRCh37.tsv.gz	2920	2	1	TRUE	NA	NA	0.00786062	2920	5.64559e-07	399054	TRUE	2.10381e-06	0.010425	30.7406	yes	yes	GCST90002120_buildGRCh37.tsv.gz.csv
rs80155370	G	A	G	A	0.3326	0.0231778	0.0368	0.102935	FALSE	FALSE	FALSE	OS1	0.0268078	0.387262	OS1	399054	0.07379	6.85e-06	GCST90002120_buildGRCh37.tsv.gz	GCST90002120_buildGRCh37.tsv.gz	2920	2	1	TRUE	NA	NA	0.00691434	2920	1.87323e-06	399054	TRUE	1.02711e-05	0.00784222	23.0645	yes	yes	GCST90002120_buildGRCh37.tsv.gz.csv
rs960502	C	T	C	T	0.2723	-0.0922432	0.0545	0.00878746	FALSE	FALSE	FALSE	OS1	0.0882569	0.295946	OS1	399054	0.06013	6.184e-06	GCST90002120_buildGRCh37.tsv.gz	GCST90002120_buildGRCh37.tsv.gz	2920	2	1	TRUE	NA	NA	0.00697889	2920	2.73742e-06	399054	TRUE	1.00087e-05	0.00764158	22.4698	yes	yes	GCST90002120_buildGRCh37.tsv.gz.csv
rs9884179	A	G	A	G	0.1272	0.0309334	0.4173	0.431146	FALSE	FALSE	FALSE	OS1	0.0164541	0.0601105	OS1	399054	0.02781	5.041e-06	GCST90002120_buildGRCh37.tsv.gz	GCST90002120_buildGRCh37.tsv.gz	2920	2	1	TRUE	NA	NA	0.00711843	2920	8.85674e-06	399054	TRUE	1.12877e-05	0.0078686	23.1427	yes	yes	GCST90002120_buildGRCh37.tsv.gz.csv
rs9998963	T	A	T	A	-0.1626	-0.0315096	0.2058	0.102263	FALSE	TRUE	FALSE	OS1	0.0267606	0.239011	OS1	399054	0.034	1.807e-06	GCST90002120_buildGRCh37.tsv.gz	GCST90002120_buildGRCh37.tsv.gz	2920	2	1	TRUE	NA	NA	0.00777691	2920	3.47427e-06	399054	TRUE	3.19844e-06	0.00864264	25.4391	yes	yes	GCST90002120_buildGRCh37.tsv.gz.csv
rs10091979	A	G	A	G	0.1235	0.0332654	0.3844	0.358176	FALSE	FALSE	FALSE	OS1	0.017009	0.050494	OS1	399054	0.02724	6.025e-06	GCST90002119_buildGRCh37.tsv.gz	GCST90002119_buildGRCh37.tsv.gz	2920	2	1	TRUE	NA	NA	0.00699497	2920	9.58505e-06	399054	TRUE	1.39511e-05	0.00721848	21.2167	yes	yes	GCST90002119_buildGRCh37.tsv.gz.csv
rs10205992	T	C	T	C	-0.2955	0.00775263	0.4729	0.602772	FALSE	FALSE	FALSE	OS1	0.0167588	0.64365	OS1	399054	0.02653	2.998e-28	GCST90002119_buildGRCh37.tsv.gz	GCST90002119_buildGRCh37.tsv.gz	2920	2	1	TRUE	NA	NA	0.0407824	2920	5.36269e-07	399054	TRUE	4.8022e-28	0.0435319	132.807	yes	yes	GCST90002119_buildGRCh37.tsv.gz.csv
rs116619343	C	G	C	G	-0.6381	-0.0498851	0.0089	0.0502134	FALSE	TRUE	FALSE	OS1	0.0378651	0.18769	OS1	399054	0.1417	6.952e-06	GCST90002119_buildGRCh37.tsv.gz	GCST90002119_buildGRCh37.tsv.gz	2920	2	1	TRUE	NA	NA	0.00690152	2920	4.34943e-06	399054	TRUE	1.25029e-05	0.00718315	21.1121	yes	yes	GCST90002119_buildGRCh37.tsv.gz.csv
rs1264570	T	C	T	C	0.1984	-0.00514547	0.7204	0.606142	FALSE	FALSE	FALSE	OS1	0.0166455	0.757229	OS1	399054	0.03266	1.417e-09	GCST90002119_buildGRCh37.tsv.gz	GCST90002119_buildGRCh37.tsv.gz	2920	2	1	TRUE	NA	NA	0.0124884	2920	2.39457e-07	399054	TRUE	1.826e-09	0.0158571	47.0166	yes	yes	GCST90002119_buildGRCh37.tsv.gz.csv
rs12660712	A	C	A	C	-0.2799	0.10205	0.1152	0.0138055	FALSE	FALSE	FALSE	OS1	0.0704099	0.147233	OS1	399054	0.04891	1.154e-08	GCST90002119_buildGRCh37.tsv.gz	GCST90002119_buildGRCh37.tsv.gz	2920	2	1	TRUE	NA	NA	0.0110989	2920	5.26413e-06	399054	TRUE	2.59312e-08	0.015971	47.3599	yes	yes	GCST90002119_buildGRCh37.tsv.gz.csv
rs130065	A	G	A	G	-0.3127	0.054541	0.1642	0.148986	FALSE	FALSE	FALSE	OS1	0.0230135	0.0177902	OS1	399054	0.04043	1.419e-14	GCST90002119_buildGRCh37.tsv.gz	GCST90002119_buildGRCh37.tsv.gz	2920	2	1	TRUE	NA	NA	0.0200886	2920	1.40749e-05	399054	TRUE	7.60693e-14	0.0268387	80.4751	yes	yes	GCST90002119_buildGRCh37.tsv.gz.csv
rs13024436	A	G	A	G	0.1591	0.00158328	0.3759	0.400569	FALSE	FALSE	FALSE	OS1	0.0166098	0.924059	OS1	399054	0.02774	1.076e-08	GCST90002119_buildGRCh37.tsv.gz	GCST90002119_buildGRCh37.tsv.gz	2920	2	1	TRUE	NA	NA	0.0111474	2920	2.27697e-08	399054	TRUE	1.23537e-08	0.0118767	35.0728	yes	yes	GCST90002119_buildGRCh37.tsv.gz.csv
rs1356625	C	T	C	T	0.192	0.0125652	0.463	0.483342	FALSE	FALSE	FALSE	OS1	0.0164521	0.445017	OS1	399054	0.02696	1.366e-12	GCST90002119_buildGRCh37.tsv.gz	GCST90002119_buildGRCh37.tsv.gz	2920	2	1	TRUE	NA	NA	0.0170842	2920	1.46173e-06	399054	TRUE	2.39848e-12	0.0183311	54.4889	yes	yes	GCST90002119_buildGRCh37.tsv.gz.csv
rs141200631	G	T	G	T	0.9591	0.0463491	0.0041	0.0192917	FALSE	FALSE	FALSE	OS1	0.0589847	0.431995	OS1	399054	0.2088	4.558e-06	GCST90002119_buildGRCh37.tsv.gz	GCST90002119_buildGRCh37.tsv.gz	2920	2	1	TRUE	NA	NA	0.00717881	2920	1.5473e-06	399054	TRUE	6.68513e-06	0.00751203	22.086	yes	yes	GCST90002119_buildGRCh37.tsv.gz.csv
rs149943125	C	A	C	A	-0.9617	-0.113791	0.0055	0.00132497	FALSE	FALSE	FALSE	OS1	0.221872	0.608044	OS1	399054	0.1808	1.131e-07	GCST90002119_buildGRCh37.tsv.gz	GCST90002119_buildGRCh37.tsv.gz	2920	2	1	TRUE	NA	NA	0.00960299	2920	6.59145e-07	399054	TRUE	1.54866e-07	0.0101176	29.8249	yes	yes	GCST90002119_buildGRCh37.tsv.gz.csv
rs184303531	A	G	A	G	0.7048	-0.0835031	0.0068	0.015846	FALSE	FALSE	FALSE	OS1	0.0674162	0.215485	OS1	399054	0.1587	9.285e-06	GCST90002119_buildGRCh37.tsv.gz	GCST90002119_buildGRCh37.tsv.gz	2920	2	1	TRUE	NA	NA	0.00671378	2920	3.84455e-06	399054	TRUE	1.60545e-05	0.00670977	19.7114	yes	yes	GCST90002119_buildGRCh37.tsv.gz.csv
rs191051785	G	A	G	A	-1.157	-0.202449	0.0029	0.00524793	FALSE	FALSE	FALSE	OS1	0.116813	0.0830768	OS1	399054	0.2492	3.567e-06	GCST90002119_buildGRCh37.tsv.gz	GCST90002119_buildGRCh37.tsv.gz	2920	2	1	TRUE	NA	NA	0.00733312	2920	7.5269e-06	399054	TRUE	7.75369e-06	0.00774165	22.7664	yes	yes	GCST90002119_buildGRCh37.tsv.gz.csv
rs28747043	G	A	G	A	-0.1487	-0.0423799	0.4195	0.175325	FALSE	FALSE	FALSE	OS1	0.0213443	0.0470847	OS1	399054	0.03265	5.43e-06	GCST90002119_buildGRCh37.tsv.gz	GCST90002119_buildGRCh37.tsv.gz	2920	2	1	TRUE	NA	NA	0.0070582	2920	9.87921e-06	399054	TRUE	1.28565e-05	0.0107693	31.7668	yes	yes	GCST90002119_buildGRCh37.tsv.gz.csv
rs404977	G	A	G	A	0.1277	-0.0152091	0.3692	0.293227	FALSE	FALSE	FALSE	OS1	0.0179708	0.397374	OS1	399054	0.02788	4.844e-06	GCST90002119_buildGRCh37.tsv.gz	GCST90002119_buildGRCh37.tsv.gz	2920	2	1	TRUE	NA	NA	0.00713838	2920	1.79491e-06	399054	TRUE	7.27885e-06	0.00759565	22.3338	yes	yes	GCST90002119_buildGRCh37.tsv.gz.csv
rs4691190	C	G	C	G	0.1404	0.00646948	0.3	0.261771	FALSE	TRUE	FALSE	OS1	0.0184742	0.726196	OS1	399054	0.02925	1.664e-06	GCST90002119_buildGRCh37.tsv.gz	GCST90002119_buildGRCh37.tsv.gz	2920	2	1	TRUE	NA	NA	0.00783396	2920	3.07311e-07	399054	TRUE	2.07858e-06	0.00827911	24.3601	yes	yes	GCST90002119_buildGRCh37.tsv.gz.csv
rs517004	T	G	T	G	0.5458	0.0184319	0.988	0.943852	FALSE	FALSE	FALSE	OS1	0.0355682	0.60431	OS1	399054	0.1216	7.401e-06	GCST90002119_buildGRCh37.tsv.gz	GCST90002119_buildGRCh37.tsv.gz	2920	2	1	TRUE	NA	NA	0.00685688	2920	6.72956e-07	399054	TRUE	9.77323e-06	0.00706375	20.7587	yes	yes	GCST90002119_buildGRCh37.tsv.gz.csv
rs58853189	A	G	A	G	0.1515	-0.00333309	0.1914	0.148681	FALSE	FALSE	FALSE	OS1	0.0228603	0.884077	OS1	399054	0.03419	9.724e-06	GCST90002119_buildGRCh37.tsv.gz	GCST90002119_buildGRCh37.tsv.gz	2920	2	1	TRUE	NA	NA	0.00668389	2920	5.32722e-08	399054	TRUE	1.09808e-05	0.00710446	20.8791	yes	yes	GCST90002119_buildGRCh37.tsv.gz.csv
rs6903896	A	G	A	G	-0.3411	-0.119326	0.1269	0.0154414	FALSE	FALSE	FALSE	OS1	0.065445	0.068259	OS1	399054	0.04595	1.493e-13	GCST90002119_buildGRCh37.tsv.gz	GCST90002119_buildGRCh37.tsv.gz	2920	2	1	TRUE	NA	NA	0.0185346	2920	8.33075e-06	399054	TRUE	5.329e-13	0.0257821	77.2233	yes	yes	GCST90002119_buildGRCh37.tsv.gz.csv
rs76872865	G	A	G	A	0.1866	0.0399988	0.1214	0.117888	FALSE	FALSE	FALSE	OS1	0.025477	0.116416	OS1	399054	0.04082	5.02e-06	GCST90002119_buildGRCh37.tsv.gz	GCST90002119_buildGRCh37.tsv.gz	2920	2	1	TRUE	NA	NA	0.00711038	2920	6.17682e-06	399054	TRUE	1.01136e-05	0.00742785	21.8367	yes	yes	GCST90002119_buildGRCh37.tsv.gz.csv
rs7935549	T	C	T	C	-0.1271	0.0220621	0.3495	0.355484	FALSE	FALSE	FALSE	OS1	0.0169862	0.194004	OS1	399054	0.02792	5.56e-06	GCST90002119_buildGRCh37.tsv.gz	GCST90002119_buildGRCh37.tsv.gz	2920	2	1	TRUE	NA	NA	0.00705183	2920	4.22737e-06	399054	TRUE	9.91705e-06	0.0073454	21.5925	yes	yes	GCST90002119_buildGRCh37.tsv.gz.csv
rs80190728	G	A	G	A	-0.4219	-0.0670781	0.0211	0.0206544	FALSE	FALSE	FALSE	OS1	0.0575999	0.244201	OS1	399054	0.09333	6.432e-06	GCST90002119_buildGRCh37.tsv.gz	GCST90002119_buildGRCh37.tsv.gz	2920	2	1	TRUE	NA	NA	0.00695441	2920	3.3985e-06	399054	TRUE	1.08816e-05	0.00735309	21.6153	yes	yes	GCST90002119_buildGRCh37.tsv.gz.csv
rs938487	G	A	G	A	-0.5168	0.0249737	0.2476	0.408954	FALSE	FALSE	FALSE	OS1	0.0166092	0.132683	OS1	399054	0.02954	2.911e-65	GCST90002119_buildGRCh37.tsv.gz	GCST90002119_buildGRCh37.tsv.gz	2920	2	1	TRUE	NA	NA	0.0949334	2920	5.66548e-06	399054	TRUE	7.02894e-65	0.0995118	322.464	yes	yes	GCST90002119_buildGRCh37.tsv.gz.csv
rs10181413	A	G	A	G	0.145	0.000203226	0.6212	0.434896	FALSE	FALSE	FALSE	OS1	0.0164343	0.990134	OS1	399054	0.02796	2.279e-07	GCST90002118_buildGRCh37.tsv.gz	GCST90002118_buildGRCh37.tsv.gz	2920	2	1	TRUE	NA	NA	0.00913255	2920	3.83201e-10	399054	TRUE	2.50554e-07	0.00989481	29.1616	yes	yes	GCST90002118_buildGRCh37.tsv.gz.csv
rs10185095	C	T	C	T	0.1228	0.0248696	0.4533	0.323333	FALSE	FALSE	FALSE	OS1	0.0176962	0.159913	OS1	399054	0.02711	6.089e-06	GCST90002118_buildGRCh37.tsv.gz	GCST90002118_buildGRCh37.tsv.gz	2920	2	1	TRUE	NA	NA	0.00698247	2920	4.94932e-06	399054	TRUE	1.14679e-05	0.00747415	21.9738	yes	yes	GCST90002118_buildGRCh37.tsv.gz.csv
rs117410826	T	G	T	G	0.2344	-0.0927466	0.0738	0.0118003	FALSE	FALSE	FALSE	OS1	0.0741779	0.21118	OS1	399054	0.05245	8.176e-06	GCST90002118_buildGRCh37.tsv.gz	GCST90002118_buildGRCh37.tsv.gz	2920	2	1	TRUE	NA	NA	0.00679793	2920	3.91756e-06	399054	TRUE	1.422e-05	0.00751115	22.0834	yes	yes	GCST90002118_buildGRCh37.tsv.gz.csv
rs12046688	G	A	G	A	0.187	-0.0130272	0.1325	0.219691	FALSE	FALSE	FALSE	OS1	0.0197234	0.508936	OS1	399054	0.03957	2.399e-06	GCST90002118_buildGRCh37.tsv.gz	GCST90002118_buildGRCh37.tsv.gz	2920	2	1	TRUE	NA	NA	0.00759547	2920	1.09322e-06	399054	TRUE	3.39144e-06	0.00803894	23.6477	yes	yes	GCST90002118_buildGRCh37.tsv.gz.csv
rs1235080	A	T	A	T	0.1343	-0.0183331	0.4182	0.302834	FALSE	TRUE	FALSE	OS1	0.0177031	0.300395	OS1	399054	0.02796	1.642e-06	GCST90002118_buildGRCh37.tsv.gz	GCST90002118_buildGRCh37.tsv.gz	2920	2	1	TRUE	NA	NA	0.00784462	2920	2.68746e-06	399054	TRUE	2.72526e-06	0.00877687	25.8377	yes	yes	GCST90002118_buildGRCh37.tsv.gz.csv
rs13004867	G	C	G	C	-0.4974	-0.0142263	0.1175	0.0880816	FALSE	TRUE	FALSE	OS1	0.028821	0.621581	OS1	399054	0.04176	5.632e-32	GCST90002118_buildGRCh37.tsv.gz	GCST90002118_buildGRCh37.tsv.gz	2920	2	1	TRUE	NA	NA	0.0463647	2920	6.10571e-07	399054	TRUE	9.0056e-32	0.0513091	157.817	yes	yes	GCST90002118_buildGRCh37.tsv.gz.csv
rs145728549	G	A	G	A	-0.8259	-0.00444925	0.0057	0.021581	FALSE	FALSE	FALSE	OS1	0.0560589	0.936741	OS1	399054	0.1843	7.694e-06	GCST90002118_buildGRCh37.tsv.gz	GCST90002118_buildGRCh37.tsv.gz	2920	2	1	TRUE	NA	NA	0.00683503	2920	1.57854e-08	399054	TRUE	8.49316e-06	0.00773174	22.737	yes	yes	GCST90002118_buildGRCh37.tsv.gz.csv
rs34862764	T	C	T	C	-0.1258	0.0020058	0.4563	0.458668	FALSE	FALSE	FALSE	OS1	0.0163299	0.902242	OS1	399054	0.02715	3.778e-06	GCST90002118_buildGRCh37.tsv.gz	GCST90002118_buildGRCh37.tsv.gz	2920	2	1	TRUE	NA	NA	0.00730386	2920	3.78076e-08	399054	TRUE	4.22941e-06	0.00785238	23.0946	yes	yes	GCST90002118_buildGRCh37.tsv.gz.csv
rs4241667	G	A	G	A	-0.1342	0.0127423	0.2952	0.253158	FALSE	FALSE	FALSE	OS1	0.0187011	0.49564	OS1	399054	0.02955	5.804e-06	GCST90002118_buildGRCh37.tsv.gz	GCST90002118_buildGRCh37.tsv.gz	2920	2	1	TRUE	NA	NA	0.00701853	2920	1.16341e-06	399054	TRUE	8.16484e-06	0.00749406	22.0328	yes	yes	GCST90002118_buildGRCh37.tsv.gz.csv
rs56262516	A	G	A	G	0.2531	-0.0209027	0.2757	0.052432	FALSE	FALSE	FALSE	OS1	0.036461	0.566449	OS1	399054	0.03508	6.748e-13	GCST90002118_buildGRCh37.tsv.gz	GCST90002118_buildGRCh37.tsv.gz	2920	2	1	TRUE	NA	NA	0.0175267	2920	8.23603e-07	399054	TRUE	1.09948e-12	0.0255841	76.6144	yes	yes	GCST90002118_buildGRCh37.tsv.gz.csv
rs58007649	A	G	A	G	0.1958	-0.0351807	0.1276	0.0780709	FALSE	FALSE	FALSE	OS1	0.0302448	0.24475	OS1	399054	0.04087	1.756e-06	GCST90002118_buildGRCh37.tsv.gz	GCST90002118_buildGRCh37.tsv.gz	2920	2	1	TRUE	NA	NA	0.0078042	2920	3.3906e-06	399054	TRUE	3.05267e-06	0.00853536	25.1206	yes	yes	GCST90002118_buildGRCh37.tsv.gz.csv
rs59998168	C	T	C	T	0.131	-0.0239325	0.3267	0.188492	FALSE	FALSE	FALSE	OS1	0.0208418	0.250847	OS1	399054	0.02871	5.225e-06	GCST90002118_buildGRCh37.tsv.gz	GCST90002118_buildGRCh37.tsv.gz	2920	2	1	TRUE	NA	NA	0.0070844	2920	3.30426e-06	399054	TRUE	8.90033e-06	0.00754971	22.1976	yes	yes	GCST90002118_buildGRCh37.tsv.gz.csv
rs77892262	T	C	T	C	-0.2144	-0.0456047	0.1709	0.00741903	FALSE	FALSE	FALSE	OS1	0.0958638	0.634271	OS1	399054	0.04156	2.655e-07	GCST90002118_buildGRCh37.tsv.gz	GCST90002118_buildGRCh37.tsv.gz	2920	2	1	TRUE	NA	NA	0.00903796	2920	5.67127e-07	399054	TRUE	3.56428e-07	0.0130265	38.5131	yes	yes	GCST90002118_buildGRCh37.tsv.gz.csv
rs80304304	G	A	G	A	0.2387	0.0472657	0.0735	0.0945143	FALSE	FALSE	FALSE	OS1	0.0281941	0.0936526	OS1	399054	0.05231	5.254e-06	GCST90002118_buildGRCh37.tsv.gz	GCST90002118_buildGRCh37.tsv.gz	2920	2	1	TRUE	NA	NA	0.00708536	2920	7.04276e-06	399054	TRUE	1.09447e-05	0.0077601	22.8211	yes	yes	GCST90002118_buildGRCh37.tsv.gz.csv
rs111660650	T	C	T	C	-1.344	-0.00766216	0.0024	0.0143493	FALSE	FALSE	FALSE	OS1	0.0679898	0.910272	OS1	399054	0.2906	3.887e-06	GCST90002117_buildGRCh37.tsv.gz	GCST90002117_buildGRCh37.tsv.gz	2971	2	1	TRUE	NA	NA	0.00715286	2971	3.18262e-08	399054	TRUE	4.39362e-06	0.0086496	25.9047	yes	yes	GCST90002117_buildGRCh37.tsv.gz.csv
rs11260062	C	A	C	A	0.1397	-0.0114197	0.2986	0.314369	FALSE	FALSE	FALSE	OS1	0.0175531	0.515315	OS1	399054	0.02994	3.211e-06	GCST90002117_buildGRCh37.tsv.gz	GCST90002117_buildGRCh37.tsv.gz	2971	2	1	TRUE	NA	NA	0.00727957	2971	1.06065e-06	399054	TRUE	4.50958e-06	0.00817482	24.4711	yes	yes	GCST90002117_buildGRCh37.tsv.gz.csv
rs113346886	T	A	T	A	-0.2799	-0.305484	0.0495	0.0016617	FALSE	TRUE	FALSE	OS1	0.201465	0.129441	OS1	399054	0.06318	9.744e-06	GCST90002117_buildGRCh37.tsv.gz	GCST90002117_buildGRCh37.tsv.gz	2971	2	1	TRUE	NA	NA	0.00656712	2971	5.76163e-06	399054	TRUE	1.88632e-05	0.00737213	22.0504	yes	yes	GCST90002117_buildGRCh37.tsv.gz.csv
rs114705966	C	G	C	G	-0.4703	-0.0373592	0.016	0.0394657	FALSE	TRUE	FALSE	OS1	0.0422201	0.376228	OS1	399054	0.106	9.569e-06	GCST90002117_buildGRCh37.tsv.gz	GCST90002117_buildGRCh37.tsv.gz	2971	2	1	TRUE	NA	NA	0.00658655	2971	1.96212e-06	399054	TRUE	1.43302e-05	0.00696458	20.8229	yes	yes	GCST90002117_buildGRCh37.tsv.gz.csv
rs117172940	T	A	T	A	3.291	-0.192702	0.0003	0.00326673	FALSE	TRUE	FALSE	OS1	0.140501	0.170206	OS1	399054	0.7003	2.73e-06	GCST90002117_buildGRCh37.tsv.gz	GCST90002117_buildGRCh37.tsv.gz	2971	2	1	TRUE	NA	NA	0.00738344	2971	4.71392e-06	399054	TRUE	5.17374e-06	0.00649646	19.4141	yes	yes	GCST90002117_buildGRCh37.tsv.gz.csv
rs11901763	T	C	T	C	0.2647	-0.0130895	0.066	0.104743	FALSE	FALSE	FALSE	OS1	0.0268424	0.625804	OS1	399054	0.05523	1.722e-06	GCST90002117_buildGRCh37.tsv.gz	GCST90002117_buildGRCh37.tsv.gz	2971	2	1	TRUE	NA	NA	0.00767716	2971	5.959e-07	399054	TRUE	2.28848e-06	0.00863831	25.8706	yes	yes	GCST90002117_buildGRCh37.tsv.gz.csv
rs12598451	A	G	A	G	-0.378	0.0340022	0.2279	0.246617	FALSE	FALSE	FALSE	OS1	0.0188526	0.0712968	OS1	399054	0.03133	9.381e-33	GCST90002117_buildGRCh37.tsv.gz	GCST90002117_buildGRCh37.tsv.gz	2971	2	1	TRUE	NA	NA	0.0467375	2971	8.15152e-06	399054	TRUE	5.747e-32	0.0502842	157.198	yes	yes	GCST90002117_buildGRCh37.tsv.gz.csv
rs12929277	C	T	C	T	0.1523	-0.0153794	0.2166	0.26503	FALSE	FALSE	FALSE	OS1	0.0184691	0.405007	OS1	399054	0.03321	4.696e-06	GCST90002117_buildGRCh37.tsv.gz	GCST90002117_buildGRCh37.tsv.gz	2971	2	1	TRUE	NA	NA	0.00703374	2971	1.73763e-06	399054	TRUE	7.07851e-06	0.00787176	23.5567	yes	yes	GCST90002117_buildGRCh37.tsv.gz.csv
rs13052008	A	G	A	G	-0.2244	-0.0380233	0.085	0.049625	FALSE	FALSE	FALSE	OS1	0.0379273	0.316087	OS1	399054	0.0494	5.766e-06	GCST90002117_buildGRCh37.tsv.gz	GCST90002117_buildGRCh37.tsv.gz	2971	2	1	TRUE	NA	NA	0.00690198	2971	2.51863e-06	399054	TRUE	9.26796e-06	0.00783278	23.4391	yes	yes	GCST90002117_buildGRCh37.tsv.gz.csv
rs138970824	G	A	G	A	-0.3842	-0.0538266	0.0263	0.0456774	FALSE	FALSE	FALSE	OS1	0.0389297	0.166768	OS1	399054	0.08466	5.911e-06	GCST90002117_buildGRCh37.tsv.gz	GCST90002117_buildGRCh37.tsv.gz	2971	2	1	TRUE	NA	NA	0.00688884	2971	4.79071e-06	399054	TRUE	1.09962e-05	0.00756007	22.6168	yes	yes	GCST90002117_buildGRCh37.tsv.gz.csv
rs139174173	A	C	A	C	0.4977	-0.101163	0.0459	0.00479565	FALSE	FALSE	FALSE	OS1	0.119624	0.397732	OS1	399054	0.07912	3.619e-10	GCST90002117_buildGRCh37.tsv.gz	GCST90002117_buildGRCh37.tsv.gz	2971	2	1	TRUE	NA	NA	0.0131523	2971	1.79216e-06	399054	TRUE	6.42531e-10	0.0216956	65.8428	yes	yes	GCST90002117_buildGRCh37.tsv.gz.csv
rs17039221	A	G	A	G	-0.1392	0.00907794	0.2779	0.231112	FALSE	FALSE	FALSE	OS1	0.0195019	0.64158	OS1	399054	0.03038	4.782e-06	GCST90002117_buildGRCh37.tsv.gz	GCST90002117_buildGRCh37.tsv.gz	2971	2	1	TRUE	NA	NA	0.00702154	2971	5.42989e-07	399054	TRUE	6.21648e-06	0.00777668	23.2699	yes	yes	GCST90002117_buildGRCh37.tsv.gz.csv
rs2065798	C	T	C	T	0.1285	-0.0146364	0.367	0.445908	FALSE	FALSE	FALSE	OS1	0.0163539	0.370799	OS1	399054	0.02837	6.158e-06	GCST90002117_buildGRCh37.tsv.gz	GCST90002117_buildGRCh37.tsv.gz	2971	2	1	TRUE	NA	NA	0.00686257	2971	2.00722e-06	399054	TRUE	9.43019e-06	0.00767195	22.9541	yes	yes	GCST90002117_buildGRCh37.tsv.gz.csv
rs3845488	C	T	C	T	-1.242	-0.0522029	0.0024	0.035902	FALSE	FALSE	FALSE	OS1	0.0451155	0.247234	OS1	399054	0.2784	8.432e-06	GCST90002117_buildGRCh37.tsv.gz	GCST90002117_buildGRCh37.tsv.gz	2971	2	1	TRUE	NA	NA	0.00665875	2971	3.35511e-06	399054	TRUE	1.42749e-05	0.00738654	22.0938	yes	yes	GCST90002117_buildGRCh37.tsv.gz.csv
rs419434	A	G	A	G	-0.1929	-0.110279	0.1375	0.00308285	FALSE	FALSE	FALSE	OS1	0.146987	0.453098	OS1	399054	0.04233	5.404e-06	GCST90002117_buildGRCh37.tsv.gz	GCST90002117_buildGRCh37.tsv.gz	2971	2	1	TRUE	NA	NA	0.00694593	2971	1.41058e-06	399054	TRUE	7.83315e-06	0.00882584	26.4373	yes	yes	GCST90002117_buildGRCh37.tsv.gz.csv
rs4959613	A	C	A	C	-0.1353	0.0111575	0.6321	0.581624	FALSE	FALSE	FALSE	OS1	0.0166199	0.502007	OS1	399054	0.02848	2.107e-06	GCST90002117_buildGRCh37.tsv.gz	GCST90002117_buildGRCh37.tsv.gz	2971	2	1	TRUE	NA	NA	0.00754426	2971	1.1294e-06	399054	TRUE	3.03144e-06	0.00851415	25.4956	yes	yes	GCST90002117_buildGRCh37.tsv.gz.csv
rs55813952	G	A	G	A	-0.6089	-0.0273958	0.0098	0.0521354	FALSE	FALSE	FALSE	OS1	0.0365593	0.453645	OS1	399054	0.1367	8.708e-06	GCST90002117_buildGRCh37.tsv.gz	GCST90002117_buildGRCh37.tsv.gz	2971	2	1	TRUE	NA	NA	0.00663823	2971	1.40716e-06	399054	TRUE	1.25536e-05	0.00719567	21.5188	yes	yes	GCST90002117_buildGRCh37.tsv.gz.csv
rs55831773	T	C	T	C	0.1772	-0.00336503	0.1321	0.146706	FALSE	FALSE	FALSE	OS1	0.0232635	0.884988	OS1	399054	0.03994	9.455e-06	GCST90002117_buildGRCh37.tsv.gz	GCST90002117_buildGRCh37.tsv.gz	2971	2	1	TRUE	NA	NA	0.00658615	2971	5.24322e-08	399054	TRUE	1.07156e-05	0.00719996	21.5317	yes	yes	GCST90002117_buildGRCh37.tsv.gz.csv
rs56199187	C	T	C	T	0.4759	-0.0687767	0.7598	0.891301	FALSE	FALSE	FALSE	OS1	0.026071	0.00833835	OS1	399054	0.03093	1.904e-51	GCST90002117_buildGRCh37.tsv.gz	GCST90002117_buildGRCh37.tsv.gz	2971	2	1	TRUE	NA	NA	0.0738488	2971	1.74393e-05	399054	TRUE	3.12773e-50	0.0826673	267.557	yes	yes	GCST90002117_buildGRCh37.tsv.gz.csv
rs73747338	T	C	T	C	0.2159	0.00489508	0.1139	0.0606845	FALSE	FALSE	FALSE	OS1	0.0346072	0.887517	OS1	399054	0.04502	1.707e-06	GCST90002117_buildGRCh37.tsv.gz	GCST90002117_buildGRCh37.tsv.gz	2971	2	1	TRUE	NA	NA	0.00768658	2971	5.01369e-08	399054	TRUE	1.94741e-06	0.00940896	28.2005	yes	yes	GCST90002117_buildGRCh37.tsv.gz.csv
rs738649	A	T	A	T	-0.1959	0.0218372	0.8607	0.80427	FALSE	TRUE	FALSE	OS1	0.0205224	0.287299	OS1	399054	0.04019	1.152e-06	GCST90002117_buildGRCh37.tsv.gz	GCST90002117_buildGRCh37.tsv.gz	2971	2	1	TRUE	NA	NA	0.00793891	2971	2.83731e-06	399054	TRUE	1.95887e-06	0.00920241	27.5757	yes	yes	GCST90002117_buildGRCh37.tsv.gz.csv
rs739438	G	C	G	C	0.1956	-0.0175446	0.1218	0.1074	FALSE	TRUE	FALSE	OS1	0.026283	0.504435	OS1	399054	0.04212	3.566e-06	GCST90002117_buildGRCh37.tsv.gz	GCST90002117_buildGRCh37.tsv.gz	2971	2	1	TRUE	NA	NA	0.0072112	2971	1.11662e-06	399054	TRUE	5.04317e-06	0.00818481	24.5012	yes	yes	GCST90002117_buildGRCh37.tsv.gz.csv
rs74876321	T	C	T	C	-0.2662	-0.0431426	0.0683	0.0193347	FALSE	FALSE	FALSE	OS1	0.0593485	0.467265	OS1	399054	0.05456	1.126e-06	GCST90002117_buildGRCh37.tsv.gz	GCST90002117_buildGRCh37.tsv.gz	2971	2	1	TRUE	NA	NA	0.00795406	2971	1.32423e-06	399054	TRUE	1.65755e-06	0.00901868	27.0201	yes	yes	GCST90002117_buildGRCh37.tsv.gz.csv
rs805288	T	C	T	C	-0.1801	-0.0293363	0.5436	0.384547	FALSE	FALSE	FALSE	OS1	0.0167807	0.0804267	OS1	399054	0.02926	8.442e-10	GCST90002117_buildGRCh37.tsv.gz	GCST90002117_buildGRCh37.tsv.gz	2971	2	1	TRUE	NA	NA	0.0125997	2971	7.65875e-06	399054	TRUE	2.39903e-09	0.0160947	48.5668	yes	yes	GCST90002117_buildGRCh37.tsv.gz.csv
rs885947	A	G	A	G	0.2608	0.0341343	0.1067	0.16428	FALSE	FALSE	FALSE	OS1	0.0220086	0.120914	OS1	399054	0.04744	4.173e-08	GCST90002117_buildGRCh37.tsv.gz	GCST90002117_buildGRCh37.tsv.gz	2971	2	1	TRUE	NA	NA	0.0100767	2971	6.02789e-06	399054	TRUE	9.62278e-08	0.012966	39.0018	yes	yes	GCST90002117_buildGRCh37.tsv.gz.csv
rs9268628	C	A	C	A	-0.2999	-0.0315275	0.6062	0.115881	FALSE	FALSE	FALSE	OS1	0.0252571	0.211935	OS1	399054	0.02977	1.724e-23	GCST90002117_buildGRCh37.tsv.gz	GCST90002117_buildGRCh37.tsv.gz	2971	2	1	TRUE	NA	NA	0.0330513	2971	3.90464e-06	399054	TRUE	5.53892e-23	0.0429412	133.213	yes	yes	GCST90002117_buildGRCh37.tsv.gz.csv
rs9297556	C	T	C	T	-0.1333	0.0233162	0.6971	0.670742	FALSE	FALSE	FALSE	OS1	0.017411	0.180516	OS1	399054	0.02986	8.414e-06	GCST90002117_buildGRCh37.tsv.gz	GCST90002117_buildGRCh37.tsv.gz	2971	2	1	TRUE	NA	NA	0.00666753	2971	4.49404e-06	399054	TRUE	1.51234e-05	0.00750386	22.4474	yes	yes	GCST90002117_buildGRCh37.tsv.gz.csv
rs1021867	G	A	G	A	0.129	0.010479	0.3069	0.371964	FALSE	FALSE	FALSE	OS1	0.0169402	0.536189	OS1	399054	0.02909	9.561e-06	GCST90002116_buildGRCh37.tsv.gz	GCST90002116_buildGRCh37.tsv.gz	3060	2	1	TRUE	NA	NA	0.00638956	3060	9.58899e-07	399054	TRUE	1.31109e-05	0.00707949	21.8034	yes	yes	GCST90002116_buildGRCh37.tsv.gz.csv
rs111281233	A	C	A	C	-0.7625	-0.0904017	0.0077	0.0106137	FALSE	FALSE	FALSE	OS1	0.0801696	0.259476	OS1	399054	0.1492	3.402e-07	GCST90002116_buildGRCh37.tsv.gz	GCST90002116_buildGRCh37.tsv.gz	3060	2	1	TRUE	NA	NA	0.00846859	3060	3.18642e-06	399054	TRUE	6.20402e-07	0.00888471	27.413	yes	yes	GCST90002116_buildGRCh37.tsv.gz.csv
rs111983490	A	G	A	G	-0.3007	-0.0295237	0.2111	0.020613	FALSE	FALSE	FALSE	OS1	0.0577886	0.609427	OS1	399054	0.03814	4.363e-15	GCST90002116_buildGRCh37.tsv.gz	GCST90002116_buildGRCh37.tsv.gz	3060	2	1	TRUE	NA	NA	0.0199218	3060	6.54075e-07	399054	TRUE	7.1448e-15	0.0301167	94.9566	yes	yes	GCST90002116_buildGRCh37.tsv.gz.csv
rs117640098	G	A	G	A	0.6725	0.0506401	0.009	0.0273939	FALSE	FALSE	FALSE	OS1	0.0498489	0.309691	OS1	399054	0.1423	2.391e-06	GCST90002116_buildGRCh37.tsv.gz	GCST90002116_buildGRCh37.tsv.gz	3060	2	1	TRUE	NA	NA	0.00725065	3060	2.58611e-06	399054	TRUE	3.97135e-06	0.00806735	24.8706	yes	yes	GCST90002116_buildGRCh37.tsv.gz.csv
rs11969859	G	C	G	C	0.1337	0.00417331	0.2784	0.292944	FALSE	TRUE	FALSE	OS1	0.0179551	0.816204	OS1	399054	0.02946	5.845e-06	GCST90002116_buildGRCh37.tsv.gz	GCST90002116_buildGRCh37.tsv.gz	3060	2	1	TRUE	NA	NA	0.00669028	3060	1.3538e-07	399054	TRUE	6.95671e-06	0.00718222	22.1221	yes	yes	GCST90002116_buildGRCh37.tsv.gz.csv
rs143305120	C	T	C	T	-0.3957	0.0498345	0.0359	0.0194485	FALSE	FALSE	FALSE	OS1	0.0590991	0.399097	OS1	399054	0.07188	4.009e-08	GCST90002116_buildGRCh37.tsv.gz	GCST90002116_buildGRCh37.tsv.gz	3060	2	1	TRUE	NA	NA	0.00981286	3060	1.78184e-06	399054	TRUE	6.6416e-08	0.0108387	33.508	yes	yes	GCST90002116_buildGRCh37.tsv.gz.csv
rs144091827	A	G	A	G	-0.4602	0.05985	0.0175	0.0152537	FALSE	FALSE	FALSE	OS1	0.0670888	0.372339	OS1	399054	0.1001	4.492e-06	GCST90002116_buildGRCh37.tsv.gz	GCST90002116_buildGRCh37.tsv.gz	3060	2	1	TRUE	NA	NA	0.0068643	3060	1.99433e-06	399054	TRUE	6.92105e-06	0.00728272	22.4339	yes	yes	GCST90002116_buildGRCh37.tsv.gz.csv
rs144782687	G	C	G	C	0.9344	-0.0182369	0.0041	0.0312887	FALSE	TRUE	FALSE	OS1	0.0481656	0.704962	OS1	399054	0.1917	1.15e-06	GCST90002116_buildGRCh37.tsv.gz	GCST90002116_buildGRCh37.tsv.gz	3060	2	1	TRUE	NA	NA	0.00770944	3060	3.59251e-07	399054	TRUE	1.46724e-06	0.00713009	21.9604	yes	yes	GCST90002116_buildGRCh37.tsv.gz.csv
rs147210938	A	G	A	G	-0.4296	-0.228302	0.0332	0.00474416	FALSE	FALSE	FALSE	OS1	0.121652	0.060562	OS1	399054	0.07489	1.063e-08	GCST90002116_buildGRCh37.tsv.gz	GCST90002116_buildGRCh37.tsv.gz	3060	2	1	TRUE	NA	NA	0.0106462	3060	8.82567e-06	399054	TRUE	3.02812e-08	0.0118477	36.6646	yes	yes	GCST90002116_buildGRCh37.tsv.gz.csv
rs17616631	A	G	A	G	-0.2934	-0.0390121	0.0637	0.0270582	FALSE	FALSE	FALSE	OS1	0.0504002	0.438903	OS1	399054	0.05486	9.498e-08	GCST90002116_buildGRCh37.tsv.gz	GCST90002116_buildGRCh37.tsv.gz	3060	2	1	TRUE	NA	NA	0.00926676	3060	1.50143e-06	399054	TRUE	1.51145e-07	0.0102684	31.7267	yes	yes	GCST90002116_buildGRCh37.tsv.gz.csv
rs2286975	A	G	A	G	0.1738	-0.026376	0.3234	0.235442	FALSE	FALSE	FALSE	OS1	0.0191841	0.169168	OS1	399054	0.02982	6.179e-09	GCST90002116_buildGRCh37.tsv.gz	GCST90002116_buildGRCh37.tsv.gz	3060	2	1	TRUE	NA	NA	0.0109862	3060	4.737e-06	399054	TRUE	1.39026e-08	0.0132191	40.9655	yes	yes	GCST90002116_buildGRCh37.tsv.gz.csv
rs2511702	G	A	G	A	-0.1191	0.00505411	0.4873	0.513822	FALSE	FALSE	FALSE	OS1	0.0163419	0.757114	OS1	399054	0.02678	8.934e-06	GCST90002116_buildGRCh37.tsv.gz	GCST90002116_buildGRCh37.tsv.gz	3060	2	1	TRUE	NA	NA	0.00642636	3060	2.39693e-07	399054	TRUE	1.09273e-05	0.00708783	21.8293	yes	yes	GCST90002116_buildGRCh37.tsv.gz.csv
rs3869145	A	G	A	G	-0.3894	-0.00333447	0.0817	0.0328967	FALSE	FALSE	FALSE	OS1	0.0452251	0.941225	OS1	399054	0.0561	4.731e-12	GCST90002116_buildGRCh37.tsv.gz	GCST90002116_buildGRCh37.tsv.gz	3060	2	1	TRUE	NA	NA	0.015511	3060	1.36228e-08	399054	TRUE	5.61248e-12	0.0227525	71.197	yes	yes	GCST90002116_buildGRCh37.tsv.gz.csv
rs7192768	C	T	C	T	-0.4789	0.039299	0.8124	0.785068	FALSE	FALSE	FALSE	OS1	0.0198586	0.0478222	OS1	399054	0.03416	2.47e-43	GCST90002116_buildGRCh37.tsv.gz	GCST90002116_buildGRCh37.tsv.gz	3060	2	1	TRUE	NA	NA	0.0603899	3060	9.81368e-06	399054	TRUE	2.14181e-42	0.0699073	229.844	yes	yes	GCST90002116_buildGRCh37.tsv.gz.csv
rs72880510	T	C	T	C	0.1777	-0.0500672	0.1817	0.0461276	FALSE	FALSE	FALSE	OS1	0.0388451	0.197435	OS1	399054	0.03661	1.265e-06	GCST90002116_buildGRCh37.tsv.gz	GCST90002116_buildGRCh37.tsv.gz	3060	2	1	TRUE	NA	NA	0.00764548	3060	4.16297e-06	399054	TRUE	2.40501e-06	0.00939015	28.9873	yes	yes	GCST90002116_buildGRCh37.tsv.gz.csv
rs74405933	A	G	A	G	-0.7731	-0.00270101	0.0729	0.0767981	FALSE	FALSE	FALSE	OS1	0.0305669	0.929587	OS1	399054	0.05178	1.064e-48	GCST90002116_buildGRCh37.tsv.gz	GCST90002116_buildGRCh37.tsv.gz	3060	2	1	TRUE	NA	NA	0.0679441	3060	1.95668e-08	399054	TRUE	7.64081e-49	0.0807896	268.768	yes	yes	GCST90002116_buildGRCh37.tsv.gz.csv
rs76548433	T	C	T	C	-1.064	-0.122361	0.0033	0.013566	FALSE	FALSE	FALSE	OS1	0.0723926	0.0909809	OS1	399054	0.2399	9.55e-06	GCST90002116_buildGRCh37.tsv.gz	GCST90002116_buildGRCh37.tsv.gz	3060	2	1	TRUE	NA	NA	0.00639147	3060	7.15921e-06	399054	TRUE	1.99482e-05	0.00744718	22.9443	yes	yes	GCST90002116_buildGRCh37.tsv.gz.csv
rs79709127	T	G	T	G	1.671	-0.164305	0.001	0.00400027	FALSE	FALSE	FALSE	OS1	0.132724	0.215735	OS1	399054	0.3721	7.408e-06	GCST90002116_buildGRCh37.tsv.gz	GCST90002116_buildGRCh37.tsv.gz	3060	2	1	TRUE	NA	NA	0.00655151	3060	3.84036e-06	399054	TRUE	1.30031e-05	0.0055789	17.156	yes	yes	GCST90002116_buildGRCh37.tsv.gz.csv
rs9270599	A	G	A	G	0.5573	0.0115428	0.635	0.575905	FALSE	FALSE	FALSE	OS1	0.016435	0.482474	OS1	399054	0.03189	3.055e-65	GCST90002116_buildGRCh37.tsv.gz	GCST90002116_buildGRCh37.tsv.gz	3060	2	1	TRUE	NA	NA	0.090801	3060	1.2361e-06	399054	TRUE	2.58491e-65	0.143971	514.308	yes	yes	GCST90002116_buildGRCh37.tsv.gz.csv
rs9379818	T	G	T	G	-0.1368	-0.00656252	0.5196	0.511723	FALSE	FALSE	FALSE	OS1	0.0162482	0.686292	OS1	399054	0.02908	2.649e-06	GCST90002116_buildGRCh37.tsv.gz	GCST90002116_buildGRCh37.tsv.gz	3060	2	1	TRUE	NA	NA	0.00718479	3060	4.08791e-07	399054	TRUE	3.40517e-06	0.00934274	28.8395	yes	yes	GCST90002116_buildGRCh37.tsv.gz.csv
rs944963	G	A	G	A	-0.12	-0.0289075	0.4374	0.384408	FALSE	FALSE	FALSE	OS1	0.01673	0.0840079	OS1	399054	0.02678	7.657e-06	GCST90002116_buildGRCh37.tsv.gz	GCST90002116_buildGRCh37.tsv.gz	3060	2	1	TRUE	NA	NA	0.00652321	3060	7.48163e-06	399054	TRUE	1.65011e-05	0.00708714	21.8272	yes	yes	GCST90002116_buildGRCh37.tsv.gz.csv
rs10815977	A	G	A	G	0.1394	0.0385059	0.7724	0.438093	FALSE	FALSE	FALSE	OS1	0.0164299	0.0190963	OS1	399054	0.0305	5.077e-06	GCST90002115_buildGRCh37.tsv.gz	GCST90002115_buildGRCh37.tsv.gz	3060	2	1	TRUE	NA	NA	0.00678472	3060	1.37641e-05	399054	TRUE	1.40661e-05	0.00683235	21.0371	yes	yes	GCST90002115_buildGRCh37.tsv.gz.csv
rs111484143	G	C	G	C	0.2877	-0.0206224	0.0466	0.0937519	FALSE	TRUE	FALSE	OS1	0.0280002	0.46142	OS1	399054	0.06162	3.153e-06	GCST90002115_buildGRCh37.tsv.gz	GCST90002115_buildGRCh37.tsv.gz	3060	2	1	TRUE	NA	NA	0.00707806	3060	1.35933e-06	399054	TRUE	4.63485e-06	0.0073548	22.6576	yes	yes	GCST90002115_buildGRCh37.tsv.gz.csv
rs115681509	A	G	A	G	-0.1558	0.0418955	0.1634	0.0850419	FALSE	FALSE	FALSE	OS1	0.0295258	0.155914	OS1	399054	0.03507	9.199e-06	GCST90002115_buildGRCh37.tsv.gz	GCST90002115_buildGRCh37.tsv.gz	3060	2	1	TRUE	NA	NA	0.00641257	3060	5.04545e-06	399054	TRUE	1.73567e-05	0.00663643	20.4298	yes	yes	GCST90002115_buildGRCh37.tsv.gz.csv
rs11651658	C	T	C	T	0.2484	-0.0285951	0.0623	0.0998018	FALSE	FALSE	FALSE	OS1	0.0271274	0.291837	OS1	399054	0.05207	1.92e-06	GCST90002115_buildGRCh37.tsv.gz	GCST90002115_buildGRCh37.tsv.gz	3060	2	1	TRUE	NA	NA	0.00738704	3060	2.78443e-06	399054	TRUE	3.25916e-06	0.00720917	22.2057	yes	yes	GCST90002115_buildGRCh37.tsv.gz.csv
rs11651897	G	A	G	A	0.3236	0.0466981	0.0373	0.00403934	FALSE	FALSE	FALSE	OS1	0.129926	0.71928	OS1	399054	0.06724	1.569e-06	GCST90002115_buildGRCh37.tsv.gz	GCST90002115_buildGRCh37.tsv.gz	3060	2	1	TRUE	NA	NA	0.00751705	3060	3.23725e-07	399054	TRUE	1.9734e-06	0.0075205	23.172	yes	yes	GCST90002115_buildGRCh37.tsv.gz.csv
rs142342151	C	A	C	A	-0.6523	-0.0310685	0.0083	0.0108751	FALSE	FALSE	FALSE	OS1	0.0823127	0.705843	OS1	399054	0.1423	4.772e-06	GCST90002115_buildGRCh37.tsv.gz	GCST90002115_buildGRCh37.tsv.gz	3060	2	1	TRUE	NA	NA	0.00682454	3060	3.57007e-07	399054	TRUE	5.96433e-06	0.0070046	21.5712	yes	yes	GCST90002115_buildGRCh37.tsv.gz.csv
rs147748599	A	G	A	G	0.2621	0.0425878	0.0577	0.0237427	FALSE	FALSE	FALSE	OS1	0.0545612	0.435067	OS1	399054	0.05518	2.13e-06	GCST90002115_buildGRCh37.tsv.gz	GCST90002115_buildGRCh37.tsv.gz	3060	2	1	TRUE	NA	NA	0.00732387	3060	1.52677e-06	399054	TRUE	3.20555e-06	0.00747015	23.0156	yes	yes	GCST90002115_buildGRCh37.tsv.gz.csv
rs1927344	A	G	A	G	-0.1286	0.00347646	0.7258	0.611262	FALSE	FALSE	FALSE	OS1	0.0166795	0.834895	OS1	399054	0.02864	7.379e-06	GCST90002115_buildGRCh37.tsv.gz	GCST90002115_buildGRCh37.tsv.gz	3060	2	1	TRUE	NA	NA	0.00655005	3060	1.08863e-07	399054	TRUE	8.61434e-06	0.00658258	20.2629	yes	yes	GCST90002115_buildGRCh37.tsv.gz.csv
rs2820900	C	G	C	G	0.1343	0.030054	0.267	0.262745	FALSE	TRUE	FALSE	OS1	0.0186045	0.106222	OS1	399054	0.02921	4.457e-06	GCST90002115_buildGRCh37.tsv.gz	GCST90002115_buildGRCh37.tsv.gz	3060	2	1	TRUE	NA	NA	0.0068653	3060	6.53937e-06	399054	TRUE	9.27712e-06	0.00705988	21.7426	yes	yes	GCST90002115_buildGRCh37.tsv.gz.csv
rs403027	T	C	T	C	-0.1268	0.00567243	0.2953	0.288972	FALSE	FALSE	FALSE	OS1	0.0179493	0.751983	OS1	399054	0.02848	8.855e-06	GCST90002115_buildGRCh37.tsv.gz	GCST90002115_buildGRCh37.tsv.gz	3060	2	1	TRUE	NA	NA	0.00644043	3060	2.50273e-07	399054	TRUE	1.07142e-05	0.0066917	20.6011	yes	yes	GCST90002115_buildGRCh37.tsv.gz.csv
rs62450275	G	A	G	A	-0.1455	0.0108281	0.2018	0.329692	FALSE	FALSE	FALSE	OS1	0.0173979	0.533692	OS1	399054	0.03221	6.474e-06	GCST90002115_buildGRCh37.tsv.gz	GCST90002115_buildGRCh37.tsv.gz	3060	2	1	TRUE	NA	NA	0.00662855	3060	9.70691e-07	399054	TRUE	8.99439e-06	0.00682007	20.999	yes	yes	GCST90002115_buildGRCh37.tsv.gz.csv
rs6498116	T	A	T	A	-0.1326	0.0391974	0.2333	0.244548	FALSE	TRUE	FALSE	OS1	0.0188955	0.0380391	OS1	399054	0.02979	8.892e-06	GCST90002115_buildGRCh37.tsv.gz	GCST90002115_buildGRCh37.tsv.gz	3060	2	1	TRUE	NA	NA	0.0064373	3060	1.07836e-05	399054	TRUE	2.15847e-05	0.0062901	19.3569	yes	yes	GCST90002115_buildGRCh37.tsv.gz.csv
rs7026621	C	T	C	T	0.4215	0.0249668	0.9752	0.97163	FALSE	FALSE	FALSE	OS1	0.0484642	0.606442	OS1	399054	0.08249	3.43e-07	GCST90002115_buildGRCh37.tsv.gz	GCST90002115_buildGRCh37.tsv.gz	3060	2	1	TRUE	NA	NA	0.0084657	3060	6.65049e-07	399054	TRUE	4.7218e-07	0.00859351	26.5067	yes	yes	GCST90002115_buildGRCh37.tsv.gz.csv
rs73211935	T	C	T	C	0.5054	-0.0985749	0.015	0.0395283	FALSE	FALSE	FALSE	OS1	0.0428692	0.0214803	OS1	399054	0.107	2.4e-06	GCST90002115_buildGRCh37.tsv.gz	GCST90002115_buildGRCh37.tsv.gz	3060	2	1	TRUE	NA	NA	0.00724283	3060	1.32497e-05	399054	TRUE	6.84626e-06	0.00754793	23.2571	yes	yes	GCST90002115_buildGRCh37.tsv.gz.csv
rs73513895	T	C	T	C	-0.3617	0.0197417	0.0278	0.0124413	FALSE	FALSE	FALSE	OS1	0.0744768	0.790954	OS1	399054	0.07952	5.633e-06	GCST90002115_buildGRCh37.tsv.gz	GCST90002115_buildGRCh37.tsv.gz	3060	2	1	TRUE	NA	NA	0.00672014	3060	1.76075e-07	399054	TRUE	6.72308e-06	0.00707176	21.7795	yes	yes	GCST90002115_buildGRCh37.tsv.gz.csv
rs7406446	A	C	A	C	-0.1188	-0.000437501	0.6412	0.592943	FALSE	FALSE	FALSE	OS1	0.0165868	0.978957	OS1	399054	0.02664	8.548e-06	GCST90002115_buildGRCh37.tsv.gz	GCST90002115_buildGRCh37.tsv.gz	3060	2	1	TRUE	NA	NA	0.00646118	3060	1.74343e-09	399054	TRUE	9.22223e-06	0.00649395	19.9883	yes	yes	GCST90002115_buildGRCh37.tsv.gz.csv
rs74171655	C	T	C	T	-0.3683	-0.00435688	0.0299	0.0717222	FALSE	FALSE	FALSE	OS1	0.0319639	0.891579	OS1	399054	0.07572	1.212e-06	GCST90002115_buildGRCh37.tsv.gz	GCST90002115_buildGRCh37.tsv.gz	3060	2	1	TRUE	NA	NA	0.00767711	3060	4.65588e-08	399054	TRUE	1.38921e-06	0.00786903	24.2543	yes	yes	GCST90002115_buildGRCh37.tsv.gz.csv
rs76623705	G	C	G	C	0.6862	0.0606305	0.0069	0.02343	FALSE	TRUE	FALSE	OS1	0.0534744	0.256869	OS1	399054	0.153	7.594e-06	GCST90002115_buildGRCh37.tsv.gz	GCST90002115_buildGRCh37.tsv.gz	3060	2	1	TRUE	NA	NA	0.00653482	3060	3.22151e-06	399054	TRUE	1.28049e-05	0.00645318	19.862	yes	yes	GCST90002115_buildGRCh37.tsv.gz.csv
rs9388722	G	A	G	A	0.1237	-0.0204439	0.5374	0.521001	FALSE	FALSE	FALSE	OS1	0.0163526	0.21123	OS1	399054	0.02574	1.601e-06	GCST90002115_buildGRCh37.tsv.gz	GCST90002115_buildGRCh37.tsv.gz	3060	2	1	TRUE	NA	NA	0.00749579	3060	3.91672e-06	399054	TRUE	2.98785e-06	0.00760804	23.4437	yes	yes	GCST90002115_buildGRCh37.tsv.gz.csv
rs9976375	A	C	A	C	0.9721	-0.160843	0.0038	0.00548154	FALSE	FALSE	FALSE	OS1	0.109119	0.140476	OS1	399054	0.2095	3.618e-06	GCST90002115_buildGRCh37.tsv.gz	GCST90002115_buildGRCh37.tsv.gz	3060	2	1	TRUE	NA	NA	0.00699148	3060	5.44467e-06	399054	TRUE	7.19828e-06	0.00715454	22.0363	yes	yes	GCST90002115_buildGRCh37.tsv.gz.csv
rs10438450	C	T	C	T	-0.4313	0.00937869	0.019	0.0642186	FALSE	FALSE	FALSE	OS1	0.0332408	0.777832	OS1	399054	0.09505	5.905e-06	GCST90002114_buildGRCh37.tsv.gz	GCST90002114_buildGRCh37.tsv.gz	3060	2	1	TRUE	NA	NA	0.0066881	3060	1.99486e-07	399054	TRUE	7.12452e-06	0.00693444	21.3536	yes	yes	GCST90002114_buildGRCh37.tsv.gz.csv
rs112529964	T	C	T	C	0.4798	-0.0760944	0.0154	0.00566534	FALSE	FALSE	FALSE	OS1	0.110309	0.4903	OS1	399054	0.1058	6.006e-06	GCST90002114_buildGRCh37.tsv.gz	GCST90002114_buildGRCh37.tsv.gz	3060	2	1	TRUE	NA	NA	0.00668037	3060	1.19249e-06	399054	TRUE	8.51668e-06	0.00698122	21.4986	yes	yes	GCST90002114_buildGRCh37.tsv.gz.csv
rs115943613	A	T	A	T	0.4269	-0.00786083	0.0243	0.0170284	FALSE	TRUE	FALSE	OS1	0.0644671	0.90295	OS1	399054	0.08416	4.176e-07	GCST90002114_buildGRCh37.tsv.gz	GCST90002114_buildGRCh37.tsv.gz	3060	2	1	TRUE	NA	NA	0.00834381	3060	3.7259e-08	399054	TRUE	4.78732e-07	0.00864181	26.657	yes	yes	GCST90002114_buildGRCh37.tsv.gz.csv
rs12206101	A	G	A	G	-0.2568	-0.0232884	0.0549	0.119023	FALSE	FALSE	FALSE	OS1	0.0251287	0.354048	OS1	399054	0.05787	9.437e-06	GCST90002114_buildGRCh37.tsv.gz	GCST90002114_buildGRCh37.tsv.gz	3060	2	1	TRUE	NA	NA	0.0063982	3060	2.15233e-06	399054	TRUE	1.46176e-05	0.00684337	21.0712	yes	yes	GCST90002114_buildGRCh37.tsv.gz.csv
rs12449199	G	T	G	T	-0.1674	0.0502989	0.3064	0.330437	FALSE	FALSE	FALSE	OS1	0.017193	0.00343851	OS1	399054	0.02775	1.827e-09	GCST90002114_buildGRCh37.tsv.gz	GCST90002114_buildGRCh37.tsv.gz	3060	2	1	TRUE	NA	NA	0.0117601	3060	2.14474e-05	399054	TRUE	9.38198e-09	0.0119107	36.8621	yes	yes	GCST90002114_buildGRCh37.tsv.gz.csv
rs13175786	C	T	C	T	-0.1987	-0.00738156	0.1028	0.0684737	FALSE	FALSE	FALSE	OS1	0.032616	0.820955	OS1	399054	0.04215	2.531e-06	GCST90002114_buildGRCh37.tsv.gz	GCST90002114_buildGRCh37.tsv.gz	3060	2	1	TRUE	NA	NA	0.0072147	3060	1.28353e-07	399054	TRUE	3.0121e-06	0.00728296	22.4347	yes	yes	GCST90002114_buildGRCh37.tsv.gz.csv
rs138947942	A	G	A	G	0.3043	0.0993686	0.0371	0.016281	FALSE	FALSE	FALSE	OS1	0.064953	0.126053	OS1	399054	0.06697	5.747e-06	GCST90002114_buildGRCh37.tsv.gz	GCST90002114_buildGRCh37.tsv.gz	3060	2	1	TRUE	NA	NA	0.00670631	3060	5.865e-06	399054	TRUE	1.1476e-05	0.0066159	20.3662	yes	yes	GCST90002114_buildGRCh37.tsv.gz.csv
rs148090091	C	G	C	G	-0.3816	-0.00931209	0.0239	0.0278425	FALSE	TRUE	FALSE	OS1	0.04992	0.852021	OS1	399054	0.08603	9.518e-06	GCST90002114_buildGRCh37.tsv.gz	GCST90002114_buildGRCh37.tsv.gz	3060	2	1	TRUE	NA	NA	0.00639284	3060	8.71998e-08	399054	TRUE	1.09728e-05	0.00679421	20.9188	yes	yes	GCST90002114_buildGRCh37.tsv.gz.csv
rs17639764	C	A	C	A	0.2072	-0.00289435	0.0845	0.0932491	FALSE	FALSE	FALSE	OS1	0.0281671	0.918156	OS1	399054	0.0458	6.299e-06	GCST90002114_buildGRCh37.tsv.gz	GCST90002114_buildGRCh37.tsv.gz	3060	2	1	TRUE	NA	NA	0.00664835	3060	2.64599e-08	399054	TRUE	7.05309e-06	0.00664239	20.4483	yes	yes	GCST90002114_buildGRCh37.tsv.gz.csv
rs183943359	T	C	T	C	0.6305	-0.0264798	0.0085	0.0576764	FALSE	FALSE	FALSE	OS1	0.0350987	0.450585	OS1	399054	0.1418	9.015e-06	GCST90002114_buildGRCh37.tsv.gz	GCST90002114_buildGRCh37.tsv.gz	3060	2	1	TRUE	NA	NA	0.00642364	3060	1.42632e-06	399054	TRUE	1.31133e-05	0.00670057	20.6286	yes	yes	GCST90002114_buildGRCh37.tsv.gz.csv
rs4310973	G	A	G	A	-0.1342	0.00448155	0.7355	0.760622	FALSE	FALSE	FALSE	OS1	0.0191174	0.814657	OS1	399054	0.02931	4.868e-06	GCST90002114_buildGRCh37.tsv.gz	GCST90002114_buildGRCh37.tsv.gz	3060	2	1	TRUE	NA	NA	0.00680877	3060	1.37711e-07	399054	TRUE	5.76515e-06	0.00700718	21.5792	yes	yes	GCST90002114_buildGRCh37.tsv.gz.csv
rs544627737	G	T	G	T	-0.6257	-0.0905912	0.009	0.00184551	FALSE	FALSE	FALSE	OS1	0.19668	0.645084	OS1	399054	0.1385	6.512e-06	GCST90002114_buildGRCh37.tsv.gz	GCST90002114_buildGRCh37.tsv.gz	3060	2	1	TRUE	NA	NA	0.00662989	3060	5.31645e-07	399054	TRUE	8.40509e-06	0.00698359	21.506	yes	yes	GCST90002114_buildGRCh37.tsv.gz.csv
rs55899966	T	C	T	C	0.1891	0.0197451	0.1137	0.0565213	FALSE	FALSE	FALSE	OS1	0.036018	0.583554	OS1	399054	0.04094	4.001e-06	GCST90002114_buildGRCh37.tsv.gz	GCST90002114_buildGRCh37.tsv.gz	3060	2	1	TRUE	NA	NA	0.00692836	3060	7.53095e-07	399054	TRUE	5.42922e-06	0.007207	22.199	yes	yes	GCST90002114_buildGRCh37.tsv.gz.csv
rs5994871	T	C	T	C	0.1198	0.00413942	0.6279	0.722104	FALSE	FALSE	FALSE	OS1	0.0181772	0.819859	OS1	399054	0.02702	9.591e-06	GCST90002114_buildGRCh37.tsv.gz	GCST90002114_buildGRCh37.tsv.gz	3060	2	1	TRUE	NA	NA	0.00638738	3060	1.29956e-07	399054	TRUE	1.12535e-05	0.00670647	20.6468	yes	yes	GCST90002114_buildGRCh37.tsv.gz.csv
rs61852195	C	T	C	T	0.5298	0.0570481	0.0124	0.0127271	FALSE	FALSE	FALSE	OS1	0.0750167	0.446973	OS1	399054	0.1183	7.781e-06	GCST90002114_buildGRCh37.tsv.gz	GCST90002114_buildGRCh37.tsv.gz	3060	2	1	TRUE	NA	NA	0.00651595	3060	1.44923e-06	399054	TRUE	1.13617e-05	0.00687475	21.1685	yes	yes	GCST90002114_buildGRCh37.tsv.gz.csv
rs6591057	C	T	C	T	-0.1265	0.0210106	0.3747	0.30696	FALSE	FALSE	FALSE	OS1	0.017771	0.237088	OS1	399054	0.02654	1.959e-06	GCST90002114_buildGRCh37.tsv.gz	GCST90002114_buildGRCh37.tsv.gz	3060	2	1	TRUE	NA	NA	0.00737441	3060	3.50286e-06	399054	TRUE	3.5092e-06	0.00749865	23.1041	yes	yes	GCST90002114_buildGRCh37.tsv.gz.csv
rs75576656	T	C	T	C	0.1891	-0.0368714	0.1087	0.155662	FALSE	FALSE	FALSE	OS1	0.0224605	0.10067	OS1	399054	0.04167	5.9e-06	GCST90002114_buildGRCh37.tsv.gz	GCST90002114_buildGRCh37.tsv.gz	3060	2	1	TRUE	NA	NA	0.00668935	3060	6.75317e-06	399054	TRUE	1.23214e-05	0.00692894	21.3365	yes	yes	GCST90002114_buildGRCh37.tsv.gz.csv
rs76600563	T	A	T	A	0.1874	-0.0065735	0.1119	0.113639	FALSE	TRUE	FALSE	OS1	0.0261393	0.801443	OS1	399054	0.04128	5.865e-06	GCST90002114_buildGRCh37.tsv.gz	GCST90002114_buildGRCh37.tsv.gz	3060	2	1	TRUE	NA	NA	0.0066943	3060	1.58481e-07	399054	TRUE	6.96651e-06	0.00698009	21.4952	yes	yes	GCST90002114_buildGRCh37.tsv.gz.csv
rs76903247	T	C	T	C	-0.165	-0.00285485	0.1458	0.153954	FALSE	FALSE	FALSE	OS1	0.0228324	0.900495	OS1	399054	0.03693	8.16e-06	GCST90002114_buildGRCh37.tsv.gz	GCST90002114_buildGRCh37.tsv.gz	3060	2	1	TRUE	NA	NA	0.00648554	3060	3.91773e-08	399054	TRUE	9.23124e-06	0.00678133	20.8789	yes	yes	GCST90002114_buildGRCh37.tsv.gz.csv
rs78191148	G	A	G	A	-0.614	0.0547623	0.0106	0.0244197	FALSE	FALSE	FALSE	OS1	0.0530368	0.301821	OS1	399054	0.1361	6.649e-06	GCST90002114_buildGRCh37.tsv.gz	GCST90002114_buildGRCh37.tsv.gz	3060	2	1	TRUE	NA	NA	0.00661153	3060	2.67164e-06	399054	TRUE	1.09015e-05	0.0079076	24.3742	yes	yes	GCST90002114_buildGRCh37.tsv.gz.csv
rs9480594	T	C	T	C	0.3514	0.0274662	0.0279	0.095813	FALSE	FALSE	FALSE	OS1	0.0277619	0.322493	OS1	399054	0.07857	8.022e-06	GCST90002114_buildGRCh37.tsv.gz	GCST90002114_buildGRCh37.tsv.gz	3060	2	1	TRUE	NA	NA	0.00649862	3060	2.45283e-06	399054	TRUE	1.27952e-05	0.00669805	20.6208	yes	yes	GCST90002114_buildGRCh37.tsv.gz.csv
rs116985795	A	G	A	G	0.2231	-0.0368928	0.0719	0.0327625	FALSE	FALSE	FALSE	OS1	0.0461379	0.423932	OS1	399054	0.04997	8.289e-06	GCST90002113_buildGRCh37.tsv.gz	GCST90002113_buildGRCh37.tsv.gz	3060	2	1	TRUE	NA	NA	0.00647621	3060	1.60228e-06	399054	TRUE	1.22882e-05	0.00664282	20.4496	yes	yes	GCST90002113_buildGRCh37.tsv.gz.csv
rs117406069	A	C	A	C	0.3669	0.0319758	0.0281	0.0455909	FALSE	FALSE	FALSE	OS1	0.0388949	0.411014	OS1	399054	0.07838	2.972e-06	GCST90002113_buildGRCh37.tsv.gz	GCST90002113_buildGRCh37.tsv.gz	3060	2	1	TRUE	NA	NA	0.00711454	3060	1.69366e-06	399054	TRUE	4.53509e-06	0.00735281	22.6514	yes	yes	GCST90002113_buildGRCh37.tsv.gz.csv
rs11771690	G	A	G	A	0.8254	-0.0769443	0.0051	0.0115266	FALSE	FALSE	FALSE	OS1	0.0783448	0.326039	OS1	399054	0.1837	7.25e-06	GCST90002113_buildGRCh37.tsv.gz	GCST90002113_buildGRCh37.tsv.gz	3060	2	1	TRUE	NA	NA	0.00655866	3060	2.41714e-06	399054	TRUE	1.16088e-05	0.00691367	21.2892	yes	yes	GCST90002113_buildGRCh37.tsv.gz.csv
rs11931648	C	T	C	T	0.1186	0.00781856	0.4761	0.257643	FALSE	FALSE	FALSE	OS1	0.0187396	0.676516	OS1	399054	0.026	5.314e-06	GCST90002113_buildGRCh37.tsv.gz	GCST90002113_buildGRCh37.tsv.gz	3060	2	1	TRUE	NA	NA	0.00675834	3060	4.36218e-07	399054	TRUE	6.73462e-06	0.00701691	21.6093	yes	yes	GCST90002113_buildGRCh37.tsv.gz.csv
rs12449199	G	T	G	T	-0.2433	0.0502989	0.3064	0.330437	FALSE	FALSE	FALSE	OS1	0.017193	0.00343851	OS1	399054	0.02779	3.303e-18	GCST90002113_buildGRCh37.tsv.gz	GCST90002113_buildGRCh37.tsv.gz	3060	2	1	TRUE	NA	NA	0.0244522	3060	2.14474e-05	399054	TRUE	3.48417e-17	0.0251601	78.9253	yes	yes	GCST90002113_buildGRCh37.tsv.gz.csv
rs146706846	T	A	T	A	-1.232	-0.0507908	0.0023	0.0327252	FALSE	TRUE	FALSE	OS1	0.0468008	0.277809	OS1	399054	0.2783	9.947e-06	GCST90002113_buildGRCh37.tsv.gz	GCST90002113_buildGRCh37.tsv.gz	3060	2	1	TRUE	NA	NA	0.00636771	3060	2.95143e-06	399054	TRUE	1.63273e-05	0.00696593	21.4512	yes	yes	GCST90002113_buildGRCh37.tsv.gz.csv
rs17512470	A	G	A	G	-0.3282	-0.0187504	0.0325	0.00423149	FALSE	FALSE	FALSE	OS1	0.128988	0.884422	OS1	399054	0.07295	7.095e-06	GCST90002113_buildGRCh37.tsv.gz	GCST90002113_buildGRCh37.tsv.gz	3060	2	1	TRUE	NA	NA	0.00657543	3060	5.29533e-08	399054	TRUE	8.06311e-06	0.00677394	20.856	yes	yes	GCST90002113_buildGRCh37.tsv.gz.csv
rs2027912	C	T	C	T	-0.1282	0.0111982	0.3497	0.327555	FALSE	FALSE	FALSE	OS1	0.018044	0.534859	OS1	399054	0.02844	6.823e-06	GCST90002113_buildGRCh37.tsv.gz	GCST90002113_buildGRCh37.tsv.gz	3060	2	1	TRUE	NA	NA	0.0066009	3060	9.65164e-07	399054	TRUE	9.38996e-06	0.00747507	23.0309	yes	yes	GCST90002113_buildGRCh37.tsv.gz.csv
rs246230	T	C	T	C	0.2228	0.0145177	0.1008	0.131198	FALSE	FALSE	FALSE	OS1	0.0241726	0.548118	OS1	399054	0.04453	5.97e-07	GCST90002113_buildGRCh37.tsv.gz	GCST90002113_buildGRCh37.tsv.gz	3060	2	1	TRUE	NA	NA	0.00811983	3060	9.03897e-07	399054	TRUE	8.46379e-07	0.00899865	27.7677	yes	yes	GCST90002113_buildGRCh37.tsv.gz.csv
rs2526231	T	A	T	A	1.366	0.00130705	0.998	0.937446	FALSE	TRUE	FALSE	OS1	0.0336254	0.968993	OS1	399054	0.3062	8.463e-06	GCST90002113_buildGRCh37.tsv.gz	GCST90002113_buildGRCh37.tsv.gz	3060	2	1	TRUE	NA	NA	0.00646601	3060	3.78634e-09	399054	TRUE	9.19762e-06	0.0074489	22.9497	yes	yes	GCST90002113_buildGRCh37.tsv.gz.csv
rs2584732	A	G	A	G	-0.119	0.014437	0.4075	0.452861	FALSE	FALSE	FALSE	OS1	0.0163273	0.376576	OS1	399054	0.02611	5.364e-06	GCST90002113_buildGRCh37.tsv.gz	GCST90002113_buildGRCh37.tsv.gz	3060	2	1	TRUE	NA	NA	0.00674687	3060	1.95927e-06	399054	TRUE	8.29907e-06	0.00683817	21.0551	yes	yes	GCST90002113_buildGRCh37.tsv.gz.csv
rs34590422	A	C	A	C	0.1194	0.00259241	0.5059	0.3369	FALSE	FALSE	FALSE	OS1	0.0172556	0.880578	OS1	399054	0.02621	5.435e-06	GCST90002113_buildGRCh37.tsv.gz	GCST90002113_buildGRCh37.tsv.gz	3060	2	1	TRUE	NA	NA	0.00674062	3060	5.65611e-08	399054	TRUE	6.20721e-06	0.00712719	21.9514	yes	yes	GCST90002113_buildGRCh37.tsv.gz.csv
rs4565150	C	T	C	T	-0.1261	0.00551666	0.4907	0.447971	FALSE	FALSE	FALSE	OS1	0.0164597	0.737503	OS1	399054	0.02601	1.301e-06	GCST90002113_buildGRCh37.tsv.gz	GCST90002113_buildGRCh37.tsv.gz	3060	2	1	TRUE	NA	NA	0.00762758	3060	2.815e-07	399054	TRUE	1.63902e-06	0.00794785	24.4993	yes	yes	GCST90002113_buildGRCh37.tsv.gz.csv
rs4588375	T	A	T	A	0.1233	-0.00134831	0.6642	0.669101	FALSE	TRUE	FALSE	OS1	0.0173246	0.937966	OS1	399054	0.02767	8.671e-06	GCST90002113_buildGRCh37.tsv.gz	GCST90002113_buildGRCh37.tsv.gz	3060	2	1	TRUE	NA	NA	0.00645148	3060	1.51783e-08	399054	TRUE	9.56335e-06	0.00678166	20.8799	yes	yes	GCST90002113_buildGRCh37.tsv.gz.csv
rs55899966	T	C	T	C	0.1871	0.0197451	0.1137	0.0565213	FALSE	FALSE	FALSE	OS1	0.036018	0.583554	OS1	399054	0.04126	6e-06	GCST90002113_buildGRCh37.tsv.gz	GCST90002113_buildGRCh37.tsv.gz	3060	2	1	TRUE	NA	NA	0.00667946	3060	7.53095e-07	399054	TRUE	8.05172e-06	0.00705535	21.7286	yes	yes	GCST90002113_buildGRCh37.tsv.gz.csv
rs609101	T	C	T	C	0.2019	-0.0147428	0.091	0.108542	FALSE	FALSE	FALSE	OS1	0.0261638	0.573107	OS1	399054	0.0455	9.392e-06	GCST90002113_buildGRCh37.tsv.gz	GCST90002113_buildGRCh37.tsv.gz	3060	2	1	TRUE	NA	NA	0.00639772	3060	7.95662e-07	399054	TRUE	1.26612e-05	0.00674385	20.7627	yes	yes	GCST90002113_buildGRCh37.tsv.gz.csv
rs62131098	A	G	A	G	-0.2656	-0.03143	0.0596	0.03932	FALSE	FALSE	FALSE	OS1	0.0422584	0.457024	OS1	399054	0.05729	3.698e-06	GCST90002113_buildGRCh37.tsv.gz	GCST90002113_buildGRCh37.tsv.gz	3060	2	1	TRUE	NA	NA	0.00697942	3060	1.38622e-06	399054	TRUE	5.43104e-06	0.00790761	24.3742	yes	yes	GCST90002113_buildGRCh37.tsv.gz.csv
rs7211380	G	A	G	A	0.2569	-0.0294695	0.0626	0.0989588	FALSE	FALSE	FALSE	OS1	0.0272348	0.27923	OS1	399054	0.05285	1.228e-06	GCST90002113_buildGRCh37.tsv.gz	GCST90002113_buildGRCh37.tsv.gz	3060	2	1	TRUE	NA	NA	0.00766757	3060	2.93404e-06	399054	TRUE	2.126e-06	0.00774564	23.8711	yes	yes	GCST90002113_buildGRCh37.tsv.gz.csv
rs74633806	C	T	C	T	0.3291	-0.0437531	0.033	0.0341306	FALSE	FALSE	FALSE	OS1	0.0451697	0.332725	OS1	399054	0.07246	5.768e-06	GCST90002113_buildGRCh37.tsv.gz	GCST90002113_buildGRCh37.tsv.gz	3060	2	1	TRUE	NA	NA	0.00670042	3060	2.35122e-06	399054	TRUE	9.23929e-06	0.00691236	21.2851	yes	yes	GCST90002113_buildGRCh37.tsv.gz.csv
rs114068468	T	C	T	C	0.3671	-0.0216781	0.0963	0.00468387	FALSE	FALSE	FALSE	OS1	0.117825	0.854025	OS1	399054	0.06556	2.511e-08	GCST90002112_buildGRCh37.tsv.gz	GCST90002112_buildGRCh37.tsv.gz	1635	2	1	TRUE	NA	NA	0.0188385	1635	8.48278e-08	399054	TRUE	2.74673e-08	0.0234558	39.2233	yes	yes	GCST90002112_buildGRCh37.tsv.gz.csv
rs11576012	T	C	T	C	0.4345	-0.0483179	0.0523	0.0409492	FALSE	FALSE	FALSE	OS1	0.0410982	0.239727	OS1	399054	0.08199	1.317e-07	GCST90002112_buildGRCh37.tsv.gz	GCST90002112_buildGRCh37.tsv.gz	1635	2	1	TRUE	NA	NA	0.016907	1635	3.46369e-06	399054	TRUE	2.02602e-07	0.0187147	31.1439	yes	yes	GCST90002112_buildGRCh37.tsv.gz.csv
rs140697652	C	T	C	T	0.5782	-0.273978	0.0202	0.00188068	FALSE	FALSE	FALSE	OS1	0.187266	0.143455	OS1	399054	0.1267	5.421e-06	GCST90002112_buildGRCh37.tsv.gz	GCST90002112_buildGRCh37.tsv.gz	1635	2	1	TRUE	NA	NA	0.0125925	1635	5.36391e-06	399054	TRUE	8.59326e-06	0.0132335	21.9001	yes	yes	GCST90002112_buildGRCh37.tsv.gz.csv
rs1474618	A	C	A	C	-0.1723	-0.00864497	0.6101	0.701992	FALSE	FALSE	FALSE	OS1	0.0178058	0.627311	OS1	399054	0.03685	3.19e-06	GCST90002112_buildGRCh37.tsv.gz	GCST90002112_buildGRCh37.tsv.gz	1635	2	1	TRUE	NA	NA	0.0132109	1635	5.9071e-07	399054	TRUE	3.77465e-06	0.0141239	23.3948	yes	yes	GCST90002112_buildGRCh37.tsv.gz.csv
rs2760980	A	G	A	G	1.049	0.116382	0.1202	0.150532	FALSE	FALSE	FALSE	OS1	0.0223753	1.9782e-07	OS1	399054	0.06137	2.439e-60	GCST90002112_buildGRCh37.tsv.gz	GCST90002112_buildGRCh37.tsv.gz	1635	2	1	TRUE	NA	NA	0.151764	1635	6.77915e-05	399054	TRUE	2.24964e-59	0.232739	495.35	yes	yes	GCST90002112_buildGRCh37.tsv.gz.csv
rs775443	T	C	T	C	-0.509	-0.0423852	0.9688	0.919544	FALSE	FALSE	FALSE	OS1	0.0300621	0.158563	OS1	399054	0.1058	1.64e-06	GCST90002112_buildGRCh37.tsv.gz	GCST90002112_buildGRCh37.tsv.gz	1635	2	1	TRUE	NA	NA	0.0139754	1635	4.98148e-06	399054	TRUE	2.62158e-06	0.0156623	25.9834	yes	yes	GCST90002112_buildGRCh37.tsv.gz.csv
rs78909221	G	A	G	A	-1.314	-0.0758289	0.0034	0.0291284	FALSE	FALSE	FALSE	OS1	0.0487262	0.119655	OS1	399054	0.2921	7.372e-06	GCST90002112_buildGRCh37.tsv.gz	GCST90002112_buildGRCh37.tsv.gz	1635	2	1	TRUE	NA	NA	0.0122403	1635	6.06893e-06	399054	TRUE	1.19019e-05	0.0117009	19.3338	yes	yes	GCST90002112_buildGRCh37.tsv.gz.csv
rs9268430	C	A	C	A	-0.4503	-0.0457196	0.2939	0.0739792	FALSE	FALSE	FALSE	OS1	0.0308682	0.138573	OS1	399054	0.04481	4.336e-23	GCST90002112_buildGRCh37.tsv.gz	GCST90002112_buildGRCh37.tsv.gz	1635	2	1	TRUE	NA	NA	0.0582383	1635	5.49731e-06	399054	TRUE	8.32396e-23	0.0841588	150.06	yes	yes	GCST90002112_buildGRCh37.tsv.gz.csv
rs928189	C	T	C	T	-0.1864	0.0304407	0.2896	0.333585	FALSE	FALSE	FALSE	OS1	0.0172868	0.078251	OS1	399054	0.03993	3.292e-06	GCST90002112_buildGRCh37.tsv.gz	GCST90002112_buildGRCh37.tsv.gz	1635	2	1	TRUE	NA	NA	0.0131689	1635	7.77047e-06	399054	TRUE	5.77272e-06	0.0142963	23.6844	yes	yes	GCST90002112_buildGRCh37.tsv.gz.csv
rs9310124	C	A	C	A	-0.1783	0.0306111	0.4917	0.330681	FALSE	FALSE	FALSE	OS1	0.0173247	0.0772449	OS1	399054	0.03636	1.033e-06	GCST90002112_buildGRCh37.tsv.gz	GCST90002112_buildGRCh37.tsv.gz	1635	2	1	TRUE	NA	NA	0.0145118	1635	7.82336e-06	399054	TRUE	1.86477e-06	0.0158911	26.3691	yes	yes	GCST90002112_buildGRCh37.tsv.gz.csv
rs9368784	T	G	T	G	0.3138	0.013879	0.1049	0.269642	FALSE	FALSE	FALSE	OS1	0.0183083	0.448409	OS1	399054	0.06086	2.842e-07	GCST90002112_buildGRCh37.tsv.gz	GCST90002112_buildGRCh37.tsv.gz	1635	2	1	TRUE	NA	NA	0.0160193	1635	1.44009e-06	399054	TRUE	3.73929e-07	0.018492	30.7663	yes	yes	GCST90002112_buildGRCh37.tsv.gz.csv
rs9545905	G	A	G	A	0.1708	-0.0323766	0.6474	0.505221	FALSE	FALSE	FALSE	OS1	0.0162715	0.0466155	OS1	399054	0.03753	5.719e-06	GCST90002112_buildGRCh37.tsv.gz	GCST90002112_buildGRCh37.tsv.gz	1635	2	1	TRUE	NA	NA	0.0125245	1635	9.92141e-06	399054	TRUE	1.06358e-05	0.0133187	22.043	yes	yes	GCST90002112_buildGRCh37.tsv.gz.csv
rs11074934	T	C	T	C	-0.4126	0.0340246	0.2193	0.267914	FALSE	FALSE	FALSE	OS1	0.0183456	0.0636473	OS1	399054	0.04076	2.139e-23	GCST90002111_buildGRCh37.tsv.gz	GCST90002111_buildGRCh37.tsv.gz	1635	2	1	TRUE	NA	NA	0.0590437	1635	8.61964e-06	399054	TRUE	5.19428e-23	0.0582923	101.084	yes	yes	GCST90002111_buildGRCh37.tsv.gz.csv
rs117936815	C	A	C	A	0.4059	0.00718796	0.0425	0.0815234	FALSE	FALSE	FALSE	OS1	0.0298049	0.809426	OS1	399054	0.08759	3.877e-06	GCST90002111_buildGRCh37.tsv.gz	GCST90002111_buildGRCh37.tsv.gz	1635	2	1	TRUE	NA	NA	0.0129798	1635	1.45749e-07	399054	TRUE	4.27052e-06	0.013409	22.1945	yes	yes	GCST90002111_buildGRCh37.tsv.gz.csv
rs12929277	C	T	C	T	0.2132	-0.0153794	0.2165	0.26503	FALSE	FALSE	FALSE	OS1	0.0184691	0.405007	OS1	399054	0.04325	9.115e-07	GCST90002111_buildGRCh37.tsv.gz	GCST90002111_buildGRCh37.tsv.gz	1635	2	1	TRUE	NA	NA	0.0146623	1635	1.73763e-06	399054	TRUE	1.21814e-06	0.0154206	25.5762	yes	yes	GCST90002111_buildGRCh37.tsv.gz.csv
rs13226058	A	G	A	G	0.9649	-0.0352964	0.0073	0.0212868	FALSE	FALSE	FALSE	OS1	0.0563777	0.531268	OS1	399054	0.2049	2.704e-06	GCST90002111_buildGRCh37.tsv.gz	GCST90002111_buildGRCh37.tsv.gz	1635	2	1	TRUE	NA	NA	0.0133979	1635	9.82237e-07	399054	TRUE	3.3588e-06	0.0134938	22.3368	yes	yes	GCST90002111_buildGRCh37.tsv.gz.csv
rs2237423	C	T	C	T	-0.191	0.0316918	0.2242	0.243798	FALSE	FALSE	FALSE	OS1	0.0189384	0.0942475	OS1	399054	0.04296	9.288e-06	GCST90002111_buildGRCh37.tsv.gz	GCST90002111_buildGRCh37.tsv.gz	1635	2	1	TRUE	NA	NA	0.0119599	1635	7.01738e-06	399054	TRUE	1.56117e-05	0.0126906	20.9901	yes	yes	GCST90002111_buildGRCh37.tsv.gz.csv
rs2517696	C	T	C	T	-0.2424	0.00190235	0.7156	0.517231	FALSE	FALSE	FALSE	OS1	0.0162806	0.906981	OS1	399054	0.04306	2.12e-08	GCST90002111_buildGRCh37.tsv.gz	GCST90002111_buildGRCh37.tsv.gz	1635	2	1	TRUE	NA	NA	0.0190364	1635	3.42145e-08	399054	TRUE	2.26165e-08	0.0239164	40.0124	yes	yes	GCST90002111_buildGRCh37.tsv.gz.csv
rs33978622	C	G	C	G	0.1989	0.00816111	0.2138	0.364101	FALSE	TRUE	FALSE	OS1	0.0169732	0.630644	OS1	399054	0.0432	4.478e-06	GCST90002111_buildGRCh37.tsv.gz	GCST90002111_buildGRCh37.tsv.gz	1635	2	1	TRUE	NA	NA	0.0128149	1635	5.7935e-07	399054	TRUE	5.29349e-06	0.0132997	22.0111	yes	yes	GCST90002111_buildGRCh37.tsv.gz.csv
rs4811082	T	C	T	C	-0.1996	-0.00348688	0.7624	0.630212	FALSE	FALSE	FALSE	OS1	0.0168795	0.836342	OS1	399054	0.04119	1.383e-06	GCST90002111_buildGRCh37.tsv.gz	GCST90002111_buildGRCh37.tsv.gz	1635	2	1	TRUE	NA	NA	0.0141759	1635	1.06936e-07	399054	TRUE	1.51096e-06	0.0144338	23.9156	yes	yes	GCST90002111_buildGRCh37.tsv.gz.csv
rs55798945	G	T	G	T	-0.2379	0.0137514	0.1404	0.286454	FALSE	FALSE	FALSE	OS1	0.0180667	0.44657	OS1	399054	0.05113	3.547e-06	GCST90002111_buildGRCh37.tsv.gz	GCST90002111_buildGRCh37.tsv.gz	1635	2	1	TRUE	NA	NA	0.0130837	1635	1.4518e-06	399054	TRUE	4.57988e-06	0.013661	22.6174	yes	yes	GCST90002111_buildGRCh37.tsv.gz.csv
rs56386567	T	C	T	C	-0.1607	-0.0151346	0.5716	0.516287	FALSE	FALSE	FALSE	OS1	0.0163606	0.354934	OS1	399054	0.03584	7.778e-06	GCST90002111_buildGRCh37.tsv.gz	GCST90002111_buildGRCh37.tsv.gz	1635	2	1	TRUE	NA	NA	0.0121617	1635	2.14444e-06	399054	TRUE	1.05716e-05	0.0126475	20.9179	yes	yes	GCST90002111_buildGRCh37.tsv.gz.csv
rs61742525	A	G	A	G	0.3935	-0.0131589	0.0917	0.00393815	FALSE	FALSE	FALSE	OS1	0.130239	0.919522	OS1	399054	0.06679	4.654e-09	GCST90002111_buildGRCh37.tsv.gz	GCST90002111_buildGRCh37.tsv.gz	1635	2	1	TRUE	NA	NA	0.0208135	1635	2.55816e-08	399054	TRUE	4.89465e-09	0.025794	43.2368	yes	yes	GCST90002111_buildGRCh37.tsv.gz.csv
rs6917212	G	C	G	C	-0.4456	0.0141883	0.7639	0.695722	FALSE	TRUE	FALSE	OS1	0.0177027	0.422856	OS1	399054	0.04403	2.14e-23	GCST90002111_buildGRCh37.tsv.gz	GCST90002111_buildGRCh37.tsv.gz	1635	2	1	TRUE	NA	NA	0.0590185	1635	1.60972e-06	399054	TRUE	2.71027e-23	0.0716231	125.984	yes	yes	GCST90002111_buildGRCh37.tsv.gz.csv
rs7747856	T	C	T	C	0.2487	0.0115092	0.1391	0.28695	FALSE	FALSE	FALSE	OS1	0.0179548	0.521514	OS1	399054	0.05229	2.15e-06	GCST90002111_buildGRCh37.tsv.gz	GCST90002111_buildGRCh37.tsv.gz	1635	2	1	TRUE	NA	NA	0.0136632	1635	1.02967e-06	399054	TRUE	2.68936e-06	0.0148136	24.5544	yes	yes	GCST90002111_buildGRCh37.tsv.gz.csv
rs77638176	C	G	C	G	-0.3727	0.0393193	0.0459	0.0602169	FALSE	TRUE	FALSE	OS1	0.0341798	0.249993	OS1	399054	0.08406	9.917e-06	GCST90002111_buildGRCh37.tsv.gz	GCST90002111_buildGRCh37.tsv.gz	1635	2	1	TRUE	NA	NA	0.0118948	1635	3.31621e-06	399054	TRUE	1.41771e-05	0.0121662	20.1121	yes	yes	GCST90002111_buildGRCh37.tsv.gz.csv
rs7797098	C	A	C	A	0.225	-0.000138729	0.844	0.867912	FALSE	FALSE	FALSE	OS1	0.0240651	0.9954	OS1	399054	0.04892	4.542e-06	GCST90002111_buildGRCh37.tsv.gz	GCST90002111_buildGRCh37.tsv.gz	1635	2	1	TRUE	NA	NA	0.0127884	1635	8.32779e-11	399054	TRUE	4.68665e-06	0.013331	22.0636	yes	yes	GCST90002111_buildGRCh37.tsv.gz.csv
rs79018836	G	A	G	A	1.386	0.0612493	0.0034	0.0185461	FALSE	FALSE	FALSE	OS1	0.0616536	0.320495	OS1	399054	0.2999	4.131e-06	GCST90002111_buildGRCh37.tsv.gz	GCST90002111_buildGRCh37.tsv.gz	1635	2	1	TRUE	NA	NA	0.0129105	1635	2.47317e-06	399054	TRUE	5.69756e-06	0.0130184	21.5394	yes	yes	GCST90002111_buildGRCh37.tsv.gz.csv
rs9269109	C	T	C	T	0.3702	0.049239	0.3575	0.679149	FALSE	FALSE	FALSE	OS1	0.0174597	0.00479999	OS1	399054	0.04014	8.64e-20	GCST90002111_buildGRCh37.tsv.gz	GCST90002111_buildGRCh37.tsv.gz	1635	2	1	TRUE	NA	NA	0.0495085	1635	1.993e-05	399054	TRUE	3.78549e-19	0.0629582	109.718	yes	yes	GCST90002111_buildGRCh37.tsv.gz.csv
rs9790174	A	G	A	G	0.1617	-0.000548717	0.4878	0.383931	FALSE	FALSE	FALSE	OS1	0.0167854	0.973922	OS1	399054	0.03544	5.422e-06	GCST90002111_buildGRCh37.tsv.gz	GCST90002111_buildGRCh37.tsv.gz	1635	2	1	TRUE	NA	NA	0.0125877	1635	2.67796e-09	399054	TRUE	5.61895e-06	0.0130657	21.6187	yes	yes	GCST90002111_buildGRCh37.tsv.gz.csv
rs10511609	G	A	G	A	-0.6195	-0.0041675	0.0236	0.0488385	FALSE	FALSE	FALSE	OS1	0.0381391	0.912987	OS1	399054	0.1223	4.568e-07	GCST90002110_buildGRCh37.tsv.gz	GCST90002110_buildGRCh37.tsv.gz	1634	2	1	TRUE	NA	NA	0.0154787	1634	2.99213e-08	399054	TRUE	4.81798e-07	0.0176869	29.3848	yes	yes	GCST90002110_buildGRCh37.tsv.gz.csv
rs11074934	T	C	T	C	-0.3589	0.0340246	0.2194	0.267914	FALSE	FALSE	FALSE	OS1	0.0183456	0.0636473	OS1	399054	0.04157	1.365e-17	GCST90002110_buildGRCh37.tsv.gz	GCST90002110_buildGRCh37.tsv.gz	1634	2	1	TRUE	NA	NA	0.0436788	1634	8.61964e-06	399054	TRUE	3.43261e-17	0.0441207	75.3285	yes	yes	GCST90002110_buildGRCh37.tsv.gz.csv
rs113773853	C	T	C	T	2.611	0.121899	0.0009	0.0213739	FALSE	FALSE	FALSE	OS1	0.0560144	0.0295393	OS1	399054	0.5424	1.613e-06	GCST90002110_buildGRCh37.tsv.gz	GCST90002110_buildGRCh37.tsv.gz	1634	2	1	TRUE	NA	NA	0.0140001	1634	1.18677e-05	399054	TRUE	3.28135e-06	0.0122601	20.2569	yes	yes	GCST90002110_buildGRCh37.tsv.gz.csv
rs116632210	G	A	G	A	-0.4023	-0.0802283	0.0483	0.0082335	FALSE	FALSE	FALSE	OS1	0.0904672	0.375175	OS1	399054	0.0854	2.685e-06	GCST90002110_buildGRCh37.tsv.gz	GCST90002110_buildGRCh37.tsv.gz	1634	2	1	TRUE	NA	NA	0.0134152	1634	1.9708e-06	399054	TRUE	3.61157e-06	0.0148791	24.6495	yes	yes	GCST90002110_buildGRCh37.tsv.gz.csv
rs118175684	T	C	T	C	-0.326	0.0431264	0.0652	0.0136216	FALSE	FALSE	FALSE	OS1	0.070945	0.543263	OS1	399054	0.07288	8.242e-06	GCST90002110_buildGRCh37.tsv.gz	GCST90002110_buildGRCh37.tsv.gz	1634	2	1	TRUE	NA	NA	0.0121117	1634	9.26004e-07	399054	TRUE	1.01116e-05	0.0129548	21.4198	yes	yes	GCST90002110_buildGRCh37.tsv.gz.csv
rs12929277	C	T	C	T	0.2107	-0.0153794	0.2166	0.26503	FALSE	FALSE	FALSE	OS1	0.0184691	0.405007	OS1	399054	0.04373	1.586e-06	GCST90002110_buildGRCh37.tsv.gz	GCST90002110_buildGRCh37.tsv.gz	1634	2	1	TRUE	NA	NA	0.0140254	1634	1.73763e-06	399054	TRUE	2.11137e-06	0.0150661	24.964	yes	yes	GCST90002110_buildGRCh37.tsv.gz.csv
rs13074783	C	T	C	T	0.2592	-0.0107525	0.1108	0.0770593	FALSE	FALSE	FALSE	OS1	0.0305288	0.724681	OS1	399054	0.05746	6.886e-06	GCST90002110_buildGRCh37.tsv.gz	GCST90002110_buildGRCh37.tsv.gz	1634	2	1	TRUE	NA	NA	0.0123151	1634	3.10864e-07	399054	TRUE	7.87248e-06	0.0132385	21.8951	yes	yes	GCST90002110_buildGRCh37.tsv.gz.csv
rs142006783	C	T	C	T	-1.2	-0.0675195	0.0064	0.03867	FALSE	FALSE	FALSE	OS1	0.0424946	0.112084	OS1	399054	0.2618	4.97e-06	GCST90002110_buildGRCh37.tsv.gz	GCST90002110_buildGRCh37.tsv.gz	1634	2	1	TRUE	NA	NA	0.0127101	1634	6.32643e-06	399054	TRUE	8.12804e-06	0.018314	30.4461	yes	yes	GCST90002110_buildGRCh37.tsv.gz.csv
rs1461277	G	A	G	A	0.1774	-0.000800801	0.4988	0.384978	FALSE	FALSE	FALSE	OS1	0.0168707	0.962141	OS1	399054	0.03589	8.561e-07	GCST90002110_buildGRCh37.tsv.gz	GCST90002110_buildGRCh37.tsv.gz	1634	2	1	TRUE	NA	NA	0.0147498	1634	5.64616e-09	399054	TRUE	8.83084e-07	0.0157353	26.0905	yes	yes	GCST90002110_buildGRCh37.tsv.gz.csv
rs147171620	T	C	T	C	-0.5906	-0.0188717	0.0193	0.0156506	FALSE	FALSE	FALSE	OS1	0.0682705	0.782222	OS1	399054	0.131	6.966e-06	GCST90002110_buildGRCh37.tsv.gz	GCST90002110_buildGRCh37.tsv.gz	1634	2	1	TRUE	NA	NA	0.0123012	1634	1.91481e-07	399054	TRUE	7.78866e-06	0.0132041	21.8375	yes	yes	GCST90002110_buildGRCh37.tsv.gz.csv
rs1801274	G	A	G	A	-0.1876	-0.0209757	0.3302	0.503563	FALSE	FALSE	FALSE	OS1	0.0162757	0.197477	OS1	399054	0.03907	1.705e-06	GCST90002110_buildGRCh37.tsv.gz	GCST90002110_buildGRCh37.tsv.gz	1634	2	1	TRUE	NA	NA	0.0139305	1634	4.16219e-06	399054	TRUE	2.6407e-06	0.0155675	25.8079	yes	yes	GCST90002110_buildGRCh37.tsv.gz.csv
rs182790	A	G	A	G	-0.2044	0.0401192	0.1961	0.231924	FALSE	FALSE	FALSE	OS1	0.0193165	0.0378068	OS1	399054	0.04587	8.873e-06	GCST90002110_buildGRCh37.tsv.gz	GCST90002110_buildGRCh37.tsv.gz	1634	2	1	TRUE	NA	NA	0.0120208	1634	1.08097e-05	399054	TRUE	1.67625e-05	0.0131726	21.7846	yes	yes	GCST90002110_buildGRCh37.tsv.gz.csv
rs2237423	C	T	C	T	-0.2115	0.0316918	0.2243	0.243798	FALSE	FALSE	FALSE	OS1	0.0189384	0.0942475	OS1	399054	0.04338	1.181e-06	GCST90002110_buildGRCh37.tsv.gz	GCST90002110_buildGRCh37.tsv.gz	1634	2	1	TRUE	NA	NA	0.0143563	1634	7.01738e-06	399054	TRUE	2.07891e-06	0.0155659	25.8052	yes	yes	GCST90002110_buildGRCh37.tsv.gz.csv
rs2887457	A	T	A	T	0.1775	0.00445893	0.6576	0.770899	FALSE	TRUE	FALSE	OS1	0.0193676	0.817916	OS1	399054	0.03899	5.69e-06	GCST90002110_buildGRCh37.tsv.gz	GCST90002110_buildGRCh37.tsv.gz	1634	2	1	TRUE	NA	NA	0.0125398	1634	1.32825e-07	399054	TRUE	6.25636e-06	0.014188	23.4881	yes	yes	GCST90002110_buildGRCh37.tsv.gz.csv
rs412492	T	A	T	A	-0.2614	0.004656	0.7968	0.679691	FALSE	TRUE	FALSE	OS1	0.0174277	0.789345	OS1	399054	0.04779	5.185e-08	GCST90002110_buildGRCh37.tsv.gz	GCST90002110_buildGRCh37.tsv.gz	1634	2	1	TRUE	NA	NA	0.0180023	1634	1.78861e-07	399054	TRUE	5.84874e-08	0.0221266	36.9277	yes	yes	GCST90002110_buildGRCh37.tsv.gz.csv
rs5016173	C	T	C	T	-0.2169	-0.00936494	0.8158	0.678879	FALSE	FALSE	FALSE	OS1	0.0175439	0.59348	OS1	399054	0.04631	3.052e-06	GCST90002110_buildGRCh37.tsv.gz	GCST90002110_buildGRCh37.tsv.gz	1634	2	1	TRUE	NA	NA	0.0132633	1634	7.14049e-07	399054	TRUE	3.68827e-06	0.0141391	23.406	yes	yes	GCST90002110_buildGRCh37.tsv.gz.csv
rs61742525	A	G	A	G	0.4117	-0.0131589	0.0918	0.00393815	FALSE	FALSE	FALSE	OS1	0.130239	0.919522	OS1	399054	0.06776	1.537e-09	GCST90002110_buildGRCh37.tsv.gz	GCST90002110_buildGRCh37.tsv.gz	1634	2	1	TRUE	NA	NA	0.0221198	1634	2.55816e-08	399054	TRUE	1.61392e-09	0.0282628	47.4665	yes	yes	GCST90002110_buildGRCh37.tsv.gz.csv
rs61835728	T	C	T	C	-0.9321	-0.0370824	0.008	0.068827	FALSE	FALSE	FALSE	OS1	0.0326081	0.255448	OS1	399054	0.2085	8.314e-06	GCST90002110_buildGRCh37.tsv.gz	GCST90002110_buildGRCh37.tsv.gz	1634	2	1	TRUE	NA	NA	0.0120978	1634	3.24081e-06	399054	TRUE	1.19543e-05	0.0137898	22.8196	yes	yes	GCST90002110_buildGRCh37.tsv.gz.csv
rs6917212	G	C	G	C	-0.4813	0.0141883	0.7641	0.695722	FALSE	TRUE	FALSE	OS1	0.0177027	0.422856	OS1	399054	0.04452	2.308e-26	GCST90002110_buildGRCh37.tsv.gz	GCST90002110_buildGRCh37.tsv.gz	1634	2	1	TRUE	NA	NA	0.0668286	1634	1.60972e-06	399054	TRUE	2.6875e-26	0.0835103	148.707	yes	yes	GCST90002110_buildGRCh37.tsv.gz.csv
rs72737163	C	T	C	T	-0.2867	0.0307043	0.101	0.0372248	FALSE	FALSE	FALSE	OS1	0.043905	0.484343	OS1	399054	0.06035	2.214e-06	GCST90002110_buildGRCh37.tsv.gz	GCST90002110_buildGRCh37.tsv.gz	1634	2	1	TRUE	NA	NA	0.0136401	1634	1.22558e-06	399054	TRUE	2.81308e-06	0.0149268	24.7297	yes	yes	GCST90002110_buildGRCh37.tsv.gz.csv
rs76870855	C	T	C	T	2.325	0.0710686	0.0012	0.00715804	FALSE	FALSE	FALSE	OS1	0.0966374	0.462086	OS1	399054	0.4921	2.503e-06	GCST90002110_buildGRCh37.tsv.gz	GCST90002110_buildGRCh37.tsv.gz	1634	2	1	TRUE	NA	NA	0.0134933	1634	1.3553e-06	399054	TRUE	3.22445e-06	0.0129579	21.425	yes	yes	GCST90002110_buildGRCh37.tsv.gz.csv
rs78082697	A	G	A	G	-1.181	-0.0313173	0.0043	0.0237912	FALSE	FALSE	FALSE	OS1	0.0536175	0.559161	OS1	399054	0.2637	8.052e-06	GCST90002110_buildGRCh37.tsv.gz	GCST90002110_buildGRCh37.tsv.gz	1634	2	1	TRUE	NA	NA	0.012141	1634	8.5492e-07	399054	TRUE	9.79215e-06	0.0119434	19.7272	yes	yes	GCST90002110_buildGRCh37.tsv.gz.csv
rs9269109	C	T	C	T	0.3633	0.049239	0.3574	0.679149	FALSE	FALSE	FALSE	OS1	0.0174597	0.00479999	OS1	399054	0.04076	1.285e-18	GCST90002110_buildGRCh37.tsv.gz	GCST90002110_buildGRCh37.tsv.gz	1634	2	1	TRUE	NA	NA	0.0464194	1634	1.993e-05	399054	TRUE	5.53685e-18	0.0606256	105.326	yes	yes	GCST90002110_buildGRCh37.tsv.gz.csv
rs111404935	C	T	C	T	-0.4016	-0.0693811	0.0608	0.0309833	FALSE	FALSE	FALSE	OS1	0.0477261	0.14602	OS1	399054	0.07817	3.134e-07	GCST90002109_buildGRCh37.tsv.gz	GCST90002109_buildGRCh37.tsv.gz	1578	2	1	TRUE	NA	NA	0.0164717	1578	5.29589e-06	399054	TRUE	5.15546e-07	0.0184196	29.574	yes	yes	GCST90002109_buildGRCh37.tsv.gz.csv
rs112878149	C	G	C	G	-0.4619	-0.0842371	0.0352	0.0418773	FALSE	TRUE	FALSE	OS1	0.0408864	0.0393722	OS1	399054	0.09902	3.353e-06	GCST90002109_buildGRCh37.tsv.gz	GCST90002109_buildGRCh37.tsv.gz	1578	2	1	TRUE	NA	NA	0.0136188	1578	1.06369e-05	399054	TRUE	6.35456e-06	0.0144913	23.174	yes	yes	GCST90002109_buildGRCh37.tsv.gz.csv
rs12987451	G	A	G	A	-0.1883	-0.03772	0.763	0.697578	FALSE	FALSE	FALSE	OS1	0.0177382	0.0334626	OS1	399054	0.04167	6.711e-06	GCST90002109_buildGRCh37.tsv.gz	GCST90002109_buildGRCh37.tsv.gz	1578	2	1	TRUE	NA	NA	0.0127911	1578	1.13316e-05	399054	TRUE	1.26829e-05	0.0128234	20.4722	yes	yes	GCST90002109_buildGRCh37.tsv.gz.csv
rs142186496	G	A	G	A	0.4579	0.30738	0.0688	0.000855263	FALSE	FALSE	FALSE	OS1	0.276054	0.265502	OS1	399054	0.07698	3.344e-09	GCST90002109_buildGRCh37.tsv.gz	GCST90002109_buildGRCh37.tsv.gz	1578	2	1	TRUE	NA	NA	0.0219577	1578	3.10694e-06	399054	TRUE	5.12967e-09	0.026866	43.5097	yes	yes	GCST90002109_buildGRCh37.tsv.gz.csv
rs142241717	A	T	A	T	0.5061	-0.138337	0.0304	0.00479883	FALSE	TRUE	FALSE	OS1	0.120154	0.249594	OS1	399054	0.107	2.465e-06	GCST90002109_buildGRCh37.tsv.gz	GCST90002109_buildGRCh37.tsv.gz	1578	2	1	TRUE	NA	NA	0.0139968	1578	3.32177e-06	399054	TRUE	3.55527e-06	0.0150997	24.162	yes	yes	GCST90002109_buildGRCh37.tsv.gz.csv
rs146788953	A	G	A	G	-0.455	-0.0433823	0.0345	0.0653374	FALSE	FALSE	FALSE	OS1	0.0331815	0.191068	OS1	399054	0.1004	6.225e-06	GCST90002109_buildGRCh37.tsv.gz	GCST90002109_buildGRCh37.tsv.gz	1578	2	1	TRUE	NA	NA	0.012864	1578	4.28353e-06	399054	TRUE	9.43288e-06	0.0137919	22.04	yes	yes	GCST90002109_buildGRCh37.tsv.gz.csv
rs2094597	T	C	T	C	-0.1688	0.00197042	0.4163	0.565502	FALSE	FALSE	FALSE	OS1	0.0164425	0.904613	OS1	399054	0.03709	5.732e-06	GCST90002109_buildGRCh37.tsv.gz	GCST90002109_buildGRCh37.tsv.gz	1578	2	1	TRUE	NA	NA	0.0129719	1578	3.59876e-08	399054	TRUE	6.08844e-06	0.0138475	22.1301	yes	yes	GCST90002109_buildGRCh37.tsv.gz.csv
rs2115412	C	G	C	G	0.3923	0.080865	0.0548	0.0572296	FALSE	TRUE	FALSE	OS1	0.0352653	0.0218454	OS1	399054	0.07994	1.019e-06	GCST90002109_buildGRCh37.tsv.gz	GCST90002109_buildGRCh37.tsv.gz	1578	2	1	TRUE	NA	NA	0.015051	1578	1.31762e-05	399054	TRUE	2.13654e-06	0.015943	25.5333	yes	yes	GCST90002109_buildGRCh37.tsv.gz.csv
rs34813869	G	A	G	A	0.229	0.00712331	0.2037	0.370785	FALSE	FALSE	FALSE	OS1	0.0169112	0.673595	OS1	399054	0.04567	5.927e-07	GCST90002109_buildGRCh37.tsv.gz	GCST90002109_buildGRCh37.tsv.gz	1578	2	1	TRUE	NA	NA	0.0157029	1578	4.44616e-07	399054	TRUE	6.93551e-07	0.0170125	27.2758	yes	yes	GCST90002109_buildGRCh37.tsv.gz.csv
rs393073	T	A	T	A	-0.1732	0.00840674	0.661	0.6619	FALSE	TRUE	FALSE	OS1	0.0172574	0.626161	OS1	399054	0.03878	8.474e-06	GCST90002109_buildGRCh37.tsv.gz	GCST90002109_buildGRCh37.tsv.gz	1578	2	1	TRUE	NA	NA	0.0124986	1578	5.94668e-07	399054	TRUE	1.00485e-05	0.013444	21.4764	yes	yes	GCST90002109_buildGRCh37.tsv.gz.csv
rs613165	A	G	A	G	-0.2784	-0.0435919	0.3188	0.303096	FALSE	FALSE	FALSE	OS1	0.0177351	0.0139733	OS1	399054	0.04395	3.095e-10	GCST90002109_buildGRCh37.tsv.gz	GCST90002109_buildGRCh37.tsv.gz	1578	2	1	TRUE	NA	NA	0.0248282	1578	1.51394e-05	399054	TRUE	8.28484e-10	0.0336637	54.9021	yes	yes	GCST90002109_buildGRCh37.tsv.gz.csv
rs6912516	T	C	T	C	0.5936	0.0223986	0.02	0.0156063	FALSE	FALSE	FALSE	OS1	0.0665621	0.736489	OS1	399054	0.1328	8.319e-06	GCST90002109_buildGRCh37.tsv.gz	GCST90002109_buildGRCh37.tsv.gz	1578	2	1	TRUE	NA	NA	0.0125188	1578	2.83765e-07	399054	TRUE	9.45831e-06	0.0138125	22.0735	yes	yes	GCST90002109_buildGRCh37.tsv.gz.csv
rs72667899	C	T	C	T	-1.48	-0.0361691	0.0032	0.00598239	FALSE	FALSE	FALSE	OS1	0.109082	0.74021	OS1	399054	0.3282	7.044e-06	GCST90002109_buildGRCh37.tsv.gz	GCST90002109_buildGRCh37.tsv.gz	1578	2	1	TRUE	NA	NA	0.0127386	1578	2.75511e-07	399054	TRUE	7.86836e-06	0.0139737	22.3346	yes	yes	GCST90002109_buildGRCh37.tsv.gz.csv
rs7478464	G	A	G	A	0.2261	0.00111452	0.1616	0.144654	FALSE	FALSE	FALSE	OS1	0.0231671	0.96163	OS1	399054	0.04973	5.883e-06	GCST90002109_buildGRCh37.tsv.gz	GCST90002109_buildGRCh37.tsv.gz	1578	2	1	TRUE	NA	NA	0.0129464	1578	5.79966e-09	399054	TRUE	6.08854e-06	0.0138524	22.138	yes	yes	GCST90002109_buildGRCh37.tsv.gz.csv
rs76111665	A	T	A	T	2.295	-0.0675515	0.0013	0.0152994	FALSE	TRUE	FALSE	OS1	0.0662053	0.30757	OS1	399054	0.4721	1.283e-06	GCST90002109_buildGRCh37.tsv.gz	GCST90002109_buildGRCh37.tsv.gz	1578	2	1	TRUE	NA	NA	0.0147733	1578	2.60888e-06	399054	TRUE	1.80478e-06	0.0136765	21.853	yes	yes	GCST90002109_buildGRCh37.tsv.gz.csv
rs7667073	A	G	A	G	0.184	0.0177475	0.2953	0.283281	FALSE	FALSE	FALSE	OS1	0.0181881	0.329175	OS1	399054	0.04018	5.046e-06	GCST90002109_buildGRCh37.tsv.gz	GCST90002109_buildGRCh37.tsv.gz	1578	2	1	TRUE	NA	NA	0.0131316	1578	2.38599e-06	399054	TRUE	6.86996e-06	0.0140907	22.5244	yes	yes	GCST90002109_buildGRCh37.tsv.gz.csv
rs79485969	T	C	T	C	0.3333	0.0423994	0.0653	0.156742	FALSE	FALSE	FALSE	OS1	0.0224645	0.0591071	OS1	399054	0.074	7.173e-06	GCST90002109_buildGRCh37.tsv.gz	GCST90002109_buildGRCh37.tsv.gz	1578	2	1	TRUE	NA	NA	0.0127086	1578	8.92673e-06	399054	TRUE	1.26635e-05	0.0135608	21.6657	yes	yes	GCST90002109_buildGRCh37.tsv.gz.csv
rs9270588	T	C	T	C	-0.4302	-0.0543099	0.5722	0.516213	FALSE	FALSE	FALSE	OS1	0.016258	0.000836257	OS1	399054	0.04022	7.983e-26	GCST90002109_buildGRCh37.tsv.gz	GCST90002109_buildGRCh37.tsv.gz	1578	2	1	TRUE	NA	NA	0.0676807	1578	2.79629e-05	399054	TRUE	4.78234e-25	0.0906065	157.023	yes	yes	GCST90002109_buildGRCh37.tsv.gz.csv
rs9346529	A	G	A	G	-0.1648	0.0169714	0.475	0.41363	FALSE	FALSE	FALSE	OS1	0.0165801	0.306026	OS1	399054	0.03674	7.806e-06	GCST90002109_buildGRCh37.tsv.gz	GCST90002109_buildGRCh37.tsv.gz	1578	2	1	TRUE	NA	NA	0.0126058	1578	2.62561e-06	399054	TRUE	1.07416e-05	0.0135456	21.641	yes	yes	GCST90002109_buildGRCh37.tsv.gz.csv
rs9846278	T	C	T	C	-0.3738	-0.00401768	0.0548	0.0588907	FALSE	FALSE	FALSE	OS1	0.0345046	0.907305	OS1	399054	0.08102	4.269e-06	GCST90002109_buildGRCh37.tsv.gz	GCST90002109_buildGRCh37.tsv.gz	1578	2	1	TRUE	NA	NA	0.0133264	1578	3.39756e-08	399054	TRUE	4.52822e-06	0.0144748	23.1474	yes	yes	GCST90002109_buildGRCh37.tsv.gz.csv
rs112096735	T	G	T	G	-0.286	-0.0621481	0.1013	0.0786609	FALSE	FALSE	FALSE	OS1	0.0303367	0.0405005	OS1	399054	0.06037	2.361e-06	GCST90002108_buildGRCh37.tsv.gz	GCST90002108_buildGRCh37.tsv.gz	1579	2	1	TRUE	NA	NA	0.014032	1579	1.05168e-05	399054	TRUE	4.49668e-06	0.0148931	23.8416	yes	yes	GCST90002108_buildGRCh37.tsv.gz.csv
rs114267024	A	G	A	G	-1.266	0.0147565	0.0041	0.0244588	FALSE	FALSE	FALSE	OS1	0.0544683	0.786453	OS1	399054	0.2801	6.62e-06	GCST90002108_buildGRCh37.tsv.gz	GCST90002108_buildGRCh37.tsv.gz	1579	2	1	TRUE	NA	NA	0.0127885	1579	1.83929e-07	399054	TRUE	7.36654e-06	0.0130887	20.9146	yes	yes	GCST90002108_buildGRCh37.tsv.gz.csv
rs116007826	G	A	G	A	0.6643	0.556568	0.0681	0.000860442	FALSE	FALSE	FALSE	OS1	0.278812	0.0459113	OS1	399054	0.07716	1.748e-17	GCST90002108_buildGRCh37.tsv.gz	GCST90002108_buildGRCh37.tsv.gz	1579	2	1	TRUE	NA	NA	0.0448916	1579	9.98573e-06	399054	TRUE	4.51828e-17	0.0560112	93.5707	yes	yes	GCST90002108_buildGRCh37.tsv.gz.csv
rs117798915	A	G	A	G	-0.8359	0.0305108	0.0095	0.0204947	FALSE	FALSE	FALSE	OS1	0.0586161	0.602703	OS1	399054	0.183	5.275e-06	GCST90002108_buildGRCh37.tsv.gz	GCST90002108_buildGRCh37.tsv.gz	1579	2	1	TRUE	NA	NA	0.0130577	1579	6.78959e-07	399054	TRUE	6.34113e-06	0.0131497	21.0134	yes	yes	GCST90002108_buildGRCh37.tsv.gz.csv
rs1424773	A	T	A	T	-0.1924	-0.0337007	0.7612	0.687967	FALSE	TRUE	FALSE	OS1	0.0177212	0.0572084	OS1	399054	0.04154	3.951e-06	GCST90002108_buildGRCh37.tsv.gz	GCST90002108_buildGRCh37.tsv.gz	1579	2	1	TRUE	NA	NA	0.0134208	1579	9.06271e-06	399054	TRUE	7.07545e-06	0.0134578	21.5124	yes	yes	GCST90002108_buildGRCh37.tsv.gz.csv
rs146788953	A	G	A	G	-0.481	-0.0433823	0.0345	0.0653374	FALSE	FALSE	FALSE	OS1	0.0331815	0.191068	OS1	399054	0.1005	1.86e-06	GCST90002108_buildGRCh37.tsv.gz	GCST90002108_buildGRCh37.tsv.gz	1579	2	1	TRUE	NA	NA	0.0143174	1579	4.28353e-06	399054	TRUE	2.84582e-06	0.0154132	24.687	yes	yes	GCST90002108_buildGRCh37.tsv.gz.csv
rs147951036	A	G	A	G	-0.7396	0.0544596	0.0149	0.0374833	FALSE	FALSE	FALSE	OS1	0.0422405	0.197303	OS1	399054	0.1516	1.17e-06	GCST90002108_buildGRCh37.tsv.gz	GCST90002108_buildGRCh37.tsv.gz	1579	2	1	TRUE	NA	NA	0.0148682	1579	4.16543e-06	399054	TRUE	1.80196e-06	0.016058	25.7367	yes	yes	GCST90002108_buildGRCh37.tsv.gz.csv
rs16987905	G	A	G	A	-0.2637	-0.0127552	0.1229	0.168757	FALSE	FALSE	FALSE	OS1	0.0218776	0.559876	OS1	399054	0.05636	3.146e-06	GCST90002108_buildGRCh37.tsv.gz	GCST90002108_buildGRCh37.tsv.gz	1579	2	1	TRUE	NA	NA	0.0136918	1579	8.51815e-07	399054	TRUE	3.82159e-06	0.0149917	24.0018	yes	yes	GCST90002108_buildGRCh37.tsv.gz.csv
rs186879638	T	C	T	C	0.4693	-0.15145	0.0355	0.0178881	FALSE	FALSE	FALSE	OS1	0.0621847	0.014872	OS1	399054	0.09858	2.104e-06	GCST90002108_buildGRCh37.tsv.gz	GCST90002108_buildGRCh37.tsv.gz	1579	2	1	TRUE	NA	NA	0.0141676	1579	1.4864e-05	399054	TRUE	4.52547e-06	0.0150821	24.1487	yes	yes	GCST90002108_buildGRCh37.tsv.gz.csv
rs238873	G	A	G	A	0.5614	-0.0516697	0.0389	0.0159172	FALSE	FALSE	FALSE	OS1	0.0649532	0.426328	OS1	399054	0.1033	6.263e-08	GCST90002108_buildGRCh37.tsv.gz	GCST90002108_buildGRCh37.tsv.gz	1579	2	1	TRUE	NA	NA	0.0183846	1579	1.58577e-06	399054	TRUE	8.52925e-08	0.0235664	38.0612	yes	yes	GCST90002108_buildGRCh37.tsv.gz.csv
rs36037794	G	C	G	C	0.4846	-0.017602	0.0288	0.0485734	FALSE	TRUE	FALSE	OS1	0.0381276	0.644325	OS1	399054	0.1091	9.489e-06	GCST90002108_buildGRCh37.tsv.gz	GCST90002108_buildGRCh37.tsv.gz	1579	2	1	TRUE	NA	NA	0.0123562	1579	5.34091e-07	399054	TRUE	1.1154e-05	0.0131371	20.9929	yes	yes	GCST90002108_buildGRCh37.tsv.gz.csv
rs523727	G	A	G	A	-0.3524	-0.0425937	0.3157	0.330717	FALSE	FALSE	FALSE	OS1	0.0173212	0.0139309	OS1	399054	0.04389	1.89e-15	GCST90002108_buildGRCh37.tsv.gz	GCST90002108_buildGRCh37.tsv.gz	1579	2	1	TRUE	NA	NA	0.0392743	1579	1.5153e-05	399054	TRUE	6.04607e-15	0.0536566	89.4141	yes	yes	GCST90002108_buildGRCh37.tsv.gz.csv
rs57623845	C	A	C	A	-0.2111	0.0109148	0.2359	0.187426	FALSE	FALSE	FALSE	OS1	0.0209641	0.602615	OS1	399054	0.04284	9.254e-07	GCST90002108_buildGRCh37.tsv.gz	GCST90002108_buildGRCh37.tsv.gz	1579	2	1	TRUE	NA	NA	0.0151639	1579	6.79281e-07	399054	TRUE	1.10927e-06	0.0160651	25.7484	yes	yes	GCST90002108_buildGRCh37.tsv.gz.csv
rs6925683	G	T	G	T	0.2904	0.0132642	0.1248	0.272628	FALSE	FALSE	FALSE	OS1	0.0182425	0.467164	OS1	399054	0.05585	2.248e-07	GCST90002108_buildGRCh37.tsv.gz	GCST90002108_buildGRCh37.tsv.gz	1579	2	1	TRUE	NA	NA	0.0168552	1579	1.32484e-06	399054	TRUE	2.93701e-07	0.0184224	29.5973	yes	yes	GCST90002108_buildGRCh37.tsv.gz.csv
rs71363011	T	G	T	G	-0.3545	-0.00549853	0.0557	0.128192	FALSE	FALSE	FALSE	OS1	0.0243648	0.821454	OS1	399054	0.07906	7.841e-06	GCST90002108_buildGRCh37.tsv.gz	GCST90002108_buildGRCh37.tsv.gz	1579	2	1	TRUE	NA	NA	0.0125888	1579	1.27626e-07	399054	TRUE	8.58373e-06	0.0132199	21.1271	yes	yes	GCST90002108_buildGRCh37.tsv.gz.csv
rs71600299	A	G	A	G	-0.1834	-0.0164387	0.2768	0.34769	FALSE	FALSE	FALSE	OS1	0.0171371	0.337435	OS1	399054	0.0401	5.155e-06	GCST90002108_buildGRCh37.tsv.gz	GCST90002108_buildGRCh37.tsv.gz	1579	2	1	TRUE	NA	NA	0.0130905	1579	2.30584e-06	399054	TRUE	7.02525e-06	0.0134665	21.5265	yes	yes	GCST90002108_buildGRCh37.tsv.gz.csv
rs7325866	T	C	T	C	-1.548	0.0327506	0.0025	0.0568195	FALSE	FALSE	FALSE	OS1	0.0348947	0.347961	OS1	399054	0.3403	5.825e-06	GCST90002108_buildGRCh37.tsv.gz	GCST90002108_buildGRCh37.tsv.gz	1579	2	1	TRUE	NA	NA	0.0129516	1579	2.20744e-06	399054	TRUE	7.82935e-06	0.0119516	19.0756	yes	yes	GCST90002108_buildGRCh37.tsv.gz.csv
rs76743559	G	A	G	A	-2.176	-0.063707	0.0022	0.0159432	FALSE	FALSE	FALSE	OS1	0.067579	0.345833	OS1	399054	0.479	5.945e-06	GCST90002108_buildGRCh37.tsv.gz	GCST90002108_buildGRCh37.tsv.gz	1579	2	1	TRUE	NA	NA	0.0129172	1579	2.227e-06	399054	TRUE	8.06461e-06	0.0207881	33.4787	yes	yes	GCST90002108_buildGRCh37.tsv.gz.csv
rs77072921	T	C	T	C	2.037	-0.0318541	0.0016	0.0231889	FALSE	FALSE	FALSE	OS1	0.0539338	0.554779	OS1	399054	0.4455	5.2e-06	GCST90002108_buildGRCh37.tsv.gz	GCST90002108_buildGRCh37.tsv.gz	1579	2	1	TRUE	NA	NA	0.0130838	1579	8.74136e-07	399054	TRUE	6.33534e-06	0.0132567	21.1867	yes	yes	GCST90002108_buildGRCh37.tsv.gz.csv
rs77506340	T	C	T	C	0.4117	0.0535227	0.0386	0.105837	FALSE	FALSE	FALSE	OS1	0.0265173	0.0435492	OS1	399054	0.09279	9.735e-06	GCST90002108_buildGRCh37.tsv.gz	GCST90002108_buildGRCh37.tsv.gz	1579	2	1	TRUE	NA	NA	0.0123293	1579	1.0209e-05	399054	TRUE	1.77864e-05	0.0125801	20.0915	yes	yes	GCST90002108_buildGRCh37.tsv.gz.csv
rs78122038	G	C	G	C	-1.826	-0.0533772	0.0022	0.0349553	FALSE	TRUE	FALSE	OS1	0.0452476	0.238131	OS1	399054	0.3866	2.526e-06	GCST90002108_buildGRCh37.tsv.gz	GCST90002108_buildGRCh37.tsv.gz	1579	2	1	TRUE	NA	NA	0.0139491	1579	3.4873e-06	399054	TRUE	3.70277e-06	0.0146385	23.4279	yes	yes	GCST90002108_buildGRCh37.tsv.gz.csv
rs79269061	T	C	T	C	1.2	-0.0102317	0.0051	0.0206675	FALSE	FALSE	FALSE	OS1	0.0578633	0.859646	OS1	399054	0.265	6.425e-06	GCST90002108_buildGRCh37.tsv.gz	GCST90002108_buildGRCh37.tsv.gz	1579	2	1	TRUE	NA	NA	0.012836	1579	7.83537e-08	399054	TRUE	6.88774e-06	0.0146131	23.3866	yes	yes	GCST90002108_buildGRCh37.tsv.gz.csv
rs847842	A	G	A	G	0.2527	0.0809838	0.133	0.0841215	FALSE	FALSE	FALSE	OS1	0.0287423	0.00483871	OS1	399054	0.05585	6.518e-06	GCST90002108_buildGRCh37.tsv.gz	GCST90002108_buildGRCh37.tsv.gz	1579	2	1	TRUE	NA	NA	0.0128154	1579	1.98937e-05	399054	TRUE	1.50572e-05	0.0147269	23.5714	yes	yes	GCST90002108_buildGRCh37.tsv.gz.csv
rs9270588	T	C	T	C	-0.5992	-0.0543099	0.5722	0.516213	FALSE	FALSE	FALSE	OS1	0.016258	0.000836257	OS1	399054	0.03915	2.142e-49	GCST90002108_buildGRCh37.tsv.gz	GCST90002108_buildGRCh37.tsv.gz	1579	2	1	TRUE	NA	NA	0.129331	1579	2.79629e-05	399054	TRUE	5.9048e-49	0.175777	336.317	yes	yes	GCST90002108_buildGRCh37.tsv.gz.csv
rs9526485	A	G	A	G	-0.84	0.0528003	0.0092	0.0709824	FALSE	FALSE	FALSE	OS1	0.0326204	0.105527	OS1	399054	0.1857	6.508e-06	GCST90002108_buildGRCh37.tsv.gz	GCST90002108_buildGRCh37.tsv.gz	1579	2	1	TRUE	NA	NA	0.0128087	1579	6.56541e-06	399054	TRUE	1.07325e-05	0.0128636	20.5502	yes	yes	GCST90002108_buildGRCh37.tsv.gz.csv
rs112421400	T	C	T	C	-0.2401	-0.0885818	0.2154	0.0342541	FALSE	FALSE	FALSE	OS1	0.0448819	0.0484195	OS1	399054	0.04624	2.343e-07	GCST90002107_buildGRCh37.tsv.gz	GCST90002107_buildGRCh37.tsv.gz	1634	2	1	TRUE	NA	NA	0.0162522	1634	9.76142e-06	399054	TRUE	4.64979e-07	0.0194854	32.432	yes	yes	GCST90002107_buildGRCh37.tsv.gz.csv
rs114459693	G	A	G	A	-1.035	-0.115663	0.0055	0.0258806	FALSE	FALSE	FALSE	OS1	0.0510824	0.0235592	OS1	399054	0.228	6.063e-06	GCST90002107_buildGRCh37.tsv.gz	GCST90002107_buildGRCh37.tsv.gz	1634	2	1	TRUE	NA	NA	0.0124693	1634	1.28473e-05	399054	TRUE	1.21488e-05	0.0117187	19.3516	yes	yes	GCST90002107_buildGRCh37.tsv.gz.csv
rs12148932	C	A	C	A	0.2759	0.000797052	0.105	0.223429	FALSE	FALSE	FALSE	OS1	0.0196352	0.96762	OS1	399054	0.05649	1.143e-06	GCST90002107_buildGRCh37.tsv.gz	GCST90002107_buildGRCh37.tsv.gz	1634	2	1	TRUE	NA	NA	0.0144058	1634	4.12927e-09	399054	TRUE	1.18444e-06	0.0143069	23.6878	yes	yes	GCST90002107_buildGRCh37.tsv.gz.csv
rs12903325	G	T	G	T	0.2269	0.0223521	0.1958	0.223726	FALSE	FALSE	FALSE	OS1	0.0195596	0.253136	OS1	399054	0.04339	1.904e-07	GCST90002107_buildGRCh37.tsv.gz	GCST90002107_buildGRCh37.tsv.gz	1634	2	1	TRUE	NA	NA	0.0164798	1634	3.27255e-06	399054	TRUE	2.90216e-07	0.0162135	26.8965	yes	yes	GCST90002107_buildGRCh37.tsv.gz.csv
rs139175229	A	G	A	G	-0.6737	0.0293279	0.0141	0.0186085	FALSE	FALSE	FALSE	OS1	0.0610087	0.630719	OS1	399054	0.1485	6.116e-06	GCST90002107_buildGRCh37.tsv.gz	GCST90002107_buildGRCh37.tsv.gz	1634	2	1	TRUE	NA	NA	0.0124542	1634	5.79093e-07	399054	TRUE	7.25931e-06	0.0126187	20.8569	yes	yes	GCST90002107_buildGRCh37.tsv.gz.csv
rs140654376	C	T	C	T	-2.608	-0.00169677	0.0006	0.0146863	FALSE	FALSE	FALSE	OS1	0.0673322	0.979895	OS1	399054	0.5784	6.97e-06	GCST90002107_buildGRCh37.tsv.gz	GCST90002107_buildGRCh37.tsv.gz	1634	2	1	TRUE	NA	NA	0.0123044	1634	1.59137e-09	399054	TRUE	7.20539e-06	0.0081571	13.4219	yes	yes	GCST90002107_buildGRCh37.tsv.gz.csv
rs141779989	C	T	C	T	0.5497	0.0445802	0.0229	0.0230396	FALSE	FALSE	FALSE	OS1	0.0542755	0.411437	OS1	399054	0.1135	1.384e-06	GCST90002107_buildGRCh37.tsv.gz	GCST90002107_buildGRCh37.tsv.gz	1634	2	1	TRUE	NA	NA	0.0141691	1634	1.69062e-06	399054	TRUE	1.86138e-06	0.0135225	22.3712	yes	yes	GCST90002107_buildGRCh37.tsv.gz.csv
rs142397031	T	C	T	C	1.513	0.0674275	0.0024	0.0117645	FALSE	FALSE	FALSE	OS1	0.0781502	0.38825	OS1	399054	0.3363	7.319e-06	GCST90002107_buildGRCh37.tsv.gz	GCST90002107_buildGRCh37.tsv.gz	1634	2	1	TRUE	NA	NA	0.0122504	1634	1.86545e-06	399054	TRUE	9.68254e-06	0.0109616	18.0877	yes	yes	GCST90002107_buildGRCh37.tsv.gz.csv
rs143616514	G	T	G	T	1.546	-0.141409	0.0024	0.00361417	FALSE	FALSE	FALSE	OS1	0.137748	0.304622	OS1	399054	0.345	7.92e-06	GCST90002107_buildGRCh37.tsv.gz	GCST90002107_buildGRCh37.tsv.gz	1634	2	1	TRUE	NA	NA	0.0121548	1634	2.64091e-06	399054	TRUE	1.10241e-05	0.011445	18.8945	yes	yes	GCST90002107_buildGRCh37.tsv.gz.csv
rs147907740	C	T	C	T	0.2171	0.0157607	0.213	0.0450354	FALSE	FALSE	FALSE	OS1	0.0393388	0.688684	OS1	399054	0.04641	3.132e-06	GCST90002107_buildGRCh37.tsv.gz	GCST90002107_buildGRCh37.tsv.gz	1634	2	1	TRUE	NA	NA	0.013231	1634	4.02234e-07	399054	TRUE	3.63935e-06	0.0158017	26.2024	yes	yes	GCST90002107_buildGRCh37.tsv.gz.csv
rs148887724	G	A	G	A	1.423	-0.038203	0.0031	0.00402521	FALSE	FALSE	FALSE	OS1	0.132062	0.772366	OS1	399054	0.3097	4.683e-06	GCST90002107_buildGRCh37.tsv.gz	GCST90002107_buildGRCh37.tsv.gz	1634	2	1	TRUE	NA	NA	0.012771	1634	2.09705e-07	399054	TRUE	5.22064e-06	0.0125156	20.6844	yes	yes	GCST90002107_buildGRCh37.tsv.gz.csv
rs17185232	C	G	C	G	-3.157	-0.0708121	0.0006	0.0213522	FALSE	TRUE	FALSE	OS1	0.0568142	0.212625	OS1	399054	0.6968	6.312e-06	GCST90002107_buildGRCh37.tsv.gz	GCST90002107_buildGRCh37.tsv.gz	1634	2	1	TRUE	NA	NA	0.0124218	1634	3.89287e-06	399054	TRUE	9.37305e-06	0.0119528	19.743	yes	yes	GCST90002107_buildGRCh37.tsv.gz.csv
rs2073036	C	T	C	T	-0.1587	-0.000887791	0.5881	0.496122	FALSE	FALSE	FALSE	OS1	0.0162857	0.956526	OS1	399054	0.03492	5.921e-06	GCST90002107_buildGRCh37.tsv.gz	GCST90002107_buildGRCh37.tsv.gz	1634	2	1	TRUE	NA	NA	0.0124975	1634	7.44696e-09	399054	TRUE	6.15374e-06	0.0122019	20.1595	yes	yes	GCST90002107_buildGRCh37.tsv.gz.csv
rs2229321	A	G	A	G	-0.3972	0.00982531	0.0428	0.0714339	FALSE	FALSE	FALSE	OS1	0.0316438	0.756183	OS1	399054	0.08604	4.2e-06	GCST90002107_buildGRCh37.tsv.gz	GCST90002107_buildGRCh37.tsv.gz	1634	2	1	TRUE	NA	NA	0.0128903	1634	2.41594e-07	399054	TRUE	4.74256e-06	0.0129269	21.373	yes	yes	GCST90002107_buildGRCh37.tsv.gz.csv
rs35384895	G	A	G	A	0.1952	0.0318888	0.2619	0.196605	FALSE	FALSE	FALSE	OS1	0.0206699	0.122889	OS1	399054	0.04026	1.36e-06	GCST90002107_buildGRCh37.tsv.gz	GCST90002107_buildGRCh37.tsv.gz	1634	2	1	TRUE	NA	NA	0.0141998	1634	5.96441e-06	399054	TRUE	2.27686e-06	0.0147313	24.4009	yes	yes	GCST90002107_buildGRCh37.tsv.gz.csv
rs35626777	C	G	C	G	-0.4771	0.0249028	0.0404	0.0764585	FALSE	TRUE	FALSE	OS1	0.0305822	0.415478	OS1	399054	0.09006	1.335e-07	GCST90002107_buildGRCh37.tsv.gz	GCST90002107_buildGRCh37.tsv.gz	1634	2	1	TRUE	NA	NA	0.0169056	1634	1.66161e-06	399054	TRUE	1.80687e-07	0.017649	29.3207	yes	yes	GCST90002107_buildGRCh37.tsv.gz.csv
rs4705284	T	C	T	C	-0.4053	-0.0413098	0.0413	0.152051	FALSE	FALSE	FALSE	OS1	0.0227438	0.0693234	OS1	399054	0.08482	1.926e-06	GCST90002107_buildGRCh37.tsv.gz	GCST90002107_buildGRCh37.tsv.gz	1634	2	1	TRUE	NA	NA	0.0137976	1634	8.26698e-06	399054	TRUE	3.48023e-06	0.0130082	21.5091	yes	yes	GCST90002107_buildGRCh37.tsv.gz.csv
rs56947008	T	A	T	A	-0.8614	-0.209997	0.0098	0.00226715	FALSE	TRUE	FALSE	OS1	0.171739	0.221417	OS1	399054	0.1884	5.161e-06	GCST90002107_buildGRCh37.tsv.gz	GCST90002107_buildGRCh37.tsv.gz	1634	2	1	TRUE	NA	NA	0.0126474	1634	3.74677e-06	399054	TRUE	7.68498e-06	0.0144009	23.8456	yes	yes	GCST90002107_buildGRCh37.tsv.gz.csv
rs61996509	A	G	A	G	-0.1944	-0.00936647	0.2114	0.264234	FALSE	FALSE	FALSE	OS1	0.0185639	0.613872	OS1	399054	0.04263	5.501e-06	GCST90002107_buildGRCh37.tsv.gz	GCST90002107_buildGRCh37.tsv.gz	1634	2	1	TRUE	NA	NA	0.0125818	1634	6.37946e-07	399054	TRUE	6.55384e-06	0.0126004	20.8263	yes	yes	GCST90002107_buildGRCh37.tsv.gz.csv
rs6779181	G	A	G	A	-0.7197	-0.0218998	0.0122	0.110101	FALSE	FALSE	FALSE	OS1	0.0259532	0.398772	OS1	399054	0.1589	6.342e-06	GCST90002107_buildGRCh37.tsv.gz	GCST90002107_buildGRCh37.tsv.gz	1634	2	1	TRUE	NA	NA	0.012414	1634	1.7843e-06	399054	TRUE	8.37365e-06	0.0124842	20.6318	yes	yes	GCST90002107_buildGRCh37.tsv.gz.csv
rs79232278	T	C	T	C	-0.5057	-0.0918622	0.0251	0.0180864	FALSE	FALSE	FALSE	OS1	0.0620002	0.138435	OS1	399054	0.1119	6.665e-06	GCST90002107_buildGRCh37.tsv.gz	GCST90002107_buildGRCh37.tsv.gz	1634	2	1	TRUE	NA	NA	0.0123596	1634	5.50118e-06	399054	TRUE	1.05909e-05	0.0125155	20.6842	yes	yes	GCST90002107_buildGRCh37.tsv.gz.csv
rs9267484	T	A	T	A	0.3433	-0.0379372	0.1741	0.0152076	FALSE	TRUE	FALSE	OS1	0.0658329	0.564435	OS1	399054	0.05087	2.074e-11	GCST90002107_buildGRCh37.tsv.gz	GCST90002107_buildGRCh37.tsv.gz	1634	2	1	TRUE	NA	NA	0.0271488	1634	8.32175e-07	399054	TRUE	2.64543e-11	0.0338925	57.253	yes	yes	GCST90002107_buildGRCh37.tsv.gz.csv
rs9270591	T	C	T	C	-0.5658	-0.0543075	0.5719	0.516183	FALSE	FALSE	FALSE	OS1	0.0162603	0.000838147	OS1	399054	0.0375	2.929e-48	GCST90002107_buildGRCh37.tsv.gz	GCST90002107_buildGRCh37.tsv.gz	1634	2	1	TRUE	NA	NA	0.122414	1634	2.79525e-05	399054	TRUE	1.04857e-47	0.156755	303.38	yes	yes	GCST90002107_buildGRCh37.tsv.gz.csv
rs9271768	G	A	G	A	-0.3876	-0.047056	0.4345	0.296607	FALSE	FALSE	FALSE	OS1	0.0178956	0.00855165	OS1	399054	0.03943	3.413e-22	GCST90002107_buildGRCh37.tsv.gz	GCST90002107_buildGRCh37.tsv.gz	1634	2	1	TRUE	NA	NA	0.0559	1634	1.73261e-05	399054	TRUE	1.36114e-21	0.0738278	130.091	yes	yes	GCST90002107_buildGRCh37.tsv.gz.csv
rs9358844	G	A	G	A	-0.1734	0.0124294	0.4792	0.740444	FALSE	FALSE	FALSE	OS1	0.0187556	0.507522	OS1	399054	0.03521	9.268e-07	GCST90002107_buildGRCh37.tsv.gz	GCST90002107_buildGRCh37.tsv.gz	1634	2	1	TRUE	NA	NA	0.0146433	1634	1.10055e-06	399054	TRUE	1.18082e-06	0.0150078	24.8659	yes	yes	GCST90002107_buildGRCh37.tsv.gz.csv
rs11251654	A	G	A	G	0.1804	-0.00658202	0.1392	0.136747	FALSE	FALSE	FALSE	OS1	0.0237103	0.781318	OS1	399054	0.0401	7.126e-06	GCST90002106_buildGRCh37.tsv.gz	GCST90002106_buildGRCh37.tsv.gz	2871	2	1	TRUE	NA	NA	0.00700488	2871	1.93114e-07	399054	TRUE	8.46041e-06	0.0077991	22.5515	yes	yes	GCST90002106_buildGRCh37.tsv.gz.csv
rs116007826	G	A	G	A	0.8336	0.556568	0.0686	0.000860442	FALSE	FALSE	FALSE	OS1	0.278812	0.0459113	OS1	399054	0.06047	6.52e-42	GCST90002106_buildGRCh37.tsv.gz	GCST90002106_buildGRCh37.tsv.gz	2871	2	1	TRUE	NA	NA	0.0621228	2871	9.98573e-06	399054	TRUE	4.75694e-41	0.0887985	279.59	yes	yes	GCST90002106_buildGRCh37.tsv.gz.csv
rs11644019	T	C	T	C	-0.1978	-0.0314436	0.1398	0.210111	FALSE	FALSE	FALSE	OS1	0.0200221	0.116312	OS1	399054	0.04003	8.181e-07	GCST90002106_buildGRCh37.tsv.gz	GCST90002106_buildGRCh37.tsv.gz	2871	2	1	TRUE	NA	NA	0.0084386	2871	6.18035e-06	399054	TRUE	1.72562e-06	0.00940999	27.2537	yes	yes	GCST90002106_buildGRCh37.tsv.gz.csv
rs117673964	T	A	T	A	0.5167	0.13031	0.0171	0.0208935	FALSE	TRUE	FALSE	OS1	0.0581601	0.0250559	OS1	399054	0.1143	6.425e-06	GCST90002106_buildGRCh37.tsv.gz	GCST90002106_buildGRCh37.tsv.gz	2871	2	1	TRUE	NA	NA	0.00707248	2871	1.25797e-05	399054	TRUE	1.63978e-05	0.00897454	25.9811	yes	yes	GCST90002106_buildGRCh37.tsv.gz.csv
rs12140470	A	C	A	C	-0.1759	-0.0338072	0.1637	0.251386	FALSE	FALSE	FALSE	OS1	0.0188072	0.0722454	OS1	399054	0.03703	2.125e-06	GCST90002106_buildGRCh37.tsv.gz	GCST90002106_buildGRCh37.tsv.gz	2871	2	1	TRUE	NA	NA	0.00780353	2871	8.09724e-06	399054	TRUE	4.77652e-06	0.00847174	24.5131	yes	yes	GCST90002106_buildGRCh37.tsv.gz.csv
rs140657974	A	G	A	G	0.7849	-0.147843	0.0084	0.0033811	FALSE	FALSE	FALSE	OS1	0.141943	0.297612	OS1	399054	0.1496	1.67e-07	GCST90002106_buildGRCh37.tsv.gz	GCST90002106_buildGRCh37.tsv.gz	2871	2	1	TRUE	NA	NA	0.00950359	2871	2.71858e-06	399054	TRUE	2.88688e-07	0.010263	29.7499	yes	yes	GCST90002106_buildGRCh37.tsv.gz.csv
rs149978880	T	C	T	C	-0.4401	-0.00113523	0.0232	0.00615114	FALSE	FALSE	FALSE	OS1	0.105735	0.991434	OS1	399054	0.0994	9.902e-06	GCST90002106_buildGRCh37.tsv.gz	GCST90002106_buildGRCh37.tsv.gz	2871	2	1	TRUE	NA	NA	0.00678644	2871	2.88869e-10	399054	TRUE	1.05756e-05	0.00877862	25.4089	yes	yes	GCST90002106_buildGRCh37.tsv.gz.csv
rs17794301	G	C	G	C	1.097	0.0817486	0.0033	0.0151422	FALSE	TRUE	FALSE	OS1	0.0680657	0.229741	OS1	399054	0.235	3.159e-06	GCST90002106_buildGRCh37.tsv.gz	GCST90002106_buildGRCh37.tsv.gz	2871	2	1	TRUE	NA	NA	0.00753808	2871	3.61471e-06	399054	TRUE	5.53888e-06	0.00791629	22.8931	yes	yes	GCST90002106_buildGRCh37.tsv.gz.csv
rs191565346	A	G	A	G	0.9225	-0.0266692	0.0044	0.0035781	FALSE	FALSE	FALSE	OS1	0.138728	0.847553	OS1	399054	0.1971	3.01e-06	GCST90002106_buildGRCh37.tsv.gz	GCST90002106_buildGRCh37.tsv.gz	2871	2	1	TRUE	NA	NA	0.00757749	2871	9.26109e-08	399054	TRUE	3.4728e-06	0.0074559	21.5517	yes	yes	GCST90002106_buildGRCh37.tsv.gz.csv
rs34039593	G	T	G	T	1.075	0.11599	0.1174	0.150319	FALSE	FALSE	FALSE	OS1	0.0223959	2.22987e-07	OS1	399054	0.04613	3.671e-110	GCST90002106_buildGRCh37.tsv.gz	GCST90002106_buildGRCh37.tsv.gz	2871	2	1	TRUE	NA	NA	0.15916	2871	6.72118e-05	399054	TRUE	2.98338e-108	0.239485	903.445	yes	yes	GCST90002106_buildGRCh37.tsv.gz.csv
rs34618458	C	A	C	A	1.681	-0.0944066	0.0021	0.00745568	FALSE	FALSE	FALSE	OS1	0.0962686	0.326761	OS1	399054	0.3454	1.189e-06	GCST90002106_buildGRCh37.tsv.gz	GCST90002106_buildGRCh37.tsv.gz	2871	2	1	TRUE	NA	NA	0.00818822	2871	2.40993e-06	399054	TRUE	1.94464e-06	0.0118433	34.3856	yes	yes	GCST90002106_buildGRCh37.tsv.gz.csv
rs362522	T	C	T	C	0.3225	-0.00305523	0.1553	0.388928	FALSE	FALSE	FALSE	OS1	0.0166703	0.854584	OS1	399054	0.04073	3.423e-15	GCST90002106_buildGRCh37.tsv.gz	GCST90002106_buildGRCh37.tsv.gz	2871	2	1	TRUE	NA	NA	0.0213851	2871	8.41727e-08	399054	TRUE	4.35071e-15	0.0272875	80.484	yes	yes	GCST90002106_buildGRCh37.tsv.gz.csv
rs4085480	A	G	A	G	0.3553	0.01529	0.032	0.0701723	FALSE	FALSE	FALSE	OS1	0.031784	0.630475	OS1	399054	0.07792	5.343e-06	GCST90002106_buildGRCh37.tsv.gz	GCST90002106_buildGRCh37.tsv.gz	2871	2	1	TRUE	NA	NA	0.00719492	2871	5.7992e-07	399054	TRUE	6.90457e-06	0.0078207	22.6145	yes	yes	GCST90002106_buildGRCh37.tsv.gz.csv
rs55971447	T	C	T	C	-0.3418	0.0694209	0.2372	0.107369	FALSE	FALSE	FALSE	OS1	0.0260918	0.0077992	OS1	399054	0.03192	2.906e-26	GCST90002106_buildGRCh37.tsv.gz	GCST90002106_buildGRCh37.tsv.gz	2871	2	1	TRUE	NA	NA	0.0384299	2871	1.77392e-05	399054	TRUE	3.27914e-25	0.0422765	126.646	yes	yes	GCST90002106_buildGRCh37.tsv.gz.csv
rs66680090	G	A	G	A	-0.1532	0.0217394	0.2067	0.209753	FALSE	FALSE	FALSE	OS1	0.0200343	0.277874	OS1	399054	0.03417	7.64e-06	GCST90002106_buildGRCh37.tsv.gz	GCST90002106_buildGRCh37.tsv.gz	2871	2	1	TRUE	NA	NA	0.00695769	2871	2.95064e-06	399054	TRUE	1.24361e-05	0.00769707	22.2542	yes	yes	GCST90002106_buildGRCh37.tsv.gz.csv
rs7204799	G	C	G	C	0.4473	0.0040159	0.9713	0.935102	FALSE	TRUE	FALSE	OS1	0.0330186	0.903196	OS1	399054	0.08344	8.957e-08	GCST90002106_buildGRCh37.tsv.gz	GCST90002106_buildGRCh37.tsv.gz	2871	2	1	TRUE	NA	NA	0.00991722	2871	3.70697e-08	399054	TRUE	1.02917e-07	0.0111548	32.3642	yes	yes	GCST90002106_buildGRCh37.tsv.gz.csv
rs7748976	A	G	A	G	0.2659	0.0114939	0.1365	0.286825	FALSE	FALSE	FALSE	OS1	0.017958	0.522144	OS1	399054	0.04133	1.441e-10	GCST90002106_buildGRCh37.tsv.gz	GCST90002106_buildGRCh37.tsv.gz	2871	2	1	TRUE	NA	NA	0.0142218	2871	1.02657e-06	399054	TRUE	2.29628e-10	0.0166672	48.6286	yes	yes	GCST90002106_buildGRCh37.tsv.gz.csv
rs9267650	T	A	T	A	-0.3215	-0.0844262	0.2882	0.0232209	FALSE	TRUE	FALSE	OS1	0.0544853	0.121256	OS1	399054	0.0367	3.249e-18	GCST90002106_buildGRCh37.tsv.gz	GCST90002106_buildGRCh37.tsv.gz	2871	2	1	TRUE	NA	NA	0.0260516	2871	6.01677e-06	399054	TRUE	1.14797e-17	0.0424076	127.056	yes	yes	GCST90002106_buildGRCh37.tsv.gz.csv
rs9296042	T	C	T	C	-0.3191	-0.0352871	0.5014	0.503426	FALSE	FALSE	FALSE	OS1	0.0163113	0.0305134	OS1	399054	0.03045	3.025e-25	GCST90002106_buildGRCh37.tsv.gz	GCST90002106_buildGRCh37.tsv.gz	2871	2	1	TRUE	NA	NA	0.0368667	2871	1.17279e-05	399054	TRUE	2.15356e-24	0.050912	153.902	yes	yes	GCST90002106_buildGRCh37.tsv.gz.csv
rs10812812	A	T	A	T	-0.2691	0.00613844	0.0531	0.177976	FALSE	TRUE	FALSE	OS1	0.0212277	0.772451	OS1	399054	0.0596	6.552e-06	GCST90002105_buildGRCh37.tsv.gz	GCST90002105_buildGRCh37.tsv.gz	2872	2	1	TRUE	NA	NA	0.00705308	2872	2.09547e-07	399054	TRUE	7.87946e-06	0.00728209	21.0529	yes	yes	GCST90002105_buildGRCh37.tsv.gz.csv
rs115770777	T	C	T	C	0.1972	-0.0163642	0.109	0.0383107	FALSE	FALSE	FALSE	OS1	0.0429867	0.703442	OS1	399054	0.04399	7.66e-06	GCST90002105_buildGRCh37.tsv.gz	GCST90002105_buildGRCh37.tsv.gz	2872	2	1	TRUE	NA	NA	0.00695334	2872	3.63155e-07	399054	TRUE	9.48151e-06	0.0075535	21.8435	yes	yes	GCST90002105_buildGRCh37.tsv.gz.csv
rs116007826	G	A	G	A	0.751	0.556568	0.0686	0.000860442	FALSE	FALSE	FALSE	OS1	0.278812	0.0459113	OS1	399054	0.06113	7.609e-34	GCST90002105_buildGRCh37.tsv.gz	GCST90002105_buildGRCh37.tsv.gz	2872	2	1	TRUE	NA	NA	0.0499609	2872	9.98573e-06	399054	TRUE	5.36988e-33	0.0720726	222.914	yes	yes	GCST90002105_buildGRCh37.tsv.gz.csv
rs11615028	G	A	G	A	1.511	0.0160889	0.0014	0.0401451	FALSE	FALSE	FALSE	OS1	0.0414994	0.698247	OS1	399054	0.3314	5.375e-06	GCST90002105_buildGRCh37.tsv.gz	GCST90002105_buildGRCh37.tsv.gz	2872	2	1	TRUE	NA	NA	0.0071913	2872	3.76651e-07	399054	TRUE	6.66454e-06	0.00638379	18.4392	yes	yes	GCST90002105_buildGRCh37.tsv.gz.csv
rs11615578	T	C	T	C	-0.1535	-0.00160774	0.1833	0.230699	FALSE	FALSE	FALSE	OS1	0.0194472	0.934112	OS1	399054	0.03454	9.165e-06	GCST90002105_buildGRCh37.tsv.gz	GCST90002105_buildGRCh37.tsv.gz	2872	2	1	TRUE	NA	NA	0.00683458	2872	1.71273e-08	399054	TRUE	1.00817e-05	0.00705459	20.3905	yes	yes	GCST90002105_buildGRCh37.tsv.gz.csv
rs11644019	T	C	T	C	-0.291	-0.0314436	0.1398	0.210111	FALSE	FALSE	FALSE	OS1	0.0200221	0.116312	OS1	399054	0.03898	1.104e-13	GCST90002105_buildGRCh37.tsv.gz	GCST90002105_buildGRCh37.tsv.gz	2872	2	1	TRUE	NA	NA	0.0190488	2872	6.18035e-06	399054	TRUE	3.31768e-13	0.0203668	59.6679	yes	yes	GCST90002105_buildGRCh37.tsv.gz.csv
rs11731221	G	C	G	C	-0.141	0.0281992	0.3491	0.259411	FALSE	TRUE	FALSE	OS1	0.0186067	0.129634	OS1	399054	0.02861	8.787e-07	GCST90002105_buildGRCh37.tsv.gz	GCST90002105_buildGRCh37.tsv.gz	2872	2	1	TRUE	NA	NA	0.00839191	2872	5.75576e-06	399054	TRUE	1.79773e-06	0.00903509	26.1671	yes	yes	GCST90002105_buildGRCh37.tsv.gz.csv
rs118111544	A	T	A	T	-0.5617	-0.00678818	0.0136	0.0428044	FALSE	TRUE	FALSE	OS1	0.0402276	0.865998	OS1	399054	0.1166	1.543e-06	GCST90002105_buildGRCh37.tsv.gz	GCST90002105_buildGRCh37.tsv.gz	2872	2	1	TRUE	NA	NA	0.00802107	2872	7.13557e-08	399054	TRUE	1.76553e-06	0.00846508	24.5022	yes	yes	GCST90002105_buildGRCh37.tsv.gz.csv
rs12607423	T	C	T	C	-0.1621	0.0010708	0.1898	0.247704	FALSE	FALSE	FALSE	OS1	0.0188486	0.954696	OS1	399054	0.03448	2.706e-06	GCST90002105_buildGRCh37.tsv.gz	GCST90002105_buildGRCh37.tsv.gz	2872	2	1	TRUE	NA	NA	0.00764219	2872	8.08777e-09	399054	TRUE	2.97034e-06	0.00808136	23.3825	yes	yes	GCST90002105_buildGRCh37.tsv.gz.csv
rs144816332	A	G	A	G	-0.8192	-0.0428269	0.0057	0.0104902	FALSE	FALSE	FALSE	OS1	0.0795518	0.590333	OS1	399054	0.1791	4.975e-06	GCST90002105_buildGRCh37.tsv.gz	GCST90002105_buildGRCh37.tsv.gz	2872	2	1	TRUE	NA	NA	0.0072369	2872	7.26279e-07	399054	TRUE	6.6114e-06	0.0076068	21.9989	yes	yes	GCST90002105_buildGRCh37.tsv.gz.csv
rs146863538	C	A	C	A	1.974	-0.22581	0.001	0.00481813	FALSE	FALSE	FALSE	OS1	0.118058	0.0557866	OS1	399054	0.4037	1.065e-06	GCST90002105_buildGRCh37.tsv.gz	GCST90002105_buildGRCh37.tsv.gz	2872	2	1	TRUE	NA	NA	0.00826213	2872	9.16773e-06	399054	TRUE	2.56243e-06	0.00778556	22.5199	yes	yes	GCST90002105_buildGRCh37.tsv.gz.csv
rs1646067	A	G	A	G	0.1336	0.00306156	0.691	0.65552	FALSE	FALSE	FALSE	OS1	0.0171712	0.85849	OS1	399054	0.02988	8.128e-06	GCST90002105_buildGRCh37.tsv.gz	GCST90002105_buildGRCh37.tsv.gz	2872	2	1	TRUE	NA	NA	0.00691759	2872	7.96626e-08	399054	TRUE	9.23994e-06	0.00762218	22.0437	yes	yes	GCST90002105_buildGRCh37.tsv.gz.csv
rs16890461	T	C	T	C	0.2128	-0.0457727	0.0975	0.122729	FALSE	FALSE	FALSE	OS1	0.0249547	0.0666193	OS1	399054	0.04473	2.06e-06	GCST90002105_buildGRCh37.tsv.gz	GCST90002105_buildGRCh37.tsv.gz	2872	2	1	TRUE	NA	NA	0.00782442	2872	8.43092e-06	399054	TRUE	4.68502e-06	0.00796939	23.0559	yes	yes	GCST90002105_buildGRCh37.tsv.gz.csv
rs16894020	A	G	A	G	0.5556	0.0496691	0.0155	0.0220453	FALSE	FALSE	FALSE	OS1	0.0556341	0.371974	OS1	399054	0.1124	8.108e-07	GCST90002105_buildGRCh37.tsv.gz	GCST90002105_buildGRCh37.tsv.gz	2872	2	1	TRUE	NA	NA	0.00844167	2872	1.99738e-06	399054	TRUE	1.28449e-06	0.00942111	27.2957	yes	yes	GCST90002105_buildGRCh37.tsv.gz.csv
rs200819	G	A	G	A	-0.3651	0.0463203	0.9721	0.983411	FALSE	FALSE	FALSE	OS1	0.0654378	0.479036	OS1	399054	0.08233	9.57e-06	GCST90002105_buildGRCh37.tsv.gz	GCST90002105_buildGRCh37.tsv.gz	2872	2	1	TRUE	NA	NA	0.0068055	2872	1.25561e-06	399054	TRUE	1.34206e-05	0.00723051	20.9027	yes	yes	GCST90002105_buildGRCh37.tsv.gz.csv
rs2496370	A	T	A	T	-0.911	0.0458447	0.0047	0.00764863	FALSE	TRUE	FALSE	OS1	0.0944657	0.62746	OS1	399054	0.2055	9.624e-06	GCST90002105_buildGRCh37.tsv.gz	GCST90002105_buildGRCh37.tsv.gz	2872	2	1	TRUE	NA	NA	0.00680092	2872	5.90201e-07	399054	TRUE	1.23995e-05	0.00776459	22.4588	yes	yes	GCST90002105_buildGRCh37.tsv.gz.csv
rs29221	G	C	G	C	0.3186	-0.00585914	0.1555	0.394725	FALSE	TRUE	FALSE	OS1	0.016635	0.724675	OS1	399054	0.04046	4.833e-15	GCST90002105_buildGRCh37.tsv.gz	GCST90002105_buildGRCh37.tsv.gz	2872	2	1	TRUE	NA	NA	0.0211483	2872	3.1088e-07	399054	TRUE	6.85179e-15	0.0266595	78.6083	yes	yes	GCST90002105_buildGRCh37.tsv.gz.csv
rs34039593	G	T	G	T	1.217	0.11599	0.1173	0.150319	FALSE	FALSE	FALSE	OS1	0.0223959	2.22987e-07	OS1	399054	0.0446	6.254e-146	GCST90002105_buildGRCh37.tsv.gz	GCST90002105_buildGRCh37.tsv.gz	2872	2	1	TRUE	NA	NA	0.205994	2872	6.72118e-05	399054	TRUE	1.47863e-145	0.306706	1269.66	yes	yes	GCST90002105_buildGRCh37.tsv.gz.csv
rs7204799	G	C	G	C	0.5416	0.0040159	0.9713	0.935102	FALSE	TRUE	FALSE	OS1	0.0330186	0.903196	OS1	399054	0.0817	4.004e-11	GCST90002105_buildGRCh37.tsv.gz	GCST90002105_buildGRCh37.tsv.gz	2872	2	1	TRUE	NA	NA	0.0150811	2872	3.70697e-08	399054	TRUE	4.79188e-11	0.0163539	47.7162	yes	yes	GCST90002105_buildGRCh37.tsv.gz.csv
rs7748976	A	G	A	G	0.2325	0.0114939	0.1367	0.286825	FALSE	FALSE	FALSE	OS1	0.017958	0.522144	OS1	399054	0.04076	1.283e-08	GCST90002105_buildGRCh37.tsv.gz	GCST90002105_buildGRCh37.tsv.gz	2872	2	1	TRUE	NA	NA	0.0112098	2872	1.02657e-06	399054	TRUE	1.93206e-08	0.0127587	37.0907	yes	yes	GCST90002105_buildGRCh37.tsv.gz.csv
rs9267650	T	A	T	A	-0.3903	-0.0844262	0.2883	0.0232209	FALSE	TRUE	FALSE	OS1	0.0544853	0.121256	OS1	399054	0.03676	7.307e-26	GCST90002105_buildGRCh37.tsv.gz	GCST90002105_buildGRCh37.tsv.gz	2872	2	1	TRUE	NA	NA	0.0377948	2872	6.01677e-06	399054	TRUE	3.0982e-25	0.0625128	191.375	yes	yes	GCST90002105_buildGRCh37.tsv.gz.csv
rs9296042	T	C	T	C	-0.294	-0.0352871	0.5014	0.503426	FALSE	FALSE	FALSE	OS1	0.0163113	0.0305134	OS1	399054	0.03041	8.652e-22	GCST90002105_buildGRCh37.tsv.gz	GCST90002105_buildGRCh37.tsv.gz	2872	2	1	TRUE	NA	NA	0.03154	2872	1.17279e-05	399054	TRUE	5.59695e-21	0.0432177	129.637	yes	yes	GCST90002105_buildGRCh37.tsv.gz.csv
rs952839	A	G	A	G	0.538	-0.0436702	0.0151	0.00811849	FALSE	FALSE	FALSE	OS1	0.0930885	0.63898	OS1	399054	0.1139	2.44e-06	GCST90002105_buildGRCh37.tsv.gz	GCST90002105_buildGRCh37.tsv.gz	2872	2	1	TRUE	NA	NA	0.00771387	2872	5.51504e-07	399054	TRUE	3.16176e-06	0.00860922	24.923	yes	yes	GCST90002105_buildGRCh37.tsv.gz.csv
rs116007826	G	A	G	A	0.8001	0.556568	0.0686	0.000860442	FALSE	FALSE	FALSE	OS1	0.278812	0.0459113	OS1	399054	0.06015	3.137e-39	GCST90002104_buildGRCh37.tsv.gz	GCST90002104_buildGRCh37.tsv.gz	2872	2	1	TRUE	NA	NA	0.0580703	2872	9.98573e-06	399054	TRUE	2.32819e-38	0.0818048	255.697	yes	yes	GCST90002104_buildGRCh37.tsv.gz.csv
rs116607596	G	A	G	A	0.2553	0.00153086	0.0696	0.0667906	FALSE	FALSE	FALSE	OS1	0.0325678	0.962509	OS1	399054	0.05443	2.849e-06	GCST90002104_buildGRCh37.tsv.gz	GCST90002104_buildGRCh37.tsv.gz	2872	2	1	TRUE	NA	NA	0.00760723	2872	5.53687e-09	399054	TRUE	3.11751e-06	0.00844132	24.4328	yes	yes	GCST90002104_buildGRCh37.tsv.gz.csv
rs11979208	C	T	C	T	0.2542	-0.0167615	0.0681	0.0201363	FALSE	FALSE	FALSE	OS1	0.059001	0.776342	OS1	399054	0.05489	3.79e-06	GCST90002104_buildGRCh37.tsv.gz	GCST90002104_buildGRCh37.tsv.gz	2872	2	1	TRUE	NA	NA	0.00741736	2872	2.02245e-07	399054	TRUE	4.56189e-06	0.00820158	23.7332	yes	yes	GCST90002104_buildGRCh37.tsv.gz.csv
rs142640535	G	T	G	T	-2.015	0.0270441	0.0012	0.0272934	FALSE	FALSE	FALSE	OS1	0.0497441	0.586673	OS1	399054	0.4281	2.644e-06	GCST90002104_buildGRCh37.tsv.gz	GCST90002104_buildGRCh37.tsv.gz	2872	2	1	TRUE	NA	NA	0.00766017	2872	7.40683e-07	399054	TRUE	3.53071e-06	0.00973285	28.2078	yes	yes	GCST90002104_buildGRCh37.tsv.gz.csv
rs144823164	G	C	G	C	-0.5229	-0.0337846	0.0151	0.00325561	FALSE	TRUE	FALSE	OS1	0.138624	0.807453	OS1	399054	0.1175	8.878e-06	GCST90002104_buildGRCh37.tsv.gz	GCST90002104_buildGRCh37.tsv.gz	2872	2	1	TRUE	NA	NA	0.0068532	2872	1.48844e-07	399054	TRUE	1.044e-05	0.00813273	23.5323	yes	yes	GCST90002104_buildGRCh37.tsv.gz.csv
rs29221	G	C	G	C	0.3075	-0.00585914	0.1555	0.394725	FALSE	TRUE	FALSE	OS1	0.016635	0.724675	OS1	399054	0.04061	4.987e-14	GCST90002104_buildGRCh37.tsv.gz	GCST90002104_buildGRCh37.tsv.gz	2872	2	1	TRUE	NA	NA	0.0195863	2872	3.1088e-07	399054	TRUE	6.94078e-14	0.0248342	73.0893	yes	yes	GCST90002104_buildGRCh37.tsv.gz.csv
rs34618458	C	A	C	A	1.668	-0.0944066	0.0021	0.00745568	FALSE	FALSE	FALSE	OS1	0.0962686	0.326761	OS1	399054	0.3475	1.654e-06	GCST90002104_buildGRCh37.tsv.gz	GCST90002104_buildGRCh37.tsv.gz	2872	2	1	TRUE	NA	NA	0.00796394	2872	2.40993e-06	399054	TRUE	2.69524e-06	0.0116608	33.8614	yes	yes	GCST90002104_buildGRCh37.tsv.gz.csv
rs35525122	A	C	A	C	0.8525	0.116291	0.1179	0.150694	FALSE	FALSE	FALSE	OS1	0.0223741	2.01883e-07	OS1	399054	0.04857	1.39e-65	GCST90002104_buildGRCh37.tsv.gz	GCST90002104_buildGRCh37.tsv.gz	2872	2	1	TRUE	NA	NA	0.0969368	2872	6.76928e-05	399054	TRUE	5.81389e-63	0.151165	511.104	yes	yes	GCST90002104_buildGRCh37.tsv.gz.csv
rs3756577	T	C	T	C	-0.2369	-0.00240554	0.0716	0.106014	FALSE	FALSE	FALSE	OS1	0.0265988	0.927939	OS1	399054	0.05312	8.517e-06	GCST90002104_buildGRCh37.tsv.gz	GCST90002104_buildGRCh37.tsv.gz	2872	2	1	TRUE	NA	NA	0.00688229	2872	2.04961e-08	399054	TRUE	9.41295e-06	0.00746119	21.5746	yes	yes	GCST90002104_buildGRCh37.tsv.gz.csv
rs55971447	T	C	T	C	-0.4802	0.0694209	0.2371	0.107369	FALSE	FALSE	FALSE	OS1	0.0260918	0.0077992	OS1	399054	0.03135	5.937e-51	GCST90002104_buildGRCh37.tsv.gz	GCST90002104_buildGRCh37.tsv.gz	2872	2	1	TRUE	NA	NA	0.0755719	2872	1.77392e-05	399054	TRUE	8.75951e-50	0.0834206	261.207	yes	yes	GCST90002104_buildGRCh37.tsv.gz.csv
rs6925683	G	T	G	T	0.2917	0.0132642	0.1238	0.272628	FALSE	FALSE	FALSE	OS1	0.0182425	0.467164	OS1	399054	0.04331	1.953e-11	GCST90002104_buildGRCh37.tsv.gz	GCST90002104_buildGRCh37.tsv.gz	2872	2	1	TRUE	NA	NA	0.0155598	2872	1.32484e-06	399054	TRUE	3.33575e-11	0.0184598	53.976	yes	yes	GCST90002104_buildGRCh37.tsv.gz.csv
rs72973336	A	G	A	G	2.145	-0.0967016	0.0007	0.0170406	FALSE	FALSE	FALSE	OS1	0.0632359	0.12621	OS1	399054	0.484	9.751e-06	GCST90002104_buildGRCh37.tsv.gz	GCST90002104_buildGRCh37.tsv.gz	2872	2	1	TRUE	NA	NA	0.00679704	2872	5.86014e-06	399054	TRUE	1.86071e-05	0.00643693	18.5937	yes	yes	GCST90002104_buildGRCh37.tsv.gz.csv
rs9267650	T	A	T	A	-0.2465	-0.0844262	0.2881	0.0232209	FALSE	TRUE	FALSE	OS1	0.0544853	0.121256	OS1	399054	0.03657	1.918e-11	GCST90002104_buildGRCh37.tsv.gz	GCST90002104_buildGRCh37.tsv.gz	2872	2	1	TRUE	NA	NA	0.0155841	2872	6.01677e-06	399054	TRUE	5.14363e-11	0.0249245	73.3618	yes	yes	GCST90002104_buildGRCh37.tsv.gz.csv
rs9533322	T	C	T	C	-0.2998	-0.00850858	0.0467	0.134368	FALSE	FALSE	FALSE	OS1	0.0237551	0.72021	OS1	399054	0.06633	6.428e-06	GCST90002104_buildGRCh37.tsv.gz	GCST90002104_buildGRCh37.tsv.gz	2872	2	1	TRUE	NA	NA	0.00706775	2872	3.21492e-07	399054	TRUE	7.92156e-06	0.00800276	23.1532	yes	yes	GCST90002104_buildGRCh37.tsv.gz.csv
rs9853546	C	T	C	T	0.1592	-0.0368798	0.7826	0.866503	FALSE	FALSE	FALSE	OS1	0.0240117	0.124561	OS1	399054	0.03391	2.78e-06	GCST90002104_buildGRCh37.tsv.gz	GCST90002104_buildGRCh37.tsv.gz	2872	2	1	TRUE	NA	NA	0.00762125	2872	5.91152e-06	399054	TRUE	5.58694e-06	0.00862413	24.9666	yes	yes	GCST90002104_buildGRCh37.tsv.gz.csv
rs10828088	A	G	A	G	0.2156	-0.00438942	0.094	0.139732	FALSE	FALSE	FALSE	OS1	0.0234142	0.851293	OS1	399054	0.04708	4.887e-06	GCST90002103_buildGRCh37.tsv.gz	GCST90002103_buildGRCh37.tsv.gz	2650	2	1	TRUE	NA	NA	0.00785743	2650	8.80696e-08	399054	TRUE	5.56585e-06	0.00791742	21.1326	yes	yes	GCST90002103_buildGRCh37.tsv.gz.csv
rs114590935	C	T	C	T	0.4714	-0.125445	0.0211	0.0258581	FALSE	FALSE	FALSE	OS1	0.0516306	0.015113	OS1	399054	0.0968	1.181e-06	GCST90002103_buildGRCh37.tsv.gz	GCST90002103_buildGRCh37.tsv.gz	2650	2	1	TRUE	NA	NA	0.00887643	2650	1.4793e-05	399054	TRUE	3.34515e-06	0.00917973	24.5331	yes	yes	GCST90002103_buildGRCh37.tsv.gz.csv
rs115959996	C	A	C	A	0.1503	-0.0158372	0.2332	0.17511	FALSE	FALSE	FALSE	OS1	0.0215493	0.462383	OS1	399054	0.03379	8.995e-06	GCST90002103_buildGRCh37.tsv.gz	GCST90002103_buildGRCh37.tsv.gz	2650	2	1	TRUE	NA	NA	0.00741636	2650	1.35351e-06	399054	TRUE	1.25743e-05	0.00807902	21.5675	yes	yes	GCST90002103_buildGRCh37.tsv.gz.csv
rs116682768	A	G	A	G	0.9547	-0.0818448	0.0047	0.012509	FALSE	FALSE	FALSE	OS1	0.0733948	0.264794	OS1	399054	0.1991	1.719e-06	GCST90002103_buildGRCh37.tsv.gz	GCST90002103_buildGRCh37.tsv.gz	2650	2	1	TRUE	NA	NA	0.00860832	2650	3.11617e-06	399054	TRUE	2.85561e-06	0.00852738	22.7747	yes	yes	GCST90002103_buildGRCh37.tsv.gz.csv
rs117030864	A	T	A	T	0.47	-0.175271	0.0185	0.0117252	FALSE	TRUE	FALSE	OS1	0.0783036	0.0251982	OS1	399054	0.1049	7.827e-06	GCST90002103_buildGRCh37.tsv.gz	GCST90002103_buildGRCh37.tsv.gz	2650	2	1	TRUE	NA	NA	0.00752397	2650	1.25551e-05	399054	TRUE	1.88999e-05	0.00802209	21.4143	yes	yes	GCST90002103_buildGRCh37.tsv.gz.csv
rs118073252	G	A	G	A	-0.5322	0.0112597	0.0153	0.0147157	FALSE	FALSE	FALSE	OS1	0.0696923	0.87165	OS1	399054	0.1155	4.229e-06	GCST90002103_buildGRCh37.tsv.gz	GCST90002103_buildGRCh37.tsv.gz	2650	2	1	TRUE	NA	NA	0.00795425	2650	6.54116e-08	399054	TRUE	4.81964e-06	0.00853444	22.7937	yes	yes	GCST90002103_buildGRCh37.tsv.gz.csv
rs13286215	A	G	A	G	0.1442	0.0147933	0.28	0.107852	FALSE	FALSE	FALSE	OS1	0.0263023	0.57382	OS1	399054	0.03135	4.421e-06	GCST90002103_buildGRCh37.tsv.gz	GCST90002103_buildGRCh37.tsv.gz	2650	2	1	TRUE	NA	NA	0.0079265	2650	7.92707e-07	399054	TRUE	5.84562e-06	0.008384	22.3885	yes	yes	GCST90002103_buildGRCh37.tsv.gz.csv
rs1397637	C	A	C	A	-0.145	-0.0120624	0.7592	0.905255	FALSE	FALSE	FALSE	OS1	0.027692	0.663135	OS1	399054	0.03214	6.714e-06	GCST90002103_buildGRCh37.tsv.gz	GCST90002103_buildGRCh37.tsv.gz	2650	2	1	TRUE	NA	NA	0.00762783	2650	4.75477e-07	399054	TRUE	8.40204e-06	0.00768739	20.5139	yes	yes	GCST90002103_buildGRCh37.tsv.gz.csv
rs1405788	C	T	C	T	0.1449	-0.0312877	0.2945	0.210825	FALSE	FALSE	FALSE	OS1	0.0199825	0.117405	OS1	399054	0.03041	1.999e-06	GCST90002103_buildGRCh37.tsv.gz	GCST90002103_buildGRCh37.tsv.gz	2650	2	1	TRUE	NA	NA	0.00850116	2650	6.14349e-06	399054	TRUE	3.94237e-06	0.00872467	23.3063	yes	yes	GCST90002103_buildGRCh37.tsv.gz.csv
rs141889479	T	A	T	A	-0.6247	-0.0311469	0.0104	0.00775249	FALSE	TRUE	FALSE	OS1	0.0949081	0.742776	OS1	399054	0.139	7.285e-06	GCST90002103_buildGRCh37.tsv.gz	GCST90002103_buildGRCh37.tsv.gz	2650	2	1	TRUE	NA	NA	0.00756999	2650	2.69894e-07	399054	TRUE	8.73813e-06	0.00803278	21.4431	yes	yes	GCST90002103_buildGRCh37.tsv.gz.csv
rs143693407	G	A	G	A	-0.5003	-0.0142023	0.0196	0.00972373	FALSE	FALSE	FALSE	OS1	0.0805133	0.859982	OS1	399054	0.1007	7.23e-07	GCST90002103_buildGRCh37.tsv.gz	GCST90002103_buildGRCh37.tsv.gz	2650	2	1	TRUE	NA	NA	0.00923538	2650	7.79745e-08	399054	TRUE	8.26886e-07	0.00961945	25.7197	yes	yes	GCST90002103_buildGRCh37.tsv.gz.csv
rs145947216	T	C	T	C	0.3763	-0.00982031	0.0375	0.00752702	FALSE	FALSE	FALSE	OS1	0.0958862	0.918426	OS1	399054	0.07577	7.266e-07	GCST90002103_buildGRCh37.tsv.gz	GCST90002103_buildGRCh37.tsv.gz	2650	2	1	TRUE	NA	NA	0.00922846	2650	2.6285e-08	399054	TRUE	8.09528e-07	0.0102219	27.3471	yes	yes	GCST90002103_buildGRCh37.tsv.gz.csv
rs191753228	T	C	T	C	1.583	0.0252126	0.0043	0.022765	FALSE	FALSE	FALSE	OS1	0.0550982	0.647244	OS1	399054	0.2431	8.933e-11	GCST90002103_buildGRCh37.tsv.gz	GCST90002103_buildGRCh37.tsv.gz	2650	2	1	TRUE	NA	NA	0.0157607	2650	5.24724e-07	399054	TRUE	1.23744e-10	0.021458	58.0667	yes	yes	GCST90002103_buildGRCh37.tsv.gz.csv
rs28379248	T	C	T	C	0.5316	0.041904	0.0158	0.0105364	FALSE	FALSE	FALSE	OS1	0.0787226	0.594519	OS1	399054	0.113	2.652e-06	GCST90002103_buildGRCh37.tsv.gz	GCST90002103_buildGRCh37.tsv.gz	2650	2	1	TRUE	NA	NA	0.00828858	2650	7.10039e-07	399054	TRUE	3.5129e-06	0.00878902	23.4797	yes	yes	GCST90002103_buildGRCh37.tsv.gz.csv
rs60761897	C	T	C	T	0.2896	0.0376954	0.0568	0.110757	FALSE	FALSE	FALSE	OS1	0.0263609	0.152725	OS1	399054	0.06059	1.849e-06	GCST90002103_buildGRCh37.tsv.gz	GCST90002103_buildGRCh37.tsv.gz	2650	2	1	TRUE	NA	NA	0.00855355	2650	5.12418e-06	399054	TRUE	3.48255e-06	0.00898627	24.0114	yes	yes	GCST90002103_buildGRCh37.tsv.gz.csv
rs62350962	T	C	T	C	-1.094	-0.0386226	0.0034	0.0402419	FALSE	FALSE	FALSE	OS1	0.0414995	0.352021	OS1	399054	0.2426	6.772e-06	GCST90002103_buildGRCh37.tsv.gz	GCST90002103_buildGRCh37.tsv.gz	2650	2	1	TRUE	NA	NA	0.00762101	2650	2.17054e-06	399054	TRUE	1.02198e-05	0.00811081	21.6531	yes	yes	GCST90002103_buildGRCh37.tsv.gz.csv
rs72761048	C	G	C	G	-0.1371	0.0329593	0.2617	0.303185	FALSE	TRUE	FALSE	OS1	0.0178076	0.0641904	OS1	399054	0.03092	9.6e-06	GCST90002103_buildGRCh37.tsv.gz	GCST90002103_buildGRCh37.tsv.gz	2650	2	1	TRUE	NA	NA	0.00736996	2650	8.58444e-06	399054	TRUE	2.01826e-05	0.00726343	19.3743	yes	yes	GCST90002103_buildGRCh37.tsv.gz.csv
rs72805573	C	T	C	T	0.908	-0.0647758	0.0053	0.020696	FALSE	FALSE	FALSE	OS1	0.0569515	0.255377	OS1	399054	0.1927	2.584e-06	GCST90002103_buildGRCh37.tsv.gz	GCST90002103_buildGRCh37.tsv.gz	2650	2	1	TRUE	NA	NA	0.00831503	2650	3.24179e-06	399054	TRUE	4.29266e-06	0.008693	23.2209	yes	yes	GCST90002103_buildGRCh37.tsv.gz.csv
rs735033	G	A	G	A	-0.1398	-0.00074303	0.6757	0.546299	FALSE	FALSE	FALSE	OS1	0.0163378	0.963725	OS1	399054	0.02976	2.779e-06	GCST90002103_buildGRCh37.tsv.gz	GCST90002103_buildGRCh37.tsv.gz	2650	2	1	TRUE	NA	NA	0.00826468	2650	5.18318e-09	399054	TRUE	2.99702e-06	0.00856535	22.877	yes	yes	GCST90002103_buildGRCh37.tsv.gz.csv
rs73735764	T	C	T	C	-0.383	0.0458801	0.0413	0.0395125	FALSE	FALSE	FALSE	OS1	0.0419016	0.273538	OS1	399054	0.06981	4.496e-08	GCST90002103_buildGRCh37.tsv.gz	GCST90002103_buildGRCh37.tsv.gz	2650	2	1	TRUE	NA	NA	0.0112392	2650	3.00439e-06	399054	TRUE	7.96176e-08	0.0116161	31.1209	yes	yes	GCST90002103_buildGRCh37.tsv.gz.csv
rs74387277	C	A	C	A	0.5311	-0.0529401	0.0157	0.01452	FALSE	FALSE	FALSE	OS1	0.0670939	0.430086	OS1	399054	0.1111	1.858e-06	GCST90002103_buildGRCh37.tsv.gz	GCST90002103_buildGRCh37.tsv.gz	2650	2	1	TRUE	NA	NA	0.00855608	2650	1.56017e-06	399054	TRUE	2.69457e-06	0.00871786	23.2879	yes	yes	GCST90002103_buildGRCh37.tsv.gz.csv
rs80125540	A	G	A	G	0.62	0.11694	0.0106	0.00405721	FALSE	FALSE	FALSE	OS1	0.131379	0.373417	OS1	399054	0.1347	4.396e-06	GCST90002103_buildGRCh37.tsv.gz	GCST90002103_buildGRCh37.tsv.gz	2650	2	1	TRUE	NA	NA	0.00793724	2650	1.98538e-06	399054	TRUE	6.53135e-06	0.0080629	21.5241	yes	yes	GCST90002103_buildGRCh37.tsv.gz.csv
rs10188010	T	C	T	C	-0.1337	-0.0153871	0.2765	0.187388	FALSE	FALSE	FALSE	OS1	0.0209122	0.461854	OS1	399054	0.02924	5.02e-06	GCST90002102_buildGRCh37.tsv.gz	GCST90002102_buildGRCh37.tsv.gz	2919	2	1	TRUE	NA	NA	0.00711656	2919	1.3567e-06	399054	TRUE	7.22284e-06	0.00715198	21.0126	yes	yes	GCST90002102_buildGRCh37.tsv.gz.csv
rs11124653	A	C	A	C	-0.2555	0.000795945	0.5925	0.656821	FALSE	FALSE	FALSE	OS1	0.0171128	0.962902	OS1	399054	0.02636	6.841e-22	GCST90002102_buildGRCh37.tsv.gz	GCST90002102_buildGRCh37.tsv.gz	2919	2	1	TRUE	NA	NA	0.0312024	2919	5.42119e-09	399054	TRUE	7.93388e-22	0.031523	94.9456	yes	yes	GCST90002102_buildGRCh37.tsv.gz.csv
rs11579717	A	G	A	G	1.499	-0.0182344	0.0041	0.0749769	FALSE	FALSE	FALSE	OS1	0.0309076	0.555216	OS1	399054	0.1979	4.739e-14	GCST90002102_buildGRCh37.tsv.gz	GCST90002102_buildGRCh37.tsv.gz	2919	2	1	TRUE	NA	NA	0.0192893	2919	8.72213e-07	399054	TRUE	7.96198e-14	0.0183499	54.5271	yes	yes	GCST90002102_buildGRCh37.tsv.gz.csv
rs12663871	G	A	G	A	-1.555	-0.0123741	0.0014	0.0875892	FALSE	FALSE	FALSE	OS1	0.0285736	0.664971	OS1	399054	0.331	2.733e-06	GCST90002102_buildGRCh37.tsv.gz	GCST90002102_buildGRCh37.tsv.gz	2919	2	1	TRUE	NA	NA	0.00750922	2919	4.69967e-07	399054	TRUE	3.53083e-06	0.00676099	19.8561	yes	yes	GCST90002102_buildGRCh37.tsv.gz.csv
rs13024840	A	T	A	T	0.3454	0.000673505	0.2648	0.0959135	FALSE	TRUE	FALSE	OS1	0.0277933	0.980667	OS1	399054	0.02873	1.566e-32	GCST90002102_buildGRCh37.tsv.gz	GCST90002102_buildGRCh37.tsv.gz	2919	2	1	TRUE	NA	NA	0.04721	2919	1.47154e-09	399054	TRUE	1.54542e-32	0.0464513	142.099	yes	yes	GCST90002102_buildGRCh37.tsv.gz.csv
rs138790946	T	C	T	C	0.2901	-0.00879148	0.0408	0.0899994	FALSE	FALSE	FALSE	OS1	0.0286151	0.758667	OS1	399054	0.06407	6.195e-06	GCST90002102_buildGRCh37.tsv.gz	GCST90002102_buildGRCh37.tsv.gz	2919	2	1	TRUE	NA	NA	0.00697924	2919	2.3654e-07	399054	TRUE	7.49237e-06	0.00658711	19.342	yes	yes	GCST90002102_buildGRCh37.tsv.gz.csv
rs138915779	A	C	A	C	1.586	-0.0173984	0.0033	0.0159225	FALSE	FALSE	FALSE	OS1	0.0649479	0.788789	OS1	399054	0.2396	4.276e-11	GCST90002102_buildGRCh37.tsv.gz	GCST90002102_buildGRCh37.tsv.gz	2919	2	1	TRUE	NA	NA	0.0147986	2919	1.79829e-07	399054	TRUE	5.56539e-11	0.0165468	49.0792	yes	yes	GCST90002102_buildGRCh37.tsv.gz.csv
rs140807368	T	A	T	A	0.827	0.0116174	0.0053	0.0299218	FALSE	TRUE	FALSE	OS1	0.0481478	0.809334	OS1	399054	0.1693	1.093e-06	GCST90002102_buildGRCh37.tsv.gz	GCST90002102_buildGRCh37.tsv.gz	2919	2	1	TRUE	NA	NA	0.00811377	2919	1.45893e-07	399054	TRUE	1.30445e-06	0.00721122	21.1879	yes	yes	GCST90002102_buildGRCh37.tsv.gz.csv
rs141148183	T	C	T	C	0.8913	0.0603098	0.0043	0.0363736	FALSE	FALSE	FALSE	OS1	0.0443188	0.173571	OS1	399054	0.1947	4.892e-06	GCST90002102_buildGRCh37.tsv.gz	GCST90002102_buildGRCh37.tsv.gz	2919	2	1	TRUE	NA	NA	0.00713297	2919	4.64054e-06	399054	TRUE	9.03573e-06	0.0068026	19.9791	yes	yes	GCST90002102_buildGRCh37.tsv.gz.csv
rs146873217	A	G	A	G	-0.6426	-0.0202521	0.0086	0.0191489	FALSE	FALSE	FALSE	OS1	0.0597965	0.734849	OS1	399054	0.1427	6.964e-06	GCST90002102_buildGRCh37.tsv.gz	GCST90002102_buildGRCh37.tsv.gz	2919	2	1	TRUE	NA	NA	0.0069038	2919	2.87448e-07	399054	TRUE	8.50769e-06	0.0070414	20.6854	yes	yes	GCST90002102_buildGRCh37.tsv.gz.csv
rs146962738	G	A	G	A	1.893	-0.0984542	0.0012	0.00743313	FALSE	FALSE	FALSE	OS1	0.0942008	0.295952	OS1	399054	0.3655	2.381e-07	GCST90002102_buildGRCh37.tsv.gz	GCST90002102_buildGRCh37.tsv.gz	2919	2	1	TRUE	NA	NA	0.00911202	2919	2.73734e-06	399054	TRUE	4.13558e-07	0.00858996	25.274	yes	yes	GCST90002102_buildGRCh37.tsv.gz.csv
rs149694073	C	G	C	G	0.2122	-0.0426378	0.0824	0.0177045	FALSE	TRUE	FALSE	OS1	0.0638937	0.504566	OS1	399054	0.04778	9.3e-06	GCST90002102_buildGRCh37.tsv.gz	GCST90002102_buildGRCh37.tsv.gz	2919	2	1	TRUE	NA	NA	0.00671638	2919	1.11595e-06	399054	TRUE	1.28594e-05	0.00680928	19.9989	yes	yes	GCST90002102_buildGRCh37.tsv.gz.csv
rs187089343	C	A	C	A	1.122	-0.0209165	0.0036	0.0140609	FALSE	FALSE	FALSE	OS1	0.0690104	0.761819	OS1	399054	0.2153	2.038e-07	GCST90002102_buildGRCh37.tsv.gz	GCST90002102_buildGRCh37.tsv.gz	2919	2	1	TRUE	NA	NA	0.00922437	2919	2.30207e-07	399054	TRUE	2.50043e-07	0.00903133	26.5845	yes	yes	GCST90002102_buildGRCh37.tsv.gz.csv
rs191186600	C	T	C	T	0.5324	0.227849	0.012	0.00651444	FALSE	FALSE	FALSE	OS1	0.103008	0.0269693	OS1	399054	0.1194	8.554e-06	GCST90002102_buildGRCh37.tsv.gz	GCST90002102_buildGRCh37.tsv.gz	2919	2	1	TRUE	NA	NA	0.00676988	2919	1.22608e-05	399054	TRUE	2.1514e-05	0.00672116	19.7383	yes	yes	GCST90002102_buildGRCh37.tsv.gz.csv
rs2565661	A	T	A	T	-0.2921	-0.0502342	0.9156	0.849232	FALSE	TRUE	FALSE	OS1	0.0228167	0.0276911	OS1	399054	0.0468	4.93e-10	GCST90002102_buildGRCh37.tsv.gz	GCST90002102_buildGRCh37.tsv.gz	2919	2	1	TRUE	NA	NA	0.0131787	2919	1.21467e-05	399054	TRUE	1.78304e-09	0.0131869	38.9801	yes	yes	GCST90002102_buildGRCh37.tsv.gz.csv
rs34096085	G	A	G	A	-0.2318	-0.0378198	0.069	0.0661593	FALSE	FALSE	FALSE	OS1	0.0327898	0.248746	OS1	399054	0.05085	5.376e-06	GCST90002102_buildGRCh37.tsv.gz	GCST90002102_buildGRCh37.tsv.gz	2919	2	1	TRUE	NA	NA	0.00707336	2919	3.33373e-06	399054	TRUE	9.09886e-06	0.00690328	20.2769	yes	yes	GCST90002102_buildGRCh37.tsv.gz.csv
rs34376819	A	T	A	T	0.1875	-0.0276829	0.1064	0.0563945	FALSE	TRUE	FALSE	OS1	0.0351426	0.430854	OS1	399054	0.04211	8.812e-06	GCST90002102_buildGRCh37.tsv.gz	GCST90002102_buildGRCh37.tsv.gz	2919	2	1	TRUE	NA	NA	0.00675078	2919	1.55498e-06	399054	TRUE	1.2795e-05	0.00668525	19.6321	yes	yes	GCST90002102_buildGRCh37.tsv.gz.csv
rs34645541	A	C	A	C	0.6666	0.0873012	0.0094	0.0202827	FALSE	FALSE	FALSE	OS1	0.0582758	0.134115	OS1	399054	0.1345	7.534e-07	GCST90002102_buildGRCh37.tsv.gz	GCST90002102_buildGRCh37.tsv.gz	2919	2	1	TRUE	NA	NA	0.00835041	2919	5.62383e-06	399054	TRUE	1.56477e-06	0.00827536	24.3406	yes	yes	GCST90002102_buildGRCh37.tsv.gz.csv
rs359735	T	C	T	C	-0.4343	-0.0643022	0.9817	0.954113	FALSE	FALSE	FALSE	OS1	0.0388548	0.0979377	OS1	399054	0.09514	5.211e-06	GCST90002102_buildGRCh37.tsv.gz	GCST90002102_buildGRCh37.tsv.gz	2919	2	1	TRUE	NA	NA	0.00709293	2919	6.86325e-06	399054	TRUE	1.07687e-05	0.00677703	19.9035	yes	yes	GCST90002102_buildGRCh37.tsv.gz.csv
rs541367304	A	G	A	G	2.693	0.0545466	0.0029	0.00455986	FALSE	FALSE	FALSE	OS1	0.123244	0.658062	OS1	399054	0.2744	2.122e-22	GCST90002102_buildGRCh37.tsv.gz	GCST90002102_buildGRCh37.tsv.gz	2919	2	1	TRUE	NA	NA	0.0319639	2919	4.90879e-07	399054	TRUE	3.45519e-22	0.0419411	127.698	yes	yes	GCST90002102_buildGRCh37.tsv.gz.csv
rs56747968	A	G	A	G	0.3997	0.00566642	0.0233	0.0538636	FALSE	FALSE	FALSE	OS1	0.0362791	0.875884	OS1	399054	0.08561	3.166e-06	GCST90002102_buildGRCh37.tsv.gz	GCST90002102_buildGRCh37.tsv.gz	2919	2	1	TRUE	NA	NA	0.00741736	2919	6.11329e-08	399054	TRUE	3.62137e-06	0.00727136	21.3659	yes	yes	GCST90002102_buildGRCh37.tsv.gz.csv
rs568546879	C	G	C	G	0.9123	-0.073951	0.0051	0.0079439	FALSE	TRUE	FALSE	OS1	0.0913345	0.418129	OS1	399054	0.1909	1.852e-06	GCST90002102_buildGRCh37.tsv.gz	GCST90002102_buildGRCh37.tsv.gz	2919	2	1	TRUE	NA	NA	0.00776855	2919	1.64281e-06	399054	TRUE	2.7913e-06	0.00844608	24.8471	yes	yes	GCST90002102_buildGRCh37.tsv.gz.csv
rs6587385	C	T	C	T	0.1326	-0.035088	0.7037	0.695382	FALSE	FALSE	FALSE	OS1	0.0178612	0.0494743	OS1	399054	0.02799	2.241e-06	GCST90002102_buildGRCh37.tsv.gz	GCST90002102_buildGRCh37.tsv.gz	2919	2	1	TRUE	NA	NA	0.00763513	2919	9.6708e-06	399054	TRUE	5.46666e-06	0.00733223	21.5461	yes	yes	GCST90002102_buildGRCh37.tsv.gz.csv
rs72805573	C	T	C	T	0.8347	-0.0647758	0.0051	0.020696	FALSE	FALSE	FALSE	OS1	0.0569515	0.255377	OS1	399054	0.177	2.509e-06	GCST90002102_buildGRCh37.tsv.gz	GCST90002102_buildGRCh37.tsv.gz	2919	2	1	TRUE	NA	NA	0.00756623	2919	3.24179e-06	399054	TRUE	4.32635e-06	0.00707034	20.771	yes	yes	GCST90002102_buildGRCh37.tsv.gz.csv
rs72819716	G	T	G	T	0.5135	0.0223238	0.0128	0.046351	FALSE	FALSE	FALSE	OS1	0.0389187	0.566238	OS1	399054	0.1155	8.994e-06	GCST90002102_buildGRCh37.tsv.gz	GCST90002102_buildGRCh37.tsv.gz	2919	2	1	TRUE	NA	NA	0.0067305	2919	8.24498e-07	399054	TRUE	1.21359e-05	0.00666386	19.5689	yes	yes	GCST90002102_buildGRCh37.tsv.gz.csv
rs7283704	C	T	C	T	-0.2626	0.0588701	0.9395	0.958811	FALSE	FALSE	FALSE	OS1	0.0413665	0.154697	OS1	399054	0.05414	1.3e-06	GCST90002102_buildGRCh37.tsv.gz	GCST90002102_buildGRCh37.tsv.gz	2919	2	1	TRUE	NA	NA	0.0080007	2919	5.07528e-06	399054	TRUE	2.54799e-06	0.0078392	23.0476	yes	yes	GCST90002102_buildGRCh37.tsv.gz.csv
rs72868954	C	G	C	G	0.6795	-0.035573	0.0067	0.0266009	FALSE	TRUE	FALSE	OS1	0.0509676	0.485207	OS1	399054	0.1533	9.671e-06	GCST90002102_buildGRCh37.tsv.gz	GCST90002102_buildGRCh37.tsv.gz	2919	2	1	TRUE	NA	NA	0.00669026	2919	1.22074e-06	399054	TRUE	1.35374e-05	0.0061456	18.0376	yes	yes	GCST90002102_buildGRCh37.tsv.gz.csv
rs76643193	T	C	T	C	2.173	0.0123993	0.0007	0.0267104	FALSE	FALSE	FALSE	OS1	0.0503124	0.805337	OS1	399054	0.4394	8.001e-07	GCST90002102_buildGRCh37.tsv.gz	GCST90002102_buildGRCh37.tsv.gz	2919	2	1	TRUE	NA	NA	0.00831451	2919	1.522e-07	399054	TRUE	9.64648e-07	0.00660607	19.3981	yes	yes	GCST90002102_buildGRCh37.tsv.gz.csv
rs78689347	C	A	C	A	0.698	-0.031113	0.0149	0.018787	FALSE	FALSE	FALSE	OS1	0.0603799	0.606352	OS1	399054	0.1104	3.003e-10	GCST90002102_buildGRCh37.tsv.gz	GCST90002102_buildGRCh37.tsv.gz	2919	2	1	TRUE	NA	NA	0.0135184	2919	6.65379e-07	399054	TRUE	4.36944e-10	0.0143024	42.3253	yes	yes	GCST90002102_buildGRCh37.tsv.gz.csv
rs11177189	G	T	G	T	-0.2451	-0.0212934	0.067	0.0547894	FALSE	FALSE	FALSE	OS1	0.0359078	0.553179	OS1	399054	0.05365	5.104e-06	GCST90002101_buildGRCh37.tsv.gz	GCST90002101_buildGRCh37.tsv.gz	2911	2	1	TRUE	NA	NA	0.00712359	2911	8.81216e-07	399054	TRUE	6.94725e-06	0.00751057	22.0136	yes	yes	GCST90002101_buildGRCh37.tsv.gz.csv
rs111772667	A	G	A	G	0.3015	0.0390303	0.0431	0.0262309	FALSE	FALSE	FALSE	OS1	0.0510407	0.444456	OS1	399054	0.06682	6.676e-06	GCST90002101_buildGRCh37.tsv.gz	GCST90002101_buildGRCh37.tsv.gz	2911	2	1	TRUE	NA	NA	0.00695007	2911	1.46535e-06	399054	TRUE	9.65631e-06	0.00749805	21.9766	yes	yes	GCST90002101_buildGRCh37.tsv.gz.csv
rs11634765	C	T	C	T	-0.1579	0.00493121	0.1769	0.150661	FALSE	FALSE	FALSE	OS1	0.0227558	0.828441	OS1	399054	0.03486	6.107e-06	GCST90002101_buildGRCh37.tsv.gz	GCST90002101_buildGRCh37.tsv.gz	2911	2	1	TRUE	NA	NA	0.00700347	2911	1.17677e-07	399054	TRUE	7.16802e-06	0.00726064	21.2757	yes	yes	GCST90002101_buildGRCh37.tsv.gz.csv
rs141423324	A	G	A	G	-0.2494	0.013998	0.0656	0.063429	FALSE	FALSE	FALSE	OS1	0.0334916	0.675979	OS1	399054	0.05526	6.618e-06	GCST90002101_buildGRCh37.tsv.gz	GCST90002101_buildGRCh37.tsv.gz	2911	2	1	TRUE	NA	NA	0.0069534	2911	4.37754e-07	399054	TRUE	8.37752e-06	0.00762535	22.3526	yes	yes	GCST90002101_buildGRCh37.tsv.gz.csv
rs141550154	G	A	G	A	-0.4839	0.125541	0.0167	0.00183808	FALSE	FALSE	FALSE	OS1	0.199499	0.529166	OS1	399054	0.1076	7.129e-06	GCST90002101_buildGRCh37.tsv.gz	GCST90002101_buildGRCh37.tsv.gz	2911	2	1	TRUE	NA	NA	0.00690453	2911	9.92338e-07	399054	TRUE	9.8043e-06	0.00769031	22.5445	yes	yes	GCST90002101_buildGRCh37.tsv.gz.csv
rs141602247	C	T	C	T	0.4724	0.0783597	0.0194	0.00685999	FALSE	FALSE	FALSE	OS1	0.0980092	0.423992	OS1	399054	0.1016	3.439e-06	GCST90002101_buildGRCh37.tsv.gz	GCST90002101_buildGRCh37.tsv.gz	2911	2	1	TRUE	NA	NA	0.00737689	2911	1.60185e-06	399054	TRUE	5.15844e-06	0.0084907	24.911	yes	yes	GCST90002101_buildGRCh37.tsv.gz.csv
rs1861404	T	G	T	G	-0.1434	0.00121344	0.2807	0.271883	FALSE	FALSE	FALSE	OS1	0.018468	0.947613	OS1	399054	0.03029	2.295e-06	GCST90002101_buildGRCh37.tsv.gz	GCST90002101_buildGRCh37.tsv.gz	2911	2	1	TRUE	NA	NA	0.0076458	2911	1.08185e-08	399054	TRUE	2.54308e-06	0.00830387	24.3582	yes	yes	GCST90002101_buildGRCh37.tsv.gz.csv
rs192211982	C	T	C	T	-0.4789	-0.0162491	0.0186	0.011951	FALSE	FALSE	FALSE	OS1	0.0768843	0.832618	OS1	399054	0.1012	2.345e-06	GCST90002101_buildGRCh37.tsv.gz	GCST90002101_buildGRCh37.tsv.gz	2911	2	1	TRUE	NA	NA	0.00763932	2911	1.11932e-07	399054	TRUE	2.72871e-06	0.00837295	24.5626	yes	yes	GCST90002101_buildGRCh37.tsv.gz.csv
rs61141933	T	C	T	C	0.2582	0.0117778	0.1242	0.114496	FALSE	FALSE	FALSE	OS1	0.0257062	0.646831	OS1	399054	0.04145	5.389e-10	GCST90002101_buildGRCh37.tsv.gz	GCST90002101_buildGRCh37.tsv.gz	2911	2	1	TRUE	NA	NA	0.0131633	2911	5.26045e-07	399054	TRUE	7.60944e-10	0.0145034	42.8112	yes	yes	GCST90002101_buildGRCh37.tsv.gz.csv
rs62025666	C	G	C	G	0.4342	-0.0366973	0.0227	0.0662055	FALSE	TRUE	FALSE	OS1	0.0329536	0.265448	OS1	399054	0.09072	1.786e-06	GCST90002101_buildGRCh37.tsv.gz	GCST90002101_buildGRCh37.tsv.gz	2911	2	1	TRUE	NA	NA	0.0078131	2911	3.10765e-06	399054	TRUE	3.05575e-06	0.00836495	24.5389	yes	yes	GCST90002101_buildGRCh37.tsv.gz.csv
rs634097	G	A	G	A	0.171	-0.00941646	0.8557	0.720725	FALSE	FALSE	FALSE	OS1	0.0182954	0.60677	OS1	399054	0.03843	8.971e-06	GCST90002101_buildGRCh37.tsv.gz	GCST90002101_buildGRCh37.tsv.gz	2911	2	1	TRUE	NA	NA	0.00676024	2911	6.63837e-07	399054	TRUE	1.16535e-05	0.00722121	21.1593	yes	yes	GCST90002101_buildGRCh37.tsv.gz.csv
rs6962836	G	A	G	A	-0.165	0.00702493	0.1824	0.192138	FALSE	FALSE	FALSE	OS1	0.0207415	0.734844	OS1	399054	0.03537	3.222e-06	GCST90002101_buildGRCh37.tsv.gz	GCST90002101_buildGRCh37.tsv.gz	2911	2	1	TRUE	NA	NA	0.00742536	2911	2.87458e-07	399054	TRUE	3.97503e-06	0.00812014	23.8149	yes	yes	GCST90002101_buildGRCh37.tsv.gz.csv
rs74516300	A	C	A	C	-0.7644	0.0441645	0.0074	0.0268631	FALSE	FALSE	FALSE	OS1	0.0509638	0.38617	OS1	399054	0.1669	4.835e-06	GCST90002101_buildGRCh37.tsv.gz	GCST90002101_buildGRCh37.tsv.gz	2911	2	1	TRUE	NA	NA	0.0071592	2911	1.88188e-06	399054	TRUE	7.34519e-06	0.00858376	25.1863	yes	yes	GCST90002101_buildGRCh37.tsv.gz.csv
rs800067	A	G	A	G	-0.129	0.00108967	0.3932	0.399947	FALSE	FALSE	FALSE	OS1	0.0166179	0.947719	OS1	399054	0.02796	4.137e-06	GCST90002101_buildGRCh37.tsv.gz	GCST90002101_buildGRCh37.tsv.gz	2911	2	1	TRUE	NA	NA	0.00726432	2911	1.07748e-08	399054	TRUE	4.53856e-06	0.00794088	23.2849	yes	yes	GCST90002101_buildGRCh37.tsv.gz.csv
rs116497662	A	C	A	C	-0.5483	-0.0327096	0.0117	0.0561819	FALSE	FALSE	FALSE	OS1	0.0354779	0.356543	OS1	399054	0.123	8.564e-06	GCST90002100_buildGRCh37.tsv.gz	GCST90002100_buildGRCh37.tsv.gz	2910	2	1	TRUE	NA	NA	0.00678694	2910	2.13012e-06	399054	TRUE	1.31639e-05	0.0069525	20.3594	yes	yes	GCST90002100_buildGRCh37.tsv.gz.csv
rs116517602	T	C	T	C	1.147	-0.107738	0.0041	0.00910216	FALSE	FALSE	FALSE	OS1	0.084844	0.20414	OS1	399054	0.201	1.289e-08	GCST90002100_buildGRCh37.tsv.gz	GCST90002100_buildGRCh37.tsv.gz	2910	2	1	TRUE	NA	NA	0.011074	2910	4.04077e-06	399054	TRUE	2.60247e-08	0.0107438	31.5822	yes	yes	GCST90002100_buildGRCh37.tsv.gz.csv
rs117074487	G	A	G	A	-0.3733	0.0963407	0.0296	0.00445505	FALSE	FALSE	FALSE	OS1	0.120866	0.4254	OS1	399054	0.07874	2.229e-06	GCST90002100_buildGRCh37.tsv.gz	GCST90002100_buildGRCh37.tsv.gz	2910	2	1	TRUE	NA	NA	0.00766985	2910	1.59214e-06	399054	TRUE	3.33412e-06	0.0080055	23.4679	yes	yes	GCST90002100_buildGRCh37.tsv.gz.csv
rs12027761	T	C	T	C	0.1978	-0.056811	0.8802	0.923735	FALSE	FALSE	FALSE	OS1	0.030968	0.0665794	OS1	399054	0.04085	1.349e-06	GCST90002100_buildGRCh37.tsv.gz	GCST90002100_buildGRCh37.tsv.gz	2910	2	1	TRUE	NA	NA	0.00799809	2910	8.43345e-06	399054	TRUE	3.14269e-06	0.00825127	24.1943	yes	yes	GCST90002100_buildGRCh37.tsv.gz.csv
rs12712613	T	G	T	G	-0.1917	0.0249685	0.4847	0.567544	FALSE	FALSE	FALSE	OS1	0.0164784	0.129715	OS1	399054	0.02672	9.127e-13	GCST90002100_buildGRCh37.tsv.gz	GCST90002100_buildGRCh37.tsv.gz	2910	2	1	TRUE	NA	NA	0.0173923	2910	5.75338e-06	399054	TRUE	2.60744e-12	0.0183572	54.3811	yes	yes	GCST90002100_buildGRCh37.tsv.gz.csv
rs144760211	T	G	T	G	-0.3342	0.0500088	0.0335	0.0446526	FALSE	FALSE	FALSE	OS1	0.0396624	0.207358	OS1	399054	0.07517	9.075e-06	GCST90002100_buildGRCh37.tsv.gz	GCST90002100_buildGRCh37.tsv.gz	2910	2	1	TRUE	NA	NA	0.0067513	2910	3.98386e-06	399054	TRUE	1.58288e-05	0.00723252	21.1854	yes	yes	GCST90002100_buildGRCh37.tsv.gz.csv
rs147071297	A	G	A	G	0.9834	0.14143	0.0036	0.0214229	FALSE	FALSE	FALSE	OS1	0.0583816	0.0154138	OS1	399054	0.2218	9.64e-06	GCST90002100_buildGRCh37.tsv.gz	GCST90002100_buildGRCh37.tsv.gz	2910	2	1	TRUE	NA	NA	0.00671455	2910	1.4706e-05	399054	TRUE	2.60013e-05	0.00693788	20.3163	yes	yes	GCST90002100_buildGRCh37.tsv.gz.csv
rs150981153	C	A	C	A	-0.5612	-0.00735645	0.0124	0.0105587	FALSE	FALSE	FALSE	OS1	0.0790038	0.925812	OS1	399054	0.1222	4.595e-06	GCST90002100_buildGRCh37.tsv.gz	GCST90002100_buildGRCh37.tsv.gz	2910	2	1	TRUE	NA	NA	0.00720046	2910	2.17276e-08	399054	TRUE	5.07612e-06	0.00771379	22.6061	yes	yes	GCST90002100_buildGRCh37.tsv.gz.csv
rs185202879	T	G	T	G	-0.814	0.162947	0.006	0.023733	FALSE	FALSE	FALSE	OS1	0.0510875	0.00142485	OS1	399054	0.1711	2.057e-06	GCST90002100_buildGRCh37.tsv.gz	GCST90002100_buildGRCh37.tsv.gz	2910	2	1	TRUE	NA	NA	0.00772302	2910	2.54931e-05	399054	TRUE	8.11865e-06	0.00790345	23.1663	yes	yes	GCST90002100_buildGRCh37.tsv.gz.csv
rs2160419	G	A	G	A	-0.8947	0.114805	0.0055	0.00632452	FALSE	FALSE	FALSE	OS1	0.106333	0.280288	OS1	399054	0.1872	1.842e-06	GCST90002100_buildGRCh37.tsv.gz	GCST90002100_buildGRCh37.tsv.gz	2910	2	1	TRUE	NA	NA	0.00779383	2910	2.92116e-06	399054	TRUE	3.11301e-06	0.00875694	25.6901	yes	yes	GCST90002100_buildGRCh37.tsv.gz.csv
rs2620762	A	T	A	T	0.1496	-0.00037129	0.2101	0.25438	FALSE	TRUE	FALSE	OS1	0.018859	0.984293	OS1	399054	0.03311	6.523e-06	GCST90002100_buildGRCh37.tsv.gz	GCST90002100_buildGRCh37.tsv.gz	2910	2	1	TRUE	NA	NA	0.00697128	2910	9.71314e-10	399054	TRUE	6.98299e-06	0.00742833	21.7633	yes	yes	GCST90002100_buildGRCh37.tsv.gz.csv
rs2993668	T	C	T	C	0.1364	-0.0182453	0.6955	0.534598	FALSE	FALSE	FALSE	OS1	0.0163596	0.264735	OS1	399054	0.02921	3.122e-06	GCST90002100_buildGRCh37.tsv.gz	GCST90002100_buildGRCh37.tsv.gz	2910	2	1	TRUE	NA	NA	0.00744264	2910	3.11692e-06	399054	TRUE	5.33207e-06	0.00788031	23.098	yes	yes	GCST90002100_buildGRCh37.tsv.gz.csv
rs3762058	T	C	T	C	0.2959	0.10763	0.0442	0.0265999	FALSE	FALSE	FALSE	OS1	0.0504354	0.0328413	OS1	399054	0.06476	5.091e-06	GCST90002100_buildGRCh37.tsv.gz	GCST90002100_buildGRCh37.tsv.gz	2910	2	1	TRUE	NA	NA	0.00712812	2910	1.1412e-05	399054	TRUE	1.27161e-05	0.00739791	21.6735	yes	yes	GCST90002100_buildGRCh37.tsv.gz.csv
rs3812450	C	T	C	T	-0.1905	-0.0372733	0.1256	0.0981493	FALSE	FALSE	FALSE	OS1	0.0273623	0.173131	OS1	399054	0.04018	2.214e-06	GCST90002100_buildGRCh37.tsv.gz	GCST90002100_buildGRCh37.tsv.gz	2910	2	1	TRUE	NA	NA	0.00767064	2910	4.65006e-06	399054	TRUE	4.19926e-06	0.00797113	23.3663	yes	yes	GCST90002100_buildGRCh37.tsv.gz.csv
rs61875926	G	C	G	C	0.1993	-0.0436242	0.1191	0.114136	FALSE	TRUE	FALSE	OS1	0.0257673	0.0904545	OS1	399054	0.04157	1.71e-06	GCST90002100_buildGRCh37.tsv.gz	GCST90002100_buildGRCh37.tsv.gz	2910	2	1	TRUE	NA	NA	0.00784225	2910	7.18265e-06	399054	TRUE	3.72997e-06	0.00833457	24.4406	yes	yes	GCST90002100_buildGRCh37.tsv.gz.csv
rs6587385	C	T	C	T	0.1534	-0.035088	0.7041	0.695382	FALSE	FALSE	FALSE	OS1	0.0178612	0.0494743	OS1	399054	0.02899	1.308e-07	GCST90002100_buildGRCh37.tsv.gz	GCST90002100_buildGRCh37.tsv.gz	2910	2	1	TRUE	NA	NA	0.0095367	2910	9.6708e-06	399054	TRUE	3.47054e-07	0.00980528	28.7961	yes	yes	GCST90002100_buildGRCh37.tsv.gz.csv
rs7217643	C	T	C	T	-0.1901	0.00423982	0.8749	0.702281	FALSE	FALSE	FALSE	OS1	0.0178353	0.812098	OS1	399054	0.0398	1.876e-06	GCST90002100_buildGRCh37.tsv.gz	GCST90002100_buildGRCh37.tsv.gz	2910	2	1	TRUE	NA	NA	0.00778413	2910	1.41613e-07	399054	TRUE	2.22489e-06	0.00791061	23.1875	yes	yes	GCST90002100_buildGRCh37.tsv.gz.csv
rs7239526	T	C	T	C	-0.1859	-0.00356614	0.1332	0.110119	FALSE	FALSE	FALSE	OS1	0.0260188	0.890983	OS1	399054	0.03941	2.52e-06	GCST90002100_buildGRCh37.tsv.gz	GCST90002100_buildGRCh37.tsv.gz	2910	2	1	TRUE	NA	NA	0.00759348	2910	4.70753e-08	399054	TRUE	2.8471e-06	0.00798017	23.393	yes	yes	GCST90002100_buildGRCh37.tsv.gz.csv
rs72845213	G	T	G	T	0.3102	-0.0170216	0.0412	0.0636679	FALSE	FALSE	FALSE	OS1	0.0332102	0.608271	OS1	399054	0.06865	6.468e-06	GCST90002100_buildGRCh37.tsv.gz	GCST90002100_buildGRCh37.tsv.gz	2910	2	1	TRUE	NA	NA	0.00697219	2910	6.58306e-07	399054	TRUE	8.48403e-06	0.00760219	22.2765	yes	yes	GCST90002100_buildGRCh37.tsv.gz.csv
rs74440646	T	C	T	C	-0.2839	0.00751367	0.0514	0.123874	FALSE	FALSE	FALSE	OS1	0.0246949	0.760931	OS1	399054	0.06056	2.891e-06	GCST90002100_buildGRCh37.tsv.gz	GCST90002100_buildGRCh37.tsv.gz	2910	2	1	TRUE	NA	NA	0.00750058	2910	2.31985e-07	399054	TRUE	3.51134e-06	0.00785972	23.0371	yes	yes	GCST90002100_buildGRCh37.tsv.gz.csv
rs79003654	T	C	T	C	-0.1885	-0.0260269	0.1225	0.146555	FALSE	FALSE	FALSE	OS1	0.0230834	0.259524	OS1	399054	0.04029	3.02e-06	GCST90002100_buildGRCh37.tsv.gz	GCST90002100_buildGRCh37.tsv.gz	2910	2	1	TRUE	NA	NA	0.00747097	2910	3.18577e-06	399054	TRUE	5.13692e-06	0.00763899	22.3852	yes	yes	GCST90002100_buildGRCh37.tsv.gz.csv
rs971274	G	C	G	C	-0.1788	0.00970465	0.1622	0.178472	FALSE	TRUE	FALSE	OS1	0.0213316	0.649151	OS1	399054	0.03619	8.248e-07	GCST90002100_buildGRCh37.tsv.gz	GCST90002100_buildGRCh37.tsv.gz	2910	2	1	TRUE	NA	NA	0.00832402	2910	5.1866e-07	399054	TRUE	1.08095e-06	0.00868873	25.4883	yes	yes	GCST90002100_buildGRCh37.tsv.gz.csv
rs10114587	G	A	G	A	-0.2921	0.0146894	0.0462	0.0271414	FALSE	FALSE	FALSE	OS1	0.0506219	0.77168	OS1	399054	0.06387	4.996e-06	GCST90002099_buildGRCh37.tsv.gz	GCST90002099_buildGRCh37.tsv.gz	2903	2	1	TRUE	NA	NA	0.00715816	2903	2.11009e-07	399054	TRUE	6.01293e-06	0.00751956	21.9795	yes	yes	GCST90002099_buildGRCh37.tsv.gz.csv
rs10815513	A	G	A	G	-0.1382	0.0512008	0.2687	0.203206	FALSE	FALSE	FALSE	OS1	0.0203474	0.0118582	OS1	399054	0.03076	7.284e-06	GCST90002099_buildGRCh37.tsv.gz	GCST90002099_buildGRCh37.tsv.gz	2903	2	1	TRUE	NA	NA	0.0069101	2903	1.58672e-05	399054	TRUE	2.07255e-05	0.00750601	21.9396	yes	yes	GCST90002099_buildGRCh37.tsv.gz.csv
rs111916169	T	A	T	A	0.6182	0.062286	0.0107	0.0223658	FALSE	TRUE	FALSE	OS1	0.0551866	0.259048	OS1	399054	0.1318	2.848e-06	GCST90002099_buildGRCh37.tsv.gz	GCST90002099_buildGRCh37.tsv.gz	2903	2	1	TRUE	NA	NA	0.00752659	2903	3.19215e-06	399054	TRUE	4.85563e-06	0.00809095	23.6633	yes	yes	GCST90002099_buildGRCh37.tsv.gz.csv
rs11579717	A	G	A	G	1.19	-0.0182344	0.0045	0.0749769	FALSE	FALSE	FALSE	OS1	0.0309076	0.555216	OS1	399054	0.202	4.314e-09	GCST90002099_buildGRCh37.tsv.gz	GCST90002099_buildGRCh37.tsv.gz	2903	2	1	TRUE	NA	NA	0.0118217	2903	8.72213e-07	399054	TRUE	6.35882e-09	0.0126875	37.2796	yes	yes	GCST90002099_buildGRCh37.tsv.gz.csv
rs116345427	A	G	A	G	1.005	0.119563	0.0038	0.00624406	FALSE	FALSE	FALSE	OS1	0.107257	0.264962	OS1	399054	0.224	7.504e-06	GCST90002099_buildGRCh37.tsv.gz	GCST90002099_buildGRCh37.tsv.gz	2903	2	1	TRUE	NA	NA	0.00689105	2903	3.11395e-06	399054	TRUE	1.2437e-05	0.00764702	22.355	yes	yes	GCST90002099_buildGRCh37.tsv.gz.csv
rs11652274	A	G	A	G	-0.1887	0.0480158	0.1194	0.204791	FALSE	FALSE	FALSE	OS1	0.0201735	0.0173057	OS1	399054	0.04162	6.041e-06	GCST90002099_buildGRCh37.tsv.gz	GCST90002099_buildGRCh37.tsv.gz	2903	2	1	TRUE	NA	NA	0.00703599	2903	1.41961e-05	399054	TRUE	1.63825e-05	0.00748784	21.8861	yes	yes	GCST90002099_buildGRCh37.tsv.gz.csv
rs116794175	C	T	C	T	0.8908	-0.166105	0.0047	0.00133908	FALSE	FALSE	FALSE	OS1	0.225784	0.461923	OS1	399054	0.201	9.639e-06	GCST90002099_buildGRCh37.tsv.gz	GCST90002099_buildGRCh37.tsv.gz	2903	2	1	TRUE	NA	NA	0.00672497	2903	1.35628e-06	399054	TRUE	1.37631e-05	0.00742407	21.6983	yes	yes	GCST90002099_buildGRCh37.tsv.gz.csv
rs117931526	C	T	C	T	-2.267	0.0819517	0.0007	0.0144057	FALSE	FALSE	FALSE	OS1	0.0705855	0.24563	OS1	399054	0.4975	5.406e-06	GCST90002099_buildGRCh37.tsv.gz	GCST90002099_buildGRCh37.tsv.gz	2903	2	1	TRUE	NA	NA	0.00710676	2903	3.37796e-06	399054	TRUE	9.18512e-06	0.00718997	21.0092	yes	yes	GCST90002099_buildGRCh37.tsv.gz.csv
rs13269202	C	G	C	G	-0.204	-0.0260358	0.0973	0.208071	FALSE	TRUE	FALSE	OS1	0.0201238	0.195742	OS1	399054	0.04559	7.952e-06	GCST90002099_buildGRCh37.tsv.gz	GCST90002099_buildGRCh37.tsv.gz	2903	2	1	TRUE	NA	NA	0.00685466	2903	4.1946e-06	399054	TRUE	1.40729e-05	0.00731049	21.3639	yes	yes	GCST90002099_buildGRCh37.tsv.gz.csv
rs1328601	C	T	C	T	-0.5667	-0.0476016	0.9879	0.955503	FALSE	FALSE	FALSE	OS1	0.0398436	0.232199	OS1	399054	0.1272	8.776e-06	GCST90002099_buildGRCh37.tsv.gz	GCST90002099_buildGRCh37.tsv.gz	2903	2	1	TRUE	NA	NA	0.00679553	2903	3.5768e-06	399054	TRUE	1.47896e-05	0.00767776	22.4455	yes	yes	GCST90002099_buildGRCh37.tsv.gz.csv
rs13292669	C	T	C	T	-0.1525	0.00137522	0.1938	0.187513	FALSE	FALSE	FALSE	OS1	0.0210018	0.947791	OS1	399054	0.03426	8.905e-06	GCST90002099_buildGRCh37.tsv.gz	GCST90002099_buildGRCh37.tsv.gz	2903	2	1	TRUE	NA	NA	0.00678361	2903	1.07449e-08	399054	TRUE	9.69754e-06	0.00726719	21.2364	yes	yes	GCST90002099_buildGRCh37.tsv.gz.csv
rs141541045	T	A	T	A	0.9638	-0.0086553	0.0059	0.0234817	FALSE	TRUE	FALSE	OS1	0.053664	0.871868	OS1	399054	0.1767	5.326e-08	GCST90002099_buildGRCh37.tsv.gz	GCST90002099_buildGRCh37.tsv.gz	2903	2	1	TRUE	NA	NA	0.0101513	2903	6.51881e-08	399054	TRUE	6.27266e-08	0.0108965	31.9589	yes	yes	GCST90002099_buildGRCh37.tsv.gz.csv
rs147201746	A	G	A	G	-0.6008	0.0910266	0.0126	0.0305897	FALSE	FALSE	FALSE	OS1	0.0476766	0.056229	OS1	399054	0.1219	8.721e-07	GCST90002099_buildGRCh37.tsv.gz	GCST90002099_buildGRCh37.tsv.gz	2903	2	1	TRUE	NA	NA	0.00830392	2903	9.13467e-06	399054	TRUE	2.12693e-06	0.0089816	26.2918	yes	yes	GCST90002099_buildGRCh37.tsv.gz.csv
rs1504496	A	G	A	G	0.3839	0.00582297	0.0264	0.123155	FALSE	FALSE	FALSE	OS1	0.0248667	0.814855	OS1	399054	0.08369	4.681e-06	GCST90002099_buildGRCh37.tsv.gz	GCST90002099_buildGRCh37.tsv.gz	2903	2	1	TRUE	NA	NA	0.00720116	2903	1.37412e-07	399054	TRUE	5.50907e-06	0.00757619	22.1463	yes	yes	GCST90002099_buildGRCh37.tsv.gz.csv
rs17777079	T	A	T	A	0.3498	-0.0382095	0.0363	0.0219847	FALSE	TRUE	FALSE	OS1	0.0562841	0.497222	OS1	399054	0.0733	1.918e-06	GCST90002099_buildGRCh37.tsv.gz	GCST90002099_buildGRCh37.tsv.gz	2903	2	1	TRUE	NA	NA	0.00778911	2903	1.15489e-06	399054	TRUE	2.72882e-06	0.00856087	25.0495	yes	yes	GCST90002099_buildGRCh37.tsv.gz.csv
rs181435089	T	C	T	C	-0.4158	0.148307	0.025	0.00350403	FALSE	FALSE	FALSE	OS1	0.139547	0.287884	OS1	399054	0.08674	1.716e-06	GCST90002099_buildGRCh37.tsv.gz	GCST90002099_buildGRCh37.tsv.gz	2903	2	1	TRUE	NA	NA	0.00785879	2903	2.83042e-06	399054	TRUE	2.88369e-06	0.00842837	24.6585	yes	yes	GCST90002099_buildGRCh37.tsv.gz.csv
rs1861266	C	A	C	A	0.1564	-0.0149653	0.1891	0.296965	FALSE	FALSE	FALSE	OS1	0.0179568	0.404616	OS1	399054	0.03457	6.343e-06	GCST90002099_buildGRCh37.tsv.gz	GCST90002099_buildGRCh37.tsv.gz	2903	2	1	TRUE	NA	NA	0.00700606	2903	1.74053e-06	399054	TRUE	9.38169e-06	0.00750175	21.9271	yes	yes	GCST90002099_buildGRCh37.tsv.gz.csv
rs2188219	C	G	C	G	-0.1239	0.0312922	0.3998	0.374383	FALSE	TRUE	FALSE	OS1	0.0168117	0.0626975	OS1	399054	0.02773	8.207e-06	GCST90002099_buildGRCh37.tsv.gz	GCST90002099_buildGRCh37.tsv.gz	2903	2	1	TRUE	NA	NA	0.00683466	2903	8.68192e-06	399054	TRUE	1.80306e-05	0.00736735	21.5313	yes	yes	GCST90002099_buildGRCh37.tsv.gz.csv
rs34645541	A	C	A	C	0.7022	0.0873012	0.0096	0.0202827	FALSE	FALSE	FALSE	OS1	0.0582758	0.134115	OS1	399054	0.1408	6.525e-07	GCST90002099_buildGRCh37.tsv.gz	GCST90002099_buildGRCh37.tsv.gz	2903	2	1	TRUE	NA	NA	0.00850082	2903	5.62383e-06	399054	TRUE	1.33805e-06	0.00937634	27.4582	yes	yes	GCST90002099_buildGRCh37.tsv.gz.csv
rs4261817	C	T	C	T	0.1204	-0.0153913	0.4786	0.464812	FALSE	FALSE	FALSE	OS1	0.0163261	0.345812	OS1	399054	0.02699	8.479e-06	GCST90002099_buildGRCh37.tsv.gz	GCST90002099_buildGRCh37.tsv.gz	2903	2	1	TRUE	NA	NA	0.00681288	2903	2.22718e-06	399054	TRUE	1.30728e-05	0.0072348	21.1411	yes	yes	GCST90002099_buildGRCh37.tsv.gz.csv
rs4670907	T	C	T	C	-0.2086	-0.00179662	0.8898	0.924386	FALSE	FALSE	FALSE	OS1	0.0309704	0.95374	OS1	399054	0.04381	2.01e-06	GCST90002099_buildGRCh37.tsv.gz	GCST90002099_buildGRCh37.tsv.gz	2903	2	1	TRUE	NA	NA	0.00775449	2903	8.43314e-09	399054	TRUE	2.21924e-06	0.00853361	24.9691	yes	yes	GCST90002099_buildGRCh37.tsv.gz.csv
rs4974277	T	A	T	A	0.3207	-0.0232412	0.0412	0.0909576	FALSE	TRUE	FALSE	OS1	0.0285213	0.415146	OS1	399054	0.06869	3.155e-06	GCST90002099_buildGRCh37.tsv.gz	GCST90002099_buildGRCh37.tsv.gz	2903	2	1	TRUE	NA	NA	0.00745782	2903	1.66398e-06	399054	TRUE	4.73708e-06	0.00812556	23.7653	yes	yes	GCST90002099_buildGRCh37.tsv.gz.csv
rs541367304	A	G	A	G	2.073	0.0545466	0.0033	0.00455986	FALSE	FALSE	FALSE	OS1	0.123244	0.658062	OS1	399054	0.2799	1.702e-13	GCST90002099_buildGRCh37.tsv.gz	GCST90002099_buildGRCh37.tsv.gz	2903	2	1	TRUE	NA	NA	0.0185571	2903	4.90879e-07	399054	TRUE	2.52577e-13	0.0282688	84.3934	yes	yes	GCST90002099_buildGRCh37.tsv.gz.csv
rs56049135	G	C	G	C	-2.141	-0.0589046	0.001	0.0366299	FALSE	TRUE	FALSE	OS1	0.0438712	0.179378	OS1	399054	0.4098	1.874e-07	GCST90002099_buildGRCh37.tsv.gz	GCST90002099_buildGRCh37.tsv.gz	2903	2	1	TRUE	NA	NA	0.00932126	2903	4.5176e-06	399054	TRUE	3.72406e-07	0.00915859	26.8147	yes	yes	GCST90002099_buildGRCh37.tsv.gz.csv
rs7559619	G	A	G	A	-0.2144	0.0349879	0.3455	0.421705	FALSE	FALSE	FALSE	OS1	0.0164456	0.0333795	OS1	399054	0.02871	1.09e-13	GCST90002099_buildGRCh37.tsv.gz	GCST90002099_buildGRCh37.tsv.gz	2903	2	1	TRUE	NA	NA	0.0188611	2903	1.13423e-05	399054	TRUE	4.64946e-13	0.0207892	61.5898	yes	yes	GCST90002099_buildGRCh37.tsv.gz.csv
rs76295302	C	G	C	G	0.2711	0.0189806	0.051	0.0675102	FALSE	TRUE	FALSE	OS1	0.0326853	0.561438	OS1	399054	0.06061	8.046e-06	GCST90002099_buildGRCh37.tsv.gz	GCST90002099_buildGRCh37.tsv.gz	2903	2	1	TRUE	NA	NA	0.00684917	2903	8.45055e-07	399054	TRUE	1.07507e-05	0.00711419	20.7861	yes	yes	GCST90002099_buildGRCh37.tsv.gz.csv
rs78528853	G	A	G	A	0.4624	0.0596927	0.0177	0.0357815	FALSE	FALSE	FALSE	OS1	0.0447546	0.182277	OS1	399054	0.1037	8.527e-06	GCST90002099_buildGRCh37.tsv.gz	GCST90002099_buildGRCh37.tsv.gz	2903	2	1	TRUE	NA	NA	0.00680713	2903	4.45795e-06	399054	TRUE	1.53374e-05	0.00743504	21.7306	yes	yes	GCST90002099_buildGRCh37.tsv.gz.csv
rs78804476	A	G	A	G	1.623	-0.0332865	0.0016	0.0236685	FALSE	FALSE	FALSE	OS1	0.0545175	0.541488	OS1	399054	0.355	5.037e-06	GCST90002099_buildGRCh37.tsv.gz	GCST90002099_buildGRCh37.tsv.gz	2903	2	1	TRUE	NA	NA	0.00715344	2903	9.34188e-07	399054	TRUE	6.88508e-06	0.00841573	24.6212	yes	yes	GCST90002099_buildGRCh37.tsv.gz.csv
rs7894393	C	T	C	T	0.1644	0.0107835	0.1638	0.173854	FALSE	FALSE	FALSE	OS1	0.0215657	0.617055	OS1	399054	0.03689	8.7e-06	GCST90002099_buildGRCh37.tsv.gz	GCST90002099_buildGRCh37.tsv.gz	2903	2	1	TRUE	NA	NA	0.00679948	2903	6.2656e-07	399054	TRUE	1.12262e-05	0.00740385	21.6388	yes	yes	GCST90002099_buildGRCh37.tsv.gz.csv
rs78948498	G	C	G	C	0.1761	-0.00372995	0.1485	0.149965	FALSE	TRUE	FALSE	OS1	0.0227343	0.869679	OS1	399054	0.03794	3.597e-06	GCST90002099_buildGRCh37.tsv.gz	GCST90002099_buildGRCh37.tsv.gz	2903	2	1	TRUE	NA	NA	0.00737162	2903	6.74549e-08	399054	TRUE	4.138e-06	0.0078426	22.9312	yes	yes	GCST90002099_buildGRCh37.tsv.gz.csv
rs822833	T	C	T	C	-0.1386	0.0313497	0.3009	0.362474	FALSE	FALSE	FALSE	OS1	0.017091	0.0666116	OS1	399054	0.02992	3.771e-06	GCST90002099_buildGRCh37.tsv.gz	GCST90002099_buildGRCh37.tsv.gz	2903	2	1	TRUE	NA	NA	0.00734269	2903	8.43138e-06	399054	TRUE	8.45438e-06	0.00808198	23.6369	yes	yes	GCST90002099_buildGRCh37.tsv.gz.csv
rs929785	C	T	C	T	0.1273	0.0137014	0.6428	0.790098	FALSE	FALSE	FALSE	OS1	0.0202465	0.498579	OS1	399054	0.02819	6.547e-06	GCST90002099_buildGRCh37.tsv.gz	GCST90002099_buildGRCh37.tsv.gz	2903	2	1	TRUE	NA	NA	0.00698034	2903	1.14762e-06	399054	TRUE	9.16649e-06	0.00744173	21.7503	yes	yes	GCST90002099_buildGRCh37.tsv.gz.csv
rs931816	G	A	G	A	0.1874	-0.0259555	0.8803	0.822814	FALSE	FALSE	FALSE	OS1	0.0213379	0.223832	OS1	399054	0.04181	7.697e-06	GCST90002099_buildGRCh37.tsv.gz	GCST90002099_buildGRCh37.tsv.gz	2903	2	1	TRUE	NA	NA	0.00687755	2903	3.70787e-06	399054	TRUE	1.32005e-05	0.00740106	21.6306	yes	yes	GCST90002099_buildGRCh37.tsv.gz.csv
rs10022333	G	C	G	C	-0.1337	-0.0142713	0.2527	0.228301	FALSE	TRUE	FALSE	OS1	0.0194222	0.462467	OS1	399054	0.02982	7.583e-06	GCST90002098_buildGRCh37.tsv.gz	GCST90002098_buildGRCh37.tsv.gz	2910	2	1	TRUE	NA	NA	0.00686533	2910	1.35301e-06	399054	TRUE	1.08781e-05	0.00675139	19.7665	yes	yes	GCST90002098_buildGRCh37.tsv.gz.csv
rs113885925	T	C	T	C	0.4252	0.0431749	0.0203	0.0124989	FALSE	FALSE	FALSE	OS1	0.0734841	0.556841	OS1	399054	0.09388	6.155e-06	GCST90002098_buildGRCh37.tsv.gz	GCST90002098_buildGRCh37.tsv.gz	2910	2	1	TRUE	NA	NA	0.00700476	2910	8.6506e-07	399054	TRUE	8.32118e-06	0.00719127	21.0637	yes	yes	GCST90002098_buildGRCh37.tsv.gz.csv
rs115645435	C	T	C	T	0.4693	-0.0414738	0.0153	0.0171956	FALSE	FALSE	FALSE	OS1	0.0634446	0.513304	OS1	399054	0.1042	6.92e-06	GCST90002098_buildGRCh37.tsv.gz	GCST90002098_buildGRCh37.tsv.gz	2910	2	1	TRUE	NA	NA	0.00692711	2910	1.07085e-06	399054	TRUE	9.60144e-06	0.00663631	19.4273	yes	yes	GCST90002098_buildGRCh37.tsv.gz.csv
rs117626397	G	A	G	A	2.551	-0.0631967	0.0005	0.0153177	FALSE	FALSE	FALSE	OS1	0.0693329	0.362035	OS1	399054	0.5596	5.361e-06	GCST90002098_buildGRCh37.tsv.gz	GCST90002098_buildGRCh37.tsv.gz	2910	2	1	TRUE	NA	NA	0.00709543	2910	2.08199e-06	399054	TRUE	8.25693e-06	0.00650435	19.0385	yes	yes	GCST90002098_buildGRCh37.tsv.gz.csv
rs12730924	G	A	G	A	0.1271	0.0152305	0.2859	0.33364	FALSE	FALSE	FALSE	OS1	0.0173885	0.381087	OS1	399054	0.02865	9.449e-06	GCST90002098_buildGRCh37.tsv.gz	GCST90002098_buildGRCh37.tsv.gz	2910	2	1	TRUE	NA	NA	0.0067223	2910	1.92253e-06	399054	TRUE	1.42475e-05	0.00659621	19.3091	yes	yes	GCST90002098_buildGRCh37.tsv.gz.csv
rs138915779	A	C	A	C	1.33	-0.0173984	0.0036	0.0159225	FALSE	FALSE	FALSE	OS1	0.0649479	0.788789	OS1	399054	0.2281	6.189e-09	GCST90002098_buildGRCh37.tsv.gz	GCST90002098_buildGRCh37.tsv.gz	2910	2	1	TRUE	NA	NA	0.0115561	2910	1.79829e-07	399054	TRUE	7.71297e-09	0.0126902	37.3775	yes	yes	GCST90002098_buildGRCh37.tsv.gz.csv
rs139544135	T	C	T	C	0.3938	0.0572355	0.0223	0.00893284	FALSE	FALSE	FALSE	OS1	0.0876832	0.513915	OS1	399054	0.08713	6.456e-06	GCST90002098_buildGRCh37.tsv.gz	GCST90002098_buildGRCh37.tsv.gz	2910	2	1	TRUE	NA	NA	0.0069756	2910	1.06775e-06	399054	TRUE	8.9222e-06	0.00676226	19.7985	yes	yes	GCST90002098_buildGRCh37.tsv.gz.csv
rs145947216	T	C	T	C	0.7147	-0.00982031	0.0375	0.00752702	FALSE	FALSE	FALSE	OS1	0.0958862	0.918426	OS1	399054	0.07055	9.978e-24	GCST90002098_buildGRCh37.tsv.gz	GCST90002098_buildGRCh37.tsv.gz	2910	2	1	TRUE	NA	NA	0.0340876	2910	2.6285e-08	399054	TRUE	1.1857e-23	0.0368731	111.332	yes	yes	GCST90002098_buildGRCh37.tsv.gz.csv
rs146899923	C	T	C	T	0.6632	0.0946277	0.0091	0.0190377	FALSE	FALSE	FALSE	OS1	0.0605753	0.118253	OS1	399054	0.1411	2.702e-06	GCST90002098_buildGRCh37.tsv.gz	GCST90002098_buildGRCh37.tsv.gz	2910	2	1	TRUE	NA	NA	0.00753969	2910	6.11524e-06	399054	TRUE	5.52952e-06	0.00793214	23.2511	yes	yes	GCST90002098_buildGRCh37.tsv.gz.csv
rs147071297	A	G	A	G	1.525	0.14143	0.0036	0.0214229	FALSE	FALSE	FALSE	OS1	0.0583816	0.0154138	OS1	399054	0.2126	9.252e-13	GCST90002098_buildGRCh37.tsv.gz	GCST90002098_buildGRCh37.tsv.gz	2910	2	1	TRUE	NA	NA	0.0173861	2910	1.4706e-05	399054	TRUE	4.54971e-12	0.0166842	49.3409	yes	yes	GCST90002098_buildGRCh37.tsv.gz.csv
rs147692482	T	C	T	C	0.6089	0.137957	0.0246	0.0149571	FALSE	FALSE	FALSE	OS1	0.0673311	0.0404678	OS1	399054	0.08426	6.319e-13	GCST90002098_buildGRCh37.tsv.gz	GCST90002098_buildGRCh37.tsv.gz	2910	2	1	TRUE	NA	NA	0.0176411	2910	1.05202e-05	399054	TRUE	2.49812e-12	0.0177926	52.6782	yes	yes	GCST90002098_buildGRCh37.tsv.gz.csv
rs1641548	T	C	T	C	0.176	-0.0245895	0.1533	0.136458	FALSE	FALSE	FALSE	OS1	0.0238508	0.302553	OS1	399054	0.03597	1.045e-06	GCST90002098_buildGRCh37.tsv.gz	GCST90002098_buildGRCh37.tsv.gz	2910	2	1	TRUE	NA	NA	0.00816562	2910	2.66356e-06	399054	TRUE	1.7524e-06	0.00804131	23.5737	yes	yes	GCST90002098_buildGRCh37.tsv.gz.csv
rs17583875	A	G	A	G	2.212	0.00508044	0.0029	0.0215833	FALSE	FALSE	FALSE	OS1	0.0567589	0.928677	OS1	399054	0.2318	2.831e-21	GCST90002098_buildGRCh37.tsv.gz	GCST90002098_buildGRCh37.tsv.gz	2910	2	1	TRUE	NA	NA	0.0303639	2910	2.00773e-08	399054	TRUE	3.38949e-21	0.0282968	84.6833	yes	yes	GCST90002098_buildGRCh37.tsv.gz.csv
rs182240059	G	C	G	C	0.6602	-0.10193	0.0351	0.0153071	FALSE	TRUE	FALSE	OS1	0.0665828	0.125801	OS1	399054	0.07094	2.531e-20	GCST90002098_buildGRCh37.tsv.gz	GCST90002098_buildGRCh37.tsv.gz	2910	2	1	TRUE	NA	NA	0.028922	2910	5.87284e-06	399054	TRUE	9.41133e-20	0.0295237	88.4667	yes	yes	GCST90002098_buildGRCh37.tsv.gz.csv
rs187089343	C	A	C	A	1.023	-0.0209165	0.004	0.0140609	FALSE	FALSE	FALSE	OS1	0.0690104	0.761819	OS1	399054	0.206	7.125e-07	GCST90002098_buildGRCh37.tsv.gz	GCST90002098_buildGRCh37.tsv.gz	2910	2	1	TRUE	NA	NA	0.0084092	2910	2.30207e-07	399054	TRUE	8.90378e-07	0.00833874	24.453	yes	yes	GCST90002098_buildGRCh37.tsv.gz.csv
rs28590272	G	A	G	A	0.1304	0.0100187	0.2668	0.419237	FALSE	FALSE	FALSE	OS1	0.0165495	0.544927	OS1	399054	0.02937	9.359e-06	GCST90002098_buildGRCh37.tsv.gz	GCST90002098_buildGRCh37.tsv.gz	2910	2	1	TRUE	NA	NA	0.00673316	2910	9.18381e-07	399054	TRUE	1.26198e-05	0.00665263	19.4754	yes	yes	GCST90002098_buildGRCh37.tsv.gz.csv
rs34558770	T	C	T	C	0.4963	-0.021838	0.1871	0.0574774	FALSE	FALSE	FALSE	OS1	0.0352716	0.535825	OS1	399054	0.03241	5.75e-51	GCST90002098_buildGRCh37.tsv.gz	GCST90002098_buildGRCh37.tsv.gz	2910	2	1	TRUE	NA	NA	0.0746202	2910	9.60606e-07	399054	TRUE	6.86012e-51	0.0749255	235.53	yes	yes	GCST90002098_buildGRCh37.tsv.gz.csv
rs35550194	A	G	A	G	0.3391	-0.0296608	0.0375	0.0597236	FALSE	FALSE	FALSE	OS1	0.033986	0.382808	OS1	399054	0.06779	6.001e-07	GCST90002098_buildGRCh37.tsv.gz	GCST90002098_buildGRCh37.tsv.gz	2910	2	1	TRUE	NA	NA	0.00853118	2910	1.90869e-06	399054	TRUE	9.49157e-07	0.00830075	24.3406	yes	yes	GCST90002098_buildGRCh37.tsv.gz.csv
rs35592432	C	G	C	G	-0.4046	0.0143913	0.0259	0.0248471	FALSE	TRUE	FALSE	OS1	0.0520651	0.782233	OS1	399054	0.08034	5.048e-07	GCST90002098_buildGRCh37.tsv.gz	GCST90002098_buildGRCh37.tsv.gz	2910	2	1	TRUE	NA	NA	0.00864614	2910	1.9146e-07	399054	TRUE	6.15722e-07	0.0082601	24.2204	yes	yes	GCST90002098_buildGRCh37.tsv.gz.csv
rs531042	T	G	T	G	-0.1404	-0.0317285	0.7608	0.828788	FALSE	FALSE	FALSE	OS1	0.0216083	0.14201	OS1	399054	0.03111	6.654e-06	GCST90002098_buildGRCh37.tsv.gz	GCST90002098_buildGRCh37.tsv.gz	2910	2	1	TRUE	NA	NA	0.00695518	2910	5.40289e-06	399054	TRUE	1.26662e-05	0.00717457	21.0144	yes	yes	GCST90002098_buildGRCh37.tsv.gz.csv
rs55733272	C	G	C	G	0.1463	-0.0208531	0.194	0.222961	FALSE	TRUE	FALSE	OS1	0.0199521	0.29595	OS1	399054	0.0328	8.47e-06	GCST90002098_buildGRCh37.tsv.gz	GCST90002098_buildGRCh37.tsv.gz	2910	2	1	TRUE	NA	NA	0.00679494	2910	2.73737e-06	399054	TRUE	1.36442e-05	0.00669353	19.596	yes	yes	GCST90002098_buildGRCh37.tsv.gz.csv
rs61913600	G	A	G	A	0.1272	0.0190209	0.332	0.353933	FALSE	FALSE	FALSE	OS1	0.0171967	0.268693	OS1	399054	0.0278	4.917e-06	GCST90002098_buildGRCh37.tsv.gz	GCST90002098_buildGRCh37.tsv.gz	2910	2	1	TRUE	NA	NA	0.00714784	2910	3.06578e-06	399054	TRUE	8.24713e-06	0.0071766	21.0204	yes	yes	GCST90002098_buildGRCh37.tsv.gz.csv
rs61938012	A	G	A	G	-0.1286	-0.03435	0.2789	0.292029	FALSE	FALSE	FALSE	OS1	0.0179421	0.0555572	OS1	399054	0.02895	9.221e-06	GCST90002098_buildGRCh37.tsv.gz	GCST90002098_buildGRCh37.tsv.gz	2910	2	1	TRUE	NA	NA	0.0067399	2910	9.18488e-06	399054	TRUE	2.06737e-05	0.00665206	19.4737	yes	yes	GCST90002098_buildGRCh37.tsv.gz.csv
rs62328019	T	C	T	C	0.2505	-0.0037186	0.0565	0.0932467	FALSE	FALSE	FALSE	OS1	0.0282435	0.895252	OS1	399054	0.05636	9.153e-06	GCST90002098_buildGRCh37.tsv.gz	GCST90002098_buildGRCh37.tsv.gz	2910	2	1	TRUE	NA	NA	0.00674744	2910	4.34403e-08	399054	TRUE	1.02617e-05	0.00669015	19.586	yes	yes	GCST90002098_buildGRCh37.tsv.gz.csv
rs72859264	A	G	A	G	-0.4805	-0.0145261	0.0139	0.0348824	FALSE	FALSE	FALSE	OS1	0.0442002	0.742426	OS1	399054	0.108	8.933e-06	GCST90002098_buildGRCh37.tsv.gz	GCST90002098_buildGRCh37.tsv.gz	2910	2	1	TRUE	NA	NA	0.00676081	2910	2.70657e-07	399054	TRUE	1.08634e-05	0.00632925	18.5227	yes	yes	GCST90002098_buildGRCh37.tsv.gz.csv
rs74967706	C	T	C	T	0.7222	0.0204765	0.0089	0.0303576	FALSE	FALSE	FALSE	OS1	0.0477237	0.667876	OS1	399054	0.1347	8.946e-08	GCST90002098_buildGRCh37.tsv.gz	GCST90002098_buildGRCh37.tsv.gz	2910	2	1	TRUE	NA	NA	0.00978844	2910	4.61332e-07	399054	TRUE	1.18397e-07	0.00920137	27.0061	yes	yes	GCST90002098_buildGRCh37.tsv.gz.csv
rs75425544	T	C	T	C	-0.4207	-0.0268269	0.0192	0.0117188	FALSE	FALSE	FALSE	OS1	0.07669	0.726481	OS1	399054	0.09318	6.585e-06	GCST90002098_buildGRCh37.tsv.gz	GCST90002098_buildGRCh37.tsv.gz	2910	2	1	TRUE	NA	NA	0.006961	2910	3.06644e-07	399054	TRUE	8.0895e-06	0.00666587	19.5144	yes	yes	GCST90002098_buildGRCh37.tsv.gz.csv
rs7605193	G	T	G	T	-0.3245	0.0438717	0.0643	0.0558307	FALSE	FALSE	FALSE	OS1	0.0354107	0.215368	OS1	399054	0.05318	1.19e-09	GCST90002098_buildGRCh37.tsv.gz	GCST90002098_buildGRCh37.tsv.gz	2910	2	1	TRUE	NA	NA	0.0126419	2910	3.84653e-06	399054	TRUE	2.51454e-09	0.0126709	37.3198	yes	yes	GCST90002098_buildGRCh37.tsv.gz.csv
rs79000121	G	A	G	A	-0.3227	-0.0375765	0.0416	0.0742001	FALSE	FALSE	FALSE	OS1	0.0313117	0.230109	OS1	399054	0.0645	5.965e-07	GCST90002098_buildGRCh37.tsv.gz	GCST90002098_buildGRCh37.tsv.gz	2910	2	1	TRUE	NA	NA	0.00853418	2910	3.60901e-06	399054	TRUE	1.08842e-06	0.00830363	24.3491	yes	yes	GCST90002098_buildGRCh37.tsv.gz.csv
rs79505210	T	C	T	C	0.4859	-0.0170074	0.0194	0.0289298	FALSE	FALSE	FALSE	OS1	0.0483985	0.725286	OS1	399054	0.09477	3.132e-07	GCST90002098_buildGRCh37.tsv.gz	GCST90002098_buildGRCh37.tsv.gz	2910	2	1	TRUE	NA	NA	0.00895879	2910	3.09444e-07	399054	TRUE	3.97503e-07	0.00898292	26.3591	yes	yes	GCST90002098_buildGRCh37.tsv.gz.csv
rs79747818	T	C	T	C	0.3184	-0.174672	0.0689	0.00616757	FALSE	FALSE	FALSE	OS1	0.104716	0.0953059	OS1	399054	0.0526	1.593e-09	GCST90002098_buildGRCh37.tsv.gz	GCST90002098_buildGRCh37.tsv.gz	2910	2	1	TRUE	NA	NA	0.0124435	2910	6.97249e-06	399054	TRUE	4.20756e-09	0.0130074	38.3241	yes	yes	GCST90002098_buildGRCh37.tsv.gz.csv
rs917116	G	T	G	T	0.1762	0.0242163	0.2548	0.182643	FALSE	FALSE	FALSE	OS1	0.0209587	0.247915	OS1	399054	0.0299	4.256e-09	GCST90002098_buildGRCh37.tsv.gz	GCST90002098_buildGRCh37.tsv.gz	2910	2	1	TRUE	NA	NA	0.011801	2910	3.34546e-06	399054	TRUE	8.37473e-09	0.01179	34.6944	yes	yes	GCST90002098_buildGRCh37.tsv.gz.csv
rs9834739	C	T	C	T	-0.3956	-0.0593043	0.0225	0.0164124	FALSE	FALSE	FALSE	OS1	0.064282	0.356235	OS1	399054	0.08788	7.024e-06	GCST90002098_buildGRCh37.tsv.gz	GCST90002098_buildGRCh37.tsv.gz	2910	2	1	TRUE	NA	NA	0.00692026	2910	2.13286e-06	399054	TRUE	1.0782e-05	0.00688402	20.1575	yes	yes	GCST90002098_buildGRCh37.tsv.gz.csv
rs140129370	C	T	C	T	-0.8413	-0.0345186	0.0114	0.0215202	FALSE	FALSE	FALSE	OS1	0.0566496	0.542303	OS1	399054	0.1689	7.043e-07	GCST90002097_buildGRCh37.tsv.gz	GCST90002097_buildGRCh37.tsv.gz	1578	2	1	TRUE	NA	NA	0.015499	1578	9.30428e-07	399054	TRUE	8.72001e-07	0.0159535	25.5504	yes	yes	GCST90002097_buildGRCh37.tsv.gz.csv
rs142436127	A	T	A	T	-1.066	0.027932	0.0067	0.0154466	FALSE	TRUE	FALSE	OS1	0.0663833	0.673924	OS1	399054	0.2325	4.953e-06	GCST90002097_buildGRCh37.tsv.gz	GCST90002097_buildGRCh37.tsv.gz	1578	2	1	TRUE	NA	NA	0.0131631	1578	4.43667e-07	399054	TRUE	5.67952e-06	0.0151251	24.2033	yes	yes	GCST90002097_buildGRCh37.tsv.gz.csv
rs142470748	A	G	A	G	0.6737	0.0193164	0.0143	0.0316412	FALSE	FALSE	FALSE	OS1	0.0463261	0.676703	OS1	399054	0.1493	6.881e-06	GCST90002097_buildGRCh37.tsv.gz	GCST90002097_buildGRCh37.tsv.gz	1578	2	1	TRUE	NA	NA	0.0127551	1578	4.35684e-07	399054	TRUE	7.95836e-06	0.0127951	20.4264	yes	yes	GCST90002097_buildGRCh37.tsv.gz.csv
rs146147816	A	G	A	G	1.104	0.0341834	0.0067	0.00761019	FALSE	FALSE	FALSE	OS1	0.0914081	0.70843	OS1	399054	0.2236	8.807e-07	GCST90002097_buildGRCh37.tsv.gz	GCST90002097_buildGRCh37.tsv.gz	1578	2	1	TRUE	NA	NA	0.0152325	1578	3.50454e-07	399054	TRUE	1.0081e-06	0.0162227	25.9886	yes	yes	GCST90002097_buildGRCh37.tsv.gz.csv
rs1801274	G	A	G	A	0.4941	-0.0209757	0.3305	0.503563	FALSE	FALSE	FALSE	OS1	0.0162757	0.197477	OS1	399054	0.03702	1.429e-38	GCST90002097_buildGRCh37.tsv.gz	GCST90002097_buildGRCh37.tsv.gz	1578	2	1	TRUE	NA	NA	0.101553	1578	4.16219e-06	399054	TRUE	1.27829e-38	0.108039	190.894	yes	yes	GCST90002097_buildGRCh37.tsv.gz.csv
rs1930423	A	T	A	T	-0.3105	-0.00445538	0.0713	0.0827069	FALSE	TRUE	FALSE	OS1	0.0296071	0.880383	OS1	399054	0.06871	6.666e-06	GCST90002097_buildGRCh37.tsv.gz	GCST90002097_buildGRCh37.tsv.gz	1578	2	1	TRUE	NA	NA	0.0127919	1578	5.67477e-08	399054	TRUE	7.13724e-06	0.0127679	20.3824	yes	yes	GCST90002097_buildGRCh37.tsv.gz.csv
rs2552498	C	T	C	T	0.2014	-0.0126345	0.7706	0.833484	FALSE	FALSE	FALSE	OS1	0.021896	0.563925	OS1	399054	0.04263	2.52e-06	GCST90002097_buildGRCh37.tsv.gz	GCST90002097_buildGRCh37.tsv.gz	1578	2	1	TRUE	NA	NA	0.0139645	1578	8.34366e-07	399054	TRUE	3.06604e-06	0.0143407	22.9298	yes	yes	GCST90002097_buildGRCh37.tsv.gz.csv
rs55978635	G	C	G	C	0.1631	-0.0136836	0.3606	0.226708	FALSE	TRUE	FALSE	OS1	0.0194861	0.482537	OS1	399054	0.03629	7.465e-06	GCST90002097_buildGRCh37.tsv.gz	GCST90002097_buildGRCh37.tsv.gz	1578	2	1	TRUE	NA	NA	0.0126546	1578	1.23572e-06	399054	TRUE	9.40012e-06	0.0122669	19.5728	yes	yes	GCST90002097_buildGRCh37.tsv.gz.csv
rs57761043	A	G	A	G	-0.4766	0.0413502	0.0292	0.0190516	FALSE	FALSE	FALSE	OS1	0.0596169	0.487934	OS1	399054	0.1072	9.324e-06	GCST90002097_buildGRCh37.tsv.gz	GCST90002097_buildGRCh37.tsv.gz	1578	2	1	TRUE	NA	NA	0.0123865	1578	1.20555e-06	399054	TRUE	1.1704e-05	0.0128781	20.5606	yes	yes	GCST90002097_buildGRCh37.tsv.gz.csv
rs61952076	A	G	A	G	-0.2557	-0.0425075	0.1119	0.04758	FALSE	FALSE	FALSE	OS1	0.0395049	0.281925	OS1	399054	0.05696	7.64e-06	GCST90002097_buildGRCh37.tsv.gz	GCST90002097_buildGRCh37.tsv.gz	1578	2	1	TRUE	NA	NA	0.0126255	1578	2.90134e-06	399054	TRUE	1.07305e-05	0.0129952	20.7501	yes	yes	GCST90002097_buildGRCh37.tsv.gz.csv
rs62561188	C	T	C	T	0.3263	0.0889586	0.0669	0.0108735	FALSE	FALSE	FALSE	OS1	0.0774109	0.250484	OS1	399054	0.07207	6.415e-06	GCST90002097_buildGRCh37.tsv.gz	GCST90002097_buildGRCh37.tsv.gz	1578	2	1	TRUE	NA	NA	0.0128397	1578	3.30933e-06	399054	TRUE	9.18966e-06	0.0132929	21.2318	yes	yes	GCST90002097_buildGRCh37.tsv.gz.csv
rs66811768	T	G	T	G	-0.2427	0.00976016	0.1188	0.120918	FALSE	FALSE	FALSE	OS1	0.0251427	0.697874	OS1	399054	0.05469	9.729e-06	GCST90002097_buildGRCh37.tsv.gz	GCST90002097_buildGRCh37.tsv.gz	1578	2	1	TRUE	NA	NA	0.0123417	1578	3.77625e-07	399054	TRUE	1.11236e-05	0.0123328	19.6791	yes	yes	GCST90002097_buildGRCh37.tsv.gz.csv
rs7166641	T	C	T	C	0.1643	0.0114817	0.5957	0.503316	FALSE	FALSE	FALSE	OS1	0.0162999	0.481183	OS1	399054	0.03578	4.772e-06	GCST90002097_buildGRCh37.tsv.gz	GCST90002097_buildGRCh37.tsv.gz	1578	2	1	TRUE	NA	NA	0.0132028	1578	1.2434e-06	399054	TRUE	5.97874e-06	0.0130028	20.7624	yes	yes	GCST90002097_buildGRCh37.tsv.gz.csv
rs72815426	G	A	G	A	0.7221	-0.271216	0.0124	0.00402011	FALSE	FALSE	FALSE	OS1	0.131535	0.0392148	OS1	399054	0.1581	5.296e-06	GCST90002097_buildGRCh37.tsv.gz	GCST90002097_buildGRCh37.tsv.gz	1578	2	1	TRUE	NA	NA	0.0130636	1578	1.0654e-05	399054	TRUE	9.97789e-06	0.0127711	20.3876	yes	yes	GCST90002097_buildGRCh37.tsv.gz.csv
rs72983710	T	C	T	C	-0.3751	-0.0114938	0.0504	0.133692	FALSE	FALSE	FALSE	OS1	0.0241631	0.634306	OS1	399054	0.08192	5.055e-06	GCST90002097_buildGRCh37.tsv.gz	GCST90002097_buildGRCh37.tsv.gz	1578	2	1	TRUE	NA	NA	0.0131286	1578	5.67012e-07	399054	TRUE	5.94028e-06	0.0134678	21.5149	yes	yes	GCST90002097_buildGRCh37.tsv.gz.csv
rs75948515	T	G	T	G	0.3401	0.0398581	0.0703	0.139676	FALSE	FALSE	FALSE	OS1	0.0234993	0.0898587	OS1	399054	0.07129	2.007e-06	GCST90002097_buildGRCh37.tsv.gz	GCST90002097_buildGRCh37.tsv.gz	1578	2	1	TRUE	NA	NA	0.0142355	1578	7.20926e-06	399054	TRUE	3.45008e-06	0.0151196	24.1944	yes	yes	GCST90002097_buildGRCh37.tsv.gz.csv
rs76769365	C	G	C	G	0.3891	0.0316843	0.0428	0.00591589	FALSE	TRUE	FALSE	OS1	0.107794	0.768808	OS1	399054	0.08767	9.688e-06	GCST90002097_buildGRCh37.tsv.gz	GCST90002097_buildGRCh37.tsv.gz	1578	2	1	TRUE	NA	NA	0.0123444	1578	2.16506e-07	399054	TRUE	1.08005e-05	0.0124051	19.7959	yes	yes	GCST90002097_buildGRCh37.tsv.gz.csv
rs79788679	G	A	G	A	0.3209	-0.00111356	0.083	0.111343	FALSE	FALSE	FALSE	OS1	0.0259398	0.965758	OS1	399054	0.06268	3.437e-07	GCST90002097_buildGRCh37.tsv.gz	GCST90002097_buildGRCh37.tsv.gz	1578	2	1	TRUE	NA	NA	0.0163592	1578	4.61811e-09	399054	TRUE	3.55776e-07	0.0156753	25.0977	yes	yes	GCST90002097_buildGRCh37.tsv.gz.csv
rs80184675	A	G	A	G	-0.2884	-0.0576014	0.0887	0.0266746	FALSE	FALSE	FALSE	OS1	0.0501809	0.25102	OS1	399054	0.06484	9.278e-06	GCST90002097_buildGRCh37.tsv.gz	GCST90002097_buildGRCh37.tsv.gz	1578	2	1	TRUE	NA	NA	0.0123974	1578	3.30186e-06	399054	TRUE	1.32155e-05	0.0134464	21.4803	yes	yes	GCST90002097_buildGRCh37.tsv.gz.csv
rs846294	C	G	C	G	0.1828	-0.0453812	0.3213	0.416958	FALSE	TRUE	FALSE	OS1	0.0165502	0.00610619	OS1	399054	0.03718	9.707e-07	GCST90002097_buildGRCh37.tsv.gz	GCST90002097_buildGRCh37.tsv.gz	1578	2	1	TRUE	NA	NA	0.0151066	1578	1.88412e-05	399054	TRUE	2.34676e-06	0.0145737	23.3079	yes	yes	GCST90002097_buildGRCh37.tsv.gz.csv
rs115866025	T	C	T	C	-0.6468	-0.0711558	0.0167	0.0101059	FALSE	FALSE	FALSE	OS1	0.0819186	0.385057	OS1	399054	0.1409	4.818e-06	GCST90002096_buildGRCh37.tsv.gz	GCST90002096_buildGRCh37.tsv.gz	1556	2	1	TRUE	NA	NA	0.0133788	1556	1.89071e-06	399054	TRUE	6.30966e-06	0.0137396	21.6487	yes	yes	GCST90002096_buildGRCh37.tsv.gz.csv
rs12135207	T	C	T	C	0.5166	-0.0150144	0.0299	0.0145387	FALSE	FALSE	FALSE	OS1	0.0692337	0.828313	OS1	399054	0.1153	8.063e-06	GCST90002096_buildGRCh37.tsv.gz	GCST90002096_buildGRCh37.tsv.gz	1556	2	1	TRUE	NA	NA	0.0127534	1556	1.17856e-07	399054	TRUE	8.69637e-06	0.015482	24.4373	yes	yes	GCST90002096_buildGRCh37.tsv.gz.csv
rs12451379	A	G	A	G	-0.2732	0.0155771	0.1317	0.211656	FALSE	FALSE	FALSE	OS1	0.0199494	0.434901	OS1	399054	0.05433	5.499e-07	GCST90002096_buildGRCh37.tsv.gz	GCST90002096_buildGRCh37.tsv.gz	1556	2	1	TRUE	NA	NA	0.0160111	1556	1.52786e-06	399054	TRUE	7.23177e-07	0.0170705	26.9883	yes	yes	GCST90002096_buildGRCh37.tsv.gz.csv
rs138132338	T	C	T	C	-0.3625	0.00133129	0.0585	0.0338785	FALSE	FALSE	FALSE	OS1	0.0452288	0.976518	OS1	399054	0.07652	2.368e-06	GCST90002096_buildGRCh37.tsv.gz	GCST90002096_buildGRCh37.tsv.gz	1556	2	1	TRUE	NA	NA	0.014236	1556	2.17113e-09	399054	TRUE	2.43528e-06	0.0144751	22.8247	yes	yes	GCST90002096_buildGRCh37.tsv.gz.csv
rs139087540	C	A	C	A	-0.8087	0.0784896	0.01	0.00414714	FALSE	FALSE	FALSE	OS1	0.128363	0.540891	OS1	399054	0.1806	8.085e-06	GCST90002096_buildGRCh37.tsv.gz	GCST90002096_buildGRCh37.tsv.gz	1556	2	1	TRUE	NA	NA	0.0127386	1556	9.36946e-07	399054	TRUE	9.86545e-06	0.0129491	20.3869	yes	yes	GCST90002096_buildGRCh37.tsv.gz.csv
rs139324834	T	C	T	C	0.4813	0.0329422	0.0408	0.00924697	FALSE	FALSE	FALSE	OS1	0.0873062	0.705937	OS1	399054	0.09806	1.015e-06	GCST90002096_buildGRCh37.tsv.gz	GCST90002096_buildGRCh37.tsv.gz	1556	2	1	TRUE	NA	NA	0.0152657	1556	3.56768e-07	399054	TRUE	1.16758e-06	0.0181314	28.6965	yes	yes	GCST90002096_buildGRCh37.tsv.gz.csv
rs150751001	T	C	T	C	-0.4566	-0.0201103	0.0392	0.00285144	FALSE	FALSE	FALSE	OS1	0.151856	0.894644	OS1	399054	0.09488	1.634e-06	GCST90002096_buildGRCh37.tsv.gz	GCST90002096_buildGRCh37.tsv.gz	1556	2	1	TRUE	NA	NA	0.0146841	1556	4.39485e-08	399054	TRUE	1.74062e-06	0.0157044	24.794	yes	yes	GCST90002096_buildGRCh37.tsv.gz.csv
rs150791226	C	T	C	T	-0.4738	-0.0453659	0.035	0.0366967	FALSE	FALSE	FALSE	OS1	0.0433939	0.295818	OS1	399054	0.09856	1.676e-06	GCST90002096_buildGRCh37.tsv.gz	GCST90002096_buildGRCh37.tsv.gz	1556	2	1	TRUE	NA	NA	0.014653	1556	2.73887e-06	399054	TRUE	2.36481e-06	0.0151641	23.9278	yes	yes	GCST90002096_buildGRCh37.tsv.gz.csv
rs17151708	A	G	A	G	-0.2785	0.0347854	0.1073	0.119854	FALSE	FALSE	FALSE	OS1	0.0252478	0.168278	OS1	399054	0.06006	3.833e-06	GCST90002096_buildGRCh37.tsv.gz	GCST90002096_buildGRCh37.tsv.gz	1556	2	1	TRUE	NA	NA	0.0136477	1556	4.75681e-06	399054	TRUE	5.89398e-06	0.0148589	23.439	yes	yes	GCST90002096_buildGRCh37.tsv.gz.csv
rs34550882	T	C	T	C	-0.1891	-0.0299003	0.2882	0.0998411	FALSE	FALSE	FALSE	OS1	0.0270469	0.268942	OS1	399054	0.04129	5.045e-06	GCST90002096_buildGRCh37.tsv.gz	GCST90002096_buildGRCh37.tsv.gz	1556	2	1	TRUE	NA	NA	0.0133174	1556	3.06256e-06	399054	TRUE	7.10908e-06	0.0146712	23.1385	yes	yes	GCST90002096_buildGRCh37.tsv.gz.csv
rs410683	C	T	C	T	0.1671	-0.016416	0.4711	0.392589	FALSE	FALSE	FALSE	OS1	0.0166444	0.323997	OS1	399054	0.03739	8.421e-06	GCST90002096_buildGRCh37.tsv.gz	GCST90002096_buildGRCh37.tsv.gz	1556	2	1	TRUE	NA	NA	0.0126895	1556	2.43763e-06	399054	TRUE	1.14346e-05	0.0139146	21.9284	yes	yes	GCST90002096_buildGRCh37.tsv.gz.csv
rs66604253	A	G	A	G	-0.252	-0.0100743	0.1379	0.147283	FALSE	FALSE	FALSE	OS1	0.0232315	0.664544	OS1	399054	0.05547	5.987e-06	GCST90002096_buildGRCh37.tsv.gz	GCST90002096_buildGRCh37.tsv.gz	1556	2	1	TRUE	NA	NA	0.013107	1556	4.71244e-07	399054	TRUE	6.93255e-06	0.0150992	23.8238	yes	yes	GCST90002096_buildGRCh37.tsv.gz.csv
rs72837738	A	G	A	G	0.1826	0.0106399	0.3204	0.312016	FALSE	FALSE	FALSE	OS1	0.0176248	0.546049	OS1	399054	0.03986	5.013e-06	GCST90002096_buildGRCh37.tsv.gz	GCST90002096_buildGRCh37.tsv.gz	1556	2	1	TRUE	NA	NA	0.0133245	1556	9.13265e-07	399054	TRUE	6.10092e-06	0.0145204	22.8971	yes	yes	GCST90002096_buildGRCh37.tsv.gz.csv
rs73214121	G	A	G	A	0.6495	-0.0168696	0.0196	0.0346555	FALSE	FALSE	FALSE	OS1	0.0451658	0.708773	OS1	399054	0.137	2.332e-06	GCST90002096_buildGRCh37.tsv.gz	GCST90002096_buildGRCh37.tsv.gz	1556	2	1	TRUE	NA	NA	0.0142571	1556	3.49591e-07	399054	TRUE	2.65863e-06	0.0162124	25.6093	yes	yes	GCST90002096_buildGRCh37.tsv.gz.csv
rs760462	C	T	C	T	0.4516	0.0245698	0.8258	0.796368	FALSE	FALSE	FALSE	OS1	0.0202957	0.226052	OS1	399054	0.04677	1.851e-21	GCST90002096_buildGRCh37.tsv.gz	GCST90002096_buildGRCh37.tsv.gz	1556	2	1	TRUE	NA	NA	0.0566002	1556	3.67252e-06	399054	TRUE	2.94317e-21	0.0586761	96.8663	yes	yes	GCST90002096_buildGRCh37.tsv.gz.csv
rs7716442	C	T	C	T	-0.239	-0.00991475	0.1472	0.0482092	FALSE	FALSE	FALSE	OS1	0.0380435	0.794388	OS1	399054	0.05253	5.775e-06	GCST90002096_buildGRCh37.tsv.gz	GCST90002096_buildGRCh37.tsv.gz	1556	2	1	TRUE	NA	NA	0.0131457	1556	1.70205e-07	399054	TRUE	6.38425e-06	0.014341	22.6102	yes	yes	GCST90002096_buildGRCh37.tsv.gz.csv
rs7737891	T	G	T	G	-0.1678	-0.00821721	0.5835	0.702004	FALSE	FALSE	FALSE	OS1	0.0178329	0.64495	OS1	399054	0.03761	8.757e-06	GCST90002096_buildGRCh37.tsv.gz	GCST90002096_buildGRCh37.tsv.gz	1556	2	1	TRUE	NA	NA	0.0126473	1556	5.32078e-07	399054	TRUE	1.01783e-05	0.0136858	21.5628	yes	yes	GCST90002096_buildGRCh37.tsv.gz.csv
rs78744187	T	C	T	C	-0.3804	-0.0276462	0.0627	0.147848	FALSE	FALSE	FALSE	OS1	0.023132	0.232028	OS1	399054	0.07687	8.271e-07	GCST90002096_buildGRCh37.tsv.gz	GCST90002096_buildGRCh37.tsv.gz	1556	2	1	TRUE	NA	NA	0.0155141	1556	3.57943e-06	399054	TRUE	1.23378e-06	0.0170082	26.888	yes	yes	GCST90002096_buildGRCh37.tsv.gz.csv
rs8018158	T	C	T	C	-0.182	-0.0117894	0.4238	0.306699	FALSE	FALSE	FALSE	OS1	0.01769	0.505127	OS1	399054	0.03676	8.124e-07	GCST90002096_buildGRCh37.tsv.gz	GCST90002096_buildGRCh37.tsv.gz	1556	2	1	TRUE	NA	NA	0.015529	1556	1.11301e-06	399054	TRUE	1.03194e-06	0.0161773	25.553	yes	yes	GCST90002096_buildGRCh37.tsv.gz.csv
rs11114574	A	G	A	G	0.4701	-0.0838672	0.0366	0.00263179	FALSE	FALSE	FALSE	OS1	0.169077	0.619873	OS1	399054	0.0999	2.759e-06	GCST90002095_buildGRCh37.tsv.gz	GCST90002095_buildGRCh37.tsv.gz	1559	2	1	TRUE	NA	NA	0.0140226	1559	6.16574e-07	399054	TRUE	3.27017e-06	0.0155847	24.6495	yes	yes	GCST90002095_buildGRCh37.tsv.gz.csv
rs114446732	A	G	A	G	-0.5131	-0.028445	0.033	0.0132646	FALSE	FALSE	FALSE	OS1	0.0730412	0.696952	OS1	399054	0.1066	1.639e-06	GCST90002095_buildGRCh37.tsv.gz	GCST90002095_buildGRCh37.tsv.gz	1559	2	1	TRUE	NA	NA	0.0146618	1559	3.80055e-07	399054	TRUE	1.87622e-06	0.0168025	26.6086	yes	yes	GCST90002095_buildGRCh37.tsv.gz.csv
rs114757228	G	A	G	A	0.3486	0.0634538	0.0616	0.0675865	FALSE	FALSE	FALSE	OS1	0.0326767	0.0521531	OS1	399054	0.07843	9.403e-06	GCST90002095_buildGRCh37.tsv.gz	GCST90002095_buildGRCh37.tsv.gz	1559	2	1	TRUE	NA	NA	0.0125293	1559	9.44942e-06	399054	TRUE	1.67502e-05	0.0140493	22.1864	yes	yes	GCST90002095_buildGRCh37.tsv.gz.csv
rs117431630	A	G	A	G	-0.4065	-0.0210843	0.0462	0.0746039	FALSE	FALSE	FALSE	OS1	0.0310334	0.496881	OS1	399054	0.08998	6.725e-06	GCST90002095_buildGRCh37.tsv.gz	GCST90002095_buildGRCh37.tsv.gz	1559	2	1	TRUE	NA	NA	0.0129385	1559	1.15672e-06	399054	TRUE	8.37727e-06	0.014563	23.0097	yes	yes	GCST90002095_buildGRCh37.tsv.gz.csv
rs11922267	T	C	T	C	0.2478	0.0190355	0.1331	0.107921	FALSE	FALSE	FALSE	OS1	0.0262893	0.469019	OS1	399054	0.05574	9.385e-06	GCST90002095_buildGRCh37.tsv.gz	GCST90002095_buildGRCh37.tsv.gz	1559	2	1	TRUE	NA	NA	0.0125344	1559	1.31383e-06	399054	TRUE	1.18073e-05	0.0141703	22.3803	yes	yes	GCST90002095_buildGRCh37.tsv.gz.csv
rs13143110	C	T	C	T	1.704	-0.00105251	0.0022	0.0118424	FALSE	FALSE	FALSE	OS1	0.0781839	0.989259	OS1	399054	0.3812	8.348e-06	GCST90002095_buildGRCh37.tsv.gz	GCST90002095_buildGRCh37.tsv.gz	1559	2	1	TRUE	NA	NA	0.0126709	1559	4.54138e-10	399054	TRUE	8.60111e-06	0.0127478	20.1046	yes	yes	GCST90002095_buildGRCh37.tsv.gz.csv
rs149090801	C	T	C	T	-0.647	0.173499	0.0234	0.00301505	FALSE	FALSE	FALSE	OS1	0.15365	0.258821	OS1	399054	0.1228	1.583e-07	GCST90002095_buildGRCh37.tsv.gz	GCST90002095_buildGRCh37.tsv.gz	1559	2	1	TRUE	NA	NA	0.0175165	1559	3.1952e-06	399054	TRUE	2.32933e-07	0.0191325	30.3703	yes	yes	GCST90002095_buildGRCh37.tsv.gz.csv
rs1547784	G	A	G	A	0.2479	-0.0341732	0.144	0.134714	FALSE	FALSE	FALSE	OS1	0.0237468	0.150132	OS1	399054	0.05198	2.014e-06	GCST90002095_buildGRCh37.tsv.gz	GCST90002095_buildGRCh37.tsv.gz	1559	2	1	TRUE	NA	NA	0.0143977	1559	5.18955e-06	399054	TRUE	3.20622e-06	0.0151502	23.9518	yes	yes	GCST90002095_buildGRCh37.tsv.gz.csv
rs2015467	A	T	A	T	-1.039	0.00207325	0.9917	0.975718	FALSE	TRUE	FALSE	OS1	0.0542682	0.969525	OS1	399054	0.2196	2.422e-06	GCST90002095_buildGRCh37.tsv.gz	GCST90002095_buildGRCh37.tsv.gz	1559	2	1	TRUE	NA	NA	0.0141735	1559	3.65749e-09	399054	TRUE	2.51394e-06	0.0177713	28.1706	yes	yes	GCST90002095_buildGRCh37.tsv.gz.csv
rs2457797	A	G	A	G	-0.185	-0.000673527	0.67	0.496661	FALSE	FALSE	FALSE	OS1	0.0163108	0.967062	OS1	399054	0.04109	7.258e-06	GCST90002095_buildGRCh37.tsv.gz	GCST90002095_buildGRCh37.tsv.gz	1559	2	1	TRUE	NA	NA	0.0128518	1559	4.27297e-09	399054	TRUE	7.46947e-06	0.0151343	23.9262	yes	yes	GCST90002095_buildGRCh37.tsv.gz.csv
rs2462681	C	T	C	T	0.2011	0.00820867	0.2453	0.298251	FALSE	FALSE	FALSE	OS1	0.0178003	0.644687	OS1	399054	0.04352	4.121e-06	GCST90002095_buildGRCh37.tsv.gz	GCST90002095_buildGRCh37.tsv.gz	1559	2	1	TRUE	NA	NA	0.0135283	1559	5.32919e-07	399054	TRUE	4.8497e-06	0.0149736	23.6683	yes	yes	GCST90002095_buildGRCh37.tsv.gz.csv
rs56391734	G	A	G	A	0.2114	-0.0253164	0.1684	0.0880308	FALSE	FALSE	FALSE	OS1	0.0288309	0.379889	OS1	399054	0.04761	9.573e-06	GCST90002095_buildGRCh37.tsv.gz	GCST90002095_buildGRCh37.tsv.gz	1559	2	1	TRUE	NA	NA	0.0125043	1559	1.93222e-06	399054	TRUE	1.26446e-05	0.0125169	19.7358	yes	yes	GCST90002095_buildGRCh37.tsv.gz.csv
rs62040131	C	A	C	A	-0.4078	0.0160337	0.0446	0.0990784	FALSE	FALSE	FALSE	OS1	0.0274953	0.559796	OS1	399054	0.09081	7.615e-06	GCST90002095_buildGRCh37.tsv.gz	GCST90002095_buildGRCh37.tsv.gz	1559	2	1	TRUE	NA	NA	0.0127864	1559	8.52159e-07	399054	TRUE	9.22577e-06	0.0141724	22.3837	yes	yes	GCST90002095_buildGRCh37.tsv.gz.csv
rs72837738	A	G	A	G	0.2068	0.0106399	0.3207	0.312016	FALSE	FALSE	FALSE	OS1	0.0176248	0.546049	OS1	399054	0.04007	2.783e-07	GCST90002095_buildGRCh37.tsv.gz	GCST90002095_buildGRCh37.tsv.gz	1559	2	1	TRUE	NA	NA	0.0168193	1559	9.13265e-07	399054	TRUE	3.44917e-07	0.0186334	29.563	yes	yes	GCST90002095_buildGRCh37.tsv.gz.csv
rs72943419	A	T	A	T	-0.1958	-0.019835	0.3903	0.217059	FALSE	TRUE	FALSE	OS1	0.0199144	0.319243	OS1	399054	0.03719	1.592e-07	GCST90002095_buildGRCh37.tsv.gz	GCST90002095_buildGRCh37.tsv.gz	1559	2	1	TRUE	NA	NA	0.0174912	1559	2.48599e-06	399054	TRUE	2.27426e-07	0.0182461	28.9372	yes	yes	GCST90002095_buildGRCh37.tsv.gz.csv
rs73084604	C	T	C	T	-0.5789	-0.000312923	0.0266	0.0365093	FALSE	FALSE	FALSE	OS1	0.0432716	0.99423	OS1	399054	0.1247	3.707e-06	GCST90002095_buildGRCh37.tsv.gz	GCST90002095_buildGRCh37.tsv.gz	1559	2	1	TRUE	NA	NA	0.0136526	1559	1.31051e-10	399054	TRUE	3.82339e-06	0.0173544	27.498	yes	yes	GCST90002095_buildGRCh37.tsv.gz.csv
rs73214121	G	A	G	A	0.6316	-0.0168696	0.0196	0.0346555	FALSE	FALSE	FALSE	OS1	0.0451658	0.708773	OS1	399054	0.138	5.116e-06	GCST90002095_buildGRCh37.tsv.gz	GCST90002095_buildGRCh37.tsv.gz	1559	2	1	TRUE	NA	NA	0.013275	1559	3.49591e-07	399054	TRUE	5.8154e-06	0.0153311	24.2422	yes	yes	GCST90002095_buildGRCh37.tsv.gz.csv
rs760462	C	T	C	T	0.4384	0.0245698	0.8262	0.796368	FALSE	FALSE	FALSE	OS1	0.0202957	0.226052	OS1	399054	0.04722	5.303e-20	GCST90002095_buildGRCh37.tsv.gz	GCST90002095_buildGRCh37.tsv.gz	1559	2	1	TRUE	NA	NA	0.0524565	1559	3.67252e-06	399054	TRUE	8.68062e-20	0.0551958	90.9605	yes	yes	GCST90002095_buildGRCh37.tsv.gz.csv
rs78744187	T	C	T	C	-0.3833	-0.0276462	0.0625	0.147848	FALSE	FALSE	FALSE	OS1	0.023132	0.232028	OS1	399054	0.07745	8.297e-07	GCST90002095_buildGRCh37.tsv.gz	GCST90002095_buildGRCh37.tsv.gz	1559	2	1	TRUE	NA	NA	0.015487	1559	3.57943e-06	399054	TRUE	1.2318e-06	0.0172171	27.2766	yes	yes	GCST90002095_buildGRCh37.tsv.gz.csv
rs7896853	C	T	C	T	-0.2077	-0.0213133	0.2287	0.228873	FALSE	FALSE	FALSE	OS1	0.0193838	0.271531	OS1	399054	0.04442	3.169e-06	GCST90002095_buildGRCh37.tsv.gz	GCST90002095_buildGRCh37.tsv.gz	1559	2	1	TRUE	NA	NA	0.0138475	1559	3.02965e-06	399054	TRUE	4.52127e-06	0.0152192	24.0625	yes	yes	GCST90002095_buildGRCh37.tsv.gz.csv
rs79689885	A	G	A	G	0.3357	0.0154885	0.0693	0.0422574	FALSE	FALSE	FALSE	OS1	0.0406095	0.702907	OS1	399054	0.07278	4.295e-06	GCST90002095_buildGRCh37.tsv.gz	GCST90002095_buildGRCh37.tsv.gz	1559	2	1	TRUE	NA	NA	0.0134802	1559	3.6453e-07	399054	TRUE	4.92637e-06	0.014537	22.968	yes	yes	GCST90002095_buildGRCh37.tsv.gz.csv
rs8018158	T	C	T	C	-0.1718	-0.0117894	0.4243	0.306699	FALSE	FALSE	FALSE	OS1	0.01769	0.505127	OS1	399054	0.03702	3.783e-06	GCST90002095_buildGRCh37.tsv.gz	GCST90002095_buildGRCh37.tsv.gz	1559	2	1	TRUE	NA	NA	0.0136433	1559	1.11301e-06	399054	TRUE	4.69257e-06	0.0144193	22.7794	yes	yes	GCST90002095_buildGRCh37.tsv.gz.csv
rs9381139	T	C	T	C	0.2404	0.0313538	0.1488	0.0643209	FALSE	FALSE	FALSE	OS1	0.0330672	0.343036	OS1	399054	0.05297	6.093e-06	GCST90002095_buildGRCh37.tsv.gz	GCST90002095_buildGRCh37.tsv.gz	1559	2	1	TRUE	NA	NA	0.0130561	1559	2.25297e-06	399054	TRUE	8.22957e-06	0.0146397	23.1327	yes	yes	GCST90002095_buildGRCh37.tsv.gz.csv
rs11232457	C	T	C	T	0.1971	0.0130527	0.2328	0.293097	FALSE	FALSE	FALSE	OS1	0.0178946	0.465746	OS1	399054	0.0433	5.685e-06	GCST90002094_buildGRCh37.tsv.gz	GCST90002094_buildGRCh37.tsv.gz	1570	2	1	TRUE	NA	NA	0.0130422	1570	1.3333e-06	399054	TRUE	7.2559e-06	0.013877	22.0653	yes	yes	GCST90002094_buildGRCh37.tsv.gz.csv
rs12073174	G	A	G	A	0.1809	-0.00572168	0.4904	0.434177	FALSE	FALSE	FALSE	OS1	0.0168683	0.734461	OS1	399054	0.03701	1.127e-06	GCST90002094_buildGRCh37.tsv.gz	GCST90002094_buildGRCh37.tsv.gz	1570	2	1	TRUE	NA	NA	0.0150081	1570	2.8832e-07	399054	TRUE	1.27746e-06	0.0163564	26.0733	yes	yes	GCST90002094_buildGRCh37.tsv.gz.csv
rs142164490	A	T	A	T	-0.9332	0.0940907	0.0099	0.0155382	FALSE	TRUE	FALSE	OS1	0.0675615	0.16372	OS1	399054	0.1964	2.209e-06	GCST90002094_buildGRCh37.tsv.gz	GCST90002094_buildGRCh37.tsv.gz	1570	2	1	TRUE	NA	NA	0.0141942	1570	4.8603e-06	399054	TRUE	3.44535e-06	0.0170724	27.2344	yes	yes	GCST90002094_buildGRCh37.tsv.gz.csv
rs146739860	G	A	G	A	-0.7107	0.0043302	0.0159	0.0288771	FALSE	FALSE	FALSE	OS1	0.0489099	0.929452	OS1	399054	0.1485	1.866e-06	GCST90002094_buildGRCh37.tsv.gz	GCST90002094_buildGRCh37.tsv.gz	1570	2	1	TRUE	NA	NA	0.0143971	1570	1.96423e-08	399054	TRUE	1.95637e-06	0.0158066	25.1828	yes	yes	GCST90002094_buildGRCh37.tsv.gz.csv
rs148428675	T	C	T	C	-1.271	0.00438646	0.0038	0.0679673	FALSE	FALSE	FALSE	OS1	0.0325377	0.892761	OS1	399054	0.2748	4.081e-06	GCST90002094_buildGRCh37.tsv.gz	GCST90002094_buildGRCh37.tsv.gz	1570	2	1	TRUE	NA	NA	0.0134594	1570	4.55434e-08	399054	TRUE	4.31103e-06	0.0122307	19.4152	yes	yes	GCST90002094_buildGRCh37.tsv.gz.csv
rs1499516	G	T	G	T	0.1781	-0.018886	0.3449	0.303908	FALSE	FALSE	FALSE	OS1	0.0178177	0.289164	OS1	399054	0.03926	6.163e-06	GCST90002094_buildGRCh37.tsv.gz	GCST90002094_buildGRCh37.tsv.gz	1570	2	1	TRUE	NA	NA	0.0129544	1570	2.81544e-06	399054	TRUE	8.58841e-06	0.0143337	22.8021	yes	yes	GCST90002094_buildGRCh37.tsv.gz.csv
rs17157063	C	A	C	A	-0.7737	0.0282533	0.0134	0.0404566	FALSE	FALSE	FALSE	OS1	0.0415675	0.496698	OS1	399054	0.1604	1.539e-06	GCST90002094_buildGRCh37.tsv.gz	GCST90002094_buildGRCh37.tsv.gz	1570	2	1	TRUE	NA	NA	0.0146216	1570	1.15771e-06	399054	TRUE	1.95273e-06	0.0158278	25.2172	yes	yes	GCST90002094_buildGRCh37.tsv.gz.csv
rs1801274	G	A	G	A	0.461	-0.0209757	0.3309	0.503563	FALSE	FALSE	FALSE	OS1	0.0162757	0.197477	OS1	399054	0.03828	5.236e-32	GCST90002094_buildGRCh37.tsv.gz	GCST90002094_buildGRCh37.tsv.gz	1570	2	1	TRUE	NA	NA	0.0846629	1570	4.16219e-06	399054	TRUE	6.50676e-32	0.0941065	162.888	yes	yes	GCST90002094_buildGRCh37.tsv.gz.csv
rs2997983	C	T	C	T	-0.343	-0.0165162	0.0611	0.202405	FALSE	FALSE	FALSE	OS1	0.0203532	0.41709	OS1	399054	0.07678	8.478e-06	GCST90002094_buildGRCh37.tsv.gz	GCST90002094_buildGRCh37.tsv.gz	1570	2	1	TRUE	NA	NA	0.0125676	1570	1.65015e-06	399054	TRUE	1.09763e-05	0.0134983	21.4549	yes	yes	GCST90002094_buildGRCh37.tsv.gz.csv
rs35417041	T	C	T	C	-0.2485	-0.0183494	0.1697	0.331905	FALSE	FALSE	FALSE	OS1	0.0173388	0.289925	OS1	399054	0.04828	3e-07	GCST90002094_buildGRCh37.tsv.gz	GCST90002094_buildGRCh37.tsv.gz	1570	2	1	TRUE	NA	NA	0.0166148	1570	2.80656e-06	399054	TRUE	4.30829e-07	0.017402	27.7696	yes	yes	GCST90002094_buildGRCh37.tsv.gz.csv
rs62032592	A	G	A	G	-0.3321	-0.0170457	0.0803	0.204685	FALSE	FALSE	FALSE	OS1	0.0201741	0.398152	OS1	399054	0.06799	1.146e-06	GCST90002094_buildGRCh37.tsv.gz	GCST90002094_buildGRCh37.tsv.gz	1570	2	1	TRUE	NA	NA	0.014988	1570	1.789e-06	399054	TRUE	1.52214e-06	0.0162903	25.9662	yes	yes	GCST90002094_buildGRCh37.tsv.gz.csv
rs72835003	C	T	C	T	-0.5816	0.0093855	0.0252	0.0372401	FALSE	FALSE	FALSE	OS1	0.0434528	0.828993	OS1	399054	0.119	1.135e-06	GCST90002094_buildGRCh37.tsv.gz	GCST90002094_buildGRCh37.tsv.gz	1570	2	1	TRUE	NA	NA	0.0150052	1570	1.16909e-07	399054	TRUE	1.23172e-06	0.0166186	26.4984	yes	yes	GCST90002094_buildGRCh37.tsv.gz.csv
rs74545702	T	C	T	C	0.212	0.0189284	0.185	0.172887	FALSE	FALSE	FALSE	OS1	0.0216138	0.381163	OS1	399054	0.0472	7.549e-06	GCST90002094_buildGRCh37.tsv.gz	GCST90002094_buildGRCh37.tsv.gz	1570	2	1	TRUE	NA	NA	0.0127025	1570	1.92192e-06	399054	TRUE	1.00091e-05	0.0135529	21.5429	yes	yes	GCST90002094_buildGRCh37.tsv.gz.csv
rs7579789	A	C	A	C	0.1782	0.0189181	0.7067	0.728578	FALSE	FALSE	FALSE	OS1	0.0183341	0.30214	OS1	399054	0.04	9.03e-06	GCST90002094_buildGRCh37.tsv.gz	GCST90002094_buildGRCh37.tsv.gz	1570	2	1	TRUE	NA	NA	0.0124993	1570	2.66812e-06	399054	TRUE	1.23677e-05	0.0131641	20.9167	yes	yes	GCST90002094_buildGRCh37.tsv.gz.csv
rs77400868	G	A	G	A	0.1857	-0.00564498	0.3054	0.0742738	FALSE	FALSE	FALSE	OS1	0.0311581	0.856232	OS1	399054	0.04078	5.659e-06	GCST90002094_buildGRCh37.tsv.gz	GCST90002094_buildGRCh37.tsv.gz	1570	2	1	TRUE	NA	NA	0.013052	1570	8.22533e-08	399054	TRUE	6.12427e-06	0.0146304	23.2812	yes	yes	GCST90002094_buildGRCh37.tsv.gz.csv
rs7750629	C	T	C	T	-0.174	-0.0202396	0.3382	0.475234	FALSE	FALSE	FALSE	OS1	0.0162712	0.213538	OS1	399054	0.03882	7.905e-06	GCST90002094_buildGRCh37.tsv.gz	GCST90002094_buildGRCh37.tsv.gz	1570	2	1	TRUE	NA	NA	0.0126506	1570	3.87734e-06	399054	TRUE	1.16127e-05	0.0135528	21.5427	yes	yes	GCST90002094_buildGRCh37.tsv.gz.csv
rs115257843	C	T	C	T	-0.5284	0.000175814	0.0256	0.0581385	FALSE	FALSE	FALSE	OS1	0.034817	0.995971	OS1	399054	0.1186	9.073e-06	GCST90002093_buildGRCh37.tsv.gz	GCST90002093_buildGRCh37.tsv.gz	1465	2	1	TRUE	NA	NA	0.0133863	1465	6.38991e-11	399054	TRUE	9.19205e-06	0.0139294	20.6666	yes	yes	GCST90002093_buildGRCh37.tsv.gz.csv
rs116849735	C	T	C	T	-0.3234	0.0121432	0.072	0.025701	FALSE	FALSE	FALSE	OS1	0.0519187	0.815072	OS1	399054	0.07042	4.757e-06	GCST90002093_buildGRCh37.tsv.gz	GCST90002093_buildGRCh37.tsv.gz	1465	2	1	TRUE	NA	NA	0.0142111	1465	1.37085e-07	399054	TRUE	5.17862e-06	0.0139762	20.7371	yes	yes	GCST90002093_buildGRCh37.tsv.gz.csv
rs117878089	T	C	T	C	0.4293	-0.13101	0.0372	0.0048062	FALSE	FALSE	FALSE	OS1	0.117806	0.266099	OS1	399054	0.09665	9.61e-06	GCST90002093_buildGRCh37.tsv.gz	GCST90002093_buildGRCh37.tsv.gz	1465	2	1	TRUE	NA	NA	0.0133063	1465	3.09915e-06	399054	TRUE	1.33019e-05	0.0132017	19.5725	yes	yes	GCST90002093_buildGRCh37.tsv.gz.csv
rs12186328	G	A	G	A	-0.2334	-0.00812397	0.2034	0.292559	FALSE	FALSE	FALSE	OS1	0.0179268	0.650423	OS1	399054	0.04621	4.973e-07	GCST90002093_buildGRCh37.tsv.gz	GCST90002093_buildGRCh37.tsv.gz	1465	2	1	TRUE	NA	NA	0.0171387	1465	5.14637e-07	399054	TRUE	5.79307e-07	0.0176532	26.2907	yes	yes	GCST90002093_buildGRCh37.tsv.gz.csv
rs12204943	A	G	A	G	0.2429	-0.000908142	0.1638	0.160313	FALSE	FALSE	FALSE	OS1	0.0222635	0.967463	OS1	399054	0.05032	1.527e-06	GCST90002093_buildGRCh37.tsv.gz	GCST90002093_buildGRCh37.tsv.gz	1465	2	1	TRUE	NA	NA	0.0156771	1465	4.16957e-09	399054	TRUE	1.57496e-06	0.0161625	24.0342	yes	yes	GCST90002093_buildGRCh37.tsv.gz.csv
rs12345519	A	G	A	G	0.8087	0.0412534	0.0113	0.0178731	FALSE	FALSE	FALSE	OS1	0.0613335	0.501196	OS1	399054	0.175	4.18e-06	GCST90002093_buildGRCh37.tsv.gz	GCST90002093_buildGRCh37.tsv.gz	1465	2	1	TRUE	NA	NA	0.0143867	1465	1.13369e-06	399054	TRUE	5.13142e-06	0.0146133	21.6963	yes	yes	GCST90002093_buildGRCh37.tsv.gz.csv
rs12471268	A	G	A	G	0.1981	0.0240508	0.2389	0.125446	FALSE	FALSE	FALSE	OS1	0.0248367	0.332865	OS1	399054	0.04347	5.595e-06	GCST90002093_buildGRCh37.tsv.gz	GCST90002093_buildGRCh37.tsv.gz	1465	2	1	TRUE	NA	NA	0.0139966	1465	2.34985e-06	399054	TRUE	7.5314e-06	0.0142711	21.1809	yes	yes	GCST90002093_buildGRCh37.tsv.gz.csv
rs138210464	C	T	C	T	0.3744	-0.190864	0.0597	0.00435366	FALSE	FALSE	FALSE	OS1	0.134703	0.156506	OS1	399054	0.0822	5.676e-06	GCST90002093_buildGRCh37.tsv.gz	GCST90002093_buildGRCh37.tsv.gz	1465	2	1	TRUE	NA	NA	0.013982	1465	5.03109e-06	399054	TRUE	8.64362e-06	0.0157377	23.3925	yes	yes	GCST90002093_buildGRCh37.tsv.gz.csv
rs148435116	A	G	A	G	0.4473	0.0136862	0.0358	0.0511547	FALSE	FALSE	FALSE	OS1	0.0371594	0.712641	OS1	399054	0.09983	8.017e-06	GCST90002093_buildGRCh37.tsv.gz	GCST90002093_buildGRCh37.tsv.gz	1465	2	1	TRUE	NA	NA	0.0135367	1465	3.39937e-07	399054	TRUE	9.05931e-06	0.0138127	20.491	yes	yes	GCST90002093_buildGRCh37.tsv.gz.csv
rs2377426	G	A	G	A	0.2067	0.0111804	0.2276	0.189943	FALSE	FALSE	FALSE	OS1	0.0209188	0.593018	OS1	399054	0.04394	2.792e-06	GCST90002093_buildGRCh37.tsv.gz	GCST90002093_buildGRCh37.tsv.gz	1465	2	1	TRUE	NA	NA	0.0149004	1465	7.15832e-07	399054	TRUE	3.32098e-06	0.0150219	22.3122	yes	yes	GCST90002093_buildGRCh37.tsv.gz.csv
rs35028965	C	A	C	A	-0.5594	-0.0180143	0.0225	0.017083	FALSE	FALSE	FALSE	OS1	0.0640055	0.778366	OS1	399054	0.1241	7.089e-06	GCST90002093_buildGRCh37.tsv.gz	GCST90002093_buildGRCh37.tsv.gz	1465	2	1	TRUE	NA	NA	0.0136983	1465	1.98505e-07	399054	TRUE	7.80257e-06	0.0137649	20.4192	yes	yes	GCST90002093_buildGRCh37.tsv.gz.csv
rs3905243	C	T	C	T	0.2127	0.0155875	0.2823	0.297289	FALSE	FALSE	FALSE	OS1	0.0178296	0.381985	OS1	399054	0.04075	2.058e-07	GCST90002093_buildGRCh37.tsv.gz	GCST90002093_buildGRCh37.tsv.gz	1465	2	1	TRUE	NA	NA	0.0182819	1465	1.91531e-06	399054	TRUE	2.75523e-07	0.0183324	27.3211	yes	yes	GCST90002093_buildGRCh37.tsv.gz.csv
rs7111235	C	T	C	T	0.1747	0.013608	0.3399	0.64336	FALSE	FALSE	FALSE	OS1	0.0170177	0.423918	OS1	399054	0.03854	6.239e-06	GCST90002093_buildGRCh37.tsv.gz	GCST90002093_buildGRCh37.tsv.gz	1465	2	1	TRUE	NA	NA	0.0138504	1465	1.60235e-06	399054	TRUE	8.03342e-06	0.0136955	20.3147	yes	yes	GCST90002093_buildGRCh37.tsv.gz.csv
rs73218196	G	A	G	A	-1.439	-0.00771038	0.0034	0.0123382	FALSE	FALSE	FALSE	OS1	0.0746324	0.917716	OS1	399054	0.3158	5.587e-06	GCST90002093_buildGRCh37.tsv.gz	GCST90002093_buildGRCh37.tsv.gz	1465	2	1	TRUE	NA	NA	0.0139937	1465	2.67465e-08	399054	TRUE	5.90189e-06	0.014033	20.8225	yes	yes	GCST90002093_buildGRCh37.tsv.gz.csv
rs7790850	C	G	C	G	0.4514	0.0206023	0.9648	0.951426	FALSE	TRUE	FALSE	OS1	0.0381121	0.588803	OS1	399054	0.09837	4.829e-06	GCST90002093_buildGRCh37.tsv.gz	GCST90002093_buildGRCh37.tsv.gz	1465	2	1	TRUE	NA	NA	0.0141888	1465	7.32278e-07	399054	TRUE	5.75284e-06	0.0138399	20.5319	yes	yes	GCST90002093_buildGRCh37.tsv.gz.csv
rs78741790	C	G	C	G	0.4936	-0.0140525	0.028	0.103254	FALSE	TRUE	FALSE	OS1	0.0266847	0.598463	OS1	399054	0.1101	7.981e-06	GCST90002093_buildGRCh37.tsv.gz	GCST90002093_buildGRCh37.tsv.gz	1465	2	1	TRUE	NA	NA	0.0135521	1465	6.94949e-07	399054	TRUE	9.35883e-06	0.0132619	19.6629	yes	yes	GCST90002093_buildGRCh37.tsv.gz.csv
rs78885473	G	A	G	A	0.3166	-0.0480694	0.0734	0.0469909	FALSE	FALSE	FALSE	OS1	0.038106	0.207141	OS1	399054	0.0703	7.224e-06	GCST90002093_buildGRCh37.tsv.gz	GCST90002093_buildGRCh37.tsv.gz	1465	2	1	TRUE	NA	NA	0.0136737	1465	3.98767e-06	399054	TRUE	1.04687e-05	0.0136345	20.223	yes	yes	GCST90002093_buildGRCh37.tsv.gz.csv
rs113115315	C	T	C	T	2.227	0.00686055	0.0016	0.0250295	FALSE	FALSE	FALSE	OS1	0.0522864	0.895608	OS1	399054	0.5016	9.804e-06	GCST90002092_buildGRCh37.tsv.gz	GCST90002092_buildGRCh37.tsv.gz	1244	2	1	TRUE	NA	NA	0.015623	1244	4.31431e-08	399054	TRUE	1.02337e-05	0.0158451	19.9965	yes	yes	GCST90002092_buildGRCh37.tsv.gz.csv
rs117049321	C	T	C	T	1.005	0.0164941	0.0084	0.0102566	FALSE	FALSE	FALSE	OS1	0.0834301	0.84328	OS1	399054	0.2234	7.381e-06	GCST90002092_buildGRCh37.tsv.gz	GCST90002092_buildGRCh37.tsv.gz	1244	2	1	TRUE	NA	NA	0.0160334	1244	9.7945e-08	399054	TRUE	7.94143e-06	0.0168259	21.2554	yes	yes	GCST90002092_buildGRCh37.tsv.gz.csv
rs138069880	T	C	T	C	0.2339	-0.0177744	0.1833	0.115735	FALSE	FALSE	FALSE	OS1	0.0256257	0.487922	OS1	399054	0.05196	7.4e-06	GCST90002092_buildGRCh37.tsv.gz	GCST90002092_buildGRCh37.tsv.gz	1244	2	1	TRUE	NA	NA	0.0160536	1244	1.20561e-06	399054	TRUE	8.91273e-06	0.0163801	20.6828	yes	yes	GCST90002092_buildGRCh37.tsv.gz.csv
rs139176573	T	C	T	C	-0.6177	-0.0910374	0.0249	0.0122847	FALSE	FALSE	FALSE	OS1	0.0767103	0.235319	OS1	399054	0.1323	3.333e-06	GCST90002092_buildGRCh37.tsv.gz	GCST90002092_buildGRCh37.tsv.gz	1244	2	1	TRUE	NA	NA	0.0172487	1244	3.5294e-06	399054	TRUE	4.64508e-06	0.0185282	23.4465	yes	yes	GCST90002092_buildGRCh37.tsv.gz.csv
rs140875293	A	C	A	C	0.9991	-0.0332351	0.0092	0.0144915	FALSE	FALSE	FALSE	OS1	0.0696869	0.633419	OS1	399054	0.2115	2.569e-06	GCST90002092_buildGRCh37.tsv.gz	GCST90002092_buildGRCh37.tsv.gz	1244	2	1	TRUE	NA	NA	0.0176499	1244	5.69983e-07	399054	TRUE	2.9526e-06	0.0181979	23.0207	yes	yes	GCST90002092_buildGRCh37.tsv.gz.csv
rs141185271	A	G	A	G	2.028	-0.11283	0.002	0.00945389	FALSE	FALSE	FALSE	OS1	0.0851754	0.185277	OS1	399054	0.4472	6.32e-06	GCST90002092_buildGRCh37.tsv.gz	GCST90002092_buildGRCh37.tsv.gz	1244	2	1	TRUE	NA	NA	0.0162884	1244	4.39733e-06	399054	TRUE	9.00134e-06	0.0164182	20.7318	yes	yes	GCST90002092_buildGRCh37.tsv.gz.csv
rs144088720	A	G	A	G	-2.516	-0.204739	0.002	0.00500391	FALSE	FALSE	FALSE	OS1	0.118875	0.0850159	OS1	399054	0.5518	5.613e-06	GCST90002092_buildGRCh37.tsv.gz	GCST90002092_buildGRCh37.tsv.gz	1244	2	1	TRUE	NA	NA	0.0164637	1244	7.4334e-06	399054	TRUE	8.90363e-06	0.0252704	32.1995	yes	yes	GCST90002092_buildGRCh37.tsv.gz.csv
rs147394990	A	G	A	G	-2.283	0.0411717	0.0016	0.0128997	FALSE	FALSE	FALSE	OS1	0.0727022	0.571185	OS1	399054	0.5032	6.296e-06	GCST90002092_buildGRCh37.tsv.gz	GCST90002092_buildGRCh37.tsv.gz	1244	2	1	TRUE	NA	NA	0.0163031	1244	8.03661e-07	399054	TRUE	7.32037e-06	0.016652	21.032	yes	yes	GCST90002092_buildGRCh37.tsv.gz.csv
rs1552797	G	T	G	T	0.1856	0.0195463	0.4349	0.44008	FALSE	FALSE	FALSE	OS1	0.0164124	0.233672	OS1	399054	0.04074	5.75e-06	GCST90002092_buildGRCh37.tsv.gz	GCST90002092_buildGRCh37.tsv.gz	1244	2	1	TRUE	NA	NA	0.016436	1244	3.5543e-06	399054	TRUE	7.89766e-06	0.0169317	21.3914	yes	yes	GCST90002092_buildGRCh37.tsv.gz.csv
rs35066493	T	G	T	G	-0.2914	0.0227144	0.127	0.0887227	FALSE	FALSE	FALSE	OS1	0.028975	0.433081	OS1	399054	0.06211	3.004e-06	GCST90002092_buildGRCh37.tsv.gz	GCST90002092_buildGRCh37.tsv.gz	1244	2	1	TRUE	NA	NA	0.0174143	1244	1.54002e-06	399054	TRUE	3.74345e-06	0.018829	23.8344	yes	yes	GCST90002092_buildGRCh37.tsv.gz.csv
rs56907657	C	T	C	T	0.2811	0.00633654	0.1487	0.142936	FALSE	FALSE	FALSE	OS1	0.023298	0.785639	OS1	399054	0.05735	1.072e-06	GCST90002092_buildGRCh37.tsv.gz	GCST90002092_buildGRCh37.tsv.gz	1244	2	1	TRUE	NA	NA	0.0189764	1244	1.85369e-07	399054	TRUE	1.16718e-06	0.0200053	25.3538	yes	yes	GCST90002092_buildGRCh37.tsv.gz.csv
rs757833	A	C	A	C	0.184	0.0365806	0.4277	0.301755	FALSE	FALSE	FALSE	OS1	0.0177483	0.0392961	OS1	399054	0.04056	6.279e-06	GCST90002092_buildGRCh37.tsv.gz	GCST90002092_buildGRCh37.tsv.gz	1244	2	1	TRUE	NA	NA	0.0162997	1244	1.06452e-05	399054	TRUE	1.08023e-05	0.016574	20.9319	yes	yes	GCST90002092_buildGRCh37.tsv.gz.csv
rs77049448	C	T	C	T	-0.3393	-0.00769716	0.0928	0.0738854	FALSE	FALSE	FALSE	OS1	0.0313128	0.805825	OS1	399054	0.06856	8.494e-07	GCST90002092_buildGRCh37.tsv.gz	GCST90002092_buildGRCh37.tsv.gz	1244	2	1	TRUE	NA	NA	0.0193385	1244	1.51422e-07	399054	TRUE	9.13068e-07	0.0193842	24.5511	yes	yes	GCST90002092_buildGRCh37.tsv.gz.csv
rs78378365	T	C	T	C	-1.93	0.0179303	0.0024	0.0167552	FALSE	FALSE	FALSE	OS1	0.0647543	0.781858	OS1	399054	0.4066	2.323e-06	GCST90002092_buildGRCh37.tsv.gz	GCST90002092_buildGRCh37.tsv.gz	1244	2	1	TRUE	NA	NA	0.0178176	1244	1.92136e-07	399054	TRUE	2.50426e-06	0.0178366	22.5554	yes	yes	GCST90002092_buildGRCh37.tsv.gz.csv
rs7992784	A	G	A	G	0.1998	-0.00317071	0.5788	0.469681	FALSE	FALSE	FALSE	OS1	0.0162961	0.845731	OS1	399054	0.04192	2.095e-06	GCST90002092_buildGRCh37.tsv.gz	GCST90002092_buildGRCh37.tsv.gz	1244	2	1	TRUE	NA	NA	0.017962	1244	9.48672e-08	399054	TRUE	2.22653e-06	0.0194643	24.6545	yes	yes	GCST90002092_buildGRCh37.tsv.gz.csv
rs11232457	C	T	C	T	0.1946	0.0130527	0.2349	0.293097	FALSE	FALSE	FALSE	OS1	0.0178946	0.465746	OS1	399054	0.04268	5.476e-06	GCST90002091_buildGRCh37.tsv.gz	GCST90002091_buildGRCh37.tsv.gz	1635	2	1	TRUE	NA	NA	0.0125706	1635	1.3333e-06	399054	TRUE	7.03339e-06	0.0136118	22.5349	yes	yes	GCST90002091_buildGRCh37.tsv.gz.csv
rs112645067	G	A	G	A	-0.3328	-0.00755794	0.0761	0.112307	FALSE	FALSE	FALSE	OS1	0.0260373	0.771607	OS1	399054	0.06908	1.59e-06	GCST90002091_buildGRCh37.tsv.gz	GCST90002091_buildGRCh37.tsv.gz	1635	2	1	TRUE	NA	NA	0.0140135	1635	2.11147e-07	399054	TRUE	1.78398e-06	0.0155742	25.8351	yes	yes	GCST90002091_buildGRCh37.tsv.gz.csv
rs12073174	G	A	G	A	0.1641	-0.00572168	0.4902	0.434177	FALSE	FALSE	FALSE	OS1	0.0168683	0.734461	OS1	399054	0.0367	8.277e-06	GCST90002091_buildGRCh37.tsv.gz	GCST90002091_buildGRCh37.tsv.gz	1635	2	1	TRUE	NA	NA	0.0120952	1635	2.8832e-07	399054	TRUE	9.41426e-06	0.0134592	22.2788	yes	yes	GCST90002091_buildGRCh37.tsv.gz.csv
rs12147583	A	C	A	C	-2.441	0.00427842	0.0012	0.0255062	FALSE	FALSE	FALSE	OS1	0.0520273	0.934461	OS1	399054	0.5152	2.349e-06	GCST90002091_buildGRCh37.tsv.gz	GCST90002091_buildGRCh37.tsv.gz	1635	2	1	TRUE	NA	NA	0.0135603	1635	1.69463e-08	399054	TRUE	2.46689e-06	0.0142832	23.6624	yes	yes	GCST90002091_buildGRCh37.tsv.gz.csv
rs142164490	A	T	A	T	-0.8664	0.0940907	0.0101	0.0155382	FALSE	TRUE	FALSE	OS1	0.0675615	0.16372	OS1	399054	0.1939	8.415e-06	GCST90002091_buildGRCh37.tsv.gz	GCST90002091_buildGRCh37.tsv.gz	1635	2	1	TRUE	NA	NA	0.0120786	1635	4.8603e-06	399054	TRUE	1.30126e-05	0.01501	24.8848	yes	yes	GCST90002091_buildGRCh37.tsv.gz.csv
rs142456232	T	C	T	C	-0.3457	-0.0399251	0.0627	0.0106372	FALSE	FALSE	FALSE	OS1	0.0800352	0.61789	OS1	399054	0.07534	4.789e-06	GCST90002091_buildGRCh37.tsv.gz	GCST90002091_buildGRCh37.tsv.gz	1635	2	1	TRUE	NA	NA	0.0127291	1635	6.23592e-07	399054	TRUE	5.72881e-06	0.0140467	23.2651	yes	yes	GCST90002091_buildGRCh37.tsv.gz.csv
rs148027358	A	G	A	G	-0.2241	0.00165759	0.1691	0.323959	FALSE	FALSE	FALSE	OS1	0.0174082	0.924141	OS1	399054	0.04894	5.011e-06	GCST90002091_buildGRCh37.tsv.gz	GCST90002091_buildGRCh37.tsv.gz	1635	2	1	TRUE	NA	NA	0.0126774	1635	2.27205e-08	399054	TRUE	5.30008e-06	0.0141126	23.3757	yes	yes	GCST90002091_buildGRCh37.tsv.gz.csv
rs1801274	G	A	G	A	0.624	-0.0209757	0.3303	0.503563	FALSE	FALSE	FALSE	OS1	0.0162757	0.197477	OS1	399054	0.03633	6.27e-61	GCST90002091_buildGRCh37.tsv.gz	GCST90002091_buildGRCh37.tsv.gz	1635	2	1	TRUE	NA	NA	0.153013	1635	4.16219e-06	399054	TRUE	1.05041e-61	0.172261	339.845	yes	yes	GCST90002091_buildGRCh37.tsv.gz.csv
rs285589	C	T	C	T	0.2207	0.012235	0.1703	0.146829	FALSE	FALSE	FALSE	OS1	0.0230524	0.595595	OS1	399054	0.04854	5.815e-06	GCST90002091_buildGRCh37.tsv.gz	GCST90002091_buildGRCh37.tsv.gz	1635	2	1	TRUE	NA	NA	0.0125013	1635	7.05904e-07	399054	TRUE	7.03199e-06	0.0137648	22.7917	yes	yes	GCST90002091_buildGRCh37.tsv.gz.csv
rs3813611	A	G	A	G	0.1841	-0.0246198	0.3615	0.372292	FALSE	FALSE	FALSE	OS1	0.0169187	0.145619	OS1	399054	0.03837	1.751e-06	GCST90002091_buildGRCh37.tsv.gz	GCST90002091_buildGRCh37.tsv.gz	1635	2	1	TRUE	NA	NA	0.0139014	1635	5.30644e-06	399054	TRUE	2.83085e-06	0.0156461	25.9562	yes	yes	GCST90002091_buildGRCh37.tsv.gz.csv
rs56063308	T	G	T	G	0.2936	-0.0307238	0.0942	0.170526	FALSE	FALSE	FALSE	OS1	0.0216752	0.156346	OS1	399054	0.06292	3.317e-06	GCST90002091_buildGRCh37.tsv.gz	GCST90002091_buildGRCh37.tsv.gz	1635	2	1	TRUE	NA	NA	0.0131582	1635	5.03491e-06	399054	TRUE	5.2496e-06	0.0147104	24.3808	yes	yes	GCST90002091_buildGRCh37.tsv.gz.csv
rs60887432	A	C	A	C	-0.3065	0.0353488	0.0734	0.0431508	FALSE	FALSE	FALSE	OS1	0.040689	0.384982	OS1	399054	0.06869	8.692e-06	GCST90002091_buildGRCh37.tsv.gz	GCST90002091_buildGRCh37.tsv.gz	1635	2	1	TRUE	NA	NA	0.0120455	1635	1.89132e-06	399054	TRUE	1.14832e-05	0.0127785	21.1374	yes	yes	GCST90002091_buildGRCh37.tsv.gz.csv
rs62032592	A	G	A	G	-0.3563	-0.0170457	0.0801	0.204685	FALSE	FALSE	FALSE	OS1	0.0201741	0.398152	OS1	399054	0.06749	1.463e-07	GCST90002091_buildGRCh37.tsv.gz	GCST90002091_buildGRCh37.tsv.gz	1635	2	1	TRUE	NA	NA	0.016781	1635	1.789e-06	399054	TRUE	2.013e-07	0.0187083	31.1331	yes	yes	GCST90002091_buildGRCh37.tsv.gz.csv
rs62077141	T	G	T	G	0.2824	-0.026013	0.0988	0.0841103	FALSE	FALSE	FALSE	OS1	0.0295281	0.378342	OS1	399054	0.06055	3.355e-06	GCST90002091_buildGRCh37.tsv.gz	GCST90002091_buildGRCh37.tsv.gz	1635	2	1	TRUE	NA	NA	0.0131452	1635	1.94482e-06	399054	TRUE	4.50761e-06	0.0142016	23.5253	yes	yes	GCST90002091_buildGRCh37.tsv.gz.csv
rs6591744	G	A	G	A	0.2042	-0.0395176	0.8006	0.847182	FALSE	FALSE	FALSE	OS1	0.0225355	0.0795024	OS1	399054	0.04543	7.465e-06	GCST90002091_buildGRCh37.tsv.gz	GCST90002091_buildGRCh37.tsv.gz	1635	2	1	TRUE	NA	NA	0.0122208	1635	7.70573e-06	399054	TRUE	1.28184e-05	0.0133132	22.0338	yes	yes	GCST90002091_buildGRCh37.tsv.gz.csv
rs7268939	A	G	A	G	-0.1759	0.0147054	0.4563	0.48807	FALSE	FALSE	FALSE	OS1	0.016516	0.373267	OS1	399054	0.03665	1.735e-06	GCST90002091_buildGRCh37.tsv.gz	GCST90002091_buildGRCh37.tsv.gz	1635	2	1	TRUE	NA	NA	0.0139096	1635	1.98661e-06	399054	TRUE	2.3562e-06	0.0153522	25.4611	yes	yes	GCST90002091_buildGRCh37.tsv.gz.csv
rs72835003	C	T	C	T	-0.5323	0.0093855	0.0254	0.0372401	FALSE	FALSE	FALSE	OS1	0.0434528	0.828993	OS1	399054	0.1172	5.96e-06	GCST90002091_buildGRCh37.tsv.gz	GCST90002091_buildGRCh37.tsv.gz	1635	2	1	TRUE	NA	NA	0.0124744	1635	1.16909e-07	399054	TRUE	6.54751e-06	0.0140282	23.234	yes	yes	GCST90002091_buildGRCh37.tsv.gz.csv
rs7341115	G	A	G	A	0.2225	-0.0173182	0.1627	0.0957341	FALSE	FALSE	FALSE	OS1	0.0276964	0.531782	OS1	399054	0.04956	7.601e-06	GCST90002091_buildGRCh37.tsv.gz	GCST90002091_buildGRCh37.tsv.gz	1635	2	1	TRUE	NA	NA	0.0121922	1635	9.79781e-07	399054	TRUE	9.42705e-06	0.0134883	22.3276	yes	yes	GCST90002091_buildGRCh37.tsv.gz.csv
rs80033019	T	C	T	C	-0.581	0.0830443	0.026	0.0115316	FALSE	FALSE	FALSE	OS1	0.0781033	0.287663	OS1	399054	0.1158	5.845e-07	GCST90002091_buildGRCh37.tsv.gz	GCST90002091_buildGRCh37.tsv.gz	1635	2	1	TRUE	NA	NA	0.0151812	1635	2.83302e-06	399054	TRUE	8.44121e-07	0.0170968	28.4047	yes	yes	GCST90002091_buildGRCh37.tsv.gz.csv
rs80051878	C	T	C	T	0.4347	0.0416265	0.0404	0.0315983	FALSE	FALSE	FALSE	OS1	0.0461594	0.367163	OS1	399054	0.09174	2.337e-06	GCST90002091_buildGRCh37.tsv.gz	GCST90002091_buildGRCh37.tsv.gz	1635	2	1	TRUE	NA	NA	0.0135627	1635	2.03793e-06	399054	TRUE	3.17805e-06	0.0146515	24.2816	yes	yes	GCST90002091_buildGRCh37.tsv.gz.csv
rs113861918	T	C	T	C	-0.215	-0.0545049	0.1677	0.0824417	FALSE	FALSE	FALSE	OS1	0.0295339	0.0649651	OS1	399054	0.03692	6.419e-09	GCST90002090_buildGRCh37.tsv.gz	GCST90002090_buildGRCh37.tsv.gz	2850	2	1	TRUE	NA	NA	0.0117672	2850	8.53486e-06	399054	TRUE	1.75119e-08	0.0129039	37.2306	yes	yes	GCST90002090_buildGRCh37.tsv.gz.csv
rs114393604	C	G	C	G	-1.448	-0.0635011	0.0019	0.0112033	FALSE	TRUE	FALSE	OS1	0.0770796	0.410031	OS1	399054	0.3272	9.992e-06	GCST90002090_buildGRCh37.tsv.gz	GCST90002090_buildGRCh37.tsv.gz	2850	2	1	TRUE	NA	NA	0.00682959	2850	1.7008e-06	399054	TRUE	1.46042e-05	0.00795234	22.8298	yes	yes	GCST90002090_buildGRCh37.tsv.gz.csv
rs11719519	T	C	T	C	0.167	-0.00590392	0.7893	0.578759	FALSE	FALSE	FALSE	OS1	0.0165562	0.721393	OS1	399054	0.03417	1.083e-06	GCST90002090_buildGRCh37.tsv.gz	GCST90002090_buildGRCh37.tsv.gz	2850	2	1	TRUE	NA	NA	0.00831717	2850	3.18662e-07	399054	TRUE	1.34939e-06	0.00927619	26.6659	yes	yes	GCST90002090_buildGRCh37.tsv.gz.csv
rs117596617	A	G	A	G	-0.2022	0.0649456	0.1311	0.0748252	FALSE	FALSE	FALSE	OS1	0.0317254	0.0406462	OS1	399054	0.04167	1.291e-06	GCST90002090_buildGRCh37.tsv.gz	GCST90002090_buildGRCh37.tsv.gz	2850	2	1	TRUE	NA	NA	0.00819973	2850	1.05015e-05	399054	TRUE	3.23334e-06	0.00931461	26.7774	yes	yes	GCST90002090_buildGRCh37.tsv.gz.csv
rs11841867	A	G	A	G	0.253	0.0392631	0.0725	0.0777856	FALSE	FALSE	FALSE	OS1	0.0303092	0.195176	OS1	399054	0.05476	4.018e-06	GCST90002090_buildGRCh37.tsv.gz	GCST90002090_buildGRCh37.tsv.gz	2850	2	1	TRUE	NA	NA	0.00743929	2850	4.20522e-06	399054	TRUE	7.1828e-06	0.00860841	24.7296	yes	yes	GCST90002090_buildGRCh37.tsv.gz.csv
rs12122013	C	T	C	T	-0.1452	-0.0167543	0.6593	0.761152	FALSE	FALSE	FALSE	OS1	0.0191589	0.38185	OS1	399054	0.02974	1.11e-06	GCST90002090_buildGRCh37.tsv.gz	GCST90002090_buildGRCh37.tsv.gz	2850	2	1	TRUE	NA	NA	0.00830026	2850	1.91638e-06	399054	TRUE	1.72034e-06	0.00947149	27.2327	yes	yes	GCST90002090_buildGRCh37.tsv.gz.csv
rs1231330	G	A	G	A	0.1257	0.0068341	0.56	0.521805	FALSE	FALSE	FALSE	OS1	0.0163827	0.676566	OS1	399054	0.02833	9.52e-06	GCST90002090_buildGRCh37.tsv.gz	GCST90002090_buildGRCh37.tsv.gz	2850	2	1	TRUE	NA	NA	0.00686508	2850	4.36076e-07	399054	TRUE	1.18524e-05	0.00778648	22.3499	yes	yes	GCST90002090_buildGRCh37.tsv.gz.csv
rs13110782	A	G	A	G	-0.123	-0.0412292	0.5247	0.402695	FALSE	FALSE	FALSE	OS1	0.016636	0.0132002	OS1	399054	0.02765	9.062e-06	GCST90002090_buildGRCh37.tsv.gz	GCST90002090_buildGRCh37.tsv.gz	2850	2	1	TRUE	NA	NA	0.00690038	2850	1.53913e-05	399054	TRUE	2.46265e-05	0.00754604	21.6545	yes	yes	GCST90002090_buildGRCh37.tsv.gz.csv
rs138075266	G	T	G	T	-1.161	0.0984504	0.003	0.0168268	FALSE	FALSE	FALSE	OS1	0.0633582	0.120216	OS1	399054	0.2537	4.923e-06	GCST90002090_buildGRCh37.tsv.gz	GCST90002090_buildGRCh37.tsv.gz	2850	2	1	TRUE	NA	NA	0.00729964	2850	6.05058e-06	399054	TRUE	9.73933e-06	0.00806326	23.1508	yes	yes	GCST90002090_buildGRCh37.tsv.gz.csv
rs139788044	T	C	T	C	-0.236	-0.0172164	0.0804	0.0449087	FALSE	FALSE	FALSE	OS1	0.0397014	0.664544	OS1	399054	0.0519	5.657e-06	GCST90002090_buildGRCh37.tsv.gz	GCST90002090_buildGRCh37.tsv.gz	2850	2	1	TRUE	NA	NA	0.00720788	2850	4.71241e-07	399054	TRUE	7.17891e-06	0.00823586	23.6505	yes	yes	GCST90002090_buildGRCh37.tsv.gz.csv
rs16947237	C	T	C	T	-0.1677	-0.0118169	0.1616	0.103474	FALSE	FALSE	FALSE	OS1	0.0269686	0.661263	OS1	399054	0.03785	9.734e-06	GCST90002090_buildGRCh37.tsv.gz	GCST90002090_buildGRCh37.tsv.gz	2850	2	1	TRUE	NA	NA	0.00684559	2850	4.81128e-07	399054	TRUE	1.22991e-05	0.00762059	21.8701	yes	yes	GCST90002090_buildGRCh37.tsv.gz.csv
rs1801274	G	A	G	A	0.248	-0.0209757	0.3209	0.503563	FALSE	FALSE	FALSE	OS1	0.0162757	0.197477	OS1	399054	0.02982	1.364e-16	GCST90002090_buildGRCh37.tsv.gz	GCST90002090_buildGRCh37.tsv.gz	2850	2	1	TRUE	NA	NA	0.0237098	2850	4.16219e-06	399054	TRUE	3.82569e-16	0.0268063	78.4472	yes	yes	GCST90002090_buildGRCh37.tsv.gz.csv
rs2026075	A	G	A	G	0.1315	-0.00996656	0.65	0.688587	FALSE	FALSE	FALSE	OS1	0.0175388	0.56986	OS1	399054	0.02951	8.59e-06	GCST90002090_buildGRCh37.tsv.gz	GCST90002090_buildGRCh37.tsv.gz	2850	2	1	TRUE	NA	NA	0.00692398	2850	8.0921e-07	399054	TRUE	1.1516e-05	0.00786797	22.5857	yes	yes	GCST90002090_buildGRCh37.tsv.gz.csv
rs34744703	G	C	G	C	-0.1726	-0.00974437	0.1589	0.152539	FALSE	TRUE	FALSE	OS1	0.0226081	0.666458	OS1	399054	0.03832	6.897e-06	GCST90002090_buildGRCh37.tsv.gz	GCST90002090_buildGRCh37.tsv.gz	2850	2	1	TRUE	NA	NA	0.00707307	2850	4.65532e-07	399054	TRUE	8.75579e-06	0.00796312	22.861	yes	yes	GCST90002090_buildGRCh37.tsv.gz.csv
rs35852864	T	C	T	C	0.2722	-0.120072	0.0716	0.00939271	FALSE	FALSE	FALSE	OS1	0.084991	0.157724	OS1	399054	0.05539	9.435e-07	GCST90002090_buildGRCh37.tsv.gz	GCST90002090_buildGRCh37.tsv.gz	2850	2	1	TRUE	NA	NA	0.00840827	2850	5.00157e-06	399054	TRUE	1.8409e-06	0.00985041	28.3331	yes	yes	GCST90002090_buildGRCh37.tsv.gz.csv
rs4743771	A	C	A	C	-0.1456	-0.0141689	0.2711	0.38162	FALSE	FALSE	FALSE	OS1	0.0167701	0.398173	OS1	399054	0.03177	4.794e-06	GCST90002090_buildGRCh37.tsv.gz	GCST90002090_buildGRCh37.tsv.gz	2850	2	1	TRUE	NA	NA	0.00732078	2850	1.78884e-06	399054	TRUE	7.15004e-06	0.00837819	24.0627	yes	yes	GCST90002090_buildGRCh37.tsv.gz.csv
rs55828113	T	C	T	C	-0.2667	0.057292	0.0682	0.0562456	FALSE	FALSE	FALSE	OS1	0.0353961	0.105533	OS1	399054	0.05624	2.229e-06	GCST90002090_buildGRCh37.tsv.gz	GCST90002090_buildGRCh37.tsv.gz	2850	2	1	TRUE	NA	NA	0.00783429	2850	6.56515e-06	399054	TRUE	4.60342e-06	0.00904031	25.9817	yes	yes	GCST90002090_buildGRCh37.tsv.gz.csv
rs78304446	T	C	T	C	-0.2958	0.0793831	0.0542	0.0402571	FALSE	FALSE	FALSE	OS1	0.0414083	0.0552268	OS1	399054	0.06198	1.909e-06	GCST90002090_buildGRCh37.tsv.gz	GCST90002090_buildGRCh37.tsv.gz	2850	2	1	TRUE	NA	NA	0.00793403	2850	9.20975e-06	399054	TRUE	4.49508e-06	0.00897067	25.7797	yes	yes	GCST90002090_buildGRCh37.tsv.gz.csv
rs79027362	C	A	C	A	-0.4991	-0.0353733	0.0158	0.00118774	FALSE	FALSE	FALSE	OS1	0.232926	0.879294	OS1	399054	0.1128	9.97e-06	GCST90002090_buildGRCh37.tsv.gz	GCST90002090_buildGRCh37.tsv.gz	2850	2	1	TRUE	NA	NA	0.00682719	2850	5.77944e-08	399054	TRUE	1.13166e-05	0.00774721	22.2363	yes	yes	GCST90002090_buildGRCh37.tsv.gz.csv
rs8046381	C	T	C	T	0.4684	0.0168645	0.8668	0.870124	FALSE	FALSE	FALSE	OS1	0.0245357	0.491865	OS1	399054	0.04088	9.633e-30	GCST90002090_buildGRCh37.tsv.gz	GCST90002090_buildGRCh37.tsv.gz	2850	2	1	TRUE	NA	NA	0.0440656	2850	1.18391e-06	399054	TRUE	1.81485e-29	0.0506625	151.987	yes	yes	GCST90002090_buildGRCh37.tsv.gz.csv
rs9671321	G	A	G	A	0.1653	0.0288565	0.3086	0.248782	FALSE	FALSE	FALSE	OS1	0.0188294	0.125393	OS1	399054	0.03099	1.042e-07	GCST90002090_buildGRCh37.tsv.gz	GCST90002090_buildGRCh37.tsv.gz	2850	2	1	TRUE	NA	NA	0.00989112	2850	5.88549e-06	399054	TRUE	2.26299e-07	0.0116601	33.5996	yes	yes	GCST90002090_buildGRCh37.tsv.gz.csv
rs9923916	T	C	T	C	0.1614	0.00924977	0.1863	0.194424	FALSE	FALSE	FALSE	OS1	0.020515	0.652077	OS1	399054	0.03597	7.495e-06	GCST90002090_buildGRCh37.tsv.gz	GCST90002090_buildGRCh37.tsv.gz	2850	2	1	TRUE	NA	NA	0.00701983	2850	5.09435e-07	399054	TRUE	9.54787e-06	0.00789795	22.6724	yes	yes	GCST90002090_buildGRCh37.tsv.gz.csv
rs11608886	T	C	T	C	0.5375	-0.0178582	0.014	0.0151174	FALSE	FALSE	FALSE	OS1	0.0684642	0.794217	OS1	399054	0.1161	3.856e-06	GCST90002089_buildGRCh37.tsv.gz	GCST90002089_buildGRCh37.tsv.gz	2850	2	1	TRUE	NA	NA	0.00746958	2850	1.70498e-07	399054	TRUE	4.54697e-06	0.00797612	22.8986	yes	yes	GCST90002089_buildGRCh37.tsv.gz.csv
rs11642757	A	G	A	G	0.1384	-0.00867279	0.45	0.332974	FALSE	FALSE	FALSE	OS1	0.0173057	0.616263	OS1	399054	0.02744	4.884e-07	GCST90002089_buildGRCh37.tsv.gz	GCST90002089_buildGRCh37.tsv.gz	2850	2	1	TRUE	NA	NA	0.00885323	2850	6.29375e-07	399054	TRUE	6.51392e-07	0.00948151	27.2618	yes	yes	GCST90002089_buildGRCh37.tsv.gz.csv
rs116977022	T	C	T	C	0.926	-0.0015506	0.0046	0.0705494	FALSE	FALSE	FALSE	OS1	0.0316784	0.960961	OS1	399054	0.1986	3.247e-06	GCST90002089_buildGRCh37.tsv.gz	GCST90002089_buildGRCh37.tsv.gz	2850	2	1	TRUE	NA	NA	0.00757567	2850	6.00404e-09	399054	TRUE	3.56473e-06	0.00785249	22.5409	yes	yes	GCST90002089_buildGRCh37.tsv.gz.csv
rs117387675	G	A	G	A	-0.2805	-0.05928	0.066	0.0149463	FALSE	FALSE	FALSE	OS1	0.0670116	0.37636	OS1	399054	0.05564	4.936e-07	GCST90002089_buildGRCh37.tsv.gz	GCST90002089_buildGRCh37.tsv.gz	2850	2	1	TRUE	NA	NA	0.0088449	2850	1.96104e-06	399054	TRUE	7.78537e-07	0.00970033	27.8972	yes	yes	GCST90002089_buildGRCh37.tsv.gz.csv
rs117968915	G	A	G	A	0.542	-0.0413429	0.0144	0.0313986	FALSE	FALSE	FALSE	OS1	0.0467038	0.37604	OS1	399054	0.1169	3.695e-06	GCST90002089_buildGRCh37.tsv.gz	GCST90002089_buildGRCh37.tsv.gz	2850	2	1	TRUE	NA	NA	0.00749141	2850	1.96366e-06	399054	TRUE	5.6553e-06	0.00833857	23.9479	yes	yes	GCST90002089_buildGRCh37.tsv.gz.csv
rs11913696	G	A	G	A	0.1286	-0.00942247	0.4981	0.399809	FALSE	FALSE	FALSE	OS1	0.0166403	0.571229	OS1	399054	0.0281	4.96e-06	GCST90002089_buildGRCh37.tsv.gz	GCST90002089_buildGRCh37.tsv.gz	2850	2	1	TRUE	NA	NA	0.00730041	2850	8.03484e-07	399054	TRUE	6.59849e-06	0.00826886	23.7461	yes	yes	GCST90002089_buildGRCh37.tsv.gz.csv
rs12421743	G	C	G	C	0.1721	0.0188428	0.1626	0.266582	FALSE	TRUE	FALSE	OS1	0.0184444	0.30697	OS1	399054	0.03736	4.301e-06	GCST90002089_buildGRCh37.tsv.gz	GCST90002089_buildGRCh37.tsv.gz	2850	2	1	TRUE	NA	NA	0.00739578	2850	2.61536e-06	399054	TRUE	6.86873e-06	0.00806576	23.1581	yes	yes	GCST90002089_buildGRCh37.tsv.gz.csv
rs12924903	G	A	G	A	0.1457	-0.0173533	0.7304	0.658584	FALSE	FALSE	FALSE	OS1	0.0171055	0.310349	OS1	399054	0.03151	3.902e-06	GCST90002089_buildGRCh37.tsv.gz	GCST90002089_buildGRCh37.tsv.gz	2850	2	1	TRUE	NA	NA	0.00745134	2850	2.57906e-06	399054	TRUE	6.31426e-06	0.00836045	24.0113	yes	yes	GCST90002089_buildGRCh37.tsv.gz.csv
rs149159018	G	A	G	A	-0.5725	-0.241385	0.0139	0.000377122	FALSE	FALSE	FALSE	OS1	0.440754	0.583924	OS1	399054	0.1225	3.073e-06	GCST90002089_buildGRCh37.tsv.gz	GCST90002089_buildGRCh37.tsv.gz	2850	2	1	TRUE	NA	NA	0.00761064	2850	7.5162e-07	399054	TRUE	4.14365e-06	0.00898497	25.8212	yes	yes	GCST90002089_buildGRCh37.tsv.gz.csv
rs16827406	T	C	T	C	0.1837	-0.0366254	0.2025	0.151479	FALSE	FALSE	FALSE	OS1	0.0226991	0.106633	OS1	399054	0.03471	1.29e-07	GCST90002089_buildGRCh37.tsv.gz	GCST90002089_buildGRCh37.tsv.gz	2850	2	1	TRUE	NA	NA	0.0097391	2850	6.52402e-06	399054	TRUE	2.92354e-07	0.0108994	31.3837	yes	yes	GCST90002089_buildGRCh37.tsv.gz.csv
rs1801274	G	A	G	A	0.2755	-0.0209757	0.3209	0.503563	FALSE	FALSE	FALSE	OS1	0.0162757	0.197477	OS1	399054	0.02934	1.204e-20	GCST90002089_buildGRCh37.tsv.gz	GCST90002089_buildGRCh37.tsv.gz	2850	2	1	TRUE	NA	NA	0.0300291	2850	4.16219e-06	399054	TRUE	3.6173e-20	0.0330808	97.4376	yes	yes	GCST90002089_buildGRCh37.tsv.gz.csv
rs1808890	C	T	C	T	-0.1494	-0.027286	0.2107	0.19418	FALSE	FALSE	FALSE	OS1	0.0205238	0.183688	OS1	399054	0.03354	8.773e-06	GCST90002089_buildGRCh37.tsv.gz	GCST90002089_buildGRCh37.tsv.gz	2850	2	1	TRUE	NA	NA	0.00691863	2850	4.42928e-06	399054	TRUE	1.55489e-05	0.007424	21.3017	yes	yes	GCST90002089_buildGRCh37.tsv.gz.csv
rs1887757	T	C	T	C	0.1503	-0.00536249	0.2209	0.212825	FALSE	FALSE	FALSE	OS1	0.0199967	0.78857	OS1	399054	0.03329	6.648e-06	GCST90002089_buildGRCh37.tsv.gz	GCST90002089_buildGRCh37.tsv.gz	2850	2	1	TRUE	NA	NA	0.00710646	2850	1.80213e-07	399054	TRUE	7.81682e-06	0.00777565	22.3186	yes	yes	GCST90002089_buildGRCh37.tsv.gz.csv
rs2699961	G	T	G	T	-0.3077	-0.00758448	0.0505	0.0330873	FALSE	FALSE	FALSE	OS1	0.0454106	0.867354	OS1	399054	0.0635	1.33e-06	GCST90002089_buildGRCh37.tsv.gz	GCST90002089_buildGRCh37.tsv.gz	2850	2	1	TRUE	NA	NA	0.00817714	2850	6.99049e-08	399054	TRUE	1.53242e-06	0.0090797	26.0959	yes	yes	GCST90002089_buildGRCh37.tsv.gz.csv
rs35764061	T	C	T	C	0.9212	0.0503362	0.0047	0.0177398	FALSE	FALSE	FALSE	OS1	0.0616099	0.413921	OS1	399054	0.1993	3.97e-06	GCST90002089_buildGRCh37.tsv.gz	GCST90002089_buildGRCh37.tsv.gz	2850	2	1	TRUE	NA	NA	0.00744573	2850	1.67274e-06	399054	TRUE	5.88538e-06	0.00793944	22.7925	yes	yes	GCST90002089_buildGRCh37.tsv.gz.csv
rs7118182	A	G	A	G	0.1311	0.0571678	0.6677	0.741648	FALSE	FALSE	FALSE	OS1	0.0189171	0.0025109	OS1	399054	0.02938	8.446e-06	GCST90002089_buildGRCh37.tsv.gz	GCST90002089_buildGRCh37.tsv.gz	2850	2	1	TRUE	NA	NA	0.00694282	2850	2.28852e-05	399054	TRUE	2.83798e-05	0.00762688	21.8883	yes	yes	GCST90002089_buildGRCh37.tsv.gz.csv
rs74585014	T	C	T	C	-0.7989	-0.0582212	0.0067	0.104408	FALSE	FALSE	FALSE	OS1	0.0267425	0.0294727	OS1	399054	0.1712	3.209e-06	GCST90002089_buildGRCh37.tsv.gz	GCST90002089_buildGRCh37.tsv.gz	2850	2	1	TRUE	NA	NA	0.00758804	2850	1.18775e-05	399054	TRUE	8.19763e-06	0.00849513	24.4014	yes	yes	GCST90002089_buildGRCh37.tsv.gz.csv
rs77687616	C	T	C	T	-0.6753	0.135429	0.0086	0.00619752	FALSE	FALSE	FALSE	OS1	0.104868	0.19656	OS1	399054	0.1409	1.746e-06	GCST90002089_buildGRCh37.tsv.gz	GCST90002089_buildGRCh37.tsv.gz	2850	2	1	TRUE	NA	NA	0.00800097	2850	4.17932e-06	399054	TRUE	3.16475e-06	0.00777626	22.3204	yes	yes	GCST90002089_buildGRCh37.tsv.gz.csv
rs9932817	G	T	G	T	-0.1683	0.00422847	0.3825	0.555873	FALSE	FALSE	FALSE	OS1	0.0164095	0.796651	OS1	399054	0.02845	3.727e-09	GCST90002089_buildGRCh37.tsv.gz	GCST90002089_buildGRCh37.tsv.gz	2850	2	1	TRUE	NA	NA	0.0121384	2850	1.66397e-07	399054	TRUE	4.63077e-09	0.0133803	38.624	yes	yes	GCST90002089_buildGRCh37.tsv.gz.csv
rs113404848	G	A	G	A	0.2651	-0.110351	0.063	0.011406	FALSE	FALSE	FALSE	OS1	0.0784563	0.159568	OS1	399054	0.0556	1.949e-06	GCST90002088_buildGRCh37.tsv.gz	GCST90002088_buildGRCh37.tsv.gz	2872	2	1	TRUE	NA	NA	0.00785889	2872	4.95753e-06	399054	TRUE	3.74551e-06	0.00829716	24.0121	yes	yes	GCST90002088_buildGRCh37.tsv.gz.csv
rs115914905	A	G	A	G	-1.699	-0.0526405	0.0012	0.00725588	FALSE	FALSE	FALSE	OS1	0.0950727	0.579793	OS1	399054	0.3779	7.195e-06	GCST90002088_buildGRCh37.tsv.gz	GCST90002088_buildGRCh37.tsv.gz	2872	2	1	TRUE	NA	NA	0.00699364	2872	7.68243e-07	399054	TRUE	9.5543e-06	0.00691953	19.9974	yes	yes	GCST90002088_buildGRCh37.tsv.gz.csv
rs12529747	C	G	C	G	-0.1451	-0.00984557	0.2303	0.17611	FALSE	TRUE	FALSE	OS1	0.0213031	0.643963	OS1	399054	0.03167	4.8e-06	GCST90002088_buildGRCh37.tsv.gz	GCST90002088_buildGRCh37.tsv.gz	2872	2	1	TRUE	NA	NA	0.00726092	2872	5.35262e-07	399054	TRUE	6.18827e-06	0.00746415	21.5832	yes	yes	GCST90002088_buildGRCh37.tsv.gz.csv
rs12927491	T	C	T	C	-0.2229	-0.00530381	0.1137	0.121006	FALSE	FALSE	FALSE	OS1	0.0251463	0.832951	OS1	399054	0.04192	1.134e-07	GCST90002088_buildGRCh37.tsv.gz	GCST90002088_buildGRCh37.tsv.gz	2872	2	1	TRUE	NA	NA	0.00975525	2872	1.1148e-07	399054	TRUE	1.35789e-07	0.0100136	29.0298	yes	yes	GCST90002088_buildGRCh37.tsv.gz.csv
rs13255633	T	C	T	C	0.1598	0.00231316	0.1784	0.149752	FALSE	FALSE	FALSE	OS1	0.0229463	0.919703	OS1	399054	0.03486	4.756e-06	GCST90002088_buildGRCh37.tsv.gz	GCST90002088_buildGRCh37.tsv.gz	2872	2	1	TRUE	NA	NA	0.00726856	2872	2.54658e-08	399054	TRUE	5.29384e-06	0.00748581	21.6463	yes	yes	GCST90002088_buildGRCh37.tsv.gz.csv
rs138069865	C	T	C	T	1.804	0.0183988	0.001	0.0193941	FALSE	FALSE	FALSE	OS1	0.0595265	0.757256	OS1	399054	0.4002	6.841e-06	GCST90002088_buildGRCh37.tsv.gz	GCST90002088_buildGRCh37.tsv.gz	2872	2	1	TRUE	NA	NA	0.00703029	2872	2.39403e-07	399054	TRUE	8.21704e-06	0.00650232	18.7838	yes	yes	GCST90002088_buildGRCh37.tsv.gz.csv
rs148343003	T	C	T	C	1.626	-0.0110622	0.0014	0.0546288	FALSE	FALSE	FALSE	OS1	0.0355696	0.7558	OS1	399054	0.3577	5.668e-06	GCST90002088_buildGRCh37.tsv.gz	GCST90002088_buildGRCh37.tsv.gz	2872	2	1	TRUE	NA	NA	0.00714835	2872	2.42379e-07	399054	TRUE	6.89275e-06	0.00739249	21.3745	yes	yes	GCST90002088_buildGRCh37.tsv.gz.csv
rs149922594	T	C	T	C	-1.442	-0.0176577	0.0017	0.0087549	FALSE	FALSE	FALSE	OS1	0.0893641	0.843364	OS1	399054	0.3111	3.71e-06	GCST90002088_buildGRCh37.tsv.gz	GCST90002088_buildGRCh37.tsv.gz	2872	2	1	TRUE	NA	NA	0.00743036	2872	9.78391e-08	399054	TRUE	4.32021e-06	0.00705782	20.3999	yes	yes	GCST90002088_buildGRCh37.tsv.gz.csv
rs16881169	G	A	G	A	0.2892	0.0449487	0.0566	0.0466357	FALSE	FALSE	FALSE	OS1	0.0385256	0.243322	OS1	399054	0.05866	8.695e-07	GCST90002088_buildGRCh37.tsv.gz	GCST90002088_buildGRCh37.tsv.gz	2872	2	1	TRUE	NA	NA	0.00839785	2872	3.41118e-06	399054	TRUE	1.53871e-06	0.0089318	25.8653	yes	yes	GCST90002088_buildGRCh37.tsv.gz.csv
rs17314359	C	A	C	A	-0.1488	0.0359352	0.2164	0.0471677	FALSE	FALSE	FALSE	OS1	0.0385497	0.351244	OS1	399054	0.03291	6.417e-06	GCST90002088_buildGRCh37.tsv.gz	GCST90002088_buildGRCh37.tsv.gz	2872	2	1	TRUE	NA	NA	0.00707271	2872	2.17755e-06	399054	TRUE	9.85264e-06	0.00750909	21.7142	yes	yes	GCST90002088_buildGRCh37.tsv.gz.csv
rs17481824	C	T	C	T	0.18	-0.0267426	0.1468	0.109472	FALSE	FALSE	FALSE	OS1	0.0263559	0.310261	OS1	399054	0.03863	3.312e-06	GCST90002088_buildGRCh37.tsv.gz	GCST90002088_buildGRCh37.tsv.gz	2872	2	1	TRUE	NA	NA	0.00750828	2872	2.58001e-06	399054	TRUE	5.35031e-06	0.00811618	23.4841	yes	yes	GCST90002088_buildGRCh37.tsv.gz.csv
rs1887757	T	C	T	C	0.1616	-0.00536249	0.2211	0.212825	FALSE	FALSE	FALSE	OS1	0.0199967	0.78857	OS1	399054	0.03204	4.826e-07	GCST90002088_buildGRCh37.tsv.gz	GCST90002088_buildGRCh37.tsv.gz	2872	2	1	TRUE	NA	NA	0.00878584	2872	1.80213e-07	399054	TRUE	5.89165e-07	0.00899463	26.0489	yes	yes	GCST90002088_buildGRCh37.tsv.gz.csv
rs2541232	A	G	A	G	0.1216	-0.016306	0.5508	0.521129	FALSE	FALSE	FALSE	OS1	0.0162821	0.316602	OS1	399054	0.02687	6.214e-06	GCST90002088_buildGRCh37.tsv.gz	GCST90002088_buildGRCh37.tsv.gz	2872	2	1	TRUE	NA	NA	0.00708536	2872	2.51329e-06	399054	TRUE	9.93563e-06	0.00731696	21.1545	yes	yes	GCST90002088_buildGRCh37.tsv.gz.csv
rs4493054	A	G	A	G	0.3611	-0.00853601	0.7366	0.602234	FALSE	FALSE	FALSE	OS1	0.0166061	0.607231	OS1	399054	0.02998	1.219e-32	GCST90002088_buildGRCh37.tsv.gz	GCST90002088_buildGRCh37.tsv.gz	2872	2	1	TRUE	NA	NA	0.0481165	2872	6.62132e-07	399054	TRUE	1.97352e-32	0.0505979	152.955	yes	yes	GCST90002088_buildGRCh37.tsv.gz.csv
rs4592764	T	A	T	A	-0.1323	0.0100656	0.3762	0.2916	FALSE	TRUE	FALSE	OS1	0.0179344	0.574628	OS1	399054	0.02757	1.659e-06	GCST90002088_buildGRCh37.tsv.gz	GCST90002088_buildGRCh37.tsv.gz	2872	2	1	TRUE	NA	NA	0.00795964	2872	7.89361e-07	399054	TRUE	2.27957e-06	0.00821512	23.7727	yes	yes	GCST90002088_buildGRCh37.tsv.gz.csv
rs71652355	A	G	A	G	0.3498	0.128106	0.0306	0.00385062	FALSE	FALSE	FALSE	OS1	0.130494	0.326248	OS1	399054	0.07641	4.878e-06	GCST90002088_buildGRCh37.tsv.gz	GCST90002088_buildGRCh37.tsv.gz	2872	2	1	TRUE	NA	NA	0.00724932	2872	2.41506e-06	399054	TRUE	7.73838e-06	0.00725929	20.9865	yes	yes	GCST90002088_buildGRCh37.tsv.gz.csv
rs72662658	A	G	A	G	0.4931	0.0588221	0.0202	0.0165705	FALSE	FALSE	FALSE	OS1	0.0643896	0.360962	OS1	399054	0.09306	1.252e-07	GCST90002088_buildGRCh37.tsv.gz	GCST90002088_buildGRCh37.tsv.gz	2872	2	1	TRUE	NA	NA	0.009688	2872	2.09131e-06	399054	TRUE	2.06805e-07	0.00962474	27.8914	yes	yes	GCST90002088_buildGRCh37.tsv.gz.csv
rs72672205	G	A	G	A	-0.8172	-0.000673085	0.005	0.00496858	FALSE	FALSE	FALSE	OS1	0.122541	0.995617	OS1	399054	0.1797	5.658e-06	GCST90002088_buildGRCh37.tsv.gz	GCST90002088_buildGRCh37.tsv.gz	2872	2	1	TRUE	NA	NA	0.00715419	2872	7.56045e-11	399054	TRUE	6.04977e-06	0.00664477	19.198	yes	yes	GCST90002088_buildGRCh37.tsv.gz.csv
rs72732223	G	A	G	A	0.2079	-0.0485802	0.1018	0.0395117	FALSE	FALSE	FALSE	OS1	0.0428554	0.256969	OS1	399054	0.04544	4.98e-06	GCST90002088_buildGRCh37.tsv.gz	GCST90002088_buildGRCh37.tsv.gz	2872	2	1	TRUE	NA	NA	0.00724093	2872	3.22015e-06	399054	TRUE	8.31868e-06	0.00790423	22.8659	yes	yes	GCST90002088_buildGRCh37.tsv.gz.csv
rs72873714	A	G	A	G	0.2675	-0.0570179	0.0524	0.0384555	FALSE	FALSE	FALSE	OS1	0.0427434	0.182217	OS1	399054	0.05997	8.465e-06	GCST90002088_buildGRCh37.tsv.gz	GCST90002088_buildGRCh37.tsv.gz	2872	2	1	TRUE	NA	NA	0.00688489	2872	4.45916e-06	399054	TRUE	1.51829e-05	0.00710614	20.5406	yes	yes	GCST90002088_buildGRCh37.tsv.gz.csv
rs75841521	A	G	A	G	-0.4221	0.0096748	0.028	0.00388513	FALSE	FALSE	FALSE	OS1	0.13407	0.942473	OS1	399054	0.08046	1.665e-07	GCST90002088_buildGRCh37.tsv.gz	GCST90002088_buildGRCh37.tsv.gz	2872	2	1	TRUE	NA	NA	0.00949826	2872	1.30494e-08	399054	TRUE	1.86813e-07	0.00969806	28.106	yes	yes	GCST90002088_buildGRCh37.tsv.gz.csv
rs76225503	A	G	A	G	-0.3493	0.0127752	0.0336	0.0582908	FALSE	FALSE	FALSE	OS1	0.0348065	0.713592	OS1	399054	0.07406	2.52e-06	GCST90002088_buildGRCh37.tsv.gz	GCST90002088_buildGRCh37.tsv.gz	2872	2	1	TRUE	NA	NA	0.00769121	2872	3.37586e-07	399054	TRUE	3.13601e-06	0.00792362	22.9224	yes	yes	GCST90002088_buildGRCh37.tsv.gz.csv
rs778233	T	C	T	C	-0.1272	-0.0140222	0.4587	0.57429	FALSE	FALSE	FALSE	OS1	0.016472	0.394614	OS1	399054	0.02723	3.119e-06	GCST90002088_buildGRCh37.tsv.gz	GCST90002088_buildGRCh37.tsv.gz	2872	2	1	TRUE	NA	NA	0.00754584	2872	1.81597e-06	399054	TRUE	4.73938e-06	0.00803472	23.2464	yes	yes	GCST90002088_buildGRCh37.tsv.gz.csv
rs78520150	A	C	A	C	0.3719	-0.0438673	0.0376	0.0277948	FALSE	FALSE	FALSE	OS1	0.0490463	0.371104	OS1	399054	0.07125	1.925e-07	GCST90002088_buildGRCh37.tsv.gz	GCST90002088_buildGRCh37.tsv.gz	2872	2	1	TRUE	NA	NA	0.00940367	2872	2.00465e-06	399054	TRUE	3.11552e-07	0.0100098	29.0186	yes	yes	GCST90002088_buildGRCh37.tsv.gz.csv
rs79355481	T	C	T	C	0.3635	-0.107149	0.0343	0.0291539	FALSE	FALSE	FALSE	OS1	0.0476875	0.0246462	OS1	399054	0.07342	7.842e-07	GCST90002088_buildGRCh37.tsv.gz	GCST90002088_buildGRCh37.tsv.gz	2872	2	1	TRUE	NA	NA	0.00846847	2872	1.26512e-05	399054	TRUE	2.18434e-06	0.00875337	25.344	yes	yes	GCST90002088_buildGRCh37.tsv.gz.csv
rs79792171	A	G	A	G	-1.02	-0.527175	0.0031	0.000717122	FALSE	FALSE	FALSE	OS1	0.30867	0.0876557	OS1	399054	0.2282	8.091e-06	GCST90002088_buildGRCh37.tsv.gz	GCST90002088_buildGRCh37.tsv.gz	2872	2	1	TRUE	NA	NA	0.00691312	2872	7.30951e-06	399054	TRUE	1.68076e-05	0.00643048	18.5749	yes	yes	GCST90002088_buildGRCh37.tsv.gz.csv
rs11004890	A	G	A	G	0.1239	0.032398	0.4044	0.358569	FALSE	FALSE	FALSE	OS1	0.017011	0.0568408	OS1	399054	0.02786	9.009e-06	GCST90002087_buildGRCh37.tsv.gz	GCST90002087_buildGRCh37.tsv.gz	2872	2	1	TRUE	NA	NA	0.00684409	2872	9.08957e-06	399054	TRUE	2.00278e-05	0.007395	21.3818	yes	yes	GCST90002087_buildGRCh37.tsv.gz.csv
rs113167560	G	T	G	T	-0.3213	-0.0273924	0.0393	0.0117582	FALSE	FALSE	FALSE	OS1	0.0764118	0.719981	OS1	399054	0.06762	2.119e-06	GCST90002087_buildGRCh37.tsv.gz	GCST90002087_buildGRCh37.tsv.gz	2872	2	1	TRUE	NA	NA	0.00780524	2872	3.2204e-07	399054	TRUE	2.63666e-06	0.00779528	22.5482	yes	yes	GCST90002087_buildGRCh37.tsv.gz.csv
rs113404848	G	A	G	A	0.2758	-0.110351	0.063	0.011406	FALSE	FALSE	FALSE	OS1	0.0784563	0.159568	OS1	399054	0.05575	7.958e-07	GCST90002087_buildGRCh37.tsv.gz	GCST90002087_buildGRCh37.tsv.gz	2872	2	1	TRUE	NA	NA	0.0084553	2872	4.95753e-06	399054	TRUE	1.5652e-06	0.00898046	26.0075	yes	yes	GCST90002087_buildGRCh37.tsv.gz.csv
rs11708131	A	G	A	G	-0.2627	-0.00262589	0.0695	0.0966003	FALSE	FALSE	FALSE	OS1	0.0275873	0.924168	OS1	399054	0.05339	9.119e-07	GCST90002087_buildGRCh37.tsv.gz	GCST90002087_buildGRCh37.tsv.gz	2872	2	1	TRUE	NA	NA	0.00836508	2872	2.27041e-08	399054	TRUE	1.02362e-06	0.00892589	25.848	yes	yes	GCST90002087_buildGRCh37.tsv.gz.csv
rs13255633	T	C	T	C	0.1629	0.00231316	0.1784	0.149752	FALSE	FALSE	FALSE	OS1	0.0229463	0.919703	OS1	399054	0.03496	3.306e-06	GCST90002087_buildGRCh37.tsv.gz	GCST90002087_buildGRCh37.tsv.gz	2872	2	1	TRUE	NA	NA	0.00750835	2872	2.54658e-08	399054	TRUE	3.69586e-06	0.00777907	22.501	yes	yes	GCST90002087_buildGRCh37.tsv.gz.csv
rs138069865	C	T	C	T	1.872	0.0183988	0.001	0.0193941	FALSE	FALSE	FALSE	OS1	0.0595265	0.757256	OS1	399054	0.4013	3.22e-06	GCST90002087_buildGRCh37.tsv.gz	GCST90002087_buildGRCh37.tsv.gz	2872	2	1	TRUE	NA	NA	0.00752508	2872	2.39403e-07	399054	TRUE	3.9237e-06	0.00700176	20.2367	yes	yes	GCST90002087_buildGRCh37.tsv.gz.csv
rs148343003	T	C	T	C	1.711	-0.0110622	0.0014	0.0546288	FALSE	FALSE	FALSE	OS1	0.0355696	0.7558	OS1	399054	0.3584	1.906e-06	GCST90002087_buildGRCh37.tsv.gz	GCST90002087_buildGRCh37.tsv.gz	2872	2	1	TRUE	NA	NA	0.00787856	2872	2.42379e-07	399054	TRUE	2.31764e-06	0.00818558	23.6865	yes	yes	GCST90002087_buildGRCh37.tsv.gz.csv
rs16881169	G	A	G	A	0.2616	0.0449487	0.0566	0.0466357	FALSE	FALSE	FALSE	OS1	0.0385256	0.243322	OS1	399054	0.05889	9.264e-06	GCST90002087_buildGRCh37.tsv.gz	GCST90002087_buildGRCh37.tsv.gz	2872	2	1	TRUE	NA	NA	0.00682865	2872	3.41118e-06	399054	TRUE	1.54694e-05	0.00730832	21.1293	yes	yes	GCST90002087_buildGRCh37.tsv.gz.csv
rs17481824	C	T	C	T	0.1773	-0.0267426	0.1468	0.109472	FALSE	FALSE	FALSE	OS1	0.0263559	0.310261	OS1	399054	0.03875	4.962e-06	GCST90002087_buildGRCh37.tsv.gz	GCST90002087_buildGRCh37.tsv.gz	2872	2	1	TRUE	NA	NA	0.00724162	2872	2.58001e-06	399054	TRUE	7.9295e-06	0.00787453	22.7793	yes	yes	GCST90002087_buildGRCh37.tsv.gz.csv
rs2541232	A	G	A	G	0.1224	-0.016306	0.5508	0.521129	FALSE	FALSE	FALSE	OS1	0.0162821	0.316602	OS1	399054	0.02695	5.775e-06	GCST90002087_buildGRCh37.tsv.gz	GCST90002087_buildGRCh37.tsv.gz	2872	2	1	TRUE	NA	NA	0.00713597	2872	2.51329e-06	399054	TRUE	9.21998e-06	0.00741355	21.4358	yes	yes	GCST90002087_buildGRCh37.tsv.gz.csv
rs35945038	A	G	A	G	-0.1261	0.0117524	0.3701	0.315731	FALSE	FALSE	FALSE	OS1	0.0174927	0.50168	OS1	399054	0.02762	5.175e-06	GCST90002087_buildGRCh37.tsv.gz	GCST90002087_buildGRCh37.tsv.gz	2872	2	1	TRUE	NA	NA	0.00721038	2872	1.13112e-06	399054	TRUE	7.25166e-06	0.00741397	21.437	yes	yes	GCST90002087_buildGRCh37.tsv.gz.csv
rs4770411	C	T	C	T	0.1622	-0.00542219	0.2211	0.212869	FALSE	FALSE	FALSE	OS1	0.0199966	0.786271	OS1	399054	0.03224	5.173e-07	GCST90002087_buildGRCh37.tsv.gz	GCST90002087_buildGRCh37.tsv.gz	2872	2	1	TRUE	NA	NA	0.00874211	2872	1.8425e-07	399054	TRUE	6.29604e-07	0.00906154	26.2444	yes	yes	GCST90002087_buildGRCh37.tsv.gz.csv
rs56116087	A	G	A	G	-0.2078	0.00451502	0.0998	0.0910867	FALSE	FALSE	FALSE	OS1	0.0283247	0.873352	OS1	399054	0.04419	2.69e-06	GCST90002087_buildGRCh37.tsv.gz	GCST90002087_buildGRCh37.tsv.gz	2872	2	1	TRUE	NA	NA	0.00764589	2872	6.36736e-08	399054	TRUE	3.08124e-06	0.00775873	22.4417	yes	yes	GCST90002087_buildGRCh37.tsv.gz.csv
rs56210513	T	C	T	C	-0.5557	-0.0363897	0.0125	0.0338959	FALSE	FALSE	FALSE	OS1	0.0458057	0.426941	OS1	399054	0.1234	6.9e-06	GCST90002087_buildGRCh37.tsv.gz	GCST90002087_buildGRCh37.tsv.gz	2872	2	1	TRUE	NA	NA	0.00701634	2872	1.58157e-06	399054	TRUE	1.01491e-05	0.00762356	22.0477	yes	yes	GCST90002087_buildGRCh37.tsv.gz.csv
rs61802329	T	C	T	C	0.1669	0.0362118	0.4673	0.509764	FALSE	FALSE	FALSE	OS1	0.017143	0.0346569	OS1	399054	0.02718	9.478e-10	GCST90002087_buildGRCh37.tsv.gz	GCST90002087_buildGRCh37.tsv.gz	2872	2	1	TRUE	NA	NA	0.0129677	2872	1.11813e-05	399054	TRUE	3.10896e-09	0.0138682	40.3616	yes	yes	GCST90002087_buildGRCh37.tsv.gz.csv
rs67898294	T	C	T	C	0.3276	-0.0190999	0.3505	0.136161	FALSE	FALSE	FALSE	OS1	0.023712	0.420536	OS1	399054	0.02803	7.19e-31	GCST90002087_buildGRCh37.tsv.gz	GCST90002087_buildGRCh37.tsv.gz	2872	2	1	TRUE	NA	NA	0.0454325	2872	1.62591e-06	399054	TRUE	1.56634e-30	0.0488635	147.443	yes	yes	GCST90002087_buildGRCh37.tsv.gz.csv
rs71652355	A	G	A	G	0.3556	0.128106	0.0306	0.00385062	FALSE	FALSE	FALSE	OS1	0.130494	0.326248	OS1	399054	0.07661	3.622e-06	GCST90002087_buildGRCh37.tsv.gz	GCST90002087_buildGRCh37.tsv.gz	2872	2	1	TRUE	NA	NA	0.00745114	2872	2.41506e-06	399054	TRUE	5.74451e-06	0.00750202	21.6935	yes	yes	GCST90002087_buildGRCh37.tsv.gz.csv
rs72662658	A	G	A	G	0.5005	0.0588221	0.0202	0.0165705	FALSE	FALSE	FALSE	OS1	0.0643896	0.360962	OS1	399054	0.09331	8.804e-08	GCST90002087_buildGRCh37.tsv.gz	GCST90002087_buildGRCh37.tsv.gz	2872	2	1	TRUE	NA	NA	0.00992517	2872	2.09131e-06	399054	TRUE	1.459e-07	0.00991578	28.7433	yes	yes	GCST90002087_buildGRCh37.tsv.gz.csv
rs72732223	G	A	G	A	0.2036	-0.0485802	0.1018	0.0395117	FALSE	FALSE	FALSE	OS1	0.0428554	0.256969	OS1	399054	0.04558	8.271e-06	GCST90002087_buildGRCh37.tsv.gz	GCST90002087_buildGRCh37.tsv.gz	2872	2	1	TRUE	NA	NA	0.00690424	2872	3.22015e-06	399054	TRUE	1.36629e-05	0.00758065	21.9226	yes	yes	GCST90002087_buildGRCh37.tsv.gz.csv
rs72873714	A	G	A	G	0.2715	-0.0570179	0.0524	0.0384555	FALSE	FALSE	FALSE	OS1	0.0427434	0.182217	OS1	399054	0.06014	6.609e-06	GCST90002087_buildGRCh37.tsv.gz	GCST90002087_buildGRCh37.tsv.gz	2872	2	1	TRUE	NA	NA	0.00705112	2872	4.45916e-06	399054	TRUE	1.18935e-05	0.00732025	21.164	yes	yes	GCST90002087_buildGRCh37.tsv.gz.csv
rs75841521	A	G	A	G	-0.442	0.0096748	0.028	0.00388513	FALSE	FALSE	FALSE	OS1	0.13407	0.942473	OS1	399054	0.08067	4.648e-08	GCST90002087_buildGRCh37.tsv.gz	GCST90002087_buildGRCh37.tsv.gz	2872	2	1	TRUE	NA	NA	0.0103519	2872	1.30494e-08	399054	TRUE	5.23901e-08	0.0106341	30.8478	yes	yes	GCST90002087_buildGRCh37.tsv.gz.csv
rs778233	T	C	T	C	-0.1335	-0.0140222	0.4587	0.57429	FALSE	FALSE	FALSE	OS1	0.016472	0.394614	OS1	399054	0.0273	1.063e-06	GCST90002087_buildGRCh37.tsv.gz	GCST90002087_buildGRCh37.tsv.gz	2872	2	1	TRUE	NA	NA	0.00826327	2872	1.81597e-06	399054	TRUE	1.64213e-06	0.00885033	25.6272	yes	yes	GCST90002087_buildGRCh37.tsv.gz.csv
rs7795869	G	A	G	A	0.1616	0.0455005	0.184	0.107063	FALSE	FALSE	FALSE	OS1	0.0264213	0.0850492	OS1	399054	0.03467	3.267e-06	GCST90002087_buildGRCh37.tsv.gz	GCST90002087_buildGRCh37.tsv.gz	2872	2	1	TRUE	NA	NA	0.00751308	2872	7.43175e-06	399054	TRUE	7.04651e-06	0.00784189	22.6841	yes	yes	GCST90002087_buildGRCh37.tsv.gz.csv
rs78520150	A	C	A	C	0.3947	-0.0438673	0.0376	0.0277948	FALSE	FALSE	FALSE	OS1	0.0490463	0.371104	OS1	399054	0.07143	3.569e-08	GCST90002087_buildGRCh37.tsv.gz	GCST90002087_buildGRCh37.tsv.gz	2872	2	1	TRUE	NA	NA	0.0105268	2872	2.00465e-06	399054	TRUE	5.97018e-08	0.0112748	32.7276	yes	yes	GCST90002087_buildGRCh37.tsv.gz.csv
rs7869020	C	T	C	T	-0.2428	0.0651078	0.0749	0.0271404	FALSE	FALSE	FALSE	OS1	0.0504788	0.197118	OS1	399054	0.05031	1.458e-06	GCST90002087_buildGRCh37.tsv.gz	GCST90002087_buildGRCh37.tsv.gz	2872	2	1	TRUE	NA	NA	0.00805001	2872	4.16885e-06	399054	TRUE	2.69844e-06	0.00816954	23.6397	yes	yes	GCST90002087_buildGRCh37.tsv.gz.csv
rs79298699	T	C	T	C	-0.279	0.011096	0.0825	0.101984	FALSE	FALSE	FALSE	OS1	0.0271248	0.682486	OS1	399054	0.04807	7.216e-09	GCST90002087_buildGRCh37.tsv.gz	GCST90002087_buildGRCh37.tsv.gz	2872	2	1	TRUE	NA	NA	0.0116014	2872	4.19344e-07	399054	TRUE	9.66749e-09	0.0117842	34.2238	yes	yes	GCST90002087_buildGRCh37.tsv.gz.csv
rs79355481	T	C	T	C	0.383	-0.107149	0.0343	0.0291539	FALSE	FALSE	FALSE	OS1	0.0476875	0.0246462	OS1	399054	0.0736	2.083e-07	GCST90002087_buildGRCh37.tsv.gz	GCST90002087_buildGRCh37.tsv.gz	2872	2	1	TRUE	NA	NA	0.0093472	2872	1.26512e-05	399054	TRUE	6.15335e-07	0.00971771	28.1635	yes	yes	GCST90002087_buildGRCh37.tsv.gz.csv
rs79968431	A	G	A	G	0.9865	0.00874094	0.0047	0.0101262	FALSE	FALSE	FALSE	OS1	0.0812827	0.914362	OS1	399054	0.1949	4.453e-07	GCST90002087_buildGRCh37.tsv.gz	GCST90002087_buildGRCh37.tsv.gz	2872	2	1	TRUE	NA	NA	0.00884767	2872	2.89795e-08	399054	TRUE	5.00723e-07	0.00910492	26.3712	yes	yes	GCST90002087_buildGRCh37.tsv.gz.csv
rs80318951	T	C	T	C	-0.1501	0.0241931	0.3182	0.391679	FALSE	FALSE	FALSE	OS1	0.0166991	0.147402	OS1	399054	0.02905	2.539e-07	GCST90002087_buildGRCh37.tsv.gz	GCST90002087_buildGRCh37.tsv.gz	2872	2	1	TRUE	NA	NA	0.0092165	2872	5.25975e-06	399054	TRUE	5.24214e-07	0.00977572	28.3333	yes	yes	GCST90002087_buildGRCh37.tsv.gz.csv
rs9562128	G	A	G	A	0.1343	-0.0225152	0.2667	0.347968	FALSE	FALSE	FALSE	OS1	0.0171125	0.188271	OS1	399054	0.02956	5.798e-06	GCST90002087_buildGRCh37.tsv.gz	GCST90002087_buildGRCh37.tsv.gz	2872	2	1	TRUE	NA	NA	0.00714083	2872	4.33804e-06	399054	TRUE	1.03515e-05	0.00705483	20.3912	yes	yes	GCST90002087_buildGRCh37.tsv.gz.csv
rs10145270	A	G	A	G	-0.1226	-0.020081	0.626	0.557071	FALSE	FALSE	FALSE	OS1	0.0164035	0.22088	OS1	399054	0.02731	7.432e-06	GCST90002086_buildGRCh37.tsv.gz	GCST90002086_buildGRCh37.tsv.gz	3060	2	1	TRUE	NA	NA	0.00654708	3060	3.75549e-06	399054	TRUE	1.30221e-05	0.00703812	21.6751	yes	yes	GCST90002086_buildGRCh37.tsv.gz.csv
rs1017102	C	A	C	A	0.1765	-0.0255537	0.1376	0.153096	FALSE	FALSE	FALSE	OS1	0.0225854	0.257876	OS1	399054	0.03832	4.28e-06	GCST90002086_buildGRCh37.tsv.gz	GCST90002086_buildGRCh37.tsv.gz	3060	2	1	TRUE	NA	NA	0.00688967	3060	3.2079e-06	399054	TRUE	7.33532e-06	0.00739344	22.7775	yes	yes	GCST90002086_buildGRCh37.tsv.gz.csv
rs114955332	C	A	C	A	-0.6337	0.104613	0.0087	0.0103699	FALSE	FALSE	FALSE	OS1	0.0801165	0.191634	OS1	399054	0.1406	6.851e-06	GCST90002086_buildGRCh37.tsv.gz	GCST90002086_buildGRCh37.tsv.gz	3060	2	1	TRUE	NA	NA	0.00659909	3060	4.27264e-06	399054	TRUE	1.24016e-05	0.00692663	21.3294	yes	yes	GCST90002086_buildGRCh37.tsv.gz.csv
rs117410119	C	G	C	G	-0.4905	-0.0152795	0.015	0.0424116	FALSE	TRUE	FALSE	OS1	0.0410786	0.709926	OS1	399054	0.1091	7.119e-06	GCST90002086_buildGRCh37.tsv.gz	GCST90002086_buildGRCh37.tsv.gz	3060	2	1	TRUE	NA	NA	0.00656644	3060	3.46703e-07	399054	TRUE	8.96791e-06	0.00710944	21.8963	yes	yes	GCST90002086_buildGRCh37.tsv.gz.csv
rs117767550	T	G	T	G	-0.3058	-0.0396956	0.0436	0.00727707	FALSE	FALSE	FALSE	OS1	0.0965605	0.681003	OS1	399054	0.06567	3.36e-06	GCST90002086_buildGRCh37.tsv.gz	GCST90002086_buildGRCh37.tsv.gz	3060	2	1	TRUE	NA	NA	0.00704101	3060	4.23503e-07	399054	TRUE	4.28998e-06	0.00779886	24.0364	yes	yes	GCST90002086_buildGRCh37.tsv.gz.csv
rs117967604	C	A	C	A	0.3688	0.153404	0.0253	0.00348302	FALSE	FALSE	FALSE	OS1	0.142156	0.28053	OS1	399054	0.08324	9.718e-06	GCST90002086_buildGRCh37.tsv.gz	GCST90002086_buildGRCh37.tsv.gz	3060	2	1	TRUE	NA	NA	0.00637825	3060	2.91818e-06	399054	TRUE	1.60205e-05	0.00670816	20.6521	yes	yes	GCST90002086_buildGRCh37.tsv.gz.csv
rs11801958	T	G	T	G	0.1397	0.0340898	0.4853	0.304775	FALSE	FALSE	FALSE	OS1	0.0176745	0.0537613	OS1	399054	0.0266	1.615e-07	GCST90002086_buildGRCh37.tsv.gz	GCST90002086_buildGRCh37.tsv.gz	3060	2	1	TRUE	NA	NA	0.00893907	3060	9.32226e-06	399054	TRUE	4.30348e-07	0.00974961	30.1078	yes	yes	GCST90002086_buildGRCh37.tsv.gz.csv
rs142804909	A	G	A	G	0.6154	0.0338281	0.0118	0.0223193	FALSE	FALSE	FALSE	OS1	0.0557768	0.544189	OS1	399054	0.1271	1.345e-06	GCST90002086_buildGRCh37.tsv.gz	GCST90002086_buildGRCh37.tsv.gz	3060	2	1	TRUE	NA	NA	0.00760799	3060	9.21761e-07	399054	TRUE	1.90163e-06	0.00883226	27.2497	yes	yes	GCST90002086_buildGRCh37.tsv.gz.csv
rs1552390	T	C	T	C	0.1178	-0.00866625	0.4644	0.562474	FALSE	FALSE	FALSE	OS1	0.0164618	0.598578	OS1	399054	0.02654	9.318e-06	GCST90002086_buildGRCh37.tsv.gz	GCST90002086_buildGRCh37.tsv.gz	3060	2	1	TRUE	NA	NA	0.00640121	3060	6.94509e-07	399054	TRUE	1.24064e-05	0.00690325	21.2569	yes	yes	GCST90002086_buildGRCh37.tsv.gz.csv
rs2147883	G	T	G	T	-0.9571	0.0440629	0.9954	0.99003	FALSE	FALSE	FALSE	OS1	0.0822754	0.592268	OS1	399054	0.1959	1.083e-06	GCST90002086_buildGRCh37.tsv.gz	GCST90002086_buildGRCh37.tsv.gz	3060	2	1	TRUE	NA	NA	0.00774518	3060	7.18747e-07	399054	TRUE	1.48496e-06	0.0083888	25.87	yes	yes	GCST90002086_buildGRCh37.tsv.gz.csv
rs3129034	T	C	T	C	-0.1596	0.0308107	0.6992	0.661499	FALSE	FALSE	FALSE	OS1	0.0171705	0.0727495	OS1	399054	0.02976	8.83e-08	GCST90002086_buildGRCh37.tsv.gz	GCST90002086_buildGRCh37.tsv.gz	3060	2	1	TRUE	NA	NA	0.00931745	3060	8.06871e-06	399054	TRUE	2.25711e-07	0.0107146	33.12	yes	yes	GCST90002086_buildGRCh37.tsv.gz.csv
rs4273217	T	C	T	C	0.1808	0.00497926	0.8719	0.850873	FALSE	FALSE	FALSE	OS1	0.0228401	0.827425	OS1	399054	0.04	6.398e-06	GCST90002086_buildGRCh37.tsv.gz	GCST90002086_buildGRCh37.tsv.gz	3060	2	1	TRUE	NA	NA	0.00663663	3060	1.19098e-07	399054	TRUE	7.53304e-06	0.00730201	22.4938	yes	yes	GCST90002086_buildGRCh37.tsv.gz.csv
rs4686701	A	G	A	G	-0.1182	-0.00361679	0.4735	0.387664	FALSE	FALSE	FALSE	OS1	0.0168621	0.830164	OS1	399054	0.02669	9.888e-06	GCST90002086_buildGRCh37.tsv.gz	GCST90002086_buildGRCh37.tsv.gz	3060	2	1	TRUE	NA	NA	0.00637271	3060	1.15291e-07	399054	TRUE	1.14591e-05	0.006966	21.4515	yes	yes	GCST90002086_buildGRCh37.tsv.gz.csv
rs4833232	T	C	T	C	-0.1213	0.0112142	0.3799	0.426623	FALSE	FALSE	FALSE	OS1	0.016449	0.495394	OS1	399054	0.02722	8.711e-06	GCST90002086_buildGRCh37.tsv.gz	GCST90002086_buildGRCh37.tsv.gz	3060	2	1	TRUE	NA	NA	0.00645204	3060	1.16474e-06	399054	TRUE	1.21794e-05	0.00693238	21.3472	yes	yes	GCST90002086_buildGRCh37.tsv.gz.csv
rs614008	T	C	T	C	0.1346	0.00505404	0.6289	0.573944	FALSE	FALSE	FALSE	OS1	0.0164071	0.758052	OS1	399054	0.02915	4.053e-06	GCST90002086_buildGRCh37.tsv.gz	GCST90002086_buildGRCh37.tsv.gz	3060	2	1	TRUE	NA	NA	0.00692402	3060	2.37785e-07	399054	TRUE	4.94821e-06	0.00845654	26.0806	yes	yes	GCST90002086_buildGRCh37.tsv.gz.csv
rs62161922	A	G	A	G	0.233	0.00133368	0.0706	0.0631233	FALSE	FALSE	FALSE	OS1	0.0331276	0.967887	OS1	399054	0.05158	6.528e-06	GCST90002086_buildGRCh37.tsv.gz	GCST90002086_buildGRCh37.tsv.gz	3060	2	1	TRUE	NA	NA	0.00662862	3060	4.06157e-09	399054	TRUE	7.09509e-06	0.00712441	21.9428	yes	yes	GCST90002086_buildGRCh37.tsv.gz.csv
rs74827160	T	G	T	G	-0.24	0.000285988	0.0753	0.0178903	FALSE	FALSE	FALSE	OS1	0.0617408	0.996304	OS1	399054	0.05003	1.68e-06	GCST90002086_buildGRCh37.tsv.gz	GCST90002086_buildGRCh37.tsv.gz	3060	2	1	TRUE	NA	NA	0.0074691	3060	5.37677e-11	399054	TRUE	1.82683e-06	0.00802137	24.7277	yes	yes	GCST90002086_buildGRCh37.tsv.gz.csv
rs74843612	T	A	T	A	0.8983	-0.0601301	0.0047	0.0318593	FALSE	TRUE	FALSE	OS1	0.0465456	0.196408	OS1	399054	0.1965	5.007e-06	GCST90002086_buildGRCh37.tsv.gz	GCST90002086_buildGRCh37.tsv.gz	3060	2	1	TRUE	NA	NA	0.00678769	3060	4.18211e-06	399054	TRUE	9.18432e-06	0.00754961	23.2623	yes	yes	GCST90002086_buildGRCh37.tsv.gz.csv
rs75133898	A	C	A	C	0.4304	-0.0149539	0.0224	0.0732559	FALSE	FALSE	FALSE	OS1	0.031753	0.637679	OS1	399054	0.08931	1.515e-06	GCST90002086_buildGRCh37.tsv.gz	GCST90002086_buildGRCh37.tsv.gz	3060	2	1	TRUE	NA	NA	0.00753739	3060	5.55789e-07	399054	TRUE	2.00507e-06	0.00811304	25.0126	yes	yes	GCST90002086_buildGRCh37.tsv.gz.csv
rs75242390	A	G	A	G	0.9946	-0.00447656	0.0041	0.0561164	FALSE	FALSE	FALSE	OS1	0.0353107	0.899117	OS1	399054	0.2226	8.187e-06	GCST90002086_buildGRCh37.tsv.gz	GCST90002086_buildGRCh37.tsv.gz	3060	2	1	TRUE	NA	NA	0.00648609	3060	4.0276e-08	399054	TRUE	9.22958e-06	0.00807842	24.905	yes	yes	GCST90002086_buildGRCh37.tsv.gz.csv
rs76157970	T	C	T	C	-0.3549	-0.0789876	0.0395	0.0137463	FALSE	FALSE	FALSE	OS1	0.0693734	0.254876	OS1	399054	0.06854	2.395e-07	GCST90002086_buildGRCh37.tsv.gz	GCST90002086_buildGRCh37.tsv.gz	3060	2	1	TRUE	NA	NA	0.00869151	3060	3.24864e-06	399054	TRUE	4.40304e-07	0.00955733	29.5083	yes	yes	GCST90002086_buildGRCh37.tsv.gz.csv
rs78160435	C	G	C	G	0.1451	-0.00120872	0.2552	0.112042	FALSE	TRUE	FALSE	OS1	0.0257227	0.962521	OS1	399054	0.03035	1.822e-06	GCST90002086_buildGRCh37.tsv.gz	GCST90002086_buildGRCh37.tsv.gz	3060	2	1	TRUE	NA	NA	0.00741901	3060	5.53336e-09	399054	TRUE	2.0152e-06	0.0080036	24.6725	yes	yes	GCST90002086_buildGRCh37.tsv.gz.csv
rs78335055	A	G	A	G	0.369	-0.0940862	0.0271	0.00768428	FALSE	FALSE	FALSE	OS1	0.0947293	0.320607	OS1	399054	0.08036	4.554e-06	GCST90002086_buildGRCh37.tsv.gz	GCST90002086_buildGRCh37.tsv.gz	3060	2	1	TRUE	NA	NA	0.0068478	3060	2.47202e-06	399054	TRUE	7.40295e-06	0.00717993	22.115	yes	yes	GCST90002086_buildGRCh37.tsv.gz.csv
rs79260068	A	C	A	C	0.8273	-0.151442	0.0056	0.003896	FALSE	FALSE	FALSE	OS1	0.131013	0.24771	OS1	399054	0.1787	3.834e-06	GCST90002086_buildGRCh37.tsv.gz	GCST90002086_buildGRCh37.tsv.gz	3060	2	1	TRUE	NA	NA	0.00695995	3060	3.34837e-06	399054	TRUE	6.63717e-06	0.00762264	23.4891	yes	yes	GCST90002086_buildGRCh37.tsv.gz.csv
rs115781665	A	G	A	G	1.05	-0.0361173	0.0041	0.0341029	FALSE	FALSE	FALSE	OS1	0.0447612	0.41973	OS1	399054	0.2191	1.734e-06	GCST90002085_buildGRCh37.tsv.gz	GCST90002085_buildGRCh37.tsv.gz	3060	2	1	TRUE	NA	NA	0.0074543	3060	1.63154e-06	399054	TRUE	2.64022e-06	0.00900343	27.7826	yes	yes	GCST90002085_buildGRCh37.tsv.gz.csv
rs117045668	A	T	A	T	0.9152	0.14262	0.0054	0.00542445	FALSE	TRUE	FALSE	OS1	0.114857	0.214339	OS1	399054	0.1836	6.566e-07	GCST90002085_buildGRCh37.tsv.gz	GCST90002085_buildGRCh37.tsv.gz	3060	2	1	TRUE	NA	NA	0.00805999	3060	3.8638e-06	399054	TRUE	1.2347e-06	0.00899713	27.763	yes	yes	GCST90002085_buildGRCh37.tsv.gz.csv
rs11910199	A	G	A	G	-0.1975	0.0324665	0.0972	0.0531125	FALSE	FALSE	FALSE	OS1	0.0361311	0.368878	OS1	399054	0.04417	8.085e-06	GCST90002085_buildGRCh37.tsv.gz	GCST90002085_buildGRCh37.tsv.gz	3060	2	1	TRUE	NA	NA	0.00649549	3060	2.02338e-06	399054	TRUE	1.2401e-05	0.00684577	21.0787	yes	yes	GCST90002085_buildGRCh37.tsv.gz.csv
rs12482528	T	C	T	C	-0.2044	0.00365848	0.1013	0.10359	FALSE	FALSE	FALSE	OS1	0.0266102	0.890648	OS1	399054	0.0433	2.449e-06	GCST90002085_buildGRCh37.tsv.gz	GCST90002085_buildGRCh37.tsv.gz	3060	2	1	TRUE	NA	NA	0.00723428	3060	4.7367e-08	399054	TRUE	2.81154e-06	0.00760704	23.4407	yes	yes	GCST90002085_buildGRCh37.tsv.gz.csv
rs13159652	T	C	T	C	-0.1566	-0.00979295	0.2088	0.165891	FALSE	FALSE	FALSE	OS1	0.0218694	0.654303	OS1	399054	0.03208	1.108e-06	GCST90002085_buildGRCh37.tsv.gz	GCST90002085_buildGRCh37.tsv.gz	3060	2	1	TRUE	NA	NA	0.00773226	3060	5.02486e-07	399054	TRUE	1.45862e-06	0.00810271	24.9805	yes	yes	GCST90002085_buildGRCh37.tsv.gz.csv
rs138293681	T	G	T	G	-0.4259	-0.0314194	0.0214	0.0110273	FALSE	FALSE	FALSE	OS1	0.0786117	0.689393	OS1	399054	0.09115	3.105e-06	GCST90002085_buildGRCh37.tsv.gz	GCST90002085_buildGRCh37.tsv.gz	3060	2	1	TRUE	NA	NA	0.00708883	3060	4.00306e-07	399054	TRUE	3.95767e-06	0.00759739	23.4107	yes	yes	GCST90002085_buildGRCh37.tsv.gz.csv
rs138424232	G	T	G	T	-0.6693	-0.0190323	0.0077	0.00831417	FALSE	FALSE	FALSE	OS1	0.0905331	0.833493	OS1	399054	0.1498	8.132e-06	GCST90002085_buildGRCh37.tsv.gz	GCST90002085_buildGRCh37.tsv.gz	3060	2	1	TRUE	NA	NA	0.00648567	3060	1.10749e-07	399054	TRUE	9.5528e-06	0.0068455	21.0778	yes	yes	GCST90002085_buildGRCh37.tsv.gz.csv
rs151184302	A	G	A	G	0.3142	0.199186	0.0417	0.0124683	FALSE	FALSE	FALSE	OS1	0.0704137	0.0046724	OS1	399054	0.06758	3.471e-06	GCST90002085_buildGRCh37.tsv.gz	GCST90002085_buildGRCh37.tsv.gz	3060	2	1	TRUE	NA	NA	0.00701907	3060	2.00523e-05	399054	TRUE	1.19359e-05	0.00789005	24.3197	yes	yes	GCST90002085_buildGRCh37.tsv.gz.csv
rs3104376	C	T	C	T	-0.16	0.0679543	0.7887	0.764527	FALSE	FALSE	FALSE	OS1	0.0193336	0.000440038	OS1	399054	0.03351	1.883e-06	GCST90002085_buildGRCh37.tsv.gz	GCST90002085_buildGRCh37.tsv.gz	3060	2	1	TRUE	NA	NA	0.00739994	3060	3.09575e-05	399054	TRUE	8.85566e-06	0.0085326	26.3172	yes	yes	GCST90002085_buildGRCh37.tsv.gz.csv
rs3115859	A	G	A	G	-0.184	0.0080552	0.8387	0.796687	FALSE	FALSE	FALSE	OS1	0.020627	0.696153	OS1	399054	0.0376	1.043e-06	GCST90002085_buildGRCh37.tsv.gz	GCST90002085_buildGRCh37.tsv.gz	3060	2	1	TRUE	NA	NA	0.00777025	3060	3.82165e-07	399054	TRUE	1.33956e-06	0.00916024	28.271	yes	yes	GCST90002085_buildGRCh37.tsv.gz.csv
rs353628	C	G	C	G	-0.181	0.0319822	0.1175	0.288682	FALSE	TRUE	FALSE	OS1	0.0179381	0.0746002	OS1	399054	0.04075	9.212e-06	GCST90002085_buildGRCh37.tsv.gz	GCST90002085_buildGRCh37.tsv.gz	3060	2	1	TRUE	NA	NA	0.0064102	3060	7.96583e-06	399054	TRUE	2.00908e-05	0.00679422	20.9189	yes	yes	GCST90002085_buildGRCh37.tsv.gz.csv
rs4326672	C	T	C	T	0.1729	0.00425257	0.8441	0.893738	FALSE	FALSE	FALSE	OS1	0.0265588	0.872787	OS1	399054	0.03621	1.891e-06	GCST90002085_buildGRCh37.tsv.gz	GCST90002085_buildGRCh37.tsv.gz	3060	2	1	TRUE	NA	NA	0.00740064	3060	6.42475e-08	399054	TRUE	2.1786e-06	0.00786792	24.2509	yes	yes	GCST90002085_buildGRCh37.tsv.gz.csv
rs4686701	A	G	A	G	-0.1248	-0.00361679	0.4735	0.387664	FALSE	FALSE	FALSE	OS1	0.0168621	0.830164	OS1	399054	0.02639	2.333e-06	GCST90002085_buildGRCh37.tsv.gz	GCST90002085_buildGRCh37.tsv.gz	3060	2	1	TRUE	NA	NA	0.0072602	3060	1.15291e-07	399054	TRUE	2.78788e-06	0.00776564	23.9332	yes	yes	GCST90002085_buildGRCh37.tsv.gz.csv
rs4924305	A	G	A	G	0.1205	0.0137007	0.6109	0.632386	FALSE	FALSE	FALSE	OS1	0.0170167	0.420744	OS1	399054	0.02701	8.365e-06	GCST90002085_buildGRCh37.tsv.gz	GCST90002085_buildGRCh37.tsv.gz	3060	2	1	TRUE	NA	NA	0.00646651	3060	1.62444e-06	399054	TRUE	1.25054e-05	0.00690296	21.256	yes	yes	GCST90002085_buildGRCh37.tsv.gz.csv
rs4941916	A	G	A	G	0.3194	0.155272	0.9663	0.986834	FALSE	FALSE	FALSE	OS1	0.071918	0.0308489	OS1	399054	0.07189	9.188e-06	GCST90002085_buildGRCh37.tsv.gz	GCST90002085_buildGRCh37.tsv.gz	3060	2	1	TRUE	NA	NA	0.00641359	3060	1.16809e-05	399054	TRUE	2.31355e-05	0.00664418	20.4538	yes	yes	GCST90002085_buildGRCh37.tsv.gz.csv
rs6498113	G	T	G	T	-0.155	-0.0258831	0.8074	0.796919	FALSE	FALSE	FALSE	OS1	0.0202608	0.201427	OS1	399054	0.03288	2.517e-06	GCST90002085_buildGRCh37.tsv.gz	GCST90002085_buildGRCh37.tsv.gz	3060	2	1	TRUE	NA	NA	0.00721469	3060	4.08967e-06	399054	TRUE	4.68692e-06	0.00747203	23.0215	yes	yes	GCST90002085_buildGRCh37.tsv.gz.csv
rs6697448	A	C	A	C	-0.1533	0.0431757	0.2145	0.184486	FALSE	FALSE	FALSE	OS1	0.0209713	0.039513	OS1	399054	0.03184	1.542e-06	GCST90002085_buildGRCh37.tsv.gz	GCST90002085_buildGRCh37.tsv.gz	3060	2	1	TRUE	NA	NA	0.00752352	3060	1.06217e-05	399054	TRUE	4.02613e-06	0.00791932	24.4106	yes	yes	GCST90002085_buildGRCh37.tsv.gz.csv
rs72679223	C	T	C	T	0.387	0.00261997	0.0261	0.0946666	FALSE	FALSE	FALSE	OS1	0.027845	0.925037	OS1	399054	0.08251	2.844e-06	GCST90002085_buildGRCh37.tsv.gz	GCST90002085_buildGRCh37.tsv.gz	3060	2	1	TRUE	NA	NA	0.00714263	3060	2.21855e-08	399054	TRUE	3.19411e-06	0.00761389	23.4619	yes	yes	GCST90002085_buildGRCh37.tsv.gz.csv
rs7805250	G	A	G	A	0.2848	-0.0130934	0.9546	0.857341	FALSE	FALSE	FALSE	OS1	0.0232994	0.574142	OS1	399054	0.06354	7.666e-06	GCST90002085_buildGRCh37.tsv.gz	GCST90002085_buildGRCh37.tsv.gz	3060	2	1	TRUE	NA	NA	0.00652686	3060	7.91381e-07	399054	TRUE	1.03112e-05	0.00703052	21.6515	yes	yes	GCST90002085_buildGRCh37.tsv.gz.csv
rs78131752	T	C	T	C	1.227	0.0579537	0.0039	0.00238187	FALSE	FALSE	FALSE	OS1	0.171857	0.735951	OS1	399054	0.2305	1.094e-07	GCST90002085_buildGRCh37.tsv.gz	GCST90002085_buildGRCh37.tsv.gz	3060	2	1	TRUE	NA	NA	0.0091813	3060	2.84969e-07	399054	TRUE	1.40562e-07	0.0116973	36.1938	yes	yes	GCST90002085_buildGRCh37.tsv.gz.csv
rs78800399	A	G	A	G	0.5031	0.00981368	0.0136	0.0258352	FALSE	FALSE	FALSE	OS1	0.0516192	0.849218	OS1	399054	0.113	8.78e-06	GCST90002085_buildGRCh37.tsv.gz	GCST90002085_buildGRCh37.tsv.gz	3060	2	1	TRUE	NA	NA	0.00644033	3060	9.05757e-08	399054	TRUE	1.01864e-05	0.00679095	20.9087	yes	yes	GCST90002085_buildGRCh37.tsv.gz.csv
rs79811607	A	G	A	G	1.297	0.0522931	0.0023	0.0178974	FALSE	FALSE	FALSE	OS1	0.062549	0.403135	OS1	399054	0.2846	5.436e-06	GCST90002085_buildGRCh37.tsv.gz	GCST90002085_buildGRCh37.tsv.gz	3060	2	1	TRUE	NA	NA	0.00674579	3060	1.75153e-06	399054	TRUE	8.15183e-06	0.00772036	23.7926	yes	yes	GCST90002085_buildGRCh37.tsv.gz.csv
rs1006368	T	C	T	C	0.2024	-0.0471189	0.1224	0.0818792	FALSE	FALSE	FALSE	OS1	0.0298002	0.113842	OS1	399054	0.04066	6.822e-07	GCST90002084_buildGRCh37.tsv.gz	GCST90002084_buildGRCh37.tsv.gz	3113	2	1	TRUE	NA	NA	0.00790207	3113	6.26498e-06	399054	TRUE	1.49292e-06	0.00880094	27.6228	yes	yes	GCST90002084_buildGRCh37.tsv.gz.csv
rs10422871	T	C	T	C	-0.2765	-0.0215744	0.0888	0.0457231	FALSE	FALSE	FALSE	OS1	0.0392329	0.582383	OS1	399054	0.04672	3.603e-09	GCST90002084_buildGRCh37.tsv.gz	GCST90002084_buildGRCh37.tsv.gz	3113	2	1	TRUE	NA	NA	0.0111333	3113	7.57786e-07	399054	TRUE	5.37912e-09	0.0123722	38.9721	yes	yes	GCST90002084_buildGRCh37.tsv.gz.csv
rs10749775	A	C	A	C	0.1882	-0.0464437	0.8657	0.933969	FALSE	FALSE	FALSE	OS1	0.0327422	0.156055	OS1	399054	0.03934	1.804e-06	GCST90002084_buildGRCh37.tsv.gz	GCST90002084_buildGRCh37.tsv.gz	3113	2	1	TRUE	NA	NA	0.00730277	3113	5.04204e-06	399054	TRUE	3.58537e-06	0.00823593	25.8348	yes	yes	GCST90002084_buildGRCh37.tsv.gz.csv
rs10765790	C	T	C	T	0.1554	-0.00922261	0.5524	0.493817	FALSE	FALSE	FALSE	OS1	0.0162925	0.57135	OS1	399054	0.02741	1.55e-08	GCST90002084_buildGRCh37.tsv.gz	GCST90002084_buildGRCh37.tsv.gz	3113	2	1	TRUE	NA	NA	0.0102263	3113	8.02976e-07	399054	TRUE	2.30847e-08	0.011942	37.6005	yes	yes	GCST90002084_buildGRCh37.tsv.gz.csv
rs11644532	A	G	A	G	0.2024	0.0660609	0.1145	0.119949	FALSE	FALSE	FALSE	OS1	0.0248687	0.00789842	OS1	399054	0.04461	5.944e-06	GCST90002084_buildGRCh37.tsv.gz	GCST90002084_buildGRCh37.tsv.gz	3113	2	1	TRUE	NA	NA	0.00657343	3113	1.76826e-05	399054	TRUE	1.86701e-05	0.00830702	26.0596	yes	yes	GCST90002084_buildGRCh37.tsv.gz.csv
rs118042158	C	T	C	T	0.867	0.0835266	0.0051	0.0254849	FALSE	FALSE	FALSE	OS1	0.0526829	0.112862	OS1	399054	0.1949	8.955e-06	GCST90002084_buildGRCh37.tsv.gz	GCST90002084_buildGRCh37.tsv.gz	3113	2	1	TRUE	NA	NA	0.00632064	3113	6.29909e-06	399054	TRUE	1.81606e-05	0.00762812	23.9135	yes	yes	GCST90002084_buildGRCh37.tsv.gz.csv
rs12716653	C	T	C	T	-0.1377	-0.0055806	0.6349	0.56355	FALSE	FALSE	FALSE	OS1	0.0164237	0.734015	OS1	399054	0.02831	1.199e-06	GCST90002084_buildGRCh37.tsv.gz	GCST90002084_buildGRCh37.tsv.gz	3113	2	1	TRUE	NA	NA	0.00754741	3113	2.89328e-07	399054	TRUE	1.52156e-06	0.00879053	27.5899	yes	yes	GCST90002084_buildGRCh37.tsv.gz.csv
rs138822248	A	G	A	G	-0.5658	-0.154098	0.0111	0.00621326	FALSE	FALSE	FALSE	OS1	0.104949	0.14202	OS1	399054	0.1276	9.582e-06	GCST90002084_buildGRCh37.tsv.gz	GCST90002084_buildGRCh37.tsv.gz	3113	2	1	TRUE	NA	NA	0.00628042	3113	5.40263e-06	399054	TRUE	1.84788e-05	0.00702799	22.0188	yes	yes	GCST90002084_buildGRCh37.tsv.gz.csv
rs2109396	A	C	A	C	-0.1485	0.0193962	0.7498	0.847086	FALSE	FALSE	FALSE	OS1	0.0228564	0.396096	OS1	399054	0.03134	2.257e-06	GCST90002084_buildGRCh37.tsv.gz	GCST90002084_buildGRCh37.tsv.gz	3113	2	1	TRUE	NA	NA	0.00716526	3113	1.80463e-06	399054	TRUE	3.50177e-06	0.008274	25.9552	yes	yes	GCST90002084_buildGRCh37.tsv.gz.csv
rs2198787	C	A	C	A	-0.2554	-0.0965806	0.9269	0.982033	FALSE	FALSE	FALSE	OS1	0.0619728	0.11913	OS1	399054	0.05271	1.327e-06	GCST90002084_buildGRCh37.tsv.gz	GCST90002084_buildGRCh37.tsv.gz	3113	2	1	TRUE	NA	NA	0.00749015	3113	6.08619e-06	399054	TRUE	2.83069e-06	0.00883938	27.7446	yes	yes	GCST90002084_buildGRCh37.tsv.gz.csv
rs276951	T	C	T	C	-0.148	0.0162384	0.2713	0.203365	FALSE	FALSE	FALSE	OS1	0.0201684	0.420738	OS1	399054	0.02986	7.543e-07	GCST90002084_buildGRCh37.tsv.gz	GCST90002084_buildGRCh37.tsv.gz	3113	2	1	TRUE	NA	NA	0.0078348	3113	1.62448e-06	399054	TRUE	1.17866e-06	0.00866068	27.1788	yes	yes	GCST90002084_buildGRCh37.tsv.gz.csv
rs35060274	G	T	G	T	0.159	0.00843381	0.1919	0.218501	FALSE	FALSE	FALSE	OS1	0.0196448	0.667693	OS1	399054	0.03382	2.686e-06	GCST90002084_buildGRCh37.tsv.gz	GCST90002084_buildGRCh37.tsv.gz	3113	2	1	TRUE	NA	NA	0.0070546	3113	4.61873e-07	399054	TRUE	3.49907e-06	0.00784087	24.5857	yes	yes	GCST90002084_buildGRCh37.tsv.gz.csv
rs4707956	A	C	A	C	0.1305	-0.0289787	0.2812	0.297399	FALSE	FALSE	FALSE	OS1	0.017905	0.105561	OS1	399054	0.02938	9.274e-06	GCST90002084_buildGRCh37.tsv.gz	GCST90002084_buildGRCh37.tsv.gz	3113	2	1	TRUE	NA	NA	0.00630191	3113	6.56412e-06	399054	TRUE	1.89523e-05	0.00688453	21.5663	yes	yes	GCST90002084_buildGRCh37.tsv.gz.csv
rs55657662	A	C	A	C	0.135	0.0176598	0.2605	0.254285	FALSE	FALSE	FALSE	OS1	0.0187953	0.347431	OS1	399054	0.03039	9.264e-06	GCST90002084_buildGRCh37.tsv.gz	GCST90002084_buildGRCh37.tsv.gz	3113	2	1	TRUE	NA	NA	0.00630318	3113	2.21229e-06	399054	TRUE	1.44415e-05	0.00702172	21.999	yes	yes	GCST90002084_buildGRCh37.tsv.gz.csv
rs6783507	C	T	C	T	-0.245	-0.0373522	0.0634	0.121176	FALSE	FALSE	FALSE	OS1	0.0250707	0.136256	OS1	399054	0.05538	9.996e-06	GCST90002084_buildGRCh37.tsv.gz	GCST90002084_buildGRCh37.tsv.gz	3113	2	1	TRUE	NA	NA	0.00625176	3113	5.56247e-06	399054	TRUE	1.95028e-05	0.00712862	22.3364	yes	yes	GCST90002084_buildGRCh37.tsv.gz.csv
rs6918518	C	A	C	A	0.1324	0.0227397	0.3977	0.526711	FALSE	FALSE	FALSE	OS1	0.0162663	0.162123	OS1	399054	0.02764	1.735e-06	GCST90002084_buildGRCh37.tsv.gz	GCST90002084_buildGRCh37.tsv.gz	3113	2	1	TRUE	NA	NA	0.00732164	3113	4.89734e-06	399054	TRUE	3.44962e-06	0.00839797	26.3474	yes	yes	GCST90002084_buildGRCh37.tsv.gz.csv
rs7183698	C	A	C	A	0.1252	-0.0458285	0.3816	0.43466	FALSE	FALSE	FALSE	OS1	0.0164356	0.00529749	OS1	399054	0.02793	7.696e-06	GCST90002084_buildGRCh37.tsv.gz	GCST90002084_buildGRCh37.tsv.gz	3113	2	1	TRUE	NA	NA	0.00641757	3113	1.94833e-05	399054	TRUE	2.50272e-05	0.00739804	23.1868	yes	yes	GCST90002084_buildGRCh37.tsv.gz.csv
rs74777495	T	G	T	G	1.36	0.0959208	0.0021	0.0333649	FALSE	FALSE	FALSE	OS1	0.0457635	0.0360811	OS1	399054	0.2951	4.212e-06	GCST90002084_buildGRCh37.tsv.gz	GCST90002084_buildGRCh37.tsv.gz	3113	2	1	TRUE	NA	NA	0.00678086	3113	1.10091e-05	399054	TRUE	1.08008e-05	0.00775201	24.3049	yes	yes	GCST90002084_buildGRCh37.tsv.gz.csv
rs78201778	A	G	A	G	2.293	0.00292319	0.0006	0.0335194	FALSE	FALSE	FALSE	OS1	0.0450145	0.948223	OS1	399054	0.5103	7.258e-06	GCST90002084_buildGRCh37.tsv.gz	GCST90002084_buildGRCh37.tsv.gz	3113	2	1	TRUE	NA	NA	0.00644833	3113	1.05677e-08	399054	TRUE	8.01547e-06	0.00630563	19.7413	yes	yes	GCST90002084_buildGRCh37.tsv.gz.csv
rs79523120	C	T	C	T	-2.525	-0.0345905	0.0008	0.0394186	FALSE	FALSE	FALSE	OS1	0.0418662	0.408682	OS1	399054	0.5177	1.133e-06	GCST90002084_buildGRCh37.tsv.gz	GCST90002084_buildGRCh37.tsv.gz	3113	2	1	TRUE	NA	NA	0.00758854	3113	1.71063e-06	399054	TRUE	1.76309e-06	0.0101928	32.0365	yes	yes	GCST90002084_buildGRCh37.tsv.gz.csv
rs10742994	T	C	T	C	0.121	-0.0222133	0.4276	0.45751	FALSE	FALSE	FALSE	OS1	0.0163574	0.174465	OS1	399054	0.02704	7.976e-06	GCST90002083_buildGRCh37.tsv.gz	GCST90002083_buildGRCh37.tsv.gz	3060	2	1	TRUE	NA	NA	0.00650557	3060	4.62132e-06	399054	TRUE	1.46541e-05	0.00716701	22.0749	yes	yes	GCST90002083_buildGRCh37.tsv.gz.csv
rs115620709	T	C	T	C	-1.106	-0.0198316	0.0059	0.0279908	FALSE	FALSE	FALSE	OS1	0.0499018	0.691062	OS1	399054	0.2072	1.007e-07	GCST90002083_buildGRCh37.tsv.gz	GCST90002083_buildGRCh37.tsv.gz	3060	2	1	TRUE	NA	NA	0.00923136	3060	3.9578e-07	399054	TRUE	1.33652e-07	0.014349	44.5181	yes	yes	GCST90002083_buildGRCh37.tsv.gz.csv
rs11801958	T	G	T	G	0.1307	0.0340898	0.4853	0.304775	FALSE	FALSE	FALSE	OS1	0.0176745	0.0537613	OS1	399054	0.02678	1.114e-06	GCST90002083_buildGRCh37.tsv.gz	GCST90002083_buildGRCh37.tsv.gz	3060	2	1	TRUE	NA	NA	0.00772899	3060	9.32226e-06	399054	TRUE	2.77692e-06	0.00853386	26.3212	yes	yes	GCST90002083_buildGRCh37.tsv.gz.csv
rs12924236	C	G	C	G	0.2199	0.0376956	0.2263	0.243263	FALSE	TRUE	FALSE	OS1	0.0189312	0.0464601	OS1	399054	0.03124	2.356e-12	GCST90002083_buildGRCh37.tsv.gz	GCST90002083_buildGRCh37.tsv.gz	3060	2	1	TRUE	NA	NA	0.0159445	3060	9.93553e-06	399054	TRUE	9.18769e-12	0.0169331	52.6735	yes	yes	GCST90002083_buildGRCh37.tsv.gz.csv
rs140095418	A	G	A	G	0.3688	0.0299898	0.0289	0.0173588	FALSE	FALSE	FALSE	OS1	0.0619371	0.628245	OS1	399054	0.08142	6.139e-06	GCST90002083_buildGRCh37.tsv.gz	GCST90002083_buildGRCh37.tsv.gz	3060	2	1	TRUE	NA	NA	0.00666466	3060	5.87511e-07	399054	TRUE	8.03073e-06	0.00763438	23.5255	yes	yes	GCST90002083_buildGRCh37.tsv.gz.csv
rs16901165	A	G	A	G	-0.2737	-0.0140926	0.0505	0.0969982	FALSE	FALSE	FALSE	OS1	0.0276308	0.610028	OS1	399054	0.06059	6.491e-06	GCST90002083_buildGRCh37.tsv.gz	GCST90002083_buildGRCh37.tsv.gz	3060	2	1	TRUE	NA	NA	0.0066286	3060	6.51877e-07	399054	TRUE	8.59311e-06	0.00718399	22.1276	yes	yes	GCST90002083_buildGRCh37.tsv.gz.csv
rs186882253	C	G	C	G	-0.4569	-0.0685206	0.0211	0.05234	FALSE	TRUE	FALSE	OS1	0.0369953	0.0640059	OS1	399054	0.0958	1.93e-06	GCST90002083_buildGRCh37.tsv.gz	GCST90002083_buildGRCh37.tsv.gz	3060	2	1	TRUE	NA	NA	0.00738338	3060	8.59639e-06	399054	TRUE	4.58332e-06	0.00862369	26.6006	yes	yes	GCST90002083_buildGRCh37.tsv.gz.csv
rs2374643	G	A	G	A	-0.315	-0.00300477	0.0428	0.0796588	FALSE	FALSE	FALSE	OS1	0.0299081	0.919974	OS1	399054	0.06682	2.542e-06	GCST90002083_buildGRCh37.tsv.gz	GCST90002083_buildGRCh37.tsv.gz	3060	2	1	TRUE	NA	NA	0.00721483	3060	2.52939e-08	399054	TRUE	2.85469e-06	0.00813013	25.0657	yes	yes	GCST90002083_buildGRCh37.tsv.gz.csv
rs2683466	A	G	A	G	-0.196	0.0466939	0.8696	0.82652	FALSE	FALSE	FALSE	OS1	0.0215925	0.0305788	OS1	399054	0.04036	1.255e-06	GCST90002083_buildGRCh37.tsv.gz	GCST90002083_buildGRCh37.tsv.gz	3060	2	1	TRUE	NA	NA	0.00765307	3060	1.17187e-05	399054	TRUE	3.4462e-06	0.00871243	26.8768	yes	yes	GCST90002083_buildGRCh37.tsv.gz.csv
rs34705953	T	C	T	C	0.1452	0.037103	0.2062	0.222184	FALSE	FALSE	FALSE	OS1	0.0195291	0.0574474	OS1	399054	0.03252	8.334e-06	GCST90002083_buildGRCh37.tsv.gz	GCST90002083_buildGRCh37.tsv.gz	3060	2	1	TRUE	NA	NA	0.00647698	3060	9.04524e-06	399054	TRUE	1.89649e-05	0.00690181	21.2524	yes	yes	GCST90002083_buildGRCh37.tsv.gz.csv
rs35775925	C	T	C	T	-0.1804	0.0205037	0.1498	0.0852481	FALSE	FALSE	FALSE	OS1	0.0290362	0.480099	OS1	399054	0.03747	1.541e-06	GCST90002083_buildGRCh37.tsv.gz	GCST90002083_buildGRCh37.tsv.gz	3060	2	1	TRUE	NA	NA	0.00752296	3060	1.24955e-06	399054	TRUE	2.26976e-06	0.00828965	25.5616	yes	yes	GCST90002083_buildGRCh37.tsv.gz.csv
rs3813581	T	C	T	C	-0.2079	-0.00191961	0.1085	0.24986	FALSE	FALSE	FALSE	OS1	0.0188479	0.918878	OS1	399054	0.04289	1.306e-06	GCST90002083_buildGRCh37.tsv.gz	GCST90002083_buildGRCh37.tsv.gz	3060	2	1	TRUE	NA	NA	0.00762492	3060	2.59938e-08	399054	TRUE	1.48687e-06	0.00836161	25.7854	yes	yes	GCST90002083_buildGRCh37.tsv.gz.csv
rs4597229	T	C	T	C	0.1305	-0.00299449	0.3201	0.395846	FALSE	FALSE	FALSE	OS1	0.0166899	0.857608	OS1	399054	0.02903	7.173e-06	GCST90002083_buildGRCh37.tsv.gz	GCST90002083_buildGRCh37.tsv.gz	3060	2	1	TRUE	NA	NA	0.00656491	3060	8.06694e-08	399054	TRUE	8.31393e-06	0.00741279	22.8376	yes	yes	GCST90002083_buildGRCh37.tsv.gz.csv
rs4686701	A	G	A	G	-0.1388	-0.00361679	0.4735	0.387664	FALSE	FALSE	FALSE	OS1	0.0168621	0.830164	OS1	399054	0.0269	2.596e-07	GCST90002083_buildGRCh37.tsv.gz	GCST90002083_buildGRCh37.tsv.gz	3060	2	1	TRUE	NA	NA	0.00863122	3060	1.15291e-07	399054	TRUE	3.16698e-07	0.00960566	29.659	yes	yes	GCST90002083_buildGRCh37.tsv.gz.csv
rs4924305	A	G	A	G	0.1318	0.0137007	0.6109	0.632386	FALSE	FALSE	FALSE	OS1	0.0170167	0.420744	OS1	399054	0.02752	1.761e-06	GCST90002083_buildGRCh37.tsv.gz	GCST90002083_buildGRCh37.tsv.gz	3060	2	1	TRUE	NA	NA	0.00744477	3060	1.62444e-06	399054	TRUE	2.67809e-06	0.00825833	25.4643	yes	yes	GCST90002083_buildGRCh37.tsv.gz.csv
rs56012404	A	G	A	G	0.3579	0.0635126	0.0307	0.0124463	FALSE	FALSE	FALSE	OS1	0.076082	0.403835	OS1	399054	0.07967	7.296e-06	GCST90002083_buildGRCh37.tsv.gz	GCST90002083_buildGRCh37.tsv.gz	3060	2	1	TRUE	NA	NA	0.00655601	3060	1.74633e-06	399054	TRUE	1.09886e-05	0.00762342	23.4915	yes	yes	GCST90002083_buildGRCh37.tsv.gz.csv
rs7740132	A	G	A	G	0.2214	0.0310947	0.0775	0.230362	FALSE	FALSE	FALSE	OS1	0.0194029	0.109028	OS1	399054	0.04989	9.397e-06	GCST90002083_buildGRCh37.tsv.gz	GCST90002083_buildGRCh37.tsv.gz	3060	2	1	TRUE	NA	NA	0.00639886	3060	6.43587e-06	399054	TRUE	1.90558e-05	0.00700896	21.5847	yes	yes	GCST90002083_buildGRCh37.tsv.gz.csv
rs8089887	A	G	A	G	-0.2943	-0.0117362	0.9484	0.970565	FALSE	FALSE	FALSE	OS1	0.0488887	0.810284	OS1	399054	0.06119	1.59e-06	GCST90002083_buildGRCh37.tsv.gz	GCST90002083_buildGRCh37.tsv.gz	3060	2	1	TRUE	NA	NA	0.00750774	3060	1.44414e-07	399054	TRUE	1.90209e-06	0.00847719	26.1449	yes	yes	GCST90002083_buildGRCh37.tsv.gz.csv
rs9267655	A	G	A	G	-0.1696	-0.0664261	0.3111	0.166413	FALSE	FALSE	FALSE	OS1	0.0220444	0.00258434	OS1	399054	0.03172	9.609e-08	GCST90002083_buildGRCh37.tsv.gz	GCST90002083_buildGRCh37.tsv.gz	3060	2	1	TRUE	NA	NA	0.00926204	3060	2.27532e-05	399054	TRUE	4.31397e-07	0.0123293	38.1736	yes	yes	GCST90002083_buildGRCh37.tsv.gz.csv
rs9272259	G	A	G	A	-0.1689	-0.00700555	0.474	0.275448	FALSE	FALSE	FALSE	OS1	0.0181841	0.700047	OS1	399054	0.0316	9.607e-08	GCST90002083_buildGRCh37.tsv.gz	GCST90002083_buildGRCh37.tsv.gz	3060	2	1	TRUE	NA	NA	0.0092557	3060	3.71939e-07	399054	TRUE	1.27876e-07	0.014225	44.1279	yes	yes	GCST90002083_buildGRCh37.tsv.gz.csv
rs11192024	T	A	T	A	-0.34	-0.0804837	0.0267	0.0183814	FALSE	TRUE	FALSE	OS1	0.0602507	0.18161	OS1	399054	0.07321	3.545e-06	GCST90002082_buildGRCh37.tsv.gz	GCST90002082_buildGRCh37.tsv.gz	3113	2	1	TRUE	NA	NA	0.0068852	3113	4.47157e-06	399054	TRUE	6.71142e-06	0.00600822	18.8046	yes	yes	GCST90002082_buildGRCh37.tsv.gz.csv
rs112262410	T	C	T	C	-0.2303	0.0980646	0.0641	0.0244652	FALSE	FALSE	FALSE	OS1	0.05332	0.0658901	OS1	399054	0.04813	1.787e-06	GCST90002082_buildGRCh37.tsv.gz	GCST90002082_buildGRCh37.tsv.gz	3113	2	1	TRUE	NA	NA	0.00730586	3113	8.47639e-06	399054	TRUE	4.26375e-06	0.00636364	19.9241	yes	yes	GCST90002082_buildGRCh37.tsv.gz.csv
rs115752428	A	G	A	G	0.3845	0.0117801	0.0226	0.0098786	FALSE	FALSE	FALSE	OS1	0.0835338	0.887852	OS1	399054	0.07935	1.325e-06	GCST90002082_buildGRCh37.tsv.gz	GCST90002082_buildGRCh37.tsv.gz	3113	2	1	TRUE	NA	NA	0.00749089	3113	4.98361e-08	399054	TRUE	1.52737e-06	0.00653136	20.4526	yes	yes	GCST90002082_buildGRCh37.tsv.gz.csv
rs117482121	A	G	A	G	-0.2912	0.0599486	0.041	0.0130104	FALSE	FALSE	FALSE	OS1	0.0723973	0.407642	OS1	399054	0.0588	7.684e-07	GCST90002082_buildGRCh37.tsv.gz	GCST90002082_buildGRCh37.tsv.gz	3113	2	1	TRUE	NA	NA	0.007822	3113	1.71824e-06	399054	TRUE	1.2153e-06	0.0066683	20.8843	yes	yes	GCST90002082_buildGRCh37.tsv.gz.csv
rs13019266	C	T	C	T	-0.1075	0.0353558	0.5798	0.782195	FALSE	FALSE	FALSE	OS1	0.0196881	0.072527	OS1	399054	0.02422	9.348e-06	GCST90002082_buildGRCh37.tsv.gz	GCST90002082_buildGRCh37.tsv.gz	3113	2	1	TRUE	NA	NA	0.00629256	3113	8.08129e-06	399054	TRUE	2.06261e-05	0.00563094	17.6171	yes	yes	GCST90002082_buildGRCh37.tsv.gz.csv
rs138038426	C	T	C	T	-0.8939	-0.129879	0.0039	0.00185883	FALSE	FALSE	FALSE	OS1	0.204147	0.524643	OS1	399054	0.1877	2.011e-06	GCST90002082_buildGRCh37.tsv.gz	GCST90002082_buildGRCh37.tsv.gz	3113	2	1	TRUE	NA	NA	0.0072376	3113	1.01429e-06	399054	TRUE	2.84807e-06	0.00620834	19.4348	yes	yes	GCST90002082_buildGRCh37.tsv.gz.csv
rs144027086	A	G	A	G	2.503	-0.0665392	0.0005	0.0121011	FALSE	FALSE	FALSE	OS1	0.0750871	0.375531	OS1	399054	0.4929	4.021e-07	GCST90002082_buildGRCh37.tsv.gz	GCST90002082_buildGRCh37.tsv.gz	3113	2	1	TRUE	NA	NA	0.00822089	3113	1.96786e-06	399054	TRUE	6.60152e-07	0.00626188	19.6035	yes	yes	GCST90002082_buildGRCh37.tsv.gz.csv
rs147187095	C	T	C	T	2.037	-0.0220065	0.0006	0.0354429	FALSE	FALSE	FALSE	OS1	0.0443991	0.62014	OS1	399054	0.4602	9.955e-06	GCST90002082_buildGRCh37.tsv.gz	GCST90002082_buildGRCh37.tsv.gz	3113	2	1	TRUE	NA	NA	0.00625839	3113	6.15636e-07	399054	TRUE	1.29897e-05	0.00497626	15.5586	yes	yes	GCST90002082_buildGRCh37.tsv.gz.csv
rs191772295	C	T	C	T	0.5976	0.019443	0.0088	0.00940932	FALSE	FALSE	FALSE	OS1	0.084854	0.818764	OS1	399054	0.1293	3.941e-06	GCST90002082_buildGRCh37.tsv.gz	GCST90002082_buildGRCh37.tsv.gz	3113	2	1	TRUE	NA	NA	0.0068195	3113	1.31569e-07	399054	TRUE	4.69975e-06	0.0062301	19.5034	yes	yes	GCST90002082_buildGRCh37.tsv.gz.csv
rs4550979	G	C	G	C	0.1465	-0.00139334	0.1597	0.35206	FALSE	TRUE	FALSE	OS1	0.0170152	0.934736	OS1	399054	0.03268	7.602e-06	GCST90002082_buildGRCh37.tsv.gz	GCST90002082_buildGRCh37.tsv.gz	3113	2	1	TRUE	NA	NA	0.00641822	3113	1.68039e-08	399054	TRUE	8.47635e-06	0.00576029	18.0241	yes	yes	GCST90002082_buildGRCh37.tsv.gz.csv
rs5762053	A	G	A	G	-0.1361	-0.0202448	0.2122	0.119677	FALSE	FALSE	FALSE	OS1	0.0252504	0.422692	OS1	399054	0.02917	3.216e-06	GCST90002082_buildGRCh37.tsv.gz	GCST90002082_buildGRCh37.tsv.gz	3113	2	1	TRUE	NA	NA	0.00694888	3113	1.61087e-06	399054	TRUE	4.85352e-06	0.00619309	19.3868	yes	yes	GCST90002082_buildGRCh37.tsv.gz.csv
rs62221356	A	G	A	G	1.147	-0.0300737	0.0022	0.0546034	FALSE	FALSE	FALSE	OS1	0.0363683	0.408281	OS1	399054	0.2432	2.538e-06	GCST90002082_buildGRCh37.tsv.gz	GCST90002082_buildGRCh37.tsv.gz	3113	2	1	TRUE	NA	NA	0.00709914	3113	1.71355e-06	399054	TRUE	3.85671e-06	0.00577594	18.0734	yes	yes	GCST90002082_buildGRCh37.tsv.gz.csv
rs62435615	T	C	T	C	-0.1293	0.0184074	0.2353	0.259246	FALSE	FALSE	FALSE	OS1	0.0186809	0.324447	OS1	399054	0.02822	4.79e-06	GCST90002082_buildGRCh37.tsv.gz	GCST90002082_buildGRCh37.tsv.gz	3113	2	1	TRUE	NA	NA	0.00670289	3113	2.43309e-06	399054	TRUE	7.76349e-06	0.00601645	18.8305	yes	yes	GCST90002082_buildGRCh37.tsv.gz.csv
rs7192172	A	G	A	G	0.1588	0.0168535	0.1343	0.0721395	FALSE	FALSE	FALSE	OS1	0.0314337	0.591849	OS1	399054	0.03498	5.876e-06	GCST90002082_buildGRCh37.tsv.gz	GCST90002082_buildGRCh37.tsv.gz	3113	2	1	TRUE	NA	NA	0.00658103	3113	7.20376e-07	399054	TRUE	7.84774e-06	0.00586374	18.3497	yes	yes	GCST90002082_buildGRCh37.tsv.gz.csv
rs72943263	T	C	T	C	0.3991	0.0728118	0.0186	0.0374324	FALSE	FALSE	FALSE	OS1	0.0428629	0.0893738	OS1	399054	0.08697	4.64e-06	GCST90002082_buildGRCh37.tsv.gz	GCST90002082_buildGRCh37.tsv.gz	3113	2	1	TRUE	NA	NA	0.00672349	3113	7.23116e-06	399054	TRUE	1.00589e-05	0.00581504	18.1964	yes	yes	GCST90002082_buildGRCh37.tsv.gz.csv
rs77789294	C	T	C	T	0.214	-0.0559721	0.0957	0.0326825	FALSE	FALSE	FALSE	OS1	0.0464632	0.228336	OS1	399054	0.04048	1.324e-07	GCST90002082_buildGRCh37.tsv.gz	GCST90002082_buildGRCh37.tsv.gz	3113	2	1	TRUE	NA	NA	0.00890353	3113	3.63659e-06	399054	TRUE	2.58485e-07	0.00792651	24.8564	yes	yes	GCST90002082_buildGRCh37.tsv.gz.csv
rs873857	C	G	C	G	-0.1148	-0.00811386	0.6094	0.650814	FALSE	TRUE	FALSE	OS1	0.0170971	0.63509	OS1	399054	0.0244	2.632e-06	GCST90002082_buildGRCh37.tsv.gz	GCST90002082_buildGRCh37.tsv.gz	3113	2	1	TRUE	NA	NA	0.00706521	3113	5.64391e-07	399054	TRUE	3.50668e-06	0.00627406	19.6418	yes	yes	GCST90002082_buildGRCh37.tsv.gz.csv
rs9266801	A	G	A	G	-0.1576	-0.0117609	0.2624	0.0281437	FALSE	FALSE	FALSE	OS1	0.0495928	0.812541	OS1	399054	0.03101	3.972e-07	GCST90002082_buildGRCh37.tsv.gz	GCST90002082_buildGRCh37.tsv.gz	3113	2	1	TRUE	NA	NA	0.00823414	3113	1.40934e-07	399054	TRUE	4.80611e-07	0.00961451	30.2011	yes	yes	GCST90002082_buildGRCh37.tsv.gz.csv
rs10169473	A	G	A	G	0.1231	-0.0126014	0.3675	0.316002	FALSE	FALSE	FALSE	OS1	0.0176041	0.474101	OS1	399054	0.02635	3.129e-06	GCST90002081_buildGRCh37.tsv.gz	GCST90002081_buildGRCh37.tsv.gz	3113	2	1	TRUE	NA	NA	0.00696657	3113	1.28404e-06	399054	TRUE	4.55056e-06	0.00704472	22.0716	yes	yes	GCST90002081_buildGRCh37.tsv.gz.csv
rs10975141	T	G	T	G	0.5375	-0.00515213	0.0117	0.0644953	FALSE	FALSE	FALSE	OS1	0.0331834	0.876614	OS1	399054	0.1189	6.361e-06	GCST90002081_buildGRCh37.tsv.gz	GCST90002081_buildGRCh37.tsv.gz	3113	2	1	TRUE	NA	NA	0.00652604	3113	6.04091e-08	399054	TRUE	7.33254e-06	0.00668131	20.9254	yes	yes	GCST90002081_buildGRCh37.tsv.gz.csv
rs11078501	C	T	C	T	-0.1303	0.0278066	0.7416	0.740624	FALSE	FALSE	FALSE	OS1	0.0186467	0.135901	OS1	399054	0.02934	9.319e-06	GCST90002081_buildGRCh37.tsv.gz	GCST90002081_buildGRCh37.tsv.gz	3113	2	1	TRUE	NA	NA	0.00629976	3113	5.57263e-06	399054	TRUE	1.80839e-05	0.006507	20.3759	yes	yes	GCST90002081_buildGRCh37.tsv.gz.csv
rs112057082	T	C	T	C	0.2214	-0.02324	0.0967	0.00499178	FALSE	FALSE	FALSE	OS1	0.11717	0.842775	OS1	399054	0.05003	9.947e-06	GCST90002081_buildGRCh37.tsv.gz	GCST90002081_buildGRCh37.tsv.gz	3113	2	1	TRUE	NA	NA	0.0062556	3113	9.85848e-08	399054	TRUE	1.15752e-05	0.00856335	26.8707	yes	yes	GCST90002081_buildGRCh37.tsv.gz.csv
rs113243185	C	G	C	G	0.2404	-0.101319	0.2014	0.132029	FALSE	TRUE	FALSE	OS1	0.0244968	3.53395e-05	OS1	399054	0.03733	1.392e-10	GCST90002081_buildGRCh37.tsv.gz	GCST90002081_buildGRCh37.tsv.gz	3113	2	1	TRUE	NA	NA	0.0131553	3113	4.28662e-05	399054	TRUE	1.57978e-09	0.0185904	58.9301	yes	yes	GCST90002081_buildGRCh37.tsv.gz.csv
rs114690517	C	T	C	T	0.5028	0.193197	0.0145	0.00446351	FALSE	FALSE	FALSE	OS1	0.120768	0.109659	OS1	399054	0.1087	3.858e-06	GCST90002081_buildGRCh37.tsv.gz	GCST90002081_buildGRCh37.tsv.gz	3113	2	1	TRUE	NA	NA	0.00683054	3113	6.41305e-06	399054	TRUE	8.1589e-06	0.00722512	22.6409	yes	yes	GCST90002081_buildGRCh37.tsv.gz.csv
rs117236744	G	C	G	C	0.9227	0.0211177	0.0042	0.0319793	FALSE	TRUE	FALSE	OS1	0.0465559	0.650118	OS1	399054	0.2037	6.11e-06	GCST90002081_buildGRCh37.tsv.gz	GCST90002081_buildGRCh37.tsv.gz	3113	2	1	TRUE	NA	NA	0.00655215	3113	5.15601e-07	399054	TRUE	7.9475e-06	0.00712152	22.3139	yes	yes	GCST90002081_buildGRCh37.tsv.gz.csv
rs12166583	A	C	A	C	-0.1244	-0.00381675	0.4123	0.307258	FALSE	FALSE	FALSE	OS1	0.0176787	0.829069	OS1	399054	0.02687	3.825e-06	GCST90002081_buildGRCh37.tsv.gz	GCST90002081_buildGRCh37.tsv.gz	3113	2	1	TRUE	NA	NA	0.00684264	3113	1.16804e-07	399054	TRUE	4.50184e-06	0.00749963	23.5076	yes	yes	GCST90002081_buildGRCh37.tsv.gz.csv
rs12356750	A	G	A	G	-0.1227	-0.0172491	0.6701	0.793106	FALSE	FALSE	FALSE	OS1	0.0201618	0.392255	OS1	399054	0.02737	7.633e-06	GCST90002081_buildGRCh37.tsv.gz	GCST90002081_buildGRCh37.tsv.gz	3113	2	1	TRUE	NA	NA	0.00641864	3113	1.83419e-06	399054	TRUE	1.16041e-05	0.00665643	20.8469	yes	yes	GCST90002081_buildGRCh37.tsv.gz.csv
rs12704990	C	T	C	T	-0.126	-0.00183929	0.6947	0.776413	FALSE	FALSE	FALSE	OS1	0.0195608	0.925086	OS1	399054	0.02837	9.213e-06	GCST90002081_buildGRCh37.tsv.gz	GCST90002081_buildGRCh37.tsv.gz	3113	2	1	TRUE	NA	NA	0.00630054	3113	2.21563e-08	399054	TRUE	1.03149e-05	0.00673434	21.0926	yes	yes	GCST90002081_buildGRCh37.tsv.gz.csv
rs139637230	A	G	A	G	-0.5259	0.0310234	0.0125	0.0204111	FALSE	FALSE	FALSE	OS1	0.0581642	0.593772	OS1	399054	0.1182	8.89e-06	GCST90002081_buildGRCh37.tsv.gz	GCST90002081_buildGRCh37.tsv.gz	3113	2	1	TRUE	NA	NA	0.0063229	3113	7.12915e-07	399054	TRUE	1.18843e-05	0.00682784	21.3874	yes	yes	GCST90002081_buildGRCh37.tsv.gz.csv
rs140567398	A	G	A	G	0.2254	0.132228	0.0866	0.00437833	FALSE	FALSE	FALSE	OS1	0.125121	0.290601	OS1	399054	0.0474	2.08e-06	GCST90002081_buildGRCh37.tsv.gz	GCST90002081_buildGRCh37.tsv.gz	3113	2	1	TRUE	NA	NA	0.00721615	3113	2.7987e-06	399054	TRUE	3.52754e-06	0.00803742	25.207	yes	yes	GCST90002081_buildGRCh37.tsv.gz.csv
rs145630857	A	G	A	G	-0.185	0.0324102	0.1237	0.102251	FALSE	FALSE	FALSE	OS1	0.0268763	0.227855	OS1	399054	0.0391	2.337e-06	GCST90002081_buildGRCh37.tsv.gz	GCST90002081_buildGRCh37.tsv.gz	3113	2	1	TRUE	NA	NA	0.00714457	3113	3.64413e-06	399054	TRUE	4.21091e-06	0.00741986	23.2558	yes	yes	GCST90002081_buildGRCh37.tsv.gz.csv
rs148031710	C	T	C	T	0.2974	0.167524	0.1078	0.000857616	FALSE	FALSE	FALSE	OS1	0.277591	0.546183	OS1	399054	0.04937	1.914e-09	GCST90002081_buildGRCh37.tsv.gz	GCST90002081_buildGRCh37.tsv.gz	3113	2	1	TRUE	NA	NA	0.0115297	3113	9.12669e-07	399054	TRUE	2.93977e-09	0.0170135	53.845	yes	yes	GCST90002081_buildGRCh37.tsv.gz.csv
rs1823592	C	T	C	T	-0.1212	-0.0103006	0.5732	0.588695	FALSE	FALSE	FALSE	OS1	0.0165599	0.533927	OS1	399054	0.02615	3.722e-06	GCST90002081_buildGRCh37.tsv.gz	GCST90002081_buildGRCh37.tsv.gz	3113	2	1	TRUE	NA	NA	0.00685762	3113	9.69571e-07	399054	TRUE	5.21107e-06	0.0071873	22.5216	yes	yes	GCST90002081_buildGRCh37.tsv.gz.csv
rs1842502	T	C	T	C	0.1225	0.00835902	0.5896	0.720713	FALSE	FALSE	FALSE	OS1	0.018217	0.646335	OS1	399054	0.02624	3.147e-06	GCST90002081_buildGRCh37.tsv.gz	GCST90002081_buildGRCh37.tsv.gz	3113	2	1	TRUE	NA	NA	0.00695685	3113	5.27627e-07	399054	TRUE	4.14754e-06	0.00726218	22.7579	yes	yes	GCST90002081_buildGRCh37.tsv.gz.csv
rs1994719	G	A	G	A	0.2815	-0.050203	0.9545	0.954956	FALSE	FALSE	FALSE	OS1	0.0390007	0.198013	OS1	399054	0.06243	6.75e-06	GCST90002081_buildGRCh37.tsv.gz	GCST90002081_buildGRCh37.tsv.gz	3113	2	1	TRUE	NA	NA	0.00649294	3113	4.15225e-06	399054	TRUE	1.22672e-05	0.00688294	21.5612	yes	yes	GCST90002081_buildGRCh37.tsv.gz.csv
rs2184012	T	C	T	C	0.5834	-0.283843	0.9892	0.997787	FALSE	FALSE	FALSE	OS1	0.169038	0.0931194	OS1	399054	0.1217	1.729e-06	GCST90002081_buildGRCh37.tsv.gz	GCST90002081_buildGRCh37.tsv.gz	3113	2	1	TRUE	NA	NA	0.00733256	3113	7.0657e-06	399054	TRUE	3.8209e-06	0.00727228	22.7898	yes	yes	GCST90002081_buildGRCh37.tsv.gz.csv
rs2245214	G	C	G	C	-0.1205	-0.00459778	0.3513	0.414778	FALSE	TRUE	FALSE	OS1	0.0164863	0.780333	OS1	399054	0.02713	9.276e-06	GCST90002081_buildGRCh37.tsv.gz	GCST90002081_buildGRCh37.tsv.gz	3113	2	1	TRUE	NA	NA	0.00630129	3113	1.94904e-07	399054	TRUE	1.11042e-05	0.00661799	20.7257	yes	yes	GCST90002081_buildGRCh37.tsv.gz.csv
rs2625989	A	G	A	G	0.1525	-0.00552698	0.7877	0.824071	FALSE	FALSE	FALSE	OS1	0.0212653	0.794937	OS1	399054	0.03208	2.096e-06	GCST90002081_buildGRCh37.tsv.gz	GCST90002081_buildGRCh37.tsv.gz	3113	2	1	TRUE	NA	NA	0.00721153	3113	1.69279e-07	399054	TRUE	2.52632e-06	0.00777823	24.3878	yes	yes	GCST90002081_buildGRCh37.tsv.gz.csv
rs62274365	G	A	G	A	-0.2798	-0.0591352	0.0485	0.0373749	FALSE	FALSE	FALSE	OS1	0.0434014	0.173034	OS1	399054	0.0602	3.497e-06	GCST90002081_buildGRCh37.tsv.gz	GCST90002081_buildGRCh37.tsv.gz	3113	2	1	TRUE	NA	NA	0.006896	3113	4.65214e-06	399054	TRUE	6.67077e-06	0.00722563	22.6426	yes	yes	GCST90002081_buildGRCh37.tsv.gz.csv
rs62577878	T	C	T	C	-0.535	-0.00262708	0.0128	0.0239659	FALSE	FALSE	FALSE	OS1	0.0534763	0.960819	OS1	399054	0.1155	3.8e-06	GCST90002081_buildGRCh37.tsv.gz	GCST90002081_buildGRCh37.tsv.gz	3113	2	1	TRUE	NA	NA	0.0068495	3113	6.04776e-09	399054	TRUE	4.14968e-06	0.00723357	22.6676	yes	yes	GCST90002081_buildGRCh37.tsv.gz.csv
rs67169771	A	G	A	G	-0.132	0.0112249	0.2748	0.164559	FALSE	FALSE	FALSE	OS1	0.0220724	0.611069	OS1	399054	0.02931	6.881e-06	GCST90002081_buildGRCh37.tsv.gz	GCST90002081_buildGRCh37.tsv.gz	3113	2	1	TRUE	NA	NA	0.0064773	3113	6.48091e-07	399054	TRUE	9.17168e-06	0.00694468	21.756	yes	yes	GCST90002081_buildGRCh37.tsv.gz.csv
rs75548299	T	C	T	C	-0.288	0.0336534	0.0447	0.143613	FALSE	FALSE	FALSE	OS1	0.0232578	0.147905	OS1	399054	0.06485	9.253e-06	GCST90002081_buildGRCh37.tsv.gz	GCST90002081_buildGRCh37.tsv.gz	3113	2	1	TRUE	NA	NA	0.00629971	3113	5.24673e-06	399054	TRUE	1.77713e-05	0.00708373	22.1947	yes	yes	GCST90002081_buildGRCh37.tsv.gz.csv
rs77201915	A	G	A	G	-0.3719	0.0508981	0.0263	0.0408323	FALSE	FALSE	FALSE	OS1	0.040887	0.213188	OS1	399054	0.08185	5.747e-06	GCST90002081_buildGRCh37.tsv.gz	GCST90002081_buildGRCh37.tsv.gz	3113	2	1	TRUE	NA	NA	0.00659238	3113	3.8833e-06	399054	TRUE	1.02948e-05	0.00708375	22.1948	yes	yes	GCST90002081_buildGRCh37.tsv.gz.csv
rs776782	A	G	A	G	0.1236	0.0092633	0.331	0.306346	FALSE	FALSE	FALSE	OS1	0.01773	0.601345	OS1	399054	0.02763	8.026e-06	GCST90002081_buildGRCh37.tsv.gz	GCST90002081_buildGRCh37.tsv.gz	3113	2	1	TRUE	NA	NA	0.00639132	3113	6.84044e-07	399054	TRUE	1.05958e-05	0.00676583	21.1919	yes	yes	GCST90002081_buildGRCh37.tsv.gz.csv
rs79312638	C	G	C	G	-0.2994	-0.0297257	0.043	0.0223769	FALSE	TRUE	FALSE	OS1	0.0552519	0.590575	OS1	399054	0.06474	3.896e-06	GCST90002081_buildGRCh37.tsv.gz	GCST90002081_buildGRCh37.tsv.gz	3113	2	1	TRUE	NA	NA	0.00682783	3113	7.25337e-07	399054	TRUE	5.278e-06	0.00737758	23.1222	yes	yes	GCST90002081_buildGRCh37.tsv.gz.csv
rs79493037	G	C	G	C	0.2287	-0.0168865	0.1481	0.135109	FALSE	TRUE	FALSE	OS1	0.0237327	0.476756	OS1	399054	0.04083	2.313e-08	GCST90002081_buildGRCh37.tsv.gz	GCST90002081_buildGRCh37.tsv.gz	3113	2	1	TRUE	NA	NA	0.00998425	3113	1.26869e-06	399054	TRUE	3.65474e-08	0.0131979	41.6079	yes	yes	GCST90002081_buildGRCh37.tsv.gz.csv
rs9271536	T	A	T	A	-0.2591	0.0220455	0.7772	0.755435	FALSE	TRUE	FALSE	OS1	0.0189247	0.244056	OS1	399054	0.03458	8.845e-14	GCST90002081_buildGRCh37.tsv.gz	GCST90002081_buildGRCh37.tsv.gz	3113	2	1	TRUE	NA	NA	0.0177263	3113	3.40056e-06	399054	TRUE	2.17072e-13	0.0232495	74.0507	yes	yes	GCST90002081_buildGRCh37.tsv.gz.csv
rs9351713	G	T	G	T	0.1223	0.010382	0.3978	0.481413	FALSE	FALSE	FALSE	OS1	0.016459	0.528186	OS1	399054	0.02689	5.617e-06	GCST90002081_buildGRCh37.tsv.gz	GCST90002081_buildGRCh37.tsv.gz	3113	2	1	TRUE	NA	NA	0.00660531	3113	9.97069e-07	399054	TRUE	7.84628e-06	0.00716619	22.4549	yes	yes	GCST90002081_buildGRCh37.tsv.gz.csv
rs112262410	T	C	T	C	-0.2418	0.0980646	0.0641	0.0244652	FALSE	FALSE	FALSE	OS1	0.05332	0.0658901	OS1	399054	0.05178	3.158e-06	GCST90002080_buildGRCh37.tsv.gz	GCST90002080_buildGRCh37.tsv.gz	3113	2	1	TRUE	NA	NA	0.00696073	3113	8.47639e-06	399054	TRUE	7.33366e-06	0.00701504	21.978	yes	yes	GCST90002080_buildGRCh37.tsv.gz.csv
rs113026874	T	A	T	A	-0.3239	0.293778	0.0389	0.00105136	FALSE	TRUE	FALSE	OS1	0.256136	0.251399	OS1	399054	0.06934	3.108e-06	GCST90002080_buildGRCh37.tsv.gz	GCST90002080_buildGRCh37.tsv.gz	3113	2	1	TRUE	NA	NA	0.00696496	3113	3.2966e-06	399054	TRUE	5.46601e-06	0.00784459	24.5975	yes	yes	GCST90002080_buildGRCh37.tsv.gz.csv
rs115752428	A	G	A	G	0.482	0.0117801	0.0226	0.0098786	FALSE	FALSE	FALSE	OS1	0.0835338	0.887852	OS1	399054	0.08487	1.474e-08	GCST90002080_buildGRCh37.tsv.gz	GCST90002080_buildGRCh37.tsv.gz	3113	2	1	TRUE	NA	NA	0.0102614	3113	4.98361e-08	399054	TRUE	1.75839e-08	0.0102637	32.2616	yes	yes	GCST90002080_buildGRCh37.tsv.gz.csv
rs11607999	C	T	C	T	0.1449	0.0237857	0.2313	0.29031	FALSE	FALSE	FALSE	OS1	0.0179501	0.185136	OS1	399054	0.03088	2.804e-06	GCST90002080_buildGRCh37.tsv.gz	GCST90002080_buildGRCh37.tsv.gz	3113	2	1	TRUE	NA	NA	0.0070278	3113	4.40014e-06	399054	TRUE	5.32889e-06	0.00746619	23.4021	yes	yes	GCST90002080_buildGRCh37.tsv.gz.csv
rs12635110	A	G	A	G	0.1743	0.0144785	0.8365	0.922966	FALSE	FALSE	FALSE	OS1	0.0303793	0.633654	OS1	399054	0.03514	7.435e-07	GCST90002080_buildGRCh37.tsv.gz	GCST90002080_buildGRCh37.tsv.gz	3113	2	1	TRUE	NA	NA	0.00784639	3113	5.69196e-07	399054	TRUE	9.99434e-07	0.00831014	26.0695	yes	yes	GCST90002080_buildGRCh37.tsv.gz.csv
rs141625995	T	C	T	C	1.328	0.0783291	0.0014	0.0269406	FALSE	FALSE	FALSE	OS1	0.0500189	0.117351	OS1	399054	0.2997	9.78e-06	GCST90002080_buildGRCh37.tsv.gz	GCST90002080_buildGRCh37.tsv.gz	3113	2	1	TRUE	NA	NA	0.00627177	3113	6.14534e-06	399054	TRUE	1.94702e-05	0.00493112	15.4167	yes	yes	GCST90002080_buildGRCh37.tsv.gz.csv
rs143674649	G	A	G	A	-0.3232	-0.0166996	0.0323	0.0124188	FALSE	FALSE	FALSE	OS1	0.0741737	0.821869	OS1	399054	0.07292	9.646e-06	GCST90002080_buildGRCh37.tsv.gz	GCST90002080_buildGRCh37.tsv.gz	3113	2	1	TRUE	NA	NA	0.00627503	3113	1.27023e-07	399054	TRUE	1.13381e-05	0.00653004	20.4485	yes	yes	GCST90002080_buildGRCh37.tsv.gz.csv
rs1823592	C	T	C	T	-0.1218	-0.0103006	0.5732	0.588695	FALSE	FALSE	FALSE	OS1	0.0165599	0.533927	OS1	399054	0.02579	2.446e-06	GCST90002080_buildGRCh37.tsv.gz	GCST90002080_buildGRCh37.tsv.gz	3113	2	1	TRUE	NA	NA	0.00711851	3113	9.69571e-07	399054	TRUE	3.42712e-06	0.00725864	22.7467	yes	yes	GCST90002080_buildGRCh37.tsv.gz.csv
rs1842502	T	C	T	C	0.1213	0.00835902	0.5896	0.720713	FALSE	FALSE	FALSE	OS1	0.018217	0.646335	OS1	399054	0.02592	3.021e-06	GCST90002080_buildGRCh37.tsv.gz	GCST90002080_buildGRCh37.tsv.gz	3113	2	1	TRUE	NA	NA	0.00699045	3113	5.27627e-07	399054	TRUE	3.92902e-06	0.0071206	22.311	yes	yes	GCST90002080_buildGRCh37.tsv.gz.csv
rs2188353	C	A	C	A	0.117	0.0143916	0.6449	0.52641	FALSE	FALSE	FALSE	OS1	0.0163224	0.377938	OS1	399054	0.02639	9.523e-06	GCST90002080_buildGRCh37.tsv.gz	GCST90002080_buildGRCh37.tsv.gz	3113	2	1	TRUE	NA	NA	0.00627852	3113	1.94814e-06	399054	TRUE	1.46798e-05	0.00626967	19.628	yes	yes	GCST90002080_buildGRCh37.tsv.gz.csv
rs261949	A	G	A	G	-0.1421	-0.0198115	0.4149	0.252034	FALSE	FALSE	FALSE	OS1	0.0187044	0.289514	OS1	399054	0.02866	7.533e-07	GCST90002080_buildGRCh37.tsv.gz	GCST90002080_buildGRCh37.tsv.gz	3113	2	1	TRUE	NA	NA	0.00784003	3113	2.81136e-06	399054	TRUE	1.3082e-06	0.00980374	30.8014	yes	yes	GCST90002080_buildGRCh37.tsv.gz.csv
rs4654566	A	G	A	G	0.1216	0.0215319	0.3254	0.14718	FALSE	FALSE	FALSE	OS1	0.0229761	0.348685	OS1	399054	0.02733	8.929e-06	GCST90002080_buildGRCh37.tsv.gz	GCST90002080_buildGRCh37.tsv.gz	3113	2	1	TRUE	NA	NA	0.00632314	3113	2.20081e-06	399054	TRUE	1.39736e-05	0.00649174	20.3278	yes	yes	GCST90002080_buildGRCh37.tsv.gz.csv
rs5004278	C	G	C	G	-0.1477	0.0109419	0.5936	0.6697	FALSE	TRUE	FALSE	OS1	0.0173068	0.527235	OS1	399054	0.0288	3.094e-07	GCST90002080_buildGRCh37.tsv.gz	GCST90002080_buildGRCh37.tsv.gz	3113	2	1	TRUE	NA	NA	0.00838339	3113	1.00166e-06	399054	TRUE	4.53485e-07	0.0105254	33.0928	yes	yes	GCST90002080_buildGRCh37.tsv.gz.csv
rs5749002	A	G	A	G	0.1599	0.0285996	0.1486	0.0912911	FALSE	FALSE	FALSE	OS1	0.0285463	0.316407	OS1	399054	0.03574	7.989e-06	GCST90002080_buildGRCh37.tsv.gz	GCST90002080_buildGRCh37.tsv.gz	3113	2	1	TRUE	NA	NA	0.00639297	3113	2.5153e-06	399054	TRUE	1.28254e-05	0.00646963	20.2581	yes	yes	GCST90002080_buildGRCh37.tsv.gz.csv
rs61768373	C	G	C	G	-0.1617	-0.0420051	0.1616	0.150229	FALSE	TRUE	FALSE	OS1	0.0228595	0.0661302	OS1	399054	0.03444	2.772e-06	GCST90002080_buildGRCh37.tsv.gz	GCST90002080_buildGRCh37.tsv.gz	3113	2	1	TRUE	NA	NA	0.00703602	3113	8.46131e-06	399054	TRUE	6.51076e-06	0.00708505	22.1989	yes	yes	GCST90002080_buildGRCh37.tsv.gz.csv
rs72634890	T	C	T	C	-2.124	0.061641	0.0008	0.0089395	FALSE	FALSE	FALSE	OS1	0.0853026	0.469916	OS1	399054	0.4701	6.443e-06	GCST90002080_buildGRCh37.tsv.gz	GCST90002080_buildGRCh37.tsv.gz	3113	2	1	TRUE	NA	NA	0.00651911	3113	1.30853e-06	399054	TRUE	9.35765e-06	0.00721243	22.6009	yes	yes	GCST90002080_buildGRCh37.tsv.gz.csv
rs75643253	T	C	T	C	0.3373	-0.0129849	0.0297	0.0224447	FALSE	FALSE	FALSE	OS1	0.054818	0.812755	OS1	399054	0.07609	9.588e-06	GCST90002080_buildGRCh37.tsv.gz	GCST90002080_buildGRCh37.tsv.gz	3113	2	1	TRUE	NA	NA	0.00627687	3113	1.40605e-07	399054	TRUE	1.1358e-05	0.0065573	20.5344	yes	yes	GCST90002080_buildGRCh37.tsv.gz.csv
rs763957	T	C	T	C	0.2168	0.0310756	0.0765	0.0244192	FALSE	FALSE	FALSE	OS1	0.0529109	0.556988	OS1	399054	0.04819	7.103e-06	GCST90002080_buildGRCh37.tsv.gz	GCST90002080_buildGRCh37.tsv.gz	3113	2	1	TRUE	NA	NA	0.00646381	3113	8.64408e-07	399054	TRUE	9.67927e-06	0.00664121	20.7989	yes	yes	GCST90002080_buildGRCh37.tsv.gz.csv
rs76782803	A	G	A	G	0.1803	0.00141989	0.1168	0.128889	FALSE	FALSE	FALSE	OS1	0.0243677	0.953534	OS1	399054	0.03994	6.569e-06	GCST90002080_buildGRCh37.tsv.gz	GCST90002080_buildGRCh37.tsv.gz	3113	2	1	TRUE	NA	NA	0.00650788	3113	8.50846e-09	399054	TRUE	7.25586e-06	0.00670692	21.0061	yes	yes	GCST90002080_buildGRCh37.tsv.gz.csv
rs776782	A	G	A	G	0.1333	0.0092633	0.331	0.306346	FALSE	FALSE	FALSE	OS1	0.01773	0.601345	OS1	399054	0.02723	1.034e-06	GCST90002080_buildGRCh37.tsv.gz	GCST90002080_buildGRCh37.tsv.gz	3113	2	1	TRUE	NA	NA	0.00764421	3113	6.84044e-07	399054	TRUE	1.41128e-06	0.00786945	24.676	yes	yes	GCST90002080_buildGRCh37.tsv.gz.csv
rs77789294	C	T	C	T	0.2007	-0.0559721	0.0957	0.0326825	FALSE	FALSE	FALSE	OS1	0.0464632	0.228336	OS1	399054	0.04355	4.202e-06	GCST90002080_buildGRCh37.tsv.gz	GCST90002080_buildGRCh37.tsv.gz	3113	2	1	TRUE	NA	NA	0.00678053	3113	3.63659e-06	399054	TRUE	7.50771e-06	0.00697187	21.8418	yes	yes	GCST90002080_buildGRCh37.tsv.gz.csv
rs873857	C	G	C	G	-0.1302	-0.00811386	0.6094	0.650814	FALSE	TRUE	FALSE	OS1	0.0170971	0.63509	OS1	399054	0.02622	7.265e-07	GCST90002080_buildGRCh37.tsv.gz	GCST90002080_buildGRCh37.tsv.gz	3113	2	1	TRUE	NA	NA	0.00786372	3113	5.64391e-07	399054	TRUE	9.71136e-07	0.00807024	25.3108	yes	yes	GCST90002080_buildGRCh37.tsv.gz.csv
rs10169473	A	G	A	G	0.1129	-0.0126014	0.3675	0.316002	FALSE	FALSE	FALSE	OS1	0.0176041	0.474101	OS1	399054	0.02546	9.559e-06	GCST90002079_buildGRCh37.tsv.gz	GCST90002079_buildGRCh37.tsv.gz	3113	2	1	TRUE	NA	NA	0.00628108	3113	1.28404e-06	399054	TRUE	1.36804e-05	0.00592565	18.5446	yes	yes	GCST90002079_buildGRCh37.tsv.gz.csv
rs112485823	C	T	C	T	-0.2097	-0.0551394	0.0795	0.0293154	FALSE	FALSE	FALSE	OS1	0.0485494	0.256067	OS1	399054	0.04613	5.654e-06	GCST90002079_buildGRCh37.tsv.gz	GCST90002079_buildGRCh37.tsv.gz	3113	2	1	TRUE	NA	NA	0.00659864	3113	3.2324e-06	399054	TRUE	9.75034e-06	0.00643603	20.1522	yes	yes	GCST90002079_buildGRCh37.tsv.gz.csv
rs115752428	A	G	A	G	0.4358	0.0117801	0.0226	0.0098786	FALSE	FALSE	FALSE	OS1	0.0835338	0.887852	OS1	399054	0.08328	1.781e-07	GCST90002079_buildGRCh37.tsv.gz	GCST90002079_buildGRCh37.tsv.gz	3113	2	1	TRUE	NA	NA	0.00872543	3113	4.98361e-08	399054	TRUE	2.08247e-07	0.00839045	26.3236	yes	yes	GCST90002079_buildGRCh37.tsv.gz.csv
rs11607999	C	T	C	T	0.1347	0.0237857	0.2313	0.29031	FALSE	FALSE	FALSE	OS1	0.0179501	0.185136	OS1	399054	0.03023	8.672e-06	GCST90002079_buildGRCh37.tsv.gz	GCST90002079_buildGRCh37.tsv.gz	3113	2	1	TRUE	NA	NA	0.00634156	3113	4.40014e-06	399054	TRUE	1.58431e-05	0.00645205	20.2027	yes	yes	GCST90002079_buildGRCh37.tsv.gz.csv
rs12166583	A	C	A	C	-0.1279	-0.00381675	0.4123	0.307258	FALSE	FALSE	FALSE	OS1	0.0176787	0.829069	OS1	399054	0.02581	7.584e-07	GCST90002079_buildGRCh37.tsv.gz	GCST90002079_buildGRCh37.tsv.gz	3113	2	1	TRUE	NA	NA	0.0078316	3113	1.16804e-07	399054	TRUE	9.10779e-07	0.00792757	24.8597	yes	yes	GCST90002079_buildGRCh37.tsv.gz.csv
rs140946844	T	C	T	C	0.3801	0.00325257	0.0231	0.0168693	FALSE	FALSE	FALSE	OS1	0.062273	0.958345	OS1	399054	0.08525	8.552e-06	GCST90002079_buildGRCh37.tsv.gz	GCST90002079_buildGRCh37.tsv.gz	3113	2	1	TRUE	NA	NA	0.00634952	3113	6.83635e-09	399054	TRUE	9.36428e-06	0.0065206	20.4187	yes	yes	GCST90002079_buildGRCh37.tsv.gz.csv
rs150148686	C	T	C	T	0.8542	0.0705546	0.0053	0.00560894	FALSE	FALSE	FALSE	OS1	0.111235	0.525896	OS1	399054	0.1756	1.198e-06	GCST90002079_buildGRCh37.tsv.gz	GCST90002079_buildGRCh37.tsv.gz	3113	2	1	TRUE	NA	NA	0.00754882	3113	1.00818e-06	399054	TRUE	1.72749e-06	0.00769338	24.1197	yes	yes	GCST90002079_buildGRCh37.tsv.gz.csv
rs1823592	C	T	C	T	-0.1257	-0.0103006	0.5732	0.588695	FALSE	FALSE	FALSE	OS1	0.0165599	0.533927	OS1	399054	0.02522	6.521e-07	GCST90002079_buildGRCh37.tsv.gz	GCST90002079_buildGRCh37.tsv.gz	3113	2	1	TRUE	NA	NA	0.00792184	3113	9.69571e-07	399054	TRUE	9.45042e-07	0.00773092	24.2383	yes	yes	GCST90002079_buildGRCh37.tsv.gz.csv
rs1842502	T	C	T	C	0.116	0.00835902	0.5896	0.720713	FALSE	FALSE	FALSE	OS1	0.018217	0.646335	OS1	399054	0.0254	5.092e-06	GCST90002079_buildGRCh37.tsv.gz	GCST90002079_buildGRCh37.tsv.gz	3113	2	1	TRUE	NA	NA	0.00665958	3113	5.27627e-07	399054	TRUE	6.69736e-06	0.00651195	20.3915	yes	yes	GCST90002079_buildGRCh37.tsv.gz.csv
rs33964890	C	T	C	T	0.1452	0.0131616	0.2915	0.344468	FALSE	FALSE	FALSE	OS1	0.0171462	0.442717	OS1	399054	0.03106	3.08e-06	GCST90002079_buildGRCh37.tsv.gz	GCST90002079_buildGRCh37.tsv.gz	3113	2	1	TRUE	NA	NA	0.00697574	3113	1.47656e-06	399054	TRUE	4.58293e-06	0.00870847	27.33	yes	yes	GCST90002079_buildGRCh37.tsv.gz.csv
rs3907999	G	A	G	A	0.1279	0.0513871	0.2604	0.167313	FALSE	FALSE	FALSE	OS1	0.0218791	0.01884	OS1	399054	0.02889	9.799e-06	GCST90002079_buildGRCh37.tsv.gz	GCST90002079_buildGRCh37.tsv.gz	3113	2	1	TRUE	NA	NA	0.00626064	3113	1.38234e-05	399054	TRUE	2.69139e-05	0.00630099	19.7267	yes	yes	GCST90002079_buildGRCh37.tsv.gz.csv
rs4476566	G	A	G	A	0.1534	-0.0144902	0.1678	0.151376	FALSE	FALSE	FALSE	OS1	0.0227428	0.524037	OS1	399054	0.03399	6.681e-06	GCST90002079_buildGRCh37.tsv.gz	GCST90002079_buildGRCh37.tsv.gz	3113	2	1	TRUE	NA	NA	0.00650451	3113	1.01726e-06	399054	TRUE	9.25151e-06	0.00657204	20.5809	yes	yes	GCST90002079_buildGRCh37.tsv.gz.csv
rs4883958	T	C	T	C	0.1317	0.0306386	0.7314	0.526897	FALSE	FALSE	FALSE	OS1	0.0163281	0.0605968	OS1	399054	0.02831	3.415e-06	GCST90002079_buildGRCh37.tsv.gz	GCST90002079_buildGRCh37.tsv.gz	3113	2	1	TRUE	NA	NA	0.00690846	3113	8.82334e-06	399054	TRUE	8.08454e-06	0.00681495	21.3468	yes	yes	GCST90002079_buildGRCh37.tsv.gz.csv
rs567832763	G	A	G	A	1.336	-0.0617951	0.0019	0.0118615	FALSE	FALSE	FALSE	OS1	0.0751853	0.411131	OS1	399054	0.2855	3.001e-06	GCST90002079_buildGRCh37.tsv.gz	GCST90002079_buildGRCh37.tsv.gz	3113	2	1	TRUE	NA	NA	0.00698963	3113	1.69282e-06	399054	TRUE	4.58563e-06	0.00676972	21.2041	yes	yes	GCST90002079_buildGRCh37.tsv.gz.csv
rs763957	T	C	T	C	0.2119	0.0310756	0.0765	0.0244192	FALSE	FALSE	FALSE	OS1	0.0529109	0.556988	OS1	399054	0.04714	7.229e-06	GCST90002079_buildGRCh37.tsv.gz	GCST90002079_buildGRCh37.tsv.gz	3113	2	1	TRUE	NA	NA	0.00645314	3113	8.64408e-07	399054	TRUE	9.84699e-06	0.0063444	19.8634	yes	yes	GCST90002079_buildGRCh37.tsv.gz.csv
rs776782	A	G	A	G	0.1344	0.0092633	0.331	0.306346	FALSE	FALSE	FALSE	OS1	0.01773	0.601345	OS1	399054	0.02663	4.736e-07	GCST90002079_buildGRCh37.tsv.gz	GCST90002079_buildGRCh37.tsv.gz	3113	2	1	TRUE	NA	NA	0.0081211	3113	6.84044e-07	399054	TRUE	6.5653e-07	0.00799986	25.0883	yes	yes	GCST90002079_buildGRCh37.tsv.gz.csv
rs77789294	C	T	C	T	0.2115	-0.0559721	0.0957	0.0326825	FALSE	FALSE	FALSE	OS1	0.0464632	0.228336	OS1	399054	0.04261	7.277e-07	GCST90002079_buildGRCh37.tsv.gz	GCST90002079_buildGRCh37.tsv.gz	3113	2	1	TRUE	NA	NA	0.00785727	3113	3.63659e-06	399054	TRUE	1.35739e-06	0.00774239	24.2745	yes	yes	GCST90002079_buildGRCh37.tsv.gz.csv
rs78270456	A	C	A	C	0.1844	-0.0574656	0.1132	0.0106168	FALSE	FALSE	FALSE	OS1	0.0817262	0.481963	OS1	399054	0.04015	4.53e-06	GCST90002079_buildGRCh37.tsv.gz	GCST90002079_buildGRCh37.tsv.gz	3113	2	1	TRUE	NA	NA	0.00673467	3113	1.23898e-06	399054	TRUE	6.56697e-06	0.00682691	21.3845	yes	yes	GCST90002079_buildGRCh37.tsv.gz.csv
rs8029959	C	A	C	A	-0.1268	0.0390166	0.2547	0.300796	FALSE	FALSE	FALSE	OS1	0.0179358	0.029604	OS1	399054	0.02854	9.132e-06	GCST90002079_buildGRCh37.tsv.gz	GCST90002079_buildGRCh37.tsv.gz	3113	2	1	TRUE	NA	NA	0.00630498	3113	1.18583e-05	399054	TRUE	2.34732e-05	0.0061042	19.1068	yes	yes	GCST90002079_buildGRCh37.tsv.gz.csv
rs873857	C	G	C	G	-0.1176	-0.00811386	0.6094	0.650814	FALSE	TRUE	FALSE	OS1	0.0170971	0.63509	OS1	399054	0.02568	4.837e-06	GCST90002079_buildGRCh37.tsv.gz	GCST90002079_buildGRCh37.tsv.gz	3113	2	1	TRUE	NA	NA	0.00669587	3113	5.64391e-07	399054	TRUE	6.35795e-06	0.00658384	20.6181	yes	yes	GCST90002079_buildGRCh37.tsv.gz.csv
rs9268832	C	T	C	T	-0.1677	0.0365306	0.7326	0.512845	FALSE	FALSE	FALSE	OS1	0.0163106	0.0251113	OS1	399054	0.03001	2.502e-08	GCST90002079_buildGRCh37.tsv.gz	GCST90002079_buildGRCh37.tsv.gz	3113	2	1	TRUE	NA	NA	0.00993794	3113	1.25701e-05	399054	TRUE	8.35127e-08	0.0110185	34.6606	yes	yes	GCST90002079_buildGRCh37.tsv.gz.csv
rs10172031	A	G	A	G	-0.1658	0.0103475	0.1549	0.18848	FALSE	FALSE	FALSE	OS1	0.021018	0.622497	OS1	399054	0.03679	6.831e-06	GCST90002078_buildGRCh37.tsv.gz	GCST90002078_buildGRCh37.tsv.gz	3112	2	1	TRUE	NA	NA	0.00648817	3112	6.07377e-07	399054	TRUE	8.98227e-06	0.00719712	22.5453	yes	yes	GCST90002078_buildGRCh37.tsv.gz.csv
rs112900587	A	G	A	G	-0.2246	0.0491641	0.0839	0.0316723	FALSE	FALSE	FALSE	OS1	0.046947	0.294995	OS1	399054	0.05065	9.497e-06	GCST90002078_buildGRCh37.tsv.gz	GCST90002078_buildGRCh37.tsv.gz	3112	2	1	TRUE	NA	NA	0.00628294	3112	2.74821e-06	399054	TRUE	1.56205e-05	0.00775451	24.305	yes	yes	GCST90002078_buildGRCh37.tsv.gz.csv
rs114254337	A	G	A	G	-0.5249	0.0539325	0.013	0.0302507	FALSE	FALSE	FALSE	OS1	0.0482586	0.26375	OS1	399054	0.1141	4.429e-06	GCST90002078_buildGRCh37.tsv.gz	GCST90002078_buildGRCh37.tsv.gz	3112	2	1	TRUE	NA	NA	0.0067589	3112	3.12983e-06	399054	TRUE	7.52206e-06	0.00707039	22.1455	yes	yes	GCST90002078_buildGRCh37.tsv.gz.csv
rs11568958	G	A	G	A	-0.7857	-0.00713662	0.0056	0.0111589	FALSE	FALSE	FALSE	OS1	0.0784065	0.927476	OS1	399054	0.1725	5.419e-06	GCST90002078_buildGRCh37.tsv.gz	GCST90002078_buildGRCh37.tsv.gz	3112	2	1	TRUE	NA	NA	0.00662655	3112	2.07612e-08	399054	TRUE	6.08594e-06	0.00687532	21.5303	yes	yes	GCST90002078_buildGRCh37.tsv.gz.csv
rs117932393	T	C	T	C	-0.3279	0.064566	0.0326	0.0114998	FALSE	FALSE	FALSE	OS1	0.0769609	0.4015	OS1	399054	0.07333	8.017e-06	GCST90002078_buildGRCh37.tsv.gz	GCST90002078_buildGRCh37.tsv.gz	3112	2	1	TRUE	NA	NA	0.00638816	3112	1.76375e-06	399054	TRUE	1.21427e-05	0.00678167	21.235	yes	yes	GCST90002078_buildGRCh37.tsv.gz.csv
rs12286701	C	T	C	T	0.2694	-0.00274289	0.0575	0.0417572	FALSE	FALSE	FALSE	OS1	0.0410766	0.946761	OS1	399054	0.05633	1.82e-06	GCST90002078_buildGRCh37.tsv.gz	GCST90002078_buildGRCh37.tsv.gz	3112	2	1	TRUE	NA	NA	0.00730084	3112	1.11737e-08	399054	TRUE	2.0186e-06	0.00786637	24.6584	yes	yes	GCST90002078_buildGRCh37.tsv.gz.csv
rs12788263	A	C	A	C	1.117	-0.0782154	0.0031	0.0377044	FALSE	FALSE	FALSE	OS1	0.0436911	0.0734243	OS1	399054	0.2412	3.812e-06	GCST90002078_buildGRCh37.tsv.gz	GCST90002078_buildGRCh37.tsv.gz	3112	2	1	TRUE	NA	NA	0.00684868	3112	8.03093e-06	399054	TRUE	8.6011e-06	0.00771169	24.1697	yes	yes	GCST90002078_buildGRCh37.tsv.gz.csv
rs137910312	A	G	A	G	-0.4232	0.210082	0.0286	0.00441534	FALSE	FALSE	FALSE	OS1	0.127409	0.0991722	OS1	399054	0.08297	3.583e-07	GCST90002078_buildGRCh37.tsv.gz	GCST90002078_buildGRCh37.tsv.gz	3112	2	1	TRUE	NA	NA	0.00829604	3112	6.8131e-06	399054	TRUE	8.30609e-07	0.00995143	31.26	yes	yes	GCST90002078_buildGRCh37.tsv.gz.csv
rs1444301	C	T	C	T	0.1773	0.0419072	0.1536	0.146832	FALSE	FALSE	FALSE	OS1	0.0230192	0.0686784	OS1	399054	0.03745	2.302e-06	GCST90002078_buildGRCh37.tsv.gz	GCST90002078_buildGRCh37.tsv.gz	3112	2	1	TRUE	NA	NA	0.00715541	3112	8.30546e-06	399054	TRUE	5.37725e-06	0.00817362	25.6294	yes	yes	GCST90002078_buildGRCh37.tsv.gz.csv
rs1533765	G	A	G	A	0.142	0.0319811	0.7518	0.708258	FALSE	FALSE	FALSE	OS1	0.0179663	0.0750654	OS1	399054	0.03116	5.374e-06	GCST90002078_buildGRCh37.tsv.gz	GCST90002078_buildGRCh37.tsv.gz	3112	2	1	TRUE	NA	NA	0.00663332	3112	7.94029e-06	399054	TRUE	1.20215e-05	0.00752507	23.5804	yes	yes	GCST90002078_buildGRCh37.tsv.gz.csv
rs17346868	C	T	C	T	-0.3566	0.0728109	0.0357	0.0322108	FALSE	FALSE	FALSE	OS1	0.0461413	0.114566	OS1	399054	0.07271	9.863e-07	GCST90002078_buildGRCh37.tsv.gz	GCST90002078_buildGRCh37.tsv.gz	3112	2	1	TRUE	NA	NA	0.00767482	3112	6.23995e-06	399054	TRUE	2.14124e-06	0.00875534	27.4696	yes	yes	GCST90002078_buildGRCh37.tsv.gz.csv
rs17775854	T	G	T	G	-1.055	0.0158652	0.0034	0.0796068	FALSE	FALSE	FALSE	OS1	0.0302828	0.600347	OS1	399054	0.2333	6.383e-06	GCST90002078_buildGRCh37.tsv.gz	GCST90002078_buildGRCh37.tsv.gz	3112	2	1	TRUE	NA	NA	0.00653234	3112	6.87811e-07	399054	TRUE	8.47372e-06	0.00754284	23.6365	yes	yes	GCST90002078_buildGRCh37.tsv.gz.csv
rs182697774	T	G	T	G	-0.2967	0.0209763	0.0435	0.00292755	FALSE	FALSE	FALSE	OS1	0.155111	0.892427	OS1	399054	0.06491	5.053e-06	GCST90002078_buildGRCh37.tsv.gz	GCST90002078_buildGRCh37.tsv.gz	3112	2	1	TRUE	NA	NA	0.00667334	3112	4.58293e-08	399054	TRUE	5.74571e-06	0.00732553	22.9505	yes	yes	GCST90002078_buildGRCh37.tsv.gz.csv
rs2236947	A	C	A	C	0.1811	-0.00351196	0.6173	0.423749	FALSE	FALSE	FALSE	OS1	0.0164956	0.831402	OS1	399054	0.02845	2.242e-10	GCST90002078_buildGRCh37.tsv.gz	GCST90002078_buildGRCh37.tsv.gz	3112	2	1	TRUE	NA	NA	0.0128615	3112	1.13588e-07	399054	TRUE	2.83625e-10	0.0154961	48.9513	yes	yes	GCST90002078_buildGRCh37.tsv.gz.csv
rs28620656	A	G	A	G	-0.4101	-0.080184	0.0214	0.00627039	FALSE	FALSE	FALSE	OS1	0.105911	0.448998	OS1	399054	0.09167	7.949e-06	GCST90002078_buildGRCh37.tsv.gz	GCST90002078_buildGRCh37.tsv.gz	3112	2	1	TRUE	NA	NA	0.00639409	3112	1.43636e-06	399054	TRUE	1.16369e-05	0.00704415	22.0627	yes	yes	GCST90002078_buildGRCh37.tsv.gz.csv
rs3774304	G	C	G	C	0.1288	0.014244	0.6441	0.65508	FALSE	TRUE	FALSE	OS1	0.0171395	0.405937	OS1	399054	0.02803	4.492e-06	GCST90002078_buildGRCh37.tsv.gz	GCST90002078_buildGRCh37.tsv.gz	3112	2	1	TRUE	NA	NA	0.00674352	3112	1.73076e-06	399054	TRUE	6.84955e-06	0.00760577	23.8352	yes	yes	GCST90002078_buildGRCh37.tsv.gz.csv
rs42031	T	A	T	A	-0.2389	0.0132921	0.2529	0.21323	FALSE	TRUE	FALSE	OS1	0.0198127	0.502291	OS1	399054	0.03042	5.55e-15	GCST90002078_buildGRCh37.tsv.gz	GCST90002078_buildGRCh37.tsv.gz	3112	2	1	TRUE	NA	NA	0.0194458	3112	1.1279e-06	399054	TRUE	1.01709e-14	0.021567	68.5518	yes	yes	GCST90002078_buildGRCh37.tsv.gz.csv
rs445	T	C	T	C	0.4371	0.0563035	0.1965	0.0589882	FALSE	FALSE	FALSE	OS1	0.034968	0.107367	OS1	399054	0.03249	3.84e-40	GCST90002078_buildGRCh37.tsv.gz	GCST90002078_buildGRCh37.tsv.gz	3112	2	1	TRUE	NA	NA	0.0549965	3112	6.49676e-06	399054	TRUE	2.19135e-39	0.0603309	199.676	yes	yes	GCST90002078_buildGRCh37.tsv.gz.csv
rs473765	G	T	G	T	0.1247	-0.0269492	0.6364	0.514433	FALSE	FALSE	FALSE	OS1	0.0162908	0.0980754	OS1	399054	0.02783	7.688e-06	GCST90002078_buildGRCh37.tsv.gz	GCST90002078_buildGRCh37.tsv.gz	3112	2	1	TRUE	NA	NA	0.00641433	3112	6.85764e-06	399054	TRUE	1.61443e-05	0.00719643	22.5431	yes	yes	GCST90002078_buildGRCh37.tsv.gz.csv
rs4808397	A	G	A	G	-0.1809	0.0271625	0.84	0.734916	FALSE	FALSE	FALSE	OS1	0.0185064	0.142176	OS1	399054	0.03622	6.239e-07	GCST90002078_buildGRCh37.tsv.gz	GCST90002078_buildGRCh37.tsv.gz	3112	2	1	TRUE	NA	NA	0.00795702	3112	5.39838e-06	399054	TRUE	1.30718e-06	0.00879643	27.5997	yes	yes	GCST90002078_buildGRCh37.tsv.gz.csv
rs56200756	C	T	C	T	-0.2272	0.0476764	0.0773	0.119373	FALSE	FALSE	FALSE	OS1	0.0250411	0.0569207	OS1	399054	0.04886	3.459e-06	GCST90002078_buildGRCh37.tsv.gz	GCST90002078_buildGRCh37.tsv.gz	3112	2	1	TRUE	NA	NA	0.00690463	3112	9.08378e-06	399054	TRUE	8.25293e-06	0.00736354	23.0705	yes	yes	GCST90002078_buildGRCh37.tsv.gz.csv
rs58700409	T	C	T	C	0.1565	0.00878155	0.2288	0.282848	FALSE	FALSE	FALSE	OS1	0.0180414	0.626439	OS1	399054	0.03195	1.009e-06	GCST90002078_buildGRCh37.tsv.gz	GCST90002078_buildGRCh37.tsv.gz	3112	2	1	TRUE	NA	NA	0.00765577	3112	5.93707e-07	399054	TRUE	1.36893e-06	0.00864334	27.1152	yes	yes	GCST90002078_buildGRCh37.tsv.gz.csv
rs72984093	T	C	T	C	0.4595	0.00957137	0.0162	0.066558	FALSE	FALSE	FALSE	OS1	0.0330985	0.772446	OS1	399054	0.1036	9.419e-06	GCST90002078_buildGRCh37.tsv.gz	GCST90002078_buildGRCh37.tsv.gz	3112	2	1	TRUE	NA	NA	0.00628569	3112	2.09557e-07	399054	TRUE	1.14729e-05	0.00673012	21.0725	yes	yes	GCST90002078_buildGRCh37.tsv.gz.csv
rs75752883	C	T	C	T	-0.5049	-0.0446041	0.0138	0.0354721	FALSE	FALSE	FALSE	OS1	0.0437471	0.307923	OS1	399054	0.1104	4.941e-06	GCST90002078_buildGRCh37.tsv.gz	GCST90002078_buildGRCh37.tsv.gz	3112	2	1	TRUE	NA	NA	0.00668038	3112	2.60508e-06	399054	TRUE	8.18878e-06	0.00693881	21.7305	yes	yes	GCST90002078_buildGRCh37.tsv.gz.csv
rs9567796	G	C	G	C	0.1791	0.0201898	0.1322	0.0746522	FALSE	TRUE	FALSE	OS1	0.0311718	0.517182	OS1	399054	0.03912	4.886e-06	GCST90002078_buildGRCh37.tsv.gz	GCST90002078_buildGRCh37.tsv.gz	3112	2	1	TRUE	NA	NA	0.00669447	3112	1.05126e-06	399054	TRUE	6.86918e-06	0.00735991	23.059	yes	yes	GCST90002078_buildGRCh37.tsv.gz.csv
rs11000435	T	C	T	C	1.639	0.0315549	0.0013	0.027023	FALSE	FALSE	FALSE	OS1	0.0501982	0.529607	OS1	399054	0.3589	5.185e-06	GCST90002077_buildGRCh37.tsv.gz	GCST90002077_buildGRCh37.tsv.gz	2971	2	1	TRUE	NA	NA	0.00697527	2971	9.9021e-07	399054	TRUE	7.13047e-06	0.00697535	20.8553	yes	yes	GCST90002077_buildGRCh37.tsv.gz.csv
rs112085672	C	A	C	A	-0.3599	-0.0249483	0.035	0.0276576	FALSE	FALSE	FALSE	OS1	0.0525366	0.634876	OS1	399054	0.07399	1.207e-06	GCST90002077_buildGRCh37.tsv.gz	GCST90002077_buildGRCh37.tsv.gz	2971	2	1	TRUE	NA	NA	0.00790606	2971	5.65104e-07	399054	TRUE	1.60137e-06	0.00874962	26.2069	yes	yes	GCST90002077_buildGRCh37.tsv.gz.csv
rs115805162	T	C	T	C	0.2464	-0.0370738	0.2099	0.0773123	FALSE	FALSE	FALSE	OS1	0.0306859	0.226981	OS1	399054	0.03359	2.853e-13	GCST90002077_buildGRCh37.tsv.gz	GCST90002077_buildGRCh37.tsv.gz	2971	2	1	TRUE	NA	NA	0.0178013	2971	3.65785e-06	399054	TRUE	6.8974e-13	0.0201375	61.017	yes	yes	GCST90002077_buildGRCh37.tsv.gz.csv
rs11639511	G	C	G	C	0.148	-0.0339646	0.7661	0.732393	FALSE	TRUE	FALSE	OS1	0.0183587	0.0643058	OS1	399054	0.03108	1.993e-06	GCST90002077_buildGRCh37.tsv.gz	GCST90002077_buildGRCh37.tsv.gz	2971	2	1	TRUE	NA	NA	0.00757961	2971	8.57701e-06	399054	TRUE	4.68286e-06	0.00784999	23.491	yes	yes	GCST90002077_buildGRCh37.tsv.gz.csv
rs116660215	A	G	A	G	0.3129	-0.0151344	0.0395	0.0142017	FALSE	FALSE	FALSE	OS1	0.0701208	0.829118	OS1	399054	0.07056	9.592e-06	GCST90002077_buildGRCh37.tsv.gz	GCST90002077_buildGRCh37.tsv.gz	2971	2	1	TRUE	NA	NA	0.00657986	2971	1.16737e-07	399054	TRUE	1.11298e-05	0.00742909	22.2221	yes	yes	GCST90002077_buildGRCh37.tsv.gz.csv
rs117691019	G	C	G	C	-1.406	-0.0626183	0.002	0.0130108	FALSE	TRUE	FALSE	OS1	0.0729943	0.390974	OS1	399054	0.299	2.677e-06	GCST90002077_buildGRCh37.tsv.gz	GCST90002077_buildGRCh37.tsv.gz	2971	2	1	TRUE	NA	NA	0.00739257	2971	1.84414e-06	399054	TRUE	4.13144e-06	0.00789153	23.6163	yes	yes	GCST90002077_buildGRCh37.tsv.gz.csv
rs11891318	G	C	G	C	0.2138	0.00750369	0.105	0.113731	FALSE	TRUE	FALSE	OS1	0.0256825	0.770157	OS1	399054	0.04415	1.351e-06	GCST90002077_buildGRCh37.tsv.gz	GCST90002077_buildGRCh37.tsv.gz	2971	2	1	TRUE	NA	NA	0.00783659	2971	2.13917e-07	399054	TRUE	1.64774e-06	0.00859128	25.7285	yes	yes	GCST90002077_buildGRCh37.tsv.gz.csv
rs11980037	T	C	T	C	0.4233	-0.0542905	0.0204	0.0154184	FALSE	FALSE	FALSE	OS1	0.0670682	0.418238	OS1	399054	0.09367	6.47e-06	GCST90002077_buildGRCh37.tsv.gz	GCST90002077_buildGRCh37.tsv.gz	2971	2	1	TRUE	NA	NA	0.00683138	2971	1.64204e-06	399054	TRUE	9.56023e-06	0.00716152	21.4159	yes	yes	GCST90002077_buildGRCh37.tsv.gz.csv
rs12524004	C	T	C	T	-0.4118	-0.165603	0.0236	0.00311569	FALSE	FALSE	FALSE	OS1	0.151279	0.273652	OS1	399054	0.08893	3.805e-06	GCST90002077_buildGRCh37.tsv.gz	GCST90002077_buildGRCh37.tsv.gz	2971	2	1	TRUE	NA	NA	0.00717035	2971	3.00295e-06	399054	TRUE	6.38827e-06	0.00781524	23.3862	yes	yes	GCST90002077_buildGRCh37.tsv.gz.csv
rs140589274	G	C	G	C	-0.5433	-0.15752	0.0153	0.00909946	FALSE	TRUE	FALSE	OS1	0.0880871	0.0737395	OS1	399054	0.1077	4.823e-07	GCST90002077_buildGRCh37.tsv.gz	GCST90002077_buildGRCh37.tsv.gz	2971	2	1	TRUE	NA	NA	0.00849828	2971	8.01334e-06	399054	TRUE	1.14883e-06	0.00889416	26.6437	yes	yes	GCST90002077_buildGRCh37.tsv.gz.csv
rs142321106	A	G	A	G	-0.5576	-0.0560185	0.0125	0.00804924	FALSE	FALSE	FALSE	OS1	0.0908575	0.537529	OS1	399054	0.1233	6.325e-06	GCST90002077_buildGRCh37.tsv.gz	GCST90002077_buildGRCh37.tsv.gz	2971	2	1	TRUE	NA	NA	0.00684113	2971	9.52602e-07	399054	TRUE	8.72042e-06	0.00767578	22.9657	yes	yes	GCST90002077_buildGRCh37.tsv.gz.csv
rs142666685	G	A	G	A	-1.228	-0.0176253	0.0024	0.0115311	FALSE	FALSE	FALSE	OS1	0.0775207	0.820142	OS1	399054	0.2757	8.679e-06	GCST90002077_buildGRCh37.tsv.gz	GCST90002077_buildGRCh37.tsv.gz	2971	2	1	TRUE	NA	NA	0.00663775	2971	1.29541e-07	399054	TRUE	1.02214e-05	0.00722095	21.5949	yes	yes	GCST90002077_buildGRCh37.tsv.gz.csv
rs148866760	G	A	G	A	-0.8982	0.00413523	0.0061	0.0358181	FALSE	FALSE	FALSE	OS1	0.043563	0.924374	OS1	399054	0.1871	1.653e-06	GCST90002077_buildGRCh37.tsv.gz	GCST90002077_buildGRCh37.tsv.gz	2971	2	1	TRUE	NA	NA	0.00770247	2971	2.25805e-08	399054	TRUE	1.86285e-06	0.00978247	29.3311	yes	yes	GCST90002077_buildGRCh37.tsv.gz.csv
rs183249728	T	C	T	C	-0.7507	-0.100936	0.0079	0.00809382	FALSE	FALSE	FALSE	OS1	0.0928823	0.277167	OS1	399054	0.1514	7.486e-07	GCST90002077_buildGRCh37.tsv.gz	GCST90002077_buildGRCh37.tsv.gz	2971	2	1	TRUE	NA	NA	0.00821277	2971	2.95934e-06	399054	TRUE	1.30458e-06	0.00883376	26.4612	yes	yes	GCST90002077_buildGRCh37.tsv.gz.csv
rs2155742	C	T	C	T	-0.1613	0.0276982	0.8371	0.880319	FALSE	FALSE	FALSE	OS1	0.0250355	0.268572	OS1	399054	0.03629	9.152e-06	GCST90002077_buildGRCh37.tsv.gz	GCST90002077_buildGRCh37.tsv.gz	2971	2	1	TRUE	NA	NA	0.00661004	2971	3.06732e-06	399054	TRUE	1.50736e-05	0.00709573	21.2178	yes	yes	GCST90002077_buildGRCh37.tsv.gz.csv
rs2896705	G	A	G	A	0.1351	0.00353526	0.3191	0.218284	FALSE	FALSE	FALSE	OS1	0.0197376	0.857849	OS1	399054	0.02924	3.96e-06	GCST90002077_buildGRCh37.tsv.gz	GCST90002077_buildGRCh37.tsv.gz	2971	2	1	TRUE	NA	NA	0.00713895	2971	8.03942e-08	399054	TRUE	4.61359e-06	0.00793142	23.7366	yes	yes	GCST90002077_buildGRCh37.tsv.gz.csv
rs333491	A	G	A	G	0.1225	-0.00352569	0.5584	0.504264	FALSE	FALSE	FALSE	OS1	0.0163144	0.828903	OS1	399054	0.02768	9.941e-06	GCST90002077_buildGRCh37.tsv.gz	GCST90002077_buildGRCh37.tsv.gz	2971	2	1	TRUE	NA	NA	0.00655351	2971	1.17035e-07	399054	TRUE	1.1595e-05	0.00740077	22.1367	yes	yes	GCST90002077_buildGRCh37.tsv.gz.csv
rs41473449	G	A	G	A	0.1505	0.0298875	0.3036	0.430144	FALSE	FALSE	FALSE	OS1	0.0164629	0.069456	OS1	399054	0.02943	3.37e-07	GCST90002077_buildGRCh37.tsv.gz	GCST90002077_buildGRCh37.tsv.gz	2971	2	1	TRUE	NA	NA	0.0087312	2971	8.25911e-06	399054	TRUE	8.19679e-07	0.00957775	28.7113	yes	yes	GCST90002077_buildGRCh37.tsv.gz.csv
rs4970518	C	T	C	T	-0.1201	0.00920179	0.4451	0.246344	FALSE	FALSE	FALSE	OS1	0.0189394	0.62707	OS1	399054	0.02692	8.482e-06	GCST90002077_buildGRCh37.tsv.gz	GCST90002077_buildGRCh37.tsv.gz	2971	2	1	TRUE	NA	NA	0.00665923	2971	5.91538e-07	399054	TRUE	1.09544e-05	0.00712506	21.3061	yes	yes	GCST90002077_buildGRCh37.tsv.gz.csv
rs569911	C	T	C	T	-0.1723	0.00721728	0.4305	0.504767	FALSE	FALSE	FALSE	OS1	0.016294	0.657809	OS1	399054	0.02756	4.624e-10	GCST90002077_buildGRCh37.tsv.gz	GCST90002077_buildGRCh37.tsv.gz	2971	2	1	TRUE	NA	NA	0.0129934	2971	4.91657e-07	399054	TRUE	6.5745e-10	0.0145569	43.8577	yes	yes	GCST90002077_buildGRCh37.tsv.gz.csv
rs6847175	G	A	G	A	0.1663	-0.00911126	0.2146	0.439936	FALSE	FALSE	FALSE	OS1	0.0165077	0.58099	OS1	399054	0.03312	5.411e-07	GCST90002077_buildGRCh37.tsv.gz	GCST90002077_buildGRCh37.tsv.gz	2971	2	1	TRUE	NA	NA	0.00842018	2971	7.63403e-07	399054	TRUE	7.52703e-07	0.00932256	27.9391	yes	yes	GCST90002077_buildGRCh37.tsv.gz.csv
rs6977893	A	G	A	G	-0.1225	-0.0110538	0.4249	0.348472	FALSE	FALSE	FALSE	OS1	0.0170683	0.517229	OS1	399054	0.02739	8.031e-06	GCST90002077_buildGRCh37.tsv.gz	GCST90002077_buildGRCh37.tsv.gz	2971	2	1	TRUE	NA	NA	0.00669209	2971	1.05102e-06	399054	TRUE	1.11022e-05	0.00733385	21.9351	yes	yes	GCST90002077_buildGRCh37.tsv.gz.csv
rs71632979	G	A	G	A	-0.5652	0.0665624	0.2402	0.109595	FALSE	FALSE	FALSE	OS1	0.0259533	0.0103267	OS1	399054	0.0301	1.979e-74	GCST90002077_buildGRCh37.tsv.gz	GCST90002077_buildGRCh37.tsv.gz	2971	2	1	TRUE	NA	NA	0.106151	2971	1.6483e-05	399054	TRUE	1.75851e-73	0.116602	391.887	yes	yes	GCST90002077_buildGRCh37.tsv.gz.csv
rs7206658	C	G	C	G	-0.1934	-0.0569247	0.1271	0.0465282	FALSE	TRUE	FALSE	OS1	0.0389801	0.144193	OS1	399054	0.04081	2.248e-06	GCST90002077_buildGRCh37.tsv.gz	GCST90002077_buildGRCh37.tsv.gz	2971	2	1	TRUE	NA	NA	0.00750752	2971	5.34421e-06	399054	TRUE	4.44725e-06	0.00829952	24.8475	yes	yes	GCST90002077_buildGRCh37.tsv.gz.csv
rs72698314	G	A	G	A	-0.352	0.000730114	0.0429	0.0401392	FALSE	FALSE	FALSE	OS1	0.0419265	0.986106	OS1	399054	0.06701	1.609e-07	GCST90002077_buildGRCh37.tsv.gz	GCST90002077_buildGRCh37.tsv.gz	2971	2	1	TRUE	NA	NA	0.00920827	2971	7.59932e-10	399054	TRUE	1.75979e-07	0.0101749	30.5198	yes	yes	GCST90002077_buildGRCh37.tsv.gz.csv
rs7292569	T	C	T	C	0.1475	0.0245441	0.2933	0.400674	FALSE	FALSE	FALSE	OS1	0.0166166	0.139652	OS1	399054	0.02969	7.195e-07	GCST90002077_buildGRCh37.tsv.gz	GCST90002077_buildGRCh37.tsv.gz	2971	2	1	TRUE	NA	NA	0.00824438	2971	5.46736e-06	399054	TRUE	1.47163e-06	0.00901906	27.0213	yes	yes	GCST90002077_buildGRCh37.tsv.gz.csv
rs77898356	C	A	C	A	1.529	0.0840761	0.0015	0.0316895	FALSE	FALSE	FALSE	OS1	0.0469649	0.0734226	OS1	399054	0.3432	8.657e-06	GCST90002077_buildGRCh37.tsv.gz	GCST90002077_buildGRCh37.tsv.gz	2971	2	1	TRUE	NA	NA	0.00664074	2971	8.03092e-06	399054	TRUE	1.87603e-05	0.007003	20.9385	yes	yes	GCST90002077_buildGRCh37.tsv.gz.csv
rs7859270	C	A	C	A	-0.7789	0.0969579	0.0066	0.0146606	FALSE	FALSE	FALSE	OS1	0.0696077	0.163644	OS1	399054	0.1689	4.151e-06	GCST90002077_buildGRCh37.tsv.gz	GCST90002077_buildGRCh37.tsv.gz	2971	2	1	TRUE	NA	NA	0.00711204	2971	4.86206e-06	399054	TRUE	7.87236e-06	0.00795539	23.809	yes	yes	GCST90002077_buildGRCh37.tsv.gz.csv
rs1006368	T	C	T	C	0.4144	-0.0471189	0.1224	0.0818792	FALSE	FALSE	FALSE	OS1	0.0298002	0.113842	OS1	399054	0.04052	3.613e-24	GCST90002076_buildGRCh37.tsv.gz	GCST90002076_buildGRCh37.tsv.gz	3113	2	1	TRUE	NA	NA	0.0325267	3113	6.26498e-06	399054	TRUE	1.67705e-23	0.0368933	119.172	yes	yes	GCST90002076_buildGRCh37.tsv.gz.csv
rs10512469	T	C	T	C	-0.1684	-0.00535488	0.1646	0.249407	FALSE	FALSE	FALSE	OS1	0.0188484	0.776331	OS1	399054	0.03658	4.307e-06	GCST90002076_buildGRCh37.tsv.gz	GCST90002076_buildGRCh37.tsv.gz	3113	2	1	TRUE	NA	NA	0.00676625	3113	2.02265e-07	399054	TRUE	5.24197e-06	0.00779899	24.4534	yes	yes	GCST90002076_buildGRCh37.tsv.gz.csv
rs11081793	G	A	G	A	-0.3945	-0.257454	0.0255	0.00999886	FALSE	FALSE	FALSE	OS1	0.0885889	0.0036589	OS1	399054	0.08374	2.569e-06	GCST90002076_buildGRCh37.tsv.gz	GCST90002076_buildGRCh37.tsv.gz	3113	2	1	TRUE	NA	NA	0.00708339	3113	2.11642e-05	399054	TRUE	9.3849e-06	0.00773475	24.2504	yes	yes	GCST90002076_buildGRCh37.tsv.gz.csv
rs11703193	A	G	A	G	-0.1793	-0.00804974	0.1597	0.168364	FALSE	FALSE	FALSE	OS1	0.0220587	0.71517	OS1	399054	0.03727	1.568e-06	GCST90002076_buildGRCh37.tsv.gz	GCST90002076_buildGRCh37.tsv.gz	3113	2	1	TRUE	NA	NA	0.00738453	3113	3.33714e-07	399054	TRUE	2.00004e-06	0.00862839	27.0766	yes	yes	GCST90002076_buildGRCh37.tsv.gz.csv
rs12594783	C	T	C	T	-0.1395	0.0204043	0.2535	0.290182	FALSE	FALSE	FALSE	OS1	0.0180804	0.259096	OS1	399054	0.03061	5.416e-06	GCST90002076_buildGRCh37.tsv.gz	GCST90002076_buildGRCh37.tsv.gz	3113	2	1	TRUE	NA	NA	0.00663181	3113	3.19151e-06	399054	TRUE	9.22125e-06	0.00736523	23.0832	yes	yes	GCST90002076_buildGRCh37.tsv.gz.csv
rs147596499	G	A	G	A	0.4951	-0.0413896	0.0154	0.0032446	FALSE	FALSE	FALSE	OS1	0.143683	0.773298	OS1	399054	0.1098	6.783e-06	GCST90002076_buildGRCh37.tsv.gz	GCST90002076_buildGRCh37.tsv.gz	3113	2	1	TRUE	NA	NA	0.0064931	3113	2.07942e-07	399054	TRUE	8.16895e-06	0.00743355	23.299	yes	yes	GCST90002076_buildGRCh37.tsv.gz.csv
rs17606146	A	G	A	G	-0.2168	0.0273908	0.0858	0.06074	FALSE	FALSE	FALSE	OS1	0.0342708	0.424147	OS1	399054	0.04794	6.367e-06	GCST90002076_buildGRCh37.tsv.gz	GCST90002076_buildGRCh37.tsv.gz	3113	2	1	TRUE	NA	NA	0.00653096	3113	1.60078e-06	399054	TRUE	9.47278e-06	0.00737356	23.1095	yes	yes	GCST90002076_buildGRCh37.tsv.gz.csv
rs188107682	A	G	A	G	-0.4965	-0.197008	0.0162	0.00183238	FALSE	FALSE	FALSE	OS1	0.199659	0.323778	OS1	399054	0.1093	5.742e-06	GCST90002076_buildGRCh37.tsv.gz	GCST90002076_buildGRCh37.tsv.gz	3113	2	1	TRUE	NA	NA	0.00658911	3113	2.43983e-06	399054	TRUE	9.31638e-06	0.00785761	24.6386	yes	yes	GCST90002076_buildGRCh37.tsv.gz.csv
rs2198787	C	A	C	A	-0.2652	-0.0965806	0.9269	0.982033	FALSE	FALSE	FALSE	OS1	0.0619728	0.11913	OS1	399054	0.05319	6.547e-07	GCST90002076_buildGRCh37.tsv.gz	GCST90002076_buildGRCh37.tsv.gz	3113	2	1	TRUE	NA	NA	0.0079274	3113	6.08619e-06	399054	TRUE	1.4202e-06	0.00953075	29.9355	yes	yes	GCST90002076_buildGRCh37.tsv.gz.csv
rs28691703	C	T	C	T	0.1706	-0.0500432	0.2127	0.267052	FALSE	FALSE	FALSE	OS1	0.0187745	0.00768776	OS1	399054	0.03639	2.871e-06	GCST90002076_buildGRCh37.tsv.gz	GCST90002076_buildGRCh37.tsv.gz	3113	2	1	TRUE	NA	NA	0.00701514	3113	1.78039e-05	399054	TRUE	9.45354e-06	0.00974756	30.6232	yes	yes	GCST90002076_buildGRCh37.tsv.gz.csv
rs2869804	G	A	G	A	-0.1514	-0.00726477	0.8008	0.787535	FALSE	FALSE	FALSE	OS1	0.0199397	0.715608	OS1	399054	0.03364	7.08e-06	GCST90002076_buildGRCh37.tsv.gz	GCST90002076_buildGRCh37.tsv.gz	3113	2	1	TRUE	NA	NA	0.00646876	3113	3.32642e-07	399054	TRUE	8.76677e-06	0.00731299	22.9183	yes	yes	GCST90002076_buildGRCh37.tsv.gz.csv
rs2915158	G	A	G	A	0.7087	0.00148341	0.0072	0.0470135	FALSE	FALSE	FALSE	OS1	0.0385433	0.9693	OS1	399054	0.1574	6.932e-06	GCST90002076_buildGRCh37.tsv.gz	GCST90002076_buildGRCh37.tsv.gz	3113	2	1	TRUE	NA	NA	0.00647432	3113	3.71189e-09	399054	TRUE	7.6006e-06	0.00718041	22.4998	yes	yes	GCST90002076_buildGRCh37.tsv.gz.csv
rs35150190	T	G	T	G	-0.1472	0.0141219	0.2135	0.262716	FALSE	FALSE	FALSE	OS1	0.0185292	0.445974	OS1	399054	0.03246	6.001e-06	GCST90002076_buildGRCh37.tsv.gz	GCST90002076_buildGRCh37.tsv.gz	3113	2	1	TRUE	NA	NA	0.00656685	3113	1.4556e-06	399054	TRUE	8.80823e-06	0.00727683	22.8042	yes	yes	GCST90002076_buildGRCh37.tsv.gz.csv
rs6850820	A	G	A	G	-0.1642	-0.00828528	0.8275	0.686828	FALSE	FALSE	FALSE	OS1	0.0175846	0.637522	OS1	399054	0.03573	4.482e-06	GCST90002076_buildGRCh37.tsv.gz	GCST90002076_buildGRCh37.tsv.gz	3113	2	1	TRUE	NA	NA	0.00674283	3113	5.56314e-07	399054	TRUE	5.88605e-06	0.00769721	24.1318	yes	yes	GCST90002076_buildGRCh37.tsv.gz.csv
rs6863338	T	C	T	C	0.2553	0.00535874	0.084	0.127447	FALSE	FALSE	FALSE	OS1	0.0243152	0.82557	OS1	399054	0.05018	3.848e-07	GCST90002076_buildGRCh37.tsv.gz	GCST90002076_buildGRCh37.tsv.gz	3113	2	1	TRUE	NA	NA	0.00825167	3113	1.21714e-07	399054	TRUE	4.63642e-07	0.0100301	31.5199	yes	yes	GCST90002076_buildGRCh37.tsv.gz.csv
rs74856421	T	C	T	C	0.22	0.0148321	0.0793	0.0745538	FALSE	FALSE	FALSE	OS1	0.0309969	0.632291	OS1	399054	0.04913	7.787e-06	GCST90002076_buildGRCh37.tsv.gz	GCST90002076_buildGRCh37.tsv.gz	3113	2	1	TRUE	NA	NA	0.00640415	3113	5.73772e-07	399054	TRUE	1.0195e-05	0.00706751	22.1435	yes	yes	GCST90002076_buildGRCh37.tsv.gz.csv
rs75215140	G	A	G	A	-0.1632	0.0146861	0.168	0.160709	FALSE	FALSE	FALSE	OS1	0.0221944	0.508161	OS1	399054	0.0367	9.041e-06	GCST90002076_buildGRCh37.tsv.gz	GCST90002076_buildGRCh37.tsv.gz	3113	2	1	TRUE	NA	NA	0.00631621	3113	1.09723e-06	399054	TRUE	1.26508e-05	0.00744566	23.3372	yes	yes	GCST90002076_buildGRCh37.tsv.gz.csv
rs7575742	G	A	G	A	0.1383	-0.00160896	0.3696	0.658401	FALSE	FALSE	FALSE	OS1	0.0171831	0.925398	OS1	399054	0.02791	7.572e-07	GCST90002076_buildGRCh37.tsv.gz	GCST90002076_buildGRCh37.tsv.gz	3113	2	1	TRUE	NA	NA	0.00783088	3113	2.19714e-08	399054	TRUE	8.63148e-07	0.00891297	27.9776	yes	yes	GCST90002076_buildGRCh37.tsv.gz.csv
rs767896	T	C	T	C	0.1637	-0.01109	0.2114	0.36227	FALSE	FALSE	FALSE	OS1	0.0169617	0.513223	OS1	399054	0.03376	1.305e-06	GCST90002076_buildGRCh37.tsv.gz	GCST90002076_buildGRCh37.tsv.gz	3113	2	1	TRUE	NA	NA	0.00750106	3113	1.07126e-06	399054	TRUE	1.88094e-06	0.00893489	28.047	yes	yes	GCST90002076_buildGRCh37.tsv.gz.csv
rs77154024	C	T	C	T	1.113	0.0585309	0.0027	0.040119	FALSE	FALSE	FALSE	OS1	0.0416938	0.16037	OS1	399054	0.242	4.423e-06	GCST90002076_buildGRCh37.tsv.gz	GCST90002076_buildGRCh37.tsv.gz	3113	2	1	TRUE	NA	NA	0.00675331	3113	4.93851e-06	399054	TRUE	8.50766e-06	0.00667129	20.8938	yes	yes	GCST90002076_buildGRCh37.tsv.gz.csv
rs79025422	A	G	A	G	0.5466	0.00583155	0.0148	0.0446172	FALSE	FALSE	FALSE	OS1	0.039709	0.883245	OS1	399054	0.1149	2.063e-06	GCST90002076_buildGRCh37.tsv.gz	GCST90002076_buildGRCh37.tsv.gz	3113	2	1	TRUE	NA	NA	0.0072219	3113	5.40456e-08	399054	TRUE	2.36601e-06	0.00871275	27.3436	yes	yes	GCST90002076_buildGRCh37.tsv.gz.csv
rs873220	A	G	A	G	-0.1277	0.0185797	0.3392	0.389852	FALSE	FALSE	FALSE	OS1	0.0166945	0.265742	OS1	399054	0.02879	9.567e-06	GCST90002076_buildGRCh37.tsv.gz	GCST90002076_buildGRCh37.tsv.gz	3113	2	1	TRUE	NA	NA	0.00628435	3113	3.10384e-06	399054	TRUE	1.59486e-05	0.00731034	22.91	yes	yes	GCST90002076_buildGRCh37.tsv.gz.csv
rs9912354	T	C	T	C	0.1471	0.0152456	0.5254	0.354102	FALSE	FALSE	FALSE	OS1	0.0170693	0.371772	OS1	399054	0.02719	6.802e-08	GCST90002076_buildGRCh37.tsv.gz	GCST90002076_buildGRCh37.tsv.gz	3113	2	1	TRUE	NA	NA	0.00932052	3113	1.99907e-06	399054	TRUE	1.14984e-07	0.0107913	33.9379	yes	yes	GCST90002076_buildGRCh37.tsv.gz.csv
rs10459209	A	G	A	G	0.1686	-0.0192715	0.1721	0.196071	FALSE	FALSE	FALSE	OS1	0.0205448	0.348233	OS1	399054	0.0362	3.318e-06	GCST90002075_buildGRCh37.tsv.gz	GCST90002075_buildGRCh37.tsv.gz	3112	2	1	TRUE	NA	NA	0.00692658	3112	2.20494e-06	399054	TRUE	5.34362e-06	0.00810035	25.3978	yes	yes	GCST90002075_buildGRCh37.tsv.gz.csv
rs116325392	T	C	T	C	-0.639	0.122437	0.009	0.0160848	FALSE	FALSE	FALSE	OS1	0.0656139	0.0620383	OS1	399054	0.1402	5.334e-06	GCST90002075_buildGRCh37.tsv.gz	GCST90002075_buildGRCh37.tsv.gz	3112	2	1	TRUE	NA	NA	0.0066352	3112	8.7257e-06	399054	TRUE	1.24084e-05	0.00728363	22.8183	yes	yes	GCST90002075_buildGRCh37.tsv.gz.csv
rs11777012	C	T	C	T	0.2654	-0.0246741	0.0654	0.0918607	FALSE	FALSE	FALSE	OS1	0.0282182	0.381899	OS1	399054	0.0554	1.748e-06	GCST90002075_buildGRCh37.tsv.gz	GCST90002075_buildGRCh37.tsv.gz	3112	2	1	TRUE	NA	NA	0.00732536	3112	1.91599e-06	399054	TRUE	2.75131e-06	0.00861064	27.0117	yes	yes	GCST90002075_buildGRCh37.tsv.gz.csv
rs1317900	G	A	G	A	0.2061	-0.0450431	0.103	0.0482348	FALSE	FALSE	FALSE	OS1	0.0382434	0.238876	OS1	399054	0.04543	5.913e-06	GCST90002075_buildGRCh37.tsv.gz	GCST90002075_buildGRCh37.tsv.gz	3112	2	1	TRUE	NA	NA	0.00657424	3112	3.47626e-06	399054	TRUE	1.03453e-05	0.00784902	24.6036	yes	yes	GCST90002075_buildGRCh37.tsv.gz.csv
rs139142972	T	C	T	C	-1.167	0.0209484	0.0024	0.0257844	FALSE	FALSE	FALSE	OS1	0.0514335	0.683794	OS1	399054	0.2594	7.057e-06	GCST90002075_buildGRCh37.tsv.gz	GCST90002075_buildGRCh37.tsv.gz	3112	2	1	TRUE	NA	NA	0.00646583	3112	4.157e-07	399054	TRUE	8.9941e-06	0.00652138	20.4146	yes	yes	GCST90002075_buildGRCh37.tsv.gz.csv
rs144261817	C	T	C	T	-0.4662	0.100789	0.021	0.0064705	FALSE	FALSE	FALSE	OS1	0.105213	0.338085	OS1	399054	0.09343	6.383e-07	GCST90002075_buildGRCh37.tsv.gz	GCST90002075_buildGRCh37.tsv.gz	3112	2	1	TRUE	NA	NA	0.00794234	3112	2.29962e-06	399054	TRUE	1.06694e-06	0.00893669	28.0437	yes	yes	GCST90002075_buildGRCh37.tsv.gz.csv
rs32475	G	A	G	A	-0.1312	-0.000339805	0.6575	0.639257	FALSE	FALSE	FALSE	OS1	0.0169829	0.984036	OS1	399054	0.02844	4.127e-06	GCST90002075_buildGRCh37.tsv.gz	GCST90002075_buildGRCh37.tsv.gz	3112	2	1	TRUE	NA	NA	0.00679652	3112	1.00324e-09	399054	TRUE	4.48302e-06	0.00775272	24.2993	yes	yes	GCST90002075_buildGRCh37.tsv.gz.csv
rs6096232	G	A	G	A	-0.3818	-0.0113717	0.0257	0.11818	FALSE	FALSE	FALSE	OS1	0.0254131	0.654535	OS1	399054	0.0818	3.173e-06	GCST90002075_buildGRCh37.tsv.gz	GCST90002075_buildGRCh37.tsv.gz	3112	2	1	TRUE	NA	NA	0.00695622	3112	5.01771e-07	399054	TRUE	4.14645e-06	0.00730008	22.8702	yes	yes	GCST90002075_buildGRCh37.tsv.gz.csv
rs61180620	T	A	T	A	-0.2377	-0.0172615	0.0657	0.16791	FALSE	TRUE	FALSE	OS1	0.0221554	0.435916	OS1	399054	0.0537	9.958e-06	GCST90002075_buildGRCh37.tsv.gz	GCST90002075_buildGRCh37.tsv.gz	3112	2	1	TRUE	NA	NA	0.00626069	3112	1.52113e-06	399054	TRUE	1.45448e-05	0.00693649	21.7232	yes	yes	GCST90002075_buildGRCh37.tsv.gz.csv
rs6134523	T	C	T	C	0.1339	0.0253132	0.481	0.419847	FALSE	FALSE	FALSE	OS1	0.0167012	0.129607	OS1	399054	0.02678	6.023e-07	GCST90002075_buildGRCh37.tsv.gz	GCST90002075_buildGRCh37.tsv.gz	3112	2	1	TRUE	NA	NA	0.00797448	3112	5.75661e-06	399054	TRUE	1.29889e-06	0.00895166	28.0911	yes	yes	GCST90002075_buildGRCh37.tsv.gz.csv
rs6763382	G	A	G	A	-0.1295	-0.00487609	0.3262	0.456516	FALSE	FALSE	FALSE	OS1	0.0163829	0.765985	OS1	399054	0.02867	6.57e-06	GCST90002075_buildGRCh37.tsv.gz	GCST90002075_buildGRCh37.tsv.gz	3112	2	1	TRUE	NA	NA	0.00651754	3112	2.21989e-07	399054	TRUE	7.90924e-06	0.00737199	23.0971	yes	yes	GCST90002075_buildGRCh37.tsv.gz.csv
rs72784338	A	G	A	G	-0.258	-0.04536	0.0625	0.080853	FALSE	FALSE	FALSE	OS1	0.0300838	0.131609	OS1	399054	0.05625	4.67e-06	GCST90002075_buildGRCh37.tsv.gz	GCST90002075_buildGRCh37.tsv.gz	3112	2	1	TRUE	NA	NA	0.00671902	3112	5.69703e-06	399054	TRUE	9.40313e-06	0.00780047	24.4502	yes	yes	GCST90002075_buildGRCh37.tsv.gz.csv
rs72879624	C	G	C	G	0.2021	-0.0164853	0.1232	0.0870606	FALSE	TRUE	FALSE	OS1	0.0293198	0.573939	OS1	399054	0.04109	9.205e-07	GCST90002075_buildGRCh37.tsv.gz	GCST90002075_buildGRCh37.tsv.gz	3112	2	1	TRUE	NA	NA	0.00771853	3112	7.92213e-07	399054	TRUE	1.27977e-06	0.00882417	27.6875	yes	yes	GCST90002075_buildGRCh37.tsv.gz.csv
rs10202811	A	G	A	G	-0.2937	0.0419645	0.0408	0.0188864	FALSE	FALSE	FALSE	OS1	0.0601716	0.485544	OS1	399054	0.06578	8.291e-06	GCST90002074_buildGRCh37.tsv.gz	GCST90002074_buildGRCh37.tsv.gz	3112	2	1	TRUE	NA	NA	0.0063692	3112	1.21885e-06	399054	TRUE	1.18234e-05	0.00675161	21.1402	yes	yes	GCST90002074_buildGRCh37.tsv.gz.csv
rs10488833	G	C	G	C	-0.2117	0.00329841	0.1043	0.0402739	FALSE	TRUE	FALSE	OS1	0.0421297	0.937596	OS1	399054	0.04376	1.388e-06	GCST90002074_buildGRCh37.tsv.gz	GCST90002074_buildGRCh37.tsv.gz	3112	2	1	TRUE	NA	NA	0.00746914	3112	1.53604e-08	399054	TRUE	1.54493e-06	0.00837372	26.2622	yes	yes	GCST90002074_buildGRCh37.tsv.gz.csv
rs10774278	T	C	T	C	-0.1283	0.0151107	0.6157	0.747269	FALSE	FALSE	FALSE	OS1	0.0187788	0.42101	OS1	399054	0.02705	2.219e-06	GCST90002074_buildGRCh37.tsv.gz	GCST90002074_buildGRCh37.tsv.gz	3112	2	1	TRUE	NA	NA	0.00718171	3112	1.62257e-06	399054	TRUE	3.35962e-06	0.00778974	24.4163	yes	yes	GCST90002074_buildGRCh37.tsv.gz.csv
rs11228503	T	C	T	C	-0.1555	-0.0430801	0.2172	0.279864	FALSE	FALSE	FALSE	OS1	0.0181593	0.0176758	OS1	399054	0.03171	9.844e-07	GCST90002074_buildGRCh37.tsv.gz	GCST90002074_buildGRCh37.tsv.gz	3112	2	1	TRUE	NA	NA	0.00767296	3112	1.41033e-05	399054	TRUE	3.02405e-06	0.00822245	25.7838	yes	yes	GCST90002074_buildGRCh37.tsv.gz.csv
rs1152928	G	A	G	A	-0.7519	-0.07567	0.0165	0.0219533	FALSE	FALSE	FALSE	OS1	0.0559052	0.175883	OS1	399054	0.1023	2.479e-13	GCST90002074_buildGRCh37.tsv.gz	GCST90002074_buildGRCh37.tsv.gz	3112	2	1	TRUE	NA	NA	0.0170738	3112	4.59105e-06	399054	TRUE	6.95738e-13	0.0183488	58.1315	yes	yes	GCST90002074_buildGRCh37.tsv.gz.csv
rs11554159	A	G	A	G	-0.2988	0.0063783	0.2995	0.249504	FALSE	FALSE	FALSE	OS1	0.018765	0.733929	OS1	399054	0.0284	1.822e-25	GCST90002074_buildGRCh37.tsv.gz	GCST90002074_buildGRCh37.tsv.gz	3112	2	1	TRUE	NA	NA	0.0343696	3112	2.89523e-07	399054	TRUE	2.82302e-25	0.0374624	121.043	yes	yes	GCST90002074_buildGRCh37.tsv.gz.csv
rs12370645	G	A	G	A	-0.6901	-0.0526738	0.0079	0.0175781	FALSE	FALSE	FALSE	OS1	0.0621067	0.396372	OS1	399054	0.1507	4.824e-06	GCST90002074_buildGRCh37.tsv.gz	GCST90002074_buildGRCh37.tsv.gz	3112	2	1	TRUE	NA	NA	0.00669759	3112	1.80253e-06	399054	TRUE	7.42427e-06	0.00746512	23.3911	yes	yes	GCST90002074_buildGRCh37.tsv.gz.csv
rs12478601	T	C	T	C	-0.1442	-0.016103	0.4735	0.530627	FALSE	FALSE	FALSE	OS1	0.0163036	0.323302	OS1	399054	0.02805	2.9e-07	GCST90002074_buildGRCh37.tsv.gz	GCST90002074_buildGRCh37.tsv.gz	3112	2	1	TRUE	NA	NA	0.00842616	3112	2.44465e-06	399054	TRUE	5.00763e-07	0.0103676	32.5811	yes	yes	GCST90002074_buildGRCh37.tsv.gz.csv
rs13231864	C	T	C	T	0.1286	0.00671514	0.3303	0.425827	FALSE	FALSE	FALSE	OS1	0.0164272	0.682699	OS1	399054	0.02868	7.601e-06	GCST90002074_buildGRCh37.tsv.gz	GCST90002074_buildGRCh37.tsv.gz	3112	2	1	TRUE	NA	NA	0.00642339	3112	4.18749e-07	399054	TRUE	9.63811e-06	0.00731646	22.9219	yes	yes	GCST90002074_buildGRCh37.tsv.gz.csv
rs148146302	C	G	C	G	-0.8012	-0.0330208	0.023	0.0037451	FALSE	TRUE	FALSE	OS1	0.135413	0.807345	OS1	399054	0.08571	1.649e-20	GCST90002074_buildGRCh37.tsv.gz	GCST90002074_buildGRCh37.tsv.gz	3112	2	1	TRUE	NA	NA	0.027329	3112	1.49013e-07	399054	TRUE	2.33914e-20	0.0288492	92.3864	yes	yes	GCST90002074_buildGRCh37.tsv.gz.csv
rs1800973	A	C	A	C	-1.048	-0.0248904	0.0845	0.0498663	FALSE	FALSE	FALSE	OS1	0.0376018	0.508005	OS1	399054	0.04423	3.295e-114	GCST90002074_buildGRCh37.tsv.gz	GCST90002074_buildGRCh37.tsv.gz	3112	2	1	TRUE	NA	NA	0.152917	3112	1.09804e-06	399054	TRUE	6.90846e-116	0.169929	636.668	yes	yes	GCST90002074_buildGRCh37.tsv.gz.csv
rs445	T	C	T	C	0.229	0.0563035	0.1968	0.0589882	FALSE	FALSE	FALSE	OS1	0.034968	0.107367	OS1	399054	0.03302	4.938e-12	GCST90002074_buildGRCh37.tsv.gz	GCST90002074_buildGRCh37.tsv.gz	3112	2	1	TRUE	NA	NA	0.0152297	3112	6.49676e-06	399054	TRUE	1.49929e-11	0.0165787	52.4289	yes	yes	GCST90002074_buildGRCh37.tsv.gz.csv
rs4947752	C	T	C	T	0.1395	0.0455672	0.3824	0.336958	FALSE	FALSE	FALSE	OS1	0.0171452	0.0078672	OS1	399054	0.02761	4.626e-07	GCST90002074_buildGRCh37.tsv.gz	GCST90002074_buildGRCh37.tsv.gz	3112	2	1	TRUE	NA	NA	0.00814151	3112	1.77004e-05	399054	TRUE	1.65454e-06	0.00919186	28.8519	yes	yes	GCST90002074_buildGRCh37.tsv.gz.csv
rs57059400	T	A	T	A	0.1834	0.0227327	0.12	0.0744506	FALSE	TRUE	FALSE	OS1	0.0311141	0.465009	OS1	399054	0.04104	8.148e-06	GCST90002074_buildGRCh37.tsv.gz	GCST90002074_buildGRCh37.tsv.gz	3112	2	1	TRUE	NA	NA	0.00638034	3112	1.3377e-06	399054	TRUE	1.17704e-05	0.00710383	22.251	yes	yes	GCST90002074_buildGRCh37.tsv.gz.csv
rs62026668	T	C	T	C	-0.1542	0.0300414	0.1832	0.278671	FALSE	FALSE	FALSE	OS1	0.0181959	0.0987393	OS1	399054	0.03467	8.97e-06	GCST90002074_buildGRCh37.tsv.gz	GCST90002074_buildGRCh37.tsv.gz	3112	2	1	TRUE	NA	NA	0.00632044	3112	6.83063e-06	399054	TRUE	1.87006e-05	0.00711607	22.2896	yes	yes	GCST90002074_buildGRCh37.tsv.gz.csv
rs62070801	C	T	C	T	0.1178	-0.0151066	0.5227	0.406587	FALSE	FALSE	FALSE	OS1	0.016542	0.361121	OS1	399054	0.02646	8.83e-06	GCST90002074_buildGRCh37.tsv.gz	GCST90002074_buildGRCh37.tsv.gz	3112	2	1	TRUE	NA	NA	0.00633274	3112	2.08991e-06	399054	TRUE	1.36724e-05	0.00692412	21.6842	yes	yes	GCST90002074_buildGRCh37.tsv.gz.csv
rs72736734	T	C	T	C	0.3008	0.0227301	0.0471	0.0349414	FALSE	FALSE	FALSE	OS1	0.0452419	0.615378	OS1	399054	0.06466	3.436e-06	GCST90002074_buildGRCh37.tsv.gz	GCST90002074_buildGRCh37.tsv.gz	3112	2	1	TRUE	NA	NA	0.00691054	3112	6.32545e-07	399054	TRUE	4.56747e-06	0.00812183	25.4657	yes	yes	GCST90002074_buildGRCh37.tsv.gz.csv
rs7309974	A	G	A	G	0.191	0.0098518	0.1223	0.0721095	FALSE	FALSE	FALSE	OS1	0.0316626	0.755687	OS1	399054	0.04069	2.801e-06	GCST90002074_buildGRCh37.tsv.gz	GCST90002074_buildGRCh37.tsv.gz	3112	2	1	TRUE	NA	NA	0.00703501	3112	2.4261e-07	399054	TRUE	3.44658e-06	0.00783194	24.5496	yes	yes	GCST90002074_buildGRCh37.tsv.gz.csv
rs73175542	A	G	A	G	0.2957	-0.00727111	0.0553	0.041317	FALSE	FALSE	FALSE	OS1	0.041112	0.859617	OS1	399054	0.05709	2.362e-07	GCST90002074_buildGRCh37.tsv.gz	GCST90002074_buildGRCh37.tsv.gz	3112	2	1	TRUE	NA	NA	0.00855248	3112	7.83853e-08	399054	TRUE	2.81076e-07	0.00913591	28.6746	yes	yes	GCST90002074_buildGRCh37.tsv.gz.csv
rs75994780	A	G	A	G	-0.3607	0.0244115	0.0625	0.0145104	FALSE	FALSE	FALSE	OS1	0.0696658	0.726032	OS1	399054	0.05457	4.48e-11	GCST90002074_buildGRCh37.tsv.gz	GCST90002074_buildGRCh37.tsv.gz	3112	2	1	TRUE	NA	NA	0.0138537	3112	3.07695e-07	399054	TRUE	6.27339e-11	0.0152466	48.1511	yes	yes	GCST90002074_buildGRCh37.tsv.gz.csv
rs80216229	C	T	C	T	-0.4355	0.0612579	0.0223	0.0299234	FALSE	FALSE	FALSE	OS1	0.0483643	0.2053	OS1	399054	0.09132	1.935e-06	GCST90002074_buildGRCh37.tsv.gz	GCST90002074_buildGRCh37.tsv.gz	3112	2	1	TRUE	NA	NA	0.00725972	3112	4.02016e-06	399054	TRUE	3.61143e-06	0.00827021	25.9349	yes	yes	GCST90002074_buildGRCh37.tsv.gz.csv
rs9616832	C	T	C	T	-0.2208	-0.0035217	0.1105	0.0734057	FALSE	FALSE	FALSE	OS1	0.0313609	0.910589	OS1	399054	0.04608	1.733e-06	GCST90002074_buildGRCh37.tsv.gz	GCST90002074_buildGRCh37.tsv.gz	3112	2	1	TRUE	NA	NA	0.00732855	3112	3.16008e-08	399054	TRUE	1.96866e-06	0.00958377	30.0939	yes	yes	GCST90002074_buildGRCh37.tsv.gz.csv
rs11136335	A	G	A	G	-0.1653	-0.00507249	0.4853	0.39013	FALSE	FALSE	FALSE	OS1	0.0166957	0.761265	OS1	399054	0.02755	2.201e-09	GCST90002073_buildGRCh37.tsv.gz	GCST90002073_buildGRCh37.tsv.gz	2850	2	1	TRUE	NA	NA	0.0124827	2850	2.31315e-07	399054	TRUE	2.85775e-09	0.0136502	39.4139	yes	yes	GCST90002073_buildGRCh37.tsv.gz.csv
rs1152928	G	A	G	A	-0.8234	-0.07567	0.0172	0.0219533	FALSE	FALSE	FALSE	OS1	0.0559052	0.175883	OS1	399054	0.1053	7.27e-15	GCST90002073_buildGRCh37.tsv.gz	GCST90002073_buildGRCh37.tsv.gz	2850	2	1	TRUE	NA	NA	0.0210184	2850	4.59105e-06	399054	TRUE	2.02679e-14	0.0229216	66.8122	yes	yes	GCST90002073_buildGRCh37.tsv.gz.csv
rs11554159	A	G	A	G	-0.3745	0.0063783	0.2982	0.249504	FALSE	FALSE	FALSE	OS1	0.018765	0.733929	OS1	399054	0.02938	3.137e-36	GCST90002073_buildGRCh37.tsv.gz	GCST90002073_buildGRCh37.tsv.gz	2850	2	1	TRUE	NA	NA	0.0539715	2850	2.89523e-07	399054	TRUE	3.82983e-36	0.0587022	177.61	yes	yes	GCST90002073_buildGRCh37.tsv.gz.csv
rs117623495	A	G	A	G	-0.33	-0.0141165	0.0374	0.108077	FALSE	FALSE	FALSE	OS1	0.0264757	0.593904	OS1	399054	0.07361	7.643e-06	GCST90002073_buildGRCh37.tsv.gz	GCST90002073_buildGRCh37.tsv.gz	2850	2	1	TRUE	NA	NA	0.00700745	2850	7.12409e-07	399054	TRUE	1.00413e-05	0.00784107	22.5079	yes	yes	GCST90002073_buildGRCh37.tsv.gz.csv
rs12129442	T	C	T	C	-0.2601	0.0108884	0.0842	0.062593	FALSE	FALSE	FALSE	OS1	0.0334924	0.745104	OS1	399054	0.04999	2.113e-07	GCST90002073_buildGRCh37.tsv.gz	GCST90002073_buildGRCh37.tsv.gz	2850	2	1	TRUE	NA	NA	0.00941599	2850	2.64854e-07	399054	TRUE	2.63097e-07	0.0104333	30.0274	yes	yes	GCST90002073_buildGRCh37.tsv.gz.csv
rs1381043	A	G	A	G	0.2553	-0.0149318	0.0751	0.0927539	FALSE	FALSE	FALSE	OS1	0.0280729	0.594799	OS1	399054	0.05363	2.018e-06	GCST90002073_buildGRCh37.tsv.gz	GCST90002073_buildGRCh37.tsv.gz	2850	2	1	TRUE	NA	NA	0.00789413	2850	7.08957e-07	399054	TRUE	2.71028e-06	0.00905454	26.023	yes	yes	GCST90002073_buildGRCh37.tsv.gz.csv
rs144373670	A	G	A	G	-0.477	-0.0783914	0.0189	0.00516821	FALSE	FALSE	FALSE	OS1	0.119197	0.510755	OS1	399054	0.09981	1.854e-06	GCST90002073_buildGRCh37.tsv.gz	GCST90002073_buildGRCh37.tsv.gz	2850	2	1	TRUE	NA	NA	0.00795572	2850	1.08387e-06	399054	TRUE	2.6068e-06	0.00843804	24.2361	yes	yes	GCST90002073_buildGRCh37.tsv.gz.csv
rs148146302	C	G	C	G	-0.8766	-0.0330208	0.0239	0.0037451	FALSE	TRUE	FALSE	OS1	0.135413	0.807345	OS1	399054	0.08769	3.8e-23	GCST90002073_buildGRCh37.tsv.gz	GCST90002073_buildGRCh37.tsv.gz	2850	2	1	TRUE	NA	NA	0.0338989	2850	1.49013e-07	399054	TRUE	5.00808e-23	0.035853	105.906	yes	yes	GCST90002073_buildGRCh37.tsv.gz.csv
rs151082686	T	C	T	C	-0.4768	0.0288104	0.0161	0.0450127	FALSE	FALSE	FALSE	OS1	0.0392751	0.46322	OS1	399054	0.1074	9.379e-06	GCST90002073_buildGRCh37.tsv.gz	GCST90002073_buildGRCh37.tsv.gz	2850	2	1	TRUE	NA	NA	0.00687272	2850	1.34845e-06	399054	TRUE	1.32386e-05	0.00720243	20.6613	yes	yes	GCST90002073_buildGRCh37.tsv.gz.csv
rs17301388	T	C	T	C	-0.6624	-0.0420462	0.0086	0.00768974	FALSE	FALSE	FALSE	OS1	0.0965858	0.663327	OS1	399054	0.146	5.955e-06	GCST90002073_buildGRCh37.tsv.gz	GCST90002073_buildGRCh37.tsv.gz	2850	2	1	TRUE	NA	NA	0.00717575	2850	4.74895e-07	399054	TRUE	7.53359e-06	0.00748201	21.4694	yes	yes	GCST90002073_buildGRCh37.tsv.gz.csv
rs1800973	A	C	A	C	-1.218	-0.0248904	0.0844	0.0498663	FALSE	FALSE	FALSE	OS1	0.0376018	0.508005	OS1	399054	0.04471	1.715e-145	GCST90002073_buildGRCh37.tsv.gz	GCST90002073_buildGRCh37.tsv.gz	2850	2	1	TRUE	NA	NA	0.206716	2850	1.09804e-06	399054	TRUE	2.49421e-149	0.229284	847.263	yes	yes	GCST90002073_buildGRCh37.tsv.gz.csv
rs181913273	G	A	G	A	-0.7758	-0.0672742	0.0074	0.0215817	FALSE	FALSE	FALSE	OS1	0.0565267	0.233995	OS1	399054	0.1719	6.63e-06	GCST90002073_buildGRCh37.tsv.gz	GCST90002073_buildGRCh37.tsv.gz	2850	2	1	TRUE	NA	NA	0.00710089	2850	3.54943e-06	399054	TRUE	1.12947e-05	0.0088417	25.4058	yes	yes	GCST90002073_buildGRCh37.tsv.gz.csv
rs4411465	G	A	G	A	0.1501	0.0164478	0.2318	0.429405	FALSE	FALSE	FALSE	OS1	0.0165567	0.320504	OS1	399054	0.03307	5.933e-06	GCST90002073_buildGRCh37.tsv.gz	GCST90002073_buildGRCh37.tsv.gz	2850	2	1	TRUE	NA	NA	0.00718163	2850	2.47308e-06	399054	TRUE	9.29689e-06	0.00802378	23.0366	yes	yes	GCST90002073_buildGRCh37.tsv.gz.csv
rs445	T	C	T	C	0.2088	0.0563035	0.1975	0.0589882	FALSE	FALSE	FALSE	OS1	0.034968	0.107367	OS1	399054	0.03441	1.454e-09	GCST90002073_buildGRCh37.tsv.gz	GCST90002073_buildGRCh37.tsv.gz	2850	2	1	TRUE	NA	NA	0.0127636	2850	6.49676e-06	399054	TRUE	3.70302e-09	0.0138198	39.9105	yes	yes	GCST90002073_buildGRCh37.tsv.gz.csv
rs4663559	A	G	A	G	-0.195	-0.0166947	0.8893	0.910283	FALSE	FALSE	FALSE	OS1	0.0284227	0.556955	OS1	399054	0.04404	9.927e-06	GCST90002073_buildGRCh37.tsv.gz	GCST90002073_buildGRCh37.tsv.gz	2850	2	1	TRUE	NA	NA	0.00683684	2850	8.64563e-07	399054	TRUE	1.31963e-05	0.00748678	21.4832	yes	yes	GCST90002073_buildGRCh37.tsv.gz.csv
rs487473	T	C	T	C	-0.1667	-0.0291961	0.1991	0.168599	FALSE	FALSE	FALSE	OS1	0.0219953	0.184383	OS1	399054	0.03471	1.652e-06	GCST90002073_buildGRCh37.tsv.gz	GCST90002073_buildGRCh37.tsv.gz	2850	2	1	TRUE	NA	NA	0.00803376	2850	4.41528e-06	399054	TRUE	3.06203e-06	0.00886239	25.4658	yes	yes	GCST90002073_buildGRCh37.tsv.gz.csv
rs553371437	T	G	T	G	-0.5273	0.104028	0.0226	0.00439944	FALSE	FALSE	FALSE	OS1	0.128865	0.419517	OS1	399054	0.1183	8.58e-06	GCST90002073_buildGRCh37.tsv.gz	GCST90002073_buildGRCh37.tsv.gz	2850	2	1	TRUE	NA	NA	0.00692767	2850	1.63305e-06	399054	TRUE	1.25605e-05	0.0122836	35.4188	yes	yes	GCST90002073_buildGRCh37.tsv.gz.csv
rs59386234	G	A	G	A	0.2309	0.0493493	0.0907	0.177564	FALSE	FALSE	FALSE	OS1	0.0212448	0.0201851	OS1	399054	0.04981	3.72e-06	GCST90002073_buildGRCh37.tsv.gz	GCST90002073_buildGRCh37.tsv.gz	2850	2	1	TRUE	NA	NA	0.00748877	2850	1.35214e-05	399054	TRUE	1.00052e-05	0.00879412	25.2679	yes	yes	GCST90002073_buildGRCh37.tsv.gz.csv
rs73587552	T	C	T	C	0.658	-0.00456072	0.0086	0.0717921	FALSE	FALSE	FALSE	OS1	0.0315821	0.885178	OS1	399054	0.1457	6.538e-06	GCST90002073_buildGRCh37.tsv.gz	GCST90002073_buildGRCh37.tsv.gz	2850	2	1	TRUE	NA	NA	0.00711039	2850	5.22583e-08	399054	TRUE	7.40135e-06	0.00738294	21.183	yes	yes	GCST90002073_buildGRCh37.tsv.gz.csv
rs75117710	C	T	C	T	-0.4811	0.0603762	0.0182	0.01791	FALSE	FALSE	FALSE	OS1	0.061667	0.327546	OS1	399054	0.1054	5.18e-06	GCST90002073_buildGRCh37.tsv.gz	GCST90002073_buildGRCh37.tsv.gz	2850	2	1	TRUE	NA	NA	0.00726246	2850	2.40212e-06	399054	TRUE	8.21161e-06	0.00827171	23.7543	yes	yes	GCST90002073_buildGRCh37.tsv.gz.csv
rs75994780	A	G	A	G	-0.4161	0.0244115	0.0637	0.0145104	FALSE	FALSE	FALSE	OS1	0.0696658	0.726032	OS1	399054	0.05614	1.635e-13	GCST90002073_buildGRCh37.tsv.gz	GCST90002073_buildGRCh37.tsv.gz	2850	2	1	TRUE	NA	NA	0.018924	2850	3.07695e-07	399054	TRUE	2.28094e-13	0.0206528	60.0597	yes	yes	GCST90002073_buildGRCh37.tsv.gz.csv
rs80216229	C	T	C	T	-0.5777	0.0612579	0.0212	0.0299234	FALSE	FALSE	FALSE	OS1	0.0483643	0.2053	OS1	399054	0.0981	4.348e-09	GCST90002073_buildGRCh37.tsv.gz	GCST90002073_buildGRCh37.tsv.gz	2850	2	1	TRUE	NA	NA	0.0120301	2850	4.02016e-06	399054	TRUE	9.00291e-09	0.0138505	40.0002	yes	yes	GCST90002073_buildGRCh37.tsv.gz.csv
rs10193587	C	T	C	T	0.1493	0.0280832	0.7214	0.262076	FALSE	FALSE	FALSE	OS1	0.0186549	0.132221	OS1	399054	0.03074	1.269e-06	GCST90002072_buildGRCh37.tsv.gz	GCST90002072_buildGRCh37.tsv.gz	2872	2	1	TRUE	NA	NA	0.0081522	2872	5.67905e-06	399054	TRUE	2.54037e-06	0.00895998	25.9476	yes	yes	GCST90002072_buildGRCh37.tsv.gz.csv
rs11164360	C	T	C	T	0.8331	0.0258184	0.0061	0.12687	FALSE	FALSE	FALSE	OS1	0.0244878	0.291729	OS1	399054	0.1821	4.936e-06	GCST90002072_buildGRCh37.tsv.gz	GCST90002072_buildGRCh37.tsv.gz	2872	2	1	TRUE	NA	NA	0.00723997	2872	2.78566e-06	399054	TRUE	8.07423e-06	0.00841583	24.3584	yes	yes	GCST90002072_buildGRCh37.tsv.gz.csv
rs117067704	G	A	G	A	0.4562	0.0561591	0.0232	0.0147787	FALSE	FALSE	FALSE	OS1	0.0685744	0.412815	OS1	399054	0.08992	4.153e-07	GCST90002072_buildGRCh37.tsv.gz	GCST90002072_buildGRCh37.tsv.gz	2872	2	1	TRUE	NA	NA	0.00888871	2872	1.68068e-06	399054	TRUE	6.4357e-07	0.00943266	27.3295	yes	yes	GCST90002072_buildGRCh37.tsv.gz.csv
rs12410542	T	C	T	C	-0.1237	-0.0135338	0.5218	0.581712	FALSE	FALSE	FALSE	OS1	0.0165129	0.412452	OS1	399054	0.02747	6.928e-06	GCST90002072_buildGRCh37.tsv.gz	GCST90002072_buildGRCh37.tsv.gz	2872	2	1	TRUE	NA	NA	0.00701589	2872	1.6833e-06	399054	TRUE	1.02562e-05	0.0076363	22.0848	yes	yes	GCST90002072_buildGRCh37.tsv.gz.csv
rs13162242	G	T	G	T	-0.1812	0.00922547	0.1382	0.154223	FALSE	FALSE	FALSE	OS1	0.0226631	0.683956	OS1	399054	0.04016	6.69e-06	GCST90002072_buildGRCh37.tsv.gz	GCST90002072_buildGRCh37.tsv.gz	2872	2	1	TRUE	NA	NA	0.00704332	2872	4.15249e-07	399054	TRUE	8.37578e-06	0.00782098	22.6231	yes	yes	GCST90002072_buildGRCh37.tsv.gz.csv
rs142456232	T	C	T	C	-0.3341	-0.0399251	0.0573	0.0106372	FALSE	FALSE	FALSE	OS1	0.0800352	0.61789	OS1	399054	0.05919	1.814e-08	GCST90002072_buildGRCh37.tsv.gz	GCST90002072_buildGRCh37.tsv.gz	2872	2	1	TRUE	NA	NA	0.0109794	2872	6.23592e-07	399054	TRUE	2.53466e-08	0.012059	35.0318	yes	yes	GCST90002072_buildGRCh37.tsv.gz.csv
rs144283125	G	A	G	A	-0.3578	-0.193694	0.0312	0.00565863	FALSE	FALSE	FALSE	OS1	0.108618	0.0745435	OS1	399054	0.0789	5.993e-06	GCST90002072_buildGRCh37.tsv.gz	GCST90002072_buildGRCh37.tsv.gz	2872	2	1	TRUE	NA	NA	0.00711449	2872	7.96885e-06	399054	TRUE	1.2899e-05	0.00773926	22.3849	yes	yes	GCST90002072_buildGRCh37.tsv.gz.csv
rs144843975	T	C	T	C	0.2991	0.11218	0.0519	0.00157837	FALSE	FALSE	FALSE	OS1	0.206999	0.587864	OS1	399054	0.06248	1.778e-06	GCST90002072_buildGRCh37.tsv.gz	GCST90002072_buildGRCh37.tsv.gz	2872	2	1	TRUE	NA	NA	0.00792164	2872	7.35978e-07	399054	TRUE	2.39262e-06	0.00880409	25.4922	yes	yes	GCST90002072_buildGRCh37.tsv.gz.csv
rs17552904	T	G	T	G	-0.1851	0.00697688	0.245	0.20655	FALSE	FALSE	FALSE	OS1	0.0201343	0.728954	OS1	399054	0.03237	1.195e-08	GCST90002072_buildGRCh37.tsv.gz	GCST90002072_buildGRCh37.tsv.gz	2872	2	1	TRUE	NA	NA	0.0112649	2872	3.00898e-07	399054	TRUE	1.54239e-08	0.0126752	36.8449	yes	yes	GCST90002072_buildGRCh37.tsv.gz.csv
rs17791425	A	G	A	G	0.3189	0.0398931	0.0442	0.0567963	FALSE	FALSE	FALSE	OS1	0.0353078	0.258534	OS1	399054	0.06764	2.539e-06	GCST90002072_buildGRCh37.tsv.gz	GCST90002072_buildGRCh37.tsv.gz	2872	2	1	TRUE	NA	NA	0.00768545	2872	3.19907e-06	399054	TRUE	4.31738e-06	0.00859267	24.8747	yes	yes	GCST90002072_buildGRCh37.tsv.gz.csv
rs2058319	G	A	G	A	0.1289	-0.0159073	0.652	0.494682	FALSE	FALSE	FALSE	OS1	0.0162844	0.328645	OS1	399054	0.02873	7.569e-06	GCST90002072_buildGRCh37.tsv.gz	GCST90002072_buildGRCh37.tsv.gz	2872	2	1	TRUE	NA	NA	0.00696494	2872	2.39122e-06	399054	TRUE	1.17574e-05	0.00753985	21.8038	yes	yes	GCST90002072_buildGRCh37.tsv.gz.csv
rs2903918	G	C	G	C	-0.2195	0.0368627	0.3407	0.254637	FALSE	TRUE	FALSE	OS1	0.0186763	0.0484072	OS1	399054	0.02892	4.305e-14	GCST90002072_buildGRCh37.tsv.gz	GCST90002072_buildGRCh37.tsv.gz	2872	2	1	TRUE	NA	NA	0.019677	2872	9.76245e-06	399054	TRUE	1.71117e-13	0.0216448	63.495	yes	yes	GCST90002072_buildGRCh37.tsv.gz.csv
rs537539184	T	C	T	C	-0.4799	0.0594197	0.0183	0.00351381	FALSE	FALSE	FALSE	OS1	0.140922	0.673282	OS1	399054	0.1082	9.571e-06	GCST90002072_buildGRCh37.tsv.gz	GCST90002072_buildGRCh37.tsv.gz	2872	2	1	TRUE	NA	NA	0.00680767	2872	4.45527e-07	399054	TRUE	1.19762e-05	0.00827487	23.947	yes	yes	GCST90002072_buildGRCh37.tsv.gz.csv
rs55733613	C	G	C	G	-0.1957	0.0116079	0.1628	0.0609898	FALSE	TRUE	FALSE	OS1	0.0342097	0.73437	OS1	399054	0.03819	3.185e-07	GCST90002072_buildGRCh37.tsv.gz	GCST90002072_buildGRCh37.tsv.gz	2872	2	1	TRUE	NA	NA	0.00906661	2872	2.88522e-07	399054	TRUE	4.00447e-07	0.0104399	30.2785	yes	yes	GCST90002072_buildGRCh37.tsv.gz.csv
rs6500136	A	G	A	G	0.1344	-0.00462161	0.3917	0.387674	FALSE	FALSE	FALSE	OS1	0.0166956	0.781921	OS1	399054	0.02863	2.779e-06	GCST90002072_buildGRCh37.tsv.gz	GCST90002072_buildGRCh37.tsv.gz	2872	2	1	TRUE	NA	NA	0.00761995	2872	1.92023e-07	399054	TRUE	3.36105e-06	0.00860795	24.9193	yes	yes	GCST90002072_buildGRCh37.tsv.gz.csv
rs6564921	A	T	A	T	0.1566	0.0381675	0.8048	0.860877	FALSE	TRUE	FALSE	OS1	0.0234457	0.103544	OS1	399054	0.03513	8.568e-06	GCST90002072_buildGRCh37.tsv.gz	GCST90002072_buildGRCh37.tsv.gz	2872	2	1	TRUE	NA	NA	0.0068762	2872	6.64093e-06	399054	TRUE	1.7206e-05	0.00770515	22.2855	yes	yes	GCST90002072_buildGRCh37.tsv.gz.csv
rs6987643	C	T	C	T	-0.1298	-0.0262385	0.3249	0.51422	FALSE	FALSE	FALSE	OS1	0.0162978	0.10741	OS1	399054	0.02913	8.649e-06	GCST90002072_buildGRCh37.tsv.gz	GCST90002072_buildGRCh37.tsv.gz	2872	2	1	TRUE	NA	NA	0.00687056	2872	6.49513e-06	399054	TRUE	1.72301e-05	0.0073909	21.3698	yes	yes	GCST90002072_buildGRCh37.tsv.gz.csv
rs71388573	G	T	G	T	-2.137	0.144203	0.0009	0.00782246	FALSE	FALSE	FALSE	OS1	0.0942966	0.126204	OS1	399054	0.4826	9.855e-06	GCST90002072_buildGRCh37.tsv.gz	GCST90002072_buildGRCh37.tsv.gz	2872	2	1	TRUE	NA	NA	0.00678571	2872	5.86036e-06	399054	TRUE	1.89186e-05	0.00821279	23.7659	yes	yes	GCST90002072_buildGRCh37.tsv.gz.csv
rs71423107	A	G	A	G	0.2975	-0.0696232	0.0679	0.0468358	FALSE	FALSE	FALSE	OS1	0.0402709	0.083832	OS1	399054	0.06577	6.31e-06	GCST90002072_buildGRCh37.tsv.gz	GCST90002072_buildGRCh37.tsv.gz	2872	2	1	TRUE	NA	NA	0.00707866	2872	7.49019e-06	399054	TRUE	1.33082e-05	0.011203	32.517	yes	yes	GCST90002072_buildGRCh37.tsv.gz.csv
rs722926	T	C	T	C	0.1642	-0.0206718	0.4102	0.357726	FALSE	FALSE	FALSE	OS1	0.0170431	0.225162	OS1	399054	0.02772	3.486e-09	GCST90002072_buildGRCh37.tsv.gz	GCST90002072_buildGRCh37.tsv.gz	2872	2	1	TRUE	NA	NA	0.0120782	2872	3.68662e-06	399054	TRUE	7.17069e-09	0.013046	37.9369	yes	yes	GCST90002072_buildGRCh37.tsv.gz.csv
rs776409	G	T	G	T	0.1536	0.0182226	0.2162	0.30911	FALSE	FALSE	FALSE	OS1	0.0177104	0.303516	OS1	399054	0.03394	6.301e-06	GCST90002072_buildGRCh37.tsv.gz	GCST90002072_buildGRCh37.tsv.gz	2872	2	1	TRUE	NA	NA	0.00708579	2872	2.65298e-06	399054	TRUE	1.00363e-05	0.00799601	23.1335	yes	yes	GCST90002072_buildGRCh37.tsv.gz.csv
rs78736654	G	T	G	T	-0.4036	-0.0576483	0.0378	0.0112181	FALSE	FALSE	FALSE	OS1	0.0794848	0.468284	OS1	399054	0.07353	4.406e-08	GCST90002072_buildGRCh37.tsv.gz	GCST90002072_buildGRCh37.tsv.gz	2872	2	1	TRUE	NA	NA	0.0103886	2872	1.31818e-06	399054	TRUE	6.75616e-08	0.0118492	34.415	yes	yes	GCST90002072_buildGRCh37.tsv.gz.csv
rs79711662	T	G	T	G	-0.4324	0.0914293	0.0207	0.0196365	FALSE	FALSE	FALSE	OS1	0.0611476	0.134857	OS1	399054	0.09564	6.405e-06	GCST90002072_buildGRCh37.tsv.gz	GCST90002072_buildGRCh37.tsv.gz	2872	2	1	TRUE	NA	NA	0.00707177	2872	5.60248e-06	399054	TRUE	1.22825e-05	0.00758032	21.9217	yes	yes	GCST90002072_buildGRCh37.tsv.gz.csv
rs80067671	C	T	C	T	-0.3673	0.0179869	0.0286	0.0124352	FALSE	FALSE	FALSE	OS1	0.0744227	0.809024	OS1	399054	0.08255	8.952e-06	GCST90002072_buildGRCh37.tsv.gz	GCST90002072_buildGRCh37.tsv.gz	2872	2	1	TRUE	NA	NA	0.00685078	2872	1.46377e-07	399054	TRUE	1.04695e-05	0.00749611	21.6763	yes	yes	GCST90002072_buildGRCh37.tsv.gz.csv
rs8022420	A	G	A	G	-0.1866	-0.0119611	0.8518	0.868247	FALSE	FALSE	FALSE	OS1	0.0241116	0.619845	OS1	399054	0.03888	1.677e-06	GCST90002072_buildGRCh37.tsv.gz	GCST90002072_buildGRCh37.tsv.gz	2872	2	1	TRUE	NA	NA	0.00796191	2872	6.16681e-07	399054	TRUE	2.21112e-06	0.00879102	25.454	yes	yes	GCST90002072_buildGRCh37.tsv.gz.csv
rs9669659	A	G	A	G	-0.5379	0.0212521	0.0146	0.00424693	FALSE	FALSE	FALSE	OS1	0.125908	0.865961	OS1	399054	0.1148	2.936e-06	GCST90002072_buildGRCh37.tsv.gz	GCST90002072_buildGRCh37.tsv.gz	2872	2	1	TRUE	NA	NA	0.00759151	2872	7.1395e-08	399054	TRUE	3.35524e-06	0.00832527	24.0941	yes	yes	GCST90002072_buildGRCh37.tsv.gz.csv
rs10859795	G	A	G	A	0.1358	-0.000690571	0.6713	0.469602	FALSE	FALSE	FALSE	OS1	0.0163345	0.966278	OS1	399054	0.03049	8.759e-06	GCST90002071_buildGRCh37.tsv.gz	GCST90002071_buildGRCh37.tsv.gz	2872	2	1	TRUE	NA	NA	0.00686454	2872	4.47894e-09	399054	TRUE	9.48673e-06	0.00813853	23.5492	yes	yes	GCST90002071_buildGRCh37.tsv.gz.csv
rs11554159	A	G	A	G	-0.1365	0.0063783	0.297	0.249504	FALSE	FALSE	FALSE	OS1	0.018765	0.733929	OS1	399054	0.03044	7.628e-06	GCST90002071_buildGRCh37.tsv.gz	GCST90002071_buildGRCh37.tsv.gz	2872	2	1	TRUE	NA	NA	0.00695764	2872	2.89523e-07	399054	TRUE	9.2715e-06	0.00778049	22.5051	yes	yes	GCST90002071_buildGRCh37.tsv.gz.csv
rs139527316	T	C	T	C	0.617	-0.33496	0.0106	0.00304637	FALSE	FALSE	FALSE	OS1	0.149109	0.024678	OS1	399054	0.1311	2.629e-06	GCST90002071_buildGRCh37.tsv.gz	GCST90002071_buildGRCh37.tsv.gz	2872	2	1	TRUE	NA	NA	0.00765851	2872	1.26457e-05	399054	TRUE	7.02657e-06	0.00798506	23.1016	yes	yes	GCST90002071_buildGRCh37.tsv.gz.csv
rs139529340	G	A	G	A	0.2016	0.0625787	0.2308	0.115384	FALSE	FALSE	FALSE	OS1	0.0262562	0.0171542	OS1	399054	0.03334	1.679e-09	GCST90002071_buildGRCh37.tsv.gz	GCST90002071_buildGRCh37.tsv.gz	2872	2	1	TRUE	NA	NA	0.0125797	2872	1.42349e-05	399054	TRUE	6.24598e-09	0.0144307	42.0224	yes	yes	GCST90002071_buildGRCh37.tsv.gz.csv
rs139684430	G	A	G	A	0.3587	-0.0733692	0.0313	0.0622717	FALSE	FALSE	FALSE	OS1	0.0342655	0.0322582	OS1	399054	0.0795	6.688e-06	GCST90002071_buildGRCh37.tsv.gz	GCST90002071_buildGRCh37.tsv.gz	2872	2	1	TRUE	NA	NA	0.00704331	2872	1.14889e-05	399054	TRUE	1.64119e-05	0.00780237	22.5689	yes	yes	GCST90002071_buildGRCh37.tsv.gz.csv
rs139947059	A	G	A	G	0.4676	-0.165105	0.0266	0.00238847	FALSE	FALSE	FALSE	OS1	0.165116	0.317344	OS1	399054	0.08405	2.887e-08	GCST90002071_buildGRCh37.tsv.gz	GCST90002071_buildGRCh37.tsv.gz	2872	2	1	TRUE	NA	NA	0.0106692	2872	2.5056e-06	399054	TRUE	5.09104e-08	0.0113228	32.8685	yes	yes	GCST90002071_buildGRCh37.tsv.gz.csv
rs16948856	T	C	T	C	0.1651	0.0317322	0.1962	0.231871	FALSE	FALSE	FALSE	OS1	0.0197087	0.107385	OS1	399054	0.03568	3.875e-06	GCST90002071_buildGRCh37.tsv.gz	GCST90002071_buildGRCh37.tsv.gz	2872	2	1	TRUE	NA	NA	0.00740516	2872	6.49609e-06	399054	TRUE	7.88987e-06	0.00859748	24.8887	yes	yes	GCST90002071_buildGRCh37.tsv.gz.csv
rs1800973	A	C	A	C	-0.3487	-0.0248904	0.0841	0.0498663	FALSE	FALSE	FALSE	OS1	0.0376018	0.508005	OS1	399054	0.0505	6.145e-12	GCST90002071_buildGRCh37.tsv.gz	GCST90002071_buildGRCh37.tsv.gz	2872	2	1	TRUE	NA	NA	0.0163412	2872	1.09804e-06	399054	TRUE	1.01591e-11	0.0187317	54.7863	yes	yes	GCST90002071_buildGRCh37.tsv.gz.csv
rs189299852	A	T	A	T	1.928	0.0220404	0.0012	0.0481598	FALSE	TRUE	FALSE	OS1	0.0382559	0.564526	OS1	399054	0.397	1.266e-06	GCST90002071_buildGRCh37.tsv.gz	GCST90002071_buildGRCh37.tsv.gz	2872	2	1	TRUE	NA	NA	0.00815074	2872	8.31787e-07	399054	TRUE	1.72752e-06	0.00891054	25.8032	yes	yes	GCST90002071_buildGRCh37.tsv.gz.csv
rs459007	A	G	A	G	-0.1413	-0.0180794	0.2733	0.387505	FALSE	FALSE	FALSE	OS1	0.0167185	0.279519	OS1	399054	0.03117	6.065e-06	GCST90002071_buildGRCh37.tsv.gz	GCST90002071_buildGRCh37.tsv.gz	2872	2	1	TRUE	NA	NA	0.00710936	2872	2.93051e-06	399054	TRUE	9.89424e-06	0.00793066	22.9429	yes	yes	GCST90002071_buildGRCh37.tsv.gz.csv
rs4910742	A	G	A	G	0.3805	0.0212187	0.9244	0.922306	FALSE	FALSE	FALSE	OS1	0.0305629	0.487517	OS1	399054	0.05405	2.388e-12	GCST90002071_buildGRCh37.tsv.gz	GCST90002071_buildGRCh37.tsv.gz	2872	2	1	TRUE	NA	NA	0.0169746	2872	1.20787e-06	399054	TRUE	4.07087e-12	0.0202358	59.2763	yes	yes	GCST90002071_buildGRCh37.tsv.gz.csv
rs4977889	G	A	G	A	-0.2502	0.0270857	0.0724	0.0516284	FALSE	FALSE	FALSE	OS1	0.0368094	0.46183	OS1	399054	0.05553	6.878e-06	GCST90002071_buildGRCh37.tsv.gz	GCST90002071_buildGRCh37.tsv.gz	2872	2	1	TRUE	NA	NA	0.00702387	2872	1.35685e-06	399054	TRUE	9.80926e-06	0.00840822	24.3362	yes	yes	GCST90002071_buildGRCh37.tsv.gz.csv
rs58470944	A	G	A	G	-1.219	-0.0867176	0.0026	0.022397	FALSE	FALSE	FALSE	OS1	0.0559684	0.121285	OS1	399054	0.2644	4.2e-06	GCST90002071_buildGRCh37.tsv.gz	GCST90002071_buildGRCh37.tsv.gz	2872	2	1	TRUE	NA	NA	0.00735187	2872	6.01584e-06	399054	TRUE	8.3271e-06	0.00770691	22.2906	yes	yes	GCST90002071_buildGRCh37.tsv.gz.csv
rs7032562	G	A	G	A	0.1707	-0.0329024	0.8449	0.825725	FALSE	FALSE	FALSE	OS1	0.0214461	0.124982	OS1	399054	0.03849	9.536e-06	GCST90002071_buildGRCh37.tsv.gz	GCST90002071_buildGRCh37.tsv.gz	2872	2	1	TRUE	NA	NA	0.00680649	2872	5.89829e-06	399054	TRUE	1.83861e-05	0.00763685	22.0864	yes	yes	GCST90002071_buildGRCh37.tsv.gz.csv
rs73018616	C	T	C	T	2.637	-0.00294101	0.0005	0.0951289	FALSE	FALSE	FALSE	OS1	0.0277863	0.915706	OS1	399054	0.5674	3.507e-06	GCST90002071_buildGRCh37.tsv.gz	GCST90002071_buildGRCh37.tsv.gz	2872	2	1	TRUE	NA	NA	0.00746971	2872	2.80739e-08	399054	TRUE	3.92414e-06	0.00695029	20.0869	yes	yes	GCST90002071_buildGRCh37.tsv.gz.csv
rs772967	C	G	C	G	-0.1272	-0.00888614	0.6106	0.629145	FALSE	TRUE	FALSE	OS1	0.0169523	0.60015	OS1	399054	0.02873	9.81e-06	GCST90002071_buildGRCh37.tsv.gz	GCST90002071_buildGRCh37.tsv.gz	2872	2	1	TRUE	NA	NA	0.00678367	2872	6.88556e-07	399054	TRUE	1.29153e-05	0.00769408	22.2532	yes	yes	GCST90002071_buildGRCh37.tsv.gz.csv
rs80297185	T	C	T	C	-0.4081	0.0162147	0.0425	0.0156461	FALSE	FALSE	FALSE	OS1	0.0656324	0.804866	OS1	399054	0.07152	1.268e-08	GCST90002071_buildGRCh37.tsv.gz	GCST90002071_buildGRCh37.tsv.gz	2872	2	1	TRUE	NA	NA	0.0112175	2872	1.52951e-07	399054	TRUE	1.57546e-08	0.0135547	39.4366	yes	yes	GCST90002071_buildGRCh37.tsv.gz.csv
rs9265898	T	C	T	C	-0.1506	-0.0194977	0.5073	0.302511	FALSE	FALSE	FALSE	OS1	0.0178758	0.275391	OS1	399054	0.03249	3.724e-06	GCST90002071_buildGRCh37.tsv.gz	GCST90002071_buildGRCh37.tsv.gz	2872	2	1	TRUE	NA	NA	0.0074307	2872	2.9813e-06	399054	TRUE	6.18402e-06	0.0113378	32.9125	yes	yes	GCST90002071_buildGRCh37.tsv.gz.csv
rs10507053	A	G	A	G	1.93	0.0272977	0.0012	0.035646	FALSE	FALSE	FALSE	OS1	0.0438439	0.533541	OS1	399054	0.4227	5.213e-06	GCST90002070_buildGRCh37.tsv.gz	GCST90002070_buildGRCh37.tsv.gz	2920	2	1	TRUE	NA	NA	0.0070937	2920	9.71413e-07	399054	TRUE	7.11989e-06	0.00892903	26.2897	yes	yes	GCST90002070_buildGRCh37.tsv.gz.csv
rs10911945	A	G	A	G	-0.4266	0.0169102	0.0226	0.0653897	FALSE	FALSE	FALSE	OS1	0.0327506	0.605622	OS1	399054	0.0936	5.391e-06	GCST90002070_buildGRCh37.tsv.gz	GCST90002070_buildGRCh37.tsv.gz	2920	2	1	TRUE	NA	NA	0.00706845	2920	6.68081e-07	399054	TRUE	7.08921e-06	0.00803993	23.6507	yes	yes	GCST90002070_buildGRCh37.tsv.gz.csv
rs11615628	A	G	A	G	-0.2367	0.0199257	0.2466	0.288536	FALSE	FALSE	FALSE	OS1	0.018009	0.26854	OS1	399054	0.03149	7.476e-14	GCST90002070_buildGRCh37.tsv.gz	GCST90002070_buildGRCh37.tsv.gz	2920	2	1	TRUE	NA	NA	0.0189949	2920	3.06773e-06	399054	TRUE	1.70813e-13	0.0208183	62.0393	yes	yes	GCST90002070_buildGRCh37.tsv.gz.csv
rs116421623	T	G	T	G	-0.6912	-0.0644635	0.0089	0.0144198	FALSE	FALSE	FALSE	OS1	0.0687032	0.348096	OS1	399054	0.1469	2.667e-06	GCST90002070_buildGRCh37.tsv.gz	GCST90002070_buildGRCh37.tsv.gz	2920	2	1	TRUE	NA	NA	0.00753002	2920	2.20619e-06	399054	TRUE	4.19464e-06	0.0084284	24.8031	yes	yes	GCST90002070_buildGRCh37.tsv.gz.csv
rs117190770	A	T	A	T	-0.3413	-0.0762142	0.0435	0.00971191	FALSE	TRUE	FALSE	OS1	0.0845541	0.367394	OS1	399054	0.06769	4.901e-07	GCST90002070_buildGRCh37.tsv.gz	GCST90002070_buildGRCh37.tsv.gz	2920	2	1	TRUE	NA	NA	0.00863716	2920	2.03597e-06	399054	TRUE	7.85785e-07	0.00969341	28.5623	yes	yes	GCST90002070_buildGRCh37.tsv.gz.csv
rs117421233	A	G	A	G	-0.4791	-0.0513572	0.0185	0.021112	FALSE	FALSE	FALSE	OS1	0.0568476	0.366304	OS1	399054	0.1027	3.21e-06	GCST90002070_buildGRCh37.tsv.gz	GCST90002070_buildGRCh37.tsv.gz	2920	2	1	TRUE	NA	NA	0.00740285	2920	2.04526e-06	399054	TRUE	5.00511e-06	0.00833574	24.5282	yes	yes	GCST90002070_buildGRCh37.tsv.gz.csv
rs12039573	T	C	T	C	-0.1519	-0.00868634	0.2421	0.221908	FALSE	FALSE	FALSE	OS1	0.0196578	0.658578	OS1	399054	0.0321	2.324e-06	GCST90002070_buildGRCh37.tsv.gz	GCST90002070_buildGRCh37.tsv.gz	2920	2	1	TRUE	NA	NA	0.00761553	2920	4.89299e-07	399054	TRUE	3.00574e-06	0.00846744	24.919	yes	yes	GCST90002070_buildGRCh37.tsv.gz.csv
rs12529806	A	T	A	T	0.1369	-0.0181605	0.2825	0.234794	FALSE	TRUE	FALSE	OS1	0.0192982	0.346681	OS1	399054	0.03083	9.295e-06	GCST90002070_buildGRCh37.tsv.gz	GCST90002070_buildGRCh37.tsv.gz	2920	2	1	TRUE	NA	NA	0.00671197	2920	2.21917e-06	399054	TRUE	1.43492e-05	0.00759761	22.3396	yes	yes	GCST90002070_buildGRCh37.tsv.gz.csv
rs12772333	A	G	A	G	0.2259	-0.0651503	0.0839	0.0389047	FALSE	FALSE	FALSE	OS1	0.0423299	0.123778	OS1	399054	0.04969	5.674e-06	GCST90002070_buildGRCh37.tsv.gz	GCST90002070_buildGRCh37.tsv.gz	2920	2	1	TRUE	NA	NA	0.00703305	2920	5.93617e-06	399054	TRUE	1.12084e-05	0.00784454	23.0713	yes	yes	GCST90002070_buildGRCh37.tsv.gz.csv
rs139628646	C	G	C	G	2.294	-0.0153669	0.001	0.0109312	FALSE	TRUE	FALSE	OS1	0.0857687	0.857807	OS1	399054	0.5014	4.955e-06	GCST90002070_buildGRCh37.tsv.gz	GCST90002070_buildGRCh37.tsv.gz	2920	2	1	TRUE	NA	NA	0.00712244	2920	8.04425e-08	399054	TRUE	5.70376e-06	0.0105143	31.0069	yes	yes	GCST90002070_buildGRCh37.tsv.gz.csv
rs143928375	A	G	A	G	-0.3543	0.169672	0.0327	0.000470225	FALSE	FALSE	FALSE	OS1	0.397354	0.669376	OS1	399054	0.07855	6.719e-06	GCST90002070_buildGRCh37.tsv.gz	GCST90002070_buildGRCh37.tsv.gz	2920	2	1	TRUE	NA	NA	0.00692384	2920	4.56915e-07	399054	TRUE	8.51706e-06	0.00794111	23.3576	yes	yes	GCST90002070_buildGRCh37.tsv.gz.csv
rs150643215	C	G	C	G	-0.4284	-0.0259854	0.0228	0.0212211	FALSE	TRUE	FALSE	OS1	0.0566763	0.646602	OS1	399054	0.09159	3.031e-06	GCST90002070_buildGRCh37.tsv.gz	GCST90002070_buildGRCh37.tsv.gz	2920	2	1	TRUE	NA	NA	0.00744172	2920	5.26776e-07	399054	TRUE	3.93653e-06	0.008178	24.0602	yes	yes	GCST90002070_buildGRCh37.tsv.gz.csv
rs16938946	T	A	T	A	-0.1635	0.012267	0.1952	0.100257	FALSE	TRUE	FALSE	OS1	0.0271832	0.651795	OS1	399054	0.03474	2.655e-06	GCST90002070_buildGRCh37.tsv.gz	GCST90002070_buildGRCh37.tsv.gz	2920	2	1	TRUE	NA	NA	0.00753367	2920	5.10324e-07	399054	TRUE	3.4152e-06	0.00839911	24.7162	yes	yes	GCST90002070_buildGRCh37.tsv.gz.csv
rs189810664	T	C	T	C	2.389	-0.0191988	0.0007	0.0013272	FALSE	FALSE	FALSE	OS1	0.223085	0.931419	OS1	399054	0.5095	2.863e-06	GCST90002070_buildGRCh37.tsv.gz	GCST90002070_buildGRCh37.tsv.gz	2920	2	1	TRUE	NA	NA	0.00747823	2920	1.856e-08	399054	TRUE	3.19469e-06	0.00798466	23.4868	yes	yes	GCST90002070_buildGRCh37.tsv.gz.csv
rs2299912	G	A	G	A	0.1382	0.00376918	0.2582	0.18783	FALSE	FALSE	FALSE	OS1	0.0208808	0.856753	OS1	399054	0.03107	8.948e-06	GCST90002070_buildGRCh37.tsv.gz	GCST90002070_buildGRCh37.tsv.gz	2920	2	1	TRUE	NA	NA	0.00673463	2920	8.16526e-08	399054	TRUE	1.03026e-05	0.00731626	21.5062	yes	yes	GCST90002070_buildGRCh37.tsv.gz.csv
rs34154026	A	G	A	G	-0.1296	0.00543867	0.6755	0.656618	FALSE	FALSE	FALSE	OS1	0.0172248	0.752194	OS1	399054	0.02923	9.569e-06	GCST90002070_buildGRCh37.tsv.gz	GCST90002070_buildGRCh37.tsv.gz	2920	2	1	TRUE	NA	NA	0.00669192	2920	2.49832e-07	399054	TRUE	1.1594e-05	0.00736343	21.6459	yes	yes	GCST90002070_buildGRCh37.tsv.gz.csv
rs41266967	T	C	T	C	-0.7832	-0.00681274	0.0063	0.0177055	FALSE	FALSE	FALSE	OS1	0.0616101	0.911951	OS1	399054	0.1769	9.847e-06	GCST90002070_buildGRCh37.tsv.gz	GCST90002070_buildGRCh37.tsv.gz	2920	2	1	TRUE	NA	NA	0.00667263	2920	3.06415e-08	399054	TRUE	1.10179e-05	0.00768018	22.5842	yes	yes	GCST90002070_buildGRCh37.tsv.gz.csv
rs442391	T	C	T	C	0.2888	-0.198458	0.0825	0.00277278	FALSE	FALSE	FALSE	OS1	0.152339	0.192663	OS1	399054	0.05434	1.146e-07	GCST90002070_buildGRCh37.tsv.gz	GCST90002070_buildGRCh37.tsv.gz	2920	2	1	TRUE	NA	NA	0.00958707	2920	4.25289e-06	399054	TRUE	2.27937e-07	0.0126265	37.3154	yes	yes	GCST90002070_buildGRCh37.tsv.gz.csv
rs56216313	A	G	A	G	0.2407	0.0181446	0.0813	0.153071	FALSE	FALSE	FALSE	OS1	0.0226192	0.422451	OS1	399054	0.05018	1.685e-06	GCST90002070_buildGRCh37.tsv.gz	GCST90002070_buildGRCh37.tsv.gz	2920	2	1	TRUE	NA	NA	0.00782338	2920	1.61254e-06	399054	TRUE	2.55258e-06	0.00865459	25.4746	yes	yes	GCST90002070_buildGRCh37.tsv.gz.csv
rs60409747	G	A	G	A	-0.3436	0.0115525	0.033	0.0295406	FALSE	FALSE	FALSE	OS1	0.0482402	0.810734	OS1	399054	0.07589	6.205e-06	GCST90002070_buildGRCh37.tsv.gz	GCST90002070_buildGRCh37.tsv.gz	2920	2	1	TRUE	NA	NA	0.00697608	2920	1.43716e-07	399054	TRUE	7.30131e-06	0.00753489	22.1537	yes	yes	GCST90002070_buildGRCh37.tsv.gz.csv
rs62111177	G	A	G	A	-0.3772	-0.0426745	0.0308	0.025099	FALSE	FALSE	FALSE	OS1	0.0533648	0.423899	OS1	399054	0.08179	4.163e-06	GCST90002070_buildGRCh37.tsv.gz	GCST90002070_buildGRCh37.tsv.gz	2920	2	1	TRUE	NA	NA	0.00723608	2920	1.6025e-06	399054	TRUE	6.1672e-06	0.00849449	24.9993	yes	yes	GCST90002070_buildGRCh37.tsv.gz.csv
rs6875686	A	G	A	G	-0.8032	-0.022552	0.006	0.0396926	FALSE	FALSE	FALSE	OS1	0.0419118	0.590519	OS1	399054	0.1766	5.655e-06	GCST90002070_buildGRCh37.tsv.gz	GCST90002070_buildGRCh37.tsv.gz	2920	2	1	TRUE	NA	NA	0.00703903	2920	7.25551e-07	399054	TRUE	7.4766e-06	0.00769511	22.6285	yes	yes	GCST90002070_buildGRCh37.tsv.gz.csv
rs7249811	G	T	G	T	-0.2483	0.0101939	0.0661	0.0926115	FALSE	FALSE	FALSE	OS1	0.028183	0.717573	OS1	399054	0.05526	7.273e-06	GCST90002070_buildGRCh37.tsv.gz	GCST90002070_buildGRCh37.tsv.gz	2920	2	1	TRUE	NA	NA	0.0068715	2920	3.27851e-07	399054	TRUE	8.98562e-06	0.00761176	22.3815	yes	yes	GCST90002070_buildGRCh37.tsv.gz.csv
rs72815248	T	C	T	C	-0.3188	0.0046991	0.0394	0.117623	FALSE	FALSE	FALSE	OS1	0.0252863	0.852573	OS1	399054	0.07141	8.345e-06	GCST90002070_buildGRCh37.tsv.gz	GCST90002070_buildGRCh37.tsv.gz	2920	2	1	TRUE	NA	NA	0.00678386	2920	8.65425e-08	399054	TRUE	9.57777e-06	0.00769317	22.6227	yes	yes	GCST90002070_buildGRCh37.tsv.gz.csv
rs74800155	G	A	G	A	0.1461	0.0264584	0.2493	0.200579	FALSE	FALSE	FALSE	OS1	0.0205408	0.197714	OS1	399054	0.03168	4.174e-06	GCST90002070_buildGRCh37.tsv.gz	GCST90002070_buildGRCh37.tsv.gz	2920	2	1	TRUE	NA	NA	0.00723587	2920	4.15778e-06	399054	TRUE	7.50285e-06	0.00798949	23.5011	yes	yes	GCST90002070_buildGRCh37.tsv.gz.csv
rs75040387	G	T	G	T	0.191	-0.00959056	0.1135	0.076046	FALSE	FALSE	FALSE	OS1	0.0306835	0.754613	OS1	399054	0.04315	9.903e-06	GCST90002070_buildGRCh37.tsv.gz	GCST90002070_buildGRCh37.tsv.gz	2920	2	1	TRUE	NA	NA	0.00666981	2920	2.44821e-07	399054	TRUE	1.19758e-05	0.00734127	21.5803	yes	yes	GCST90002070_buildGRCh37.tsv.gz.csv
rs7744589	T	C	T	C	0.699	-0.00488708	0.0082	0.0705772	FALSE	FALSE	FALSE	OS1	0.0315139	0.876761	OS1	399054	0.1531	5.212e-06	GCST90002070_buildGRCh37.tsv.gz	GCST90002070_buildGRCh37.tsv.gz	2920	2	1	TRUE	NA	NA	0.00709296	2920	6.0265e-08	399054	TRUE	5.90789e-06	0.00794735	23.3761	yes	yes	GCST90002070_buildGRCh37.tsv.gz.csv
rs78697264	T	A	T	A	-1.413	0.0527531	0.0019	0.0463186	FALSE	TRUE	FALSE	OS1	0.0389609	0.175736	OS1	399054	0.3158	7.938e-06	GCST90002070_buildGRCh37.tsv.gz	GCST90002070_buildGRCh37.tsv.gz	2920	2	1	TRUE	NA	NA	0.00681405	2920	4.59416e-06	399054	TRUE	1.44507e-05	0.00757255	22.2653	yes	yes	GCST90002070_buildGRCh37.tsv.gz.csv
rs79998393	A	C	A	C	1.59	-0.102289	0.0017	0.0156516	FALSE	FALSE	FALSE	OS1	0.065246	0.11694	OS1	399054	0.322	8.318e-07	GCST90002070_buildGRCh37.tsv.gz	GCST90002070_buildGRCh37.tsv.gz	2920	2	1	TRUE	NA	NA	0.00828673	2920	6.15911e-06	399054	TRUE	1.76415e-06	0.00858093	25.2559	yes	yes	GCST90002070_buildGRCh37.tsv.gz.csv
rs80210412	T	G	T	G	-0.5718	-0.0943226	0.0134	0.00531733	FALSE	FALSE	FALSE	OS1	0.111735	0.398576	OS1	399054	0.1198	1.903e-06	GCST90002070_buildGRCh37.tsv.gz	GCST90002070_buildGRCh37.tsv.gz	2920	2	1	TRUE	NA	NA	0.00774661	2920	1.78576e-06	399054	TRUE	2.91509e-06	0.00864498	25.446	yes	yes	GCST90002070_buildGRCh37.tsv.gz.csv
rs831657	G	A	G	A	0.1428	0.00773051	0.7147	0.885428	FALSE	FALSE	FALSE	OS1	0.0257781	0.764263	OS1	399054	0.0303	2.546e-06	GCST90002070_buildGRCh37.tsv.gz	GCST90002070_buildGRCh37.tsv.gz	2920	2	1	TRUE	NA	NA	0.00755427	2920	2.25364e-07	399054	TRUE	3.10947e-06	0.00831595	24.4694	yes	yes	GCST90002070_buildGRCh37.tsv.gz.csv
rs9898118	C	T	C	T	-0.133	0.0108893	0.3274	0.388223	FALSE	FALSE	FALSE	OS1	0.0167011	0.514396	OS1	399054	0.02922	5.518e-06	GCST90002070_buildGRCh37.tsv.gz	GCST90002070_buildGRCh37.tsv.gz	2920	2	1	TRUE	NA	NA	0.00704993	2920	1.06532e-06	399054	TRUE	7.69628e-06	0.00779056	22.9114	yes	yes	GCST90002070_buildGRCh37.tsv.gz.csv
rs10819527	C	G	C	G	0.158	0.0276882	0.2104	0.228434	FALSE	TRUE	FALSE	OS1	0.0193861	0.153219	OS1	399054	0.03323	2.084e-06	GCST90002069_buildGRCh37.tsv.gz	GCST90002069_buildGRCh37.tsv.gz	2920	2	1	TRUE	NA	NA	0.00768805	2920	5.11184e-06	399054	TRUE	4.04841e-06	0.00829463	24.4062	yes	yes	GCST90002069_buildGRCh37.tsv.gz.csv
rs10882655	A	G	A	G	-0.2945	-0.0199386	0.5276	0.46035	FALSE	FALSE	FALSE	OS1	0.0163292	0.222071	OS1	399054	0.02665	7.844e-28	GCST90002069_buildGRCh37.tsv.gz	GCST90002069_buildGRCh37.tsv.gz	2920	2	1	TRUE	NA	NA	0.0401685	2920	3.73619e-06	399054	TRUE	2.50302e-27	0.043233	131.854	yes	yes	GCST90002069_buildGRCh37.tsv.gz.csv
rs11584259	C	G	C	G	0.1692	0.00689829	0.1651	0.205122	FALSE	TRUE	FALSE	OS1	0.0201392	0.731951	OS1	399054	0.03656	3.875e-06	GCST90002069_buildGRCh37.tsv.gz	GCST90002069_buildGRCh37.tsv.gz	2920	2	1	TRUE	NA	NA	0.00728663	2920	2.94015e-07	399054	TRUE	4.74868e-06	0.00789246	23.2134	yes	yes	GCST90002069_buildGRCh37.tsv.gz.csv
rs115907820	C	T	C	T	0.5043	0.0659724	0.0166	0.0124163	FALSE	FALSE	FALSE	OS1	0.0725136	0.362931	OS1	399054	0.1054	1.815e-06	GCST90002069_buildGRCh37.tsv.gz	GCST90002069_buildGRCh37.tsv.gz	2920	2	1	TRUE	NA	NA	0.00778426	2920	2.07422e-06	399054	TRUE	2.83109e-06	0.00830321	24.4316	yes	yes	GCST90002069_buildGRCh37.tsv.gz.csv
rs11610038	T	G	T	G	-0.5329	-0.0291124	0.0128	0.019275	FALSE	FALSE	FALSE	OS1	0.05935	0.623766	OS1	399054	0.1182	6.742e-06	GCST90002069_buildGRCh37.tsv.gz	GCST90002069_buildGRCh37.tsv.gz	2920	2	1	TRUE	NA	NA	0.00691762	2920	6.02955e-07	399054	TRUE	8.8171e-06	0.00717689	21.0936	yes	yes	GCST90002069_buildGRCh37.tsv.gz.csv
rs116694668	A	T	A	T	-2.068	-0.0754963	0.001	0.0192481	FALSE	TRUE	FALSE	OS1	0.0592257	0.202408	OS1	399054	0.4319	1.774e-06	GCST90002069_buildGRCh37.tsv.gz	GCST90002069_buildGRCh37.tsv.gz	2920	2	1	TRUE	NA	NA	0.00779562	2920	4.07192e-06	399054	TRUE	3.23809e-06	0.00854469	25.1483	yes	yes	GCST90002069_buildGRCh37.tsv.gz.csv
rs117458836	A	G	A	G	0.5108	0.0432808	0.0187	0.00941108	FALSE	FALSE	FALSE	OS1	0.085569	0.612997	OS1	399054	0.1043	1.023e-06	GCST90002069_buildGRCh37.tsv.gz	GCST90002069_buildGRCh37.tsv.gz	2920	2	1	TRUE	NA	NA	0.00815254	2920	6.41103e-07	399054	TRUE	1.37202e-06	0.0095758	28.2123	yes	yes	GCST90002069_buildGRCh37.tsv.gz.csv
rs12778618	C	T	C	T	0.3488	-0.399841	0.0457	0.00664276	FALSE	FALSE	FALSE	OS1	0.116569	0.000603393	OS1	399054	0.06589	1.291e-07	GCST90002069_buildGRCh37.tsv.gz	GCST90002069_buildGRCh37.tsv.gz	2920	2	1	TRUE	NA	NA	0.00951213	2920	2.94826e-05	399054	TRUE	6.59503e-07	0.0106117	31.297	yes	yes	GCST90002069_buildGRCh37.tsv.gz.csv
rs136883	T	C	T	C	0.1498	0.0130392	0.3598	0.392668	FALSE	FALSE	FALSE	OS1	0.016731	0.435778	OS1	399054	0.02832	1.333e-07	GCST90002069_buildGRCh37.tsv.gz	GCST90002069_buildGRCh37.tsv.gz	2920	2	1	TRUE	NA	NA	0.00949746	2920	1.52205e-06	399054	TRUE	2.05113e-07	0.0103379	30.481	yes	yes	GCST90002069_buildGRCh37.tsv.gz.csv
rs139059955	T	C	T	C	-2.03	0.0763336	0.0009	0.0531892	FALSE	FALSE	FALSE	OS1	0.0364853	0.0364225	OS1	399054	0.4529	7.671e-06	GCST90002069_buildGRCh37.tsv.gz	GCST90002069_buildGRCh37.tsv.gz	2920	2	1	TRUE	NA	NA	0.00683789	2920	1.09689e-05	399054	TRUE	1.85359e-05	0.00741094	21.7866	yes	yes	GCST90002069_buildGRCh37.tsv.gz.csv
rs139628646	C	G	C	G	2.281	-0.0153669	0.001	0.0109312	FALSE	TRUE	FALSE	OS1	0.0857687	0.857807	OS1	399054	0.5037	6.187e-06	GCST90002069_buildGRCh37.tsv.gz	GCST90002069_buildGRCh37.tsv.gz	2920	2	1	TRUE	NA	NA	0.00697879	2920	8.04425e-08	399054	TRUE	7.09812e-06	0.0103955	30.6528	yes	yes	GCST90002069_buildGRCh37.tsv.gz.csv
rs149080865	A	T	A	T	0.491	0.120507	0.0164	0.00104263	FALSE	TRUE	FALSE	OS1	0.268594	0.65368	OS1	399054	0.1065	4.212e-06	GCST90002069_buildGRCh37.tsv.gz	GCST90002069_buildGRCh37.tsv.gz	2920	2	1	TRUE	NA	NA	0.00723147	2920	5.04432e-07	399054	TRUE	5.39e-06	0.00777777	22.8735	yes	yes	GCST90002069_buildGRCh37.tsv.gz.csv
rs41266967	T	C	T	C	-0.7854	-0.00681274	0.0063	0.0177055	FALSE	FALSE	FALSE	OS1	0.0616101	0.911951	OS1	399054	0.1762	8.646e-06	GCST90002069_buildGRCh37.tsv.gz	GCST90002069_buildGRCh37.tsv.gz	2920	2	1	TRUE	NA	NA	0.00676297	2920	3.06415e-08	399054	TRUE	9.59844e-06	0.00772338	22.7122	yes	yes	GCST90002069_buildGRCh37.tsv.gz.csv
rs446663	C	A	C	A	-0.1511	0.00224001	0.801	0.922659	FALSE	FALSE	FALSE	OS1	0.0307371	0.941904	OS1	399054	0.03387	8.466e-06	GCST90002069_buildGRCh37.tsv.gz	GCST90002069_buildGRCh37.tsv.gz	2920	2	1	TRUE	NA	NA	0.00677425	2920	1.3309e-08	399054	TRUE	9.29514e-06	0.00727854	21.3945	yes	yes	GCST90002069_buildGRCh37.tsv.gz.csv
rs55877972	G	T	G	T	0.5081	-0.0935924	0.0166	0.0378493	FALSE	FALSE	FALSE	OS1	0.0428366	0.0288988	OS1	399054	0.1066	1.967e-06	GCST90002069_buildGRCh37.tsv.gz	GCST90002069_buildGRCh37.tsv.gz	2920	2	1	TRUE	NA	NA	0.00772557	2920	1.19623e-05	399054	TRUE	5.21332e-06	0.00842882	24.8044	yes	yes	GCST90002069_buildGRCh37.tsv.gz.csv
rs62568944	A	G	A	G	0.1684	0.0237181	0.1825	0.177347	FALSE	FALSE	FALSE	OS1	0.0214511	0.268865	OS1	399054	0.03612	3.268e-06	GCST90002069_buildGRCh37.tsv.gz	GCST90002069_buildGRCh37.tsv.gz	2920	2	1	TRUE	NA	NA	0.00739401	2920	3.06358e-06	399054	TRUE	5.50508e-06	0.00846184	24.9024	yes	yes	GCST90002069_buildGRCh37.tsv.gz.csv
rs7072664	A	G	A	G	-0.1342	-0.00834463	0.4548	0.403784	FALSE	FALSE	FALSE	OS1	0.0167383	0.618107	OS1	399054	0.02756	1.177e-06	GCST90002069_buildGRCh37.tsv.gz	GCST90002069_buildGRCh37.tsv.gz	2920	2	1	TRUE	NA	NA	0.00806022	2920	6.22819e-07	399054	TRUE	1.57222e-06	0.00893123	26.2962	yes	yes	GCST90002069_buildGRCh37.tsv.gz.csv
rs71644931	G	A	G	A	0.5165	-0.0567513	0.0144	0.0314855	FALSE	FALSE	FALSE	OS1	0.0470567	0.227811	OS1	399054	0.1143	6.517e-06	GCST90002069_buildGRCh37.tsv.gz	GCST90002069_buildGRCh37.tsv.gz	2920	2	1	TRUE	NA	NA	0.00694919	2920	3.64483e-06	399054	TRUE	1.11467e-05	0.00757241	22.2649	yes	yes	GCST90002069_buildGRCh37.tsv.gz.csv
rs73053728	G	A	G	A	-0.1553	0.0224831	0.2414	0.289132	FALSE	FALSE	FALSE	OS1	0.0179779	0.21108	OS1	399054	0.03161	9.531e-07	GCST90002069_buildGRCh37.tsv.gz	GCST90002069_buildGRCh37.tsv.gz	2920	2	1	TRUE	NA	NA	0.0082041	2920	3.91925e-06	399054	TRUE	1.74384e-06	0.0088333	26.0053	yes	yes	GCST90002069_buildGRCh37.tsv.gz.csv
rs80014012	C	A	C	A	-0.2259	-0.00909052	0.1051	0.0549829	FALSE	FALSE	FALSE	OS1	0.035852	0.799838	OS1	399054	0.04474	4.715e-07	GCST90002069_buildGRCh37.tsv.gz	GCST90002069_buildGRCh37.tsv.gz	2920	2	1	TRUE	NA	NA	0.00866119	2920	1.61109e-07	399054	TRUE	5.70154e-07	0.0095993	28.2823	yes	yes	GCST90002069_buildGRCh37.tsv.gz.csv
rs9263475	G	A	G	A	0.2076	-0.0222621	0.4865	0.281049	FALSE	FALSE	FALSE	OS1	0.0180652	0.21783	OS1	399054	0.02905	1.111e-12	GCST90002069_buildGRCh37.tsv.gz	GCST90002069_buildGRCh37.tsv.gz	2920	2	1	TRUE	NA	NA	0.0172005	2920	3.80553e-06	399054	TRUE	2.68071e-12	0.0215332	64.2166	yes	yes	GCST90002069_buildGRCh37.tsv.gz.csv
rs9265953	G	A	G	A	-0.173	0.0187527	0.4796	0.625219	FALSE	FALSE	FALSE	OS1	0.0167639	0.263296	OS1	399054	0.029	2.731e-09	GCST90002069_buildGRCh37.tsv.gz	GCST90002069_buildGRCh37.tsv.gz	2920	2	1	TRUE	NA	NA	0.0120489	2920	3.13579e-06	399054	TRUE	5.36271e-09	0.0149396	44.2549	yes	yes	GCST90002069_buildGRCh37.tsv.gz.csv
rs10911945	A	G	A	G	-0.4588	0.0169102	0.0226	0.0653897	FALSE	FALSE	FALSE	OS1	0.0327506	0.605622	OS1	399054	0.09334	9.337e-07	GCST90002068_buildGRCh37.tsv.gz	GCST90002068_buildGRCh37.tsv.gz	2920	2	1	TRUE	NA	NA	0.00821192	2920	6.68081e-07	399054	TRUE	1.26014e-06	0.00929946	27.3905	yes	yes	GCST90002068_buildGRCh37.tsv.gz.csv
rs112860404	T	C	T	C	-0.4926	-0.026726	0.0159	0.0152846	FALSE	FALSE	FALSE	OS1	0.0666527	0.688438	OS1	399054	0.1111	9.579e-06	GCST90002068_buildGRCh37.tsv.gz	GCST90002068_buildGRCh37.tsv.gz	2920	2	1	TRUE	NA	NA	0.00669205	2920	4.02905e-07	399054	TRUE	1.19846e-05	0.00759373	22.3281	yes	yes	GCST90002068_buildGRCh37.tsv.gz.csv
rs11610038	T	G	T	G	-0.5841	-0.0291124	0.0128	0.019275	FALSE	FALSE	FALSE	OS1	0.05935	0.623766	OS1	399054	0.1186	8.994e-07	GCST90002068_buildGRCh37.tsv.gz	GCST90002068_buildGRCh37.tsv.gz	2920	2	1	TRUE	NA	NA	0.00824375	2920	6.02955e-07	399054	TRUE	1.18783e-06	0.00862223	25.3785	yes	yes	GCST90002068_buildGRCh37.tsv.gz.csv
rs11615628	A	G	A	G	-0.2046	0.0199257	0.2466	0.288536	FALSE	FALSE	FALSE	OS1	0.018009	0.26854	OS1	399054	0.03153	9.997e-11	GCST90002068_buildGRCh37.tsv.gz	GCST90002068_buildGRCh37.tsv.gz	2920	2	1	TRUE	NA	NA	0.0142251	2920	3.06773e-06	399054	TRUE	2.08885e-10	0.0155546	46.1056	yes	yes	GCST90002068_buildGRCh37.tsv.gz.csv
rs116694668	A	T	A	T	-1.946	-0.0754963	0.001	0.0192481	FALSE	TRUE	FALSE	OS1	0.0592257	0.202408	OS1	399054	0.4341	7.65e-06	GCST90002068_buildGRCh37.tsv.gz	GCST90002068_buildGRCh37.tsv.gz	2920	2	1	TRUE	NA	NA	0.00683975	2920	4.07192e-06	399054	TRUE	1.34853e-05	0.00756626	22.2467	yes	yes	GCST90002068_buildGRCh37.tsv.gz.csv
rs12150088	C	G	C	G	-0.1327	0.00412557	0.6757	0.656208	FALSE	TRUE	FALSE	OS1	0.0172114	0.810563	OS1	399054	0.02913	5.471e-06	GCST90002068_buildGRCh37.tsv.gz	GCST90002068_buildGRCh37.tsv.gz	2920	2	1	TRUE	NA	NA	0.00706152	2920	1.43981e-07	399054	TRUE	6.41214e-06	0.00771743	22.6946	yes	yes	GCST90002068_buildGRCh37.tsv.gz.csv
rs12185614	G	A	G	A	-0.3031	0.0324942	0.9527	0.942049	FALSE	FALSE	FALSE	OS1	0.0350357	0.353688	OS1	399054	0.06592	4.453e-06	GCST90002068_buildGRCh37.tsv.gz	GCST90002068_buildGRCh37.tsv.gz	2920	2	1	TRUE	NA	NA	0.00719311	2920	2.15556e-06	399054	TRUE	6.92508e-06	0.00827979	24.3621	yes	yes	GCST90002068_buildGRCh37.tsv.gz.csv
rs141913575	G	A	G	A	-0.93	-0.0398791	0.0041	0.0045437	FALSE	FALSE	FALSE	OS1	0.126396	0.752376	OS1	399054	0.2101	9.892e-06	GCST90002068_buildGRCh37.tsv.gz	GCST90002068_buildGRCh37.tsv.gz	2920	2	1	TRUE	NA	NA	0.00666994	2920	2.49456e-07	399054	TRUE	1.19872e-05	0.0070631	20.7567	yes	yes	GCST90002068_buildGRCh37.tsv.gz.csv
rs1793733	A	G	A	G	-0.1295	-0.00447967	0.4567	0.428942	FALSE	FALSE	FALSE	OS1	0.0164976	0.785981	OS1	399054	0.02781	3.362e-06	GCST90002068_buildGRCh37.tsv.gz	GCST90002068_buildGRCh37.tsv.gz	2920	2	1	TRUE	NA	NA	0.00737627	2920	1.84766e-07	399054	TRUE	4.02632e-06	0.00832224	24.4881	yes	yes	GCST90002068_buildGRCh37.tsv.gz.csv
rs1840913	G	A	G	A	0.1349	0.0135502	0.6402	0.654902	FALSE	FALSE	FALSE	OS1	0.0171465	0.429375	OS1	399054	0.02841	2.142e-06	GCST90002068_buildGRCh37.tsv.gz	GCST90002068_buildGRCh37.tsv.gz	2920	2	1	TRUE	NA	NA	0.00766749	2920	1.56499e-06	399054	TRUE	3.21058e-06	0.0083836	24.6702	yes	yes	GCST90002068_buildGRCh37.tsv.gz.csv
rs196695	G	A	G	A	0.2833	-0.0238997	0.9421	0.917898	FALSE	FALSE	FALSE	OS1	0.0295923	0.419303	OS1	399054	0.05946	1.988e-06	GCST90002068_buildGRCh37.tsv.gz	GCST90002068_buildGRCh37.tsv.gz	2920	2	1	TRUE	NA	NA	0.00771956	2920	1.63455e-06	399054	TRUE	2.99033e-06	0.00875586	25.7753	yes	yes	GCST90002068_buildGRCh37.tsv.gz.csv
rs2699463	C	T	C	T	0.2201	0.00449842	0.8967	0.887279	FALSE	FALSE	FALSE	OS1	0.0263819	0.864608	OS1	399054	0.04531	1.246e-06	GCST90002068_buildGRCh37.tsv.gz	GCST90002068_buildGRCh37.tsv.gz	2920	2	1	TRUE	NA	NA	0.00802174	2920	7.28582e-08	399054	TRUE	1.44905e-06	0.00897465	26.4252	yes	yes	GCST90002068_buildGRCh37.tsv.gz.csv
rs28706562	G	T	G	T	-0.288	0.010238	0.0521	0.0924769	FALSE	FALSE	FALSE	OS1	0.0282064	0.716628	OS1	399054	0.06404	7.181e-06	GCST90002068_buildGRCh37.tsv.gz	GCST90002068_buildGRCh37.tsv.gz	2920	2	1	TRUE	NA	NA	0.00688331	2920	3.30145e-07	399054	TRUE	8.83037e-06	0.00819248	24.1031	yes	yes	GCST90002068_buildGRCh37.tsv.gz.csv
rs56216313	A	G	A	G	0.2283	0.0181446	0.0813	0.153071	FALSE	FALSE	FALSE	OS1	0.0226192	0.422451	OS1	399054	0.05015	5.51e-06	GCST90002068_buildGRCh37.tsv.gz	GCST90002068_buildGRCh37.tsv.gz	2920	2	1	TRUE	NA	NA	0.00705198	2920	1.61254e-06	399054	TRUE	8.14517e-06	0.00778585	22.8974	yes	yes	GCST90002068_buildGRCh37.tsv.gz.csv
rs571270084	A	C	A	C	0.4159	0.080964	0.0735	0.00210079	FALSE	FALSE	FALSE	OS1	0.175891	0.645295	OS1	399054	0.0807	2.724e-07	GCST90002068_buildGRCh37.tsv.gz	GCST90002068_buildGRCh37.tsv.gz	2920	2	1	TRUE	NA	NA	0.00902008	2920	5.30966e-07	399054	TRUE	3.63632e-07	0.0235581	70.4011	yes	yes	GCST90002068_buildGRCh37.tsv.gz.csv
rs61839660	T	C	T	C	0.2908	-0.0624208	0.0575	0.0408713	FALSE	FALSE	FALSE	OS1	0.0411485	0.129276	OS1	399054	0.05809	5.902e-07	GCST90002068_buildGRCh37.tsv.gz	GCST90002068_buildGRCh37.tsv.gz	2920	2	1	TRUE	NA	NA	0.00851504	2920	5.76658e-06	399054	TRUE	1.23065e-06	0.00916575	26.9931	yes	yes	GCST90002068_buildGRCh37.tsv.gz.csv
rs62111177	G	A	G	A	-0.3819	-0.0426745	0.0308	0.025099	FALSE	FALSE	FALSE	OS1	0.0533648	0.423899	OS1	399054	0.0816	3.007e-06	GCST90002068_buildGRCh37.tsv.gz	GCST90002068_buildGRCh37.tsv.gz	2920	2	1	TRUE	NA	NA	0.00745051	2920	1.6025e-06	399054	TRUE	4.46655e-06	0.0087075	25.6317	yes	yes	GCST90002068_buildGRCh37.tsv.gz.csv
rs62520866	T	C	T	C	0.1592	-0.000200504	0.208	0.267916	FALSE	FALSE	FALSE	OS1	0.0183593	0.991286	OS1	399054	0.03395	2.882e-06	GCST90002068_buildGRCh37.tsv.gz	GCST90002068_buildGRCh37.tsv.gz	2920	2	1	TRUE	NA	NA	0.0074793	2920	2.98885e-10	399054	TRUE	3.0918e-06	0.00835035	24.5715	yes	yes	GCST90002068_buildGRCh37.tsv.gz.csv
rs6875686	A	G	A	G	-0.8328	-0.022552	0.006	0.0396926	FALSE	FALSE	FALSE	OS1	0.0419118	0.590519	OS1	399054	0.1767	2.541e-06	GCST90002068_buildGRCh37.tsv.gz	GCST90002068_buildGRCh37.tsv.gz	2920	2	1	TRUE	NA	NA	0.00755491	2920	7.25551e-07	399054	TRUE	3.42785e-06	0.00827273	24.3412	yes	yes	GCST90002068_buildGRCh37.tsv.gz.csv
rs6898033	T	C	T	C	-0.2994	-0.00702707	0.0455	0.196208	FALSE	FALSE	FALSE	OS1	0.0205719	0.732663	OS1	399054	0.06443	3.522e-06	GCST90002068_buildGRCh37.tsv.gz	GCST90002068_buildGRCh37.tsv.gz	2920	2	1	TRUE	NA	NA	0.00734582	2920	2.92395e-07	399054	TRUE	4.33935e-06	0.00778612	22.8982	yes	yes	GCST90002068_buildGRCh37.tsv.gz.csv
rs75029212	A	G	A	G	0.1345	0.00807993	0.3053	0.262844	FALSE	FALSE	FALSE	OS1	0.0185429	0.663024	OS1	399054	0.03005	7.891e-06	GCST90002068_buildGRCh37.tsv.gz	GCST90002068_buildGRCh37.tsv.gz	2920	2	1	TRUE	NA	NA	0.00681866	2920	4.75806e-07	399054	TRUE	1.0025e-05	0.00767359	22.5647	yes	yes	GCST90002068_buildGRCh37.tsv.gz.csv
rs76560336	T	C	T	C	0.7855	-0.0103565	0.0065	0.0487134	FALSE	FALSE	FALSE	OS1	0.0377753	0.783962	OS1	399054	0.1719	5.101e-06	GCST90002068_buildGRCh37.tsv.gz	GCST90002068_buildGRCh37.tsv.gz	2920	2	1	TRUE	NA	NA	0.00710491	2920	1.88356e-07	399054	TRUE	6.08655e-06	0.007969	23.4403	yes	yes	GCST90002068_buildGRCh37.tsv.gz.csv
rs77346685	A	T	A	T	-0.1871	0.0150506	0.1243	0.0730721	FALSE	TRUE	FALSE	OS1	0.0314345	0.632087	OS1	399054	0.04164	7.262e-06	GCST90002068_buildGRCh37.tsv.gz	GCST90002068_buildGRCh37.tsv.gz	2920	2	1	TRUE	NA	NA	0.00687142	2920	5.74467e-07	399054	TRUE	9.4127e-06	0.00762086	22.4084	yes	yes	GCST90002068_buildGRCh37.tsv.gz.csv
rs78653337	T	A	T	A	-0.8938	-0.0756151	0.0051	0.0424413	FALSE	TRUE	FALSE	OS1	0.0403384	0.0608583	OS1	399054	0.201	9.01e-06	GCST90002068_buildGRCh37.tsv.gz	GCST90002068_buildGRCh37.tsv.gz	2920	2	1	TRUE	NA	NA	0.00673086	2920	8.80535e-06	399054	TRUE	1.99749e-05	0.008107	23.8496	yes	yes	GCST90002068_buildGRCh37.tsv.gz.csv
rs79998393	A	C	A	C	1.57	-0.102289	0.0017	0.0156516	FALSE	FALSE	FALSE	OS1	0.065246	0.11694	OS1	399054	0.3215	1.096e-06	GCST90002068_buildGRCh37.tsv.gz	GCST90002068_buildGRCh37.tsv.gz	2920	2	1	TRUE	NA	NA	0.0081062	2920	6.15911e-06	399054	TRUE	2.30544e-06	0.00836641	24.6192	yes	yes	GCST90002068_buildGRCh37.tsv.gz.csv
rs80210412	T	G	T	G	-0.5309	-0.0943226	0.0134	0.00531733	FALSE	FALSE	FALSE	OS1	0.111735	0.398576	OS1	399054	0.1195	9.173e-06	GCST90002068_buildGRCh37.tsv.gz	GCST90002068_buildGRCh37.tsv.gz	2920	2	1	TRUE	NA	NA	0.00671857	2920	1.78576e-06	399054	TRUE	1.36832e-05	0.00745249	21.9096	yes	yes	GCST90002068_buildGRCh37.tsv.gz.csv
rs80349754	C	T	C	T	-0.4664	0.198179	0.018	0.00300046	FALSE	FALSE	FALSE	OS1	0.153981	0.198081	OS1	399054	0.1041	7.79e-06	GCST90002068_buildGRCh37.tsv.gz	GCST90002068_buildGRCh37.tsv.gz	2920	2	1	TRUE	NA	NA	0.00683208	2920	4.15097e-06	399054	TRUE	1.37061e-05	0.00769008	22.6136	yes	yes	GCST90002068_buildGRCh37.tsv.gz.csv
rs9646681	A	G	A	G	-0.628	-0.00586774	0.0104	0.021673	FALSE	FALSE	FALSE	OS1	0.0552618	0.915439	OS1	399054	0.1369	4.712e-06	GCST90002068_buildGRCh37.tsv.gz	GCST90002068_buildGRCh37.tsv.gz	2920	2	1	TRUE	NA	NA	0.00715989	2920	2.82528e-08	399054	TRUE	5.23079e-06	0.00811787	23.8818	yes	yes	GCST90002068_buildGRCh37.tsv.gz.csv
rs10130428	G	A	G	A	-0.2431	-0.00495525	0.0651	0.156247	FALSE	FALSE	FALSE	OS1	0.0226687	0.826966	OS1	399054	0.05476	9.324e-06	GCST90002067_buildGRCh37.tsv.gz	GCST90002067_buildGRCh37.tsv.gz	2920	2	1	TRUE	NA	NA	0.00670864	2920	1.19743e-07	399054	TRUE	1.08805e-05	0.0071936	21.143	yes	yes	GCST90002067_buildGRCh37.tsv.gz.csv
rs11200863	A	G	A	G	-0.1689	0.00440982	0.1666	0.129265	FALSE	FALSE	FALSE	OS1	0.0243598	0.856345	OS1	399054	0.03679	4.62e-06	GCST90002067_buildGRCh37.tsv.gz	GCST90002067_buildGRCh37.tsv.gz	2920	2	1	TRUE	NA	NA	0.00717115	2920	8.2123e-08	399054	TRUE	5.30019e-06	0.00792169	23.3001	yes	yes	GCST90002067_buildGRCh37.tsv.gz.csv
rs11615628	A	G	A	G	-0.2062	0.0199257	0.2466	0.288536	FALSE	FALSE	FALSE	OS1	0.018009	0.26854	OS1	399054	0.03133	5.485e-11	GCST90002067_buildGRCh37.tsv.gz	GCST90002067_buildGRCh37.tsv.gz	2920	2	1	TRUE	NA	NA	0.0146276	2920	3.06773e-06	399054	TRUE	1.14738e-10	0.0157989	46.8411	yes	yes	GCST90002067_buildGRCh37.tsv.gz.csv
rs116421623	T	G	T	G	-0.6839	-0.0644635	0.0089	0.0144198	FALSE	FALSE	FALSE	OS1	0.0687032	0.348096	OS1	399054	0.1459	2.886e-06	GCST90002067_buildGRCh37.tsv.gz	GCST90002067_buildGRCh37.tsv.gz	2920	2	1	TRUE	NA	NA	0.00747363	2920	2.20619e-06	399054	TRUE	4.56497e-06	0.00825131	24.2776	yes	yes	GCST90002067_buildGRCh37.tsv.gz.csv
rs12404655	G	A	G	A	-0.1494	-0.00887442	0.244	0.234778	FALSE	FALSE	FALSE	OS1	0.0192791	0.645292	OS1	399054	0.03167	2.5e-06	GCST90002067_buildGRCh37.tsv.gz	GCST90002067_buildGRCh37.tsv.gz	2920	2	1	TRUE	NA	NA	0.00756868	2920	5.30978e-07	399054	TRUE	3.25116e-06	0.00823461	24.2281	yes	yes	GCST90002067_buildGRCh37.tsv.gz.csv
rs13127505	T	C	T	C	-0.2318	-0.0160331	0.0717	0.0843612	FALSE	FALSE	FALSE	OS1	0.0296612	0.588823	OS1	399054	0.05235	9.833e-06	GCST90002067_buildGRCh37.tsv.gz	GCST90002067_buildGRCh37.tsv.gz	2920	2	1	TRUE	NA	NA	0.00667421	2920	7.32197e-07	399054	TRUE	1.30023e-05	0.00715261	21.0217	yes	yes	GCST90002067_buildGRCh37.tsv.gz.csv
rs1385611	C	T	C	T	-0.3158	-0.0449093	0.9604	0.971367	FALSE	FALSE	FALSE	OS1	0.0491659	0.361021	OS1	399054	0.07014	6.954e-06	GCST90002067_buildGRCh37.tsv.gz	GCST90002067_buildGRCh37.tsv.gz	2920	2	1	TRUE	NA	NA	0.00689923	2920	2.09081e-06	399054	TRUE	1.07109e-05	0.0075858	22.3046	yes	yes	GCST90002067_buildGRCh37.tsv.gz.csv
rs139628646	C	G	C	G	2.554	-0.0153669	0.001	0.0109312	FALSE	TRUE	FALSE	OS1	0.0857687	0.857807	OS1	399054	0.4973	2.989e-07	GCST90002067_buildGRCh37.tsv.gz	GCST90002067_buildGRCh37.tsv.gz	2920	2	1	TRUE	NA	NA	0.00895801	2920	8.04425e-08	399054	TRUE	3.5198e-07	0.0130328	38.5318	yes	yes	GCST90002067_buildGRCh37.tsv.gz.csv
rs149080865	A	T	A	T	0.4756	0.120507	0.0164	0.00104263	FALSE	TRUE	FALSE	OS1	0.268594	0.65368	OS1	399054	0.1062	7.776e-06	GCST90002067_buildGRCh37.tsv.gz	GCST90002067_buildGRCh37.tsv.gz	2920	2	1	TRUE	NA	NA	0.00682613	2920	5.04432e-07	399054	TRUE	9.96254e-06	0.00729753	21.4507	yes	yes	GCST90002067_buildGRCh37.tsv.gz.csv
rs183012056	C	G	C	G	0.237	-0.0482133	0.0733	0.00585103	FALSE	TRUE	FALSE	OS1	0.109426	0.659502	OS1	399054	0.05289	7.729e-06	GCST90002067_buildGRCh37.tsv.gz	GCST90002067_buildGRCh37.tsv.gz	2920	2	1	TRUE	NA	NA	0.00683417	2920	4.86478e-07	399054	TRUE	9.81054e-06	0.0076308	22.4379	yes	yes	GCST90002067_buildGRCh37.tsv.gz.csv
rs189810664	T	C	T	C	2.32	-0.0191988	0.0007	0.0013272	FALSE	FALSE	FALSE	OS1	0.223085	0.931419	OS1	399054	0.5059	4.727e-06	GCST90002067_buildGRCh37.tsv.gz	GCST90002067_buildGRCh37.tsv.gz	2920	2	1	TRUE	NA	NA	0.00715554	2920	1.856e-08	399054	TRUE	5.22281e-06	0.00753009	22.1395	yes	yes	GCST90002067_buildGRCh37.tsv.gz.csv
rs221124	A	G	A	G	-0.214	-0.0576202	0.1046	0.0892329	FALSE	FALSE	FALSE	OS1	0.0286905	0.0446077	OS1	399054	0.04487	1.94e-06	GCST90002067_buildGRCh37.tsv.gz	GCST90002067_buildGRCh37.tsv.gz	2920	2	1	TRUE	NA	NA	0.00773496	2920	1.01074e-05	399054	TRUE	4.78618e-06	0.0085784	25.2484	yes	yes	GCST90002067_buildGRCh37.tsv.gz.csv
rs2253487	A	G	A	G	0.2209	-0.0314434	0.4719	0.368232	FALSE	FALSE	FALSE	OS1	0.0168537	0.0620883	OS1	399054	0.02974	1.423e-13	GCST90002067_buildGRCh37.tsv.gz	GCST90002067_buildGRCh37.tsv.gz	2920	2	1	TRUE	NA	NA	0.0185562	2920	8.72238e-06	399054	TRUE	5.29955e-13	0.0243213	72.7388	yes	yes	GCST90002067_buildGRCh37.tsv.gz.csv
rs3757517	C	T	C	T	0.1866	0.0215391	0.1212	0.12994	FALSE	FALSE	FALSE	OS1	0.0243218	0.375839	OS1	399054	0.042	9.2e-06	GCST90002067_buildGRCh37.tsv.gz	GCST90002067_buildGRCh37.tsv.gz	2920	2	1	TRUE	NA	NA	0.00671911	2920	1.96532e-06	399054	TRUE	1.38937e-05	0.0074173	21.8054	yes	yes	GCST90002067_buildGRCh37.tsv.gz.csv
rs4127403	A	G	A	G	-0.2529	0.032984	0.0616	0.0344176	FALSE	FALSE	FALSE	OS1	0.0448243	0.461822	OS1	399054	0.05558	5.575e-06	GCST90002067_buildGRCh37.tsv.gz	GCST90002067_buildGRCh37.tsv.gz	2920	2	1	TRUE	NA	NA	0.00704538	2920	1.35691e-06	399054	TRUE	8.01238e-06	0.00739429	21.7373	yes	yes	GCST90002067_buildGRCh37.tsv.gz.csv
rs61954768	G	T	G	T	0.2391	-0.0198772	0.0846	0.0499456	FALSE	FALSE	FALSE	OS1	0.0376923	0.597946	OS1	399054	0.04999	1.809e-06	GCST90002067_buildGRCh37.tsv.gz	GCST90002067_buildGRCh37.tsv.gz	2920	2	1	TRUE	NA	NA	0.00777886	2920	6.96908e-07	399054	TRUE	2.43347e-06	0.00885463	26.0686	yes	yes	GCST90002067_buildGRCh37.tsv.gz.csv
rs67057217	A	G	A	G	0.4459	-0.00375071	0.0187	0.0115364	FALSE	FALSE	FALSE	OS1	0.0777038	0.961502	OS1	399054	0.09934	7.438e-06	GCST90002067_buildGRCh37.tsv.gz	GCST90002067_buildGRCh37.tsv.gz	2920	2	1	TRUE	NA	NA	0.0068573	2920	5.83866e-09	399054	TRUE	8.10844e-06	0.00729707	21.4494	yes	yes	GCST90002067_buildGRCh37.tsv.gz.csv
rs7095711	A	G	A	G	0.1921	0.0433518	0.8805	0.920337	FALSE	FALSE	FALSE	OS1	0.0301128	0.149967	OS1	399054	0.04229	5.762e-06	GCST90002067_buildGRCh37.tsv.gz	GCST90002067_buildGRCh37.tsv.gz	2920	2	1	TRUE	NA	NA	0.00702156	2920	5.19374e-06	399054	TRUE	1.09655e-05	0.00776572	22.8377	yes	yes	GCST90002067_buildGRCh37.tsv.gz.csv
rs71420675	A	G	A	G	0.3983	0.142653	0.0274	0.0225712	FALSE	FALSE	FALSE	OS1	0.0551904	0.00974541	OS1	399054	0.08971	9.344e-06	GCST90002067_buildGRCh37.tsv.gz	GCST90002067_buildGRCh37.tsv.gz	2920	2	1	TRUE	NA	NA	0.00671011	2920	1.67416e-05	399054	TRUE	2.69503e-05	0.00845542	24.8833	yes	yes	GCST90002067_buildGRCh37.tsv.gz.csv
rs73084602	A	G	A	G	0.42	0.0509492	0.0236	0.0919533	FALSE	FALSE	FALSE	OS1	0.0290444	0.0793999	OS1	399054	0.08915	2.578e-06	GCST90002067_buildGRCh37.tsv.gz	GCST90002067_buildGRCh37.tsv.gz	2920	2	1	TRUE	NA	NA	0.00754883	2920	7.71111e-06	399054	TRUE	5.68255e-06	0.00812958	23.9166	yes	yes	GCST90002067_buildGRCh37.tsv.gz.csv
rs73205076	T	C	T	C	-0.753	-0.0584704	0.0074	0.0523347	FALSE	FALSE	FALSE	OS1	0.0364268	0.108461	OS1	399054	0.1665	6.356e-06	GCST90002067_buildGRCh37.tsv.gz	GCST90002067_buildGRCh37.tsv.gz	2920	2	1	TRUE	NA	NA	0.00696054	2920	6.45651e-06	399054	TRUE	1.28099e-05	0.00832963	24.51	yes	yes	GCST90002067_buildGRCh37.tsv.gz.csv
rs73457945	G	A	G	A	-0.5368	-0.0948841	0.0134	0.00531863	FALSE	FALSE	FALSE	OS1	0.111671	0.395507	OS1	399054	0.119	6.718e-06	GCST90002067_buildGRCh37.tsv.gz	GCST90002067_buildGRCh37.tsv.gz	2920	2	1	TRUE	NA	NA	0.00692513	2920	1.80916e-06	399054	TRUE	1.00465e-05	0.00761905	22.4031	yes	yes	GCST90002067_buildGRCh37.tsv.gz.csv
rs9263475	G	A	G	A	0.2029	-0.0222621	0.4865	0.281049	FALSE	FALSE	FALSE	OS1	0.0180652	0.21783	OS1	399054	0.02967	9.613e-12	GCST90002067_buildGRCh37.tsv.gz	GCST90002067_buildGRCh37.tsv.gz	2920	2	1	TRUE	NA	NA	0.0157739	2920	3.80553e-06	399054	TRUE	2.23954e-11	0.0205692	61.2814	yes	yes	GCST90002067_buildGRCh37.tsv.gz.csv
rs10507053	A	G	A	G	1.865	0.0272977	0.0012	0.035646	FALSE	FALSE	FALSE	OS1	0.0438439	0.533541	OS1	399054	0.4208	9.679e-06	GCST90002066_buildGRCh37.tsv.gz	GCST90002066_buildGRCh37.tsv.gz	2920	2	1	TRUE	NA	NA	0.00668663	2920	9.71413e-07	399054	TRUE	1.31743e-05	0.00833772	24.534	yes	yes	GCST90002066_buildGRCh37.tsv.gz.csv
rs11615628	A	G	A	G	-0.2479	0.0199257	0.2466	0.288536	FALSE	FALSE	FALSE	OS1	0.018009	0.26854	OS1	399054	0.03131	3.357e-15	GCST90002066_buildGRCh37.tsv.gz	GCST90002066_buildGRCh37.tsv.gz	2920	2	1	TRUE	NA	NA	0.0210315	2920	3.06773e-06	399054	TRUE	8.14903e-15	0.022835	68.1898	yes	yes	GCST90002066_buildGRCh37.tsv.gz.csv
rs116421623	T	G	T	G	-0.7415	-0.0644635	0.0089	0.0144198	FALSE	FALSE	FALSE	OS1	0.0687032	0.348096	OS1	399054	0.1461	4.134e-07	GCST90002066_buildGRCh37.tsv.gz	GCST90002066_buildGRCh37.tsv.gz	2920	2	1	TRUE	NA	NA	0.00875023	2920	2.20619e-06	399054	TRUE	6.74253e-07	0.00969973	28.5811	yes	yes	GCST90002066_buildGRCh37.tsv.gz.csv
rs117190770	A	T	A	T	-0.3581	-0.0762142	0.0435	0.00971191	FALSE	TRUE	FALSE	OS1	0.0845541	0.367394	OS1	399054	0.06734	1.134e-07	GCST90002066_buildGRCh37.tsv.gz	GCST90002066_buildGRCh37.tsv.gz	2920	2	1	TRUE	NA	NA	0.00959817	2920	2.03597e-06	399054	TRUE	1.86566e-07	0.0106712	31.4744	yes	yes	GCST90002066_buildGRCh37.tsv.gz.csv
rs117421233	A	G	A	G	-0.4885	-0.0513572	0.0185	0.021112	FALSE	FALSE	FALSE	OS1	0.0568476	0.366304	OS1	399054	0.1022	1.832e-06	GCST90002066_buildGRCh37.tsv.gz	GCST90002066_buildGRCh37.tsv.gz	2920	2	1	TRUE	NA	NA	0.00776882	2920	2.04526e-06	399054	TRUE	2.88979e-06	0.00866605	25.5086	yes	yes	GCST90002066_buildGRCh37.tsv.gz.csv
rs12039573	T	C	T	C	-0.16	-0.00868634	0.2421	0.221908	FALSE	FALSE	FALSE	OS1	0.0196578	0.658578	OS1	399054	0.03193	5.715e-07	GCST90002066_buildGRCh37.tsv.gz	GCST90002066_buildGRCh37.tsv.gz	2920	2	1	TRUE	NA	NA	0.0085317	2920	4.89299e-07	399054	TRUE	7.53206e-07	0.00939456	27.6733	yes	yes	GCST90002066_buildGRCh37.tsv.gz.csv
rs13127505	T	C	T	C	-0.2383	-0.0160331	0.0717	0.0843612	FALSE	FALSE	FALSE	OS1	0.0296612	0.588823	OS1	399054	0.05248	5.844e-06	GCST90002066_buildGRCh37.tsv.gz	GCST90002066_buildGRCh37.tsv.gz	2920	2	1	TRUE	NA	NA	0.00701645	2920	7.32197e-07	399054	TRUE	7.7441e-06	0.00755937	22.2263	yes	yes	GCST90002066_buildGRCh37.tsv.gz.csv
rs139628646	C	G	C	G	2.372	-0.0153669	0.001	0.0109312	FALSE	TRUE	FALSE	OS1	0.0857687	0.857807	OS1	399054	0.4987	2.064e-06	GCST90002066_buildGRCh37.tsv.gz	GCST90002066_buildGRCh37.tsv.gz	2920	2	1	TRUE	NA	NA	0.00769328	2920	8.04425e-08	399054	TRUE	2.39464e-06	0.0112415	33.1757	yes	yes	GCST90002066_buildGRCh37.tsv.gz.csv
rs17143738	G	A	G	A	-0.2204	-0.00923746	0.0854	0.023376	FALSE	FALSE	FALSE	OS1	0.0542854	0.86488	OS1	399054	0.04935	8.252e-06	GCST90002066_buildGRCh37.tsv.gz	GCST90002066_buildGRCh37.tsv.gz	2920	2	1	TRUE	NA	NA	0.00678899	2920	7.2562e-08	399054	TRUE	9.4446e-06	0.00758826	22.3119	yes	yes	GCST90002066_buildGRCh37.tsv.gz.csv
rs189810664	T	C	T	C	2.39	-0.0191988	0.0007	0.0013272	FALSE	FALSE	FALSE	OS1	0.223085	0.931419	OS1	399054	0.5071	2.551e-06	GCST90002066_buildGRCh37.tsv.gz	GCST90002066_buildGRCh37.tsv.gz	2920	2	1	TRUE	NA	NA	0.00755492	2920	1.856e-08	399054	TRUE	2.8427e-06	0.00799134	23.5066	yes	yes	GCST90002066_buildGRCh37.tsv.gz.csv
rs221124	A	G	A	G	-0.2046	-0.0576202	0.1046	0.0892329	FALSE	FALSE	FALSE	OS1	0.0286905	0.0446077	OS1	399054	0.045	5.674e-06	GCST90002066_buildGRCh37.tsv.gz	GCST90002066_buildGRCh37.tsv.gz	2920	2	1	TRUE	NA	NA	0.00703453	2920	1.01074e-05	399054	TRUE	1.34318e-05	0.00784134	23.0619	yes	yes	GCST90002066_buildGRCh37.tsv.gz.csv
rs2299912	G	A	G	A	0.1393	0.00376918	0.2582	0.18783	FALSE	FALSE	FALSE	OS1	0.0208808	0.856753	OS1	399054	0.03092	6.864e-06	GCST90002066_buildGRCh37.tsv.gz	GCST90002066_buildGRCh37.tsv.gz	2920	2	1	TRUE	NA	NA	0.00690761	2920	8.16526e-08	399054	TRUE	7.91518e-06	0.00743319	21.8525	yes	yes	GCST90002066_buildGRCh37.tsv.gz.csv
rs3130215	G	A	G	A	-0.1408	0.0133711	0.7103	0.62764	FALSE	FALSE	FALSE	OS1	0.0168291	0.426891	OS1	399054	0.03128	6.984e-06	GCST90002066_buildGRCh37.tsv.gz	GCST90002066_buildGRCh37.tsv.gz	2920	2	1	TRUE	NA	NA	0.00689575	2920	1.58191e-06	399054	TRUE	1.02756e-05	0.00815879	24.0032	yes	yes	GCST90002066_buildGRCh37.tsv.gz.csv
rs60409747	G	A	G	A	-0.3353	0.0115525	0.033	0.0295406	FALSE	FALSE	FALSE	OS1	0.0482402	0.810734	OS1	399054	0.07554	9.403e-06	GCST90002066_buildGRCh37.tsv.gz	GCST90002066_buildGRCh37.tsv.gz	2920	2	1	TRUE	NA	NA	0.00670665	2920	1.43716e-07	399054	TRUE	1.10034e-05	0.00717526	21.0887	yes	yes	GCST90002066_buildGRCh37.tsv.gz.csv
rs6986066	G	A	G	A	-0.1538	0.00676383	0.2074	0.15137	FALSE	FALSE	FALSE	OS1	0.022716	0.765889	OS1	399054	0.03367	5.118e-06	GCST90002066_buildGRCh37.tsv.gz	GCST90002066_buildGRCh37.tsv.gz	2920	2	1	TRUE	NA	NA	0.00709981	2920	2.22173e-07	399054	TRUE	6.19244e-06	0.00777688	22.8708	yes	yes	GCST90002066_buildGRCh37.tsv.gz.csv
rs73084602	A	G	A	G	0.4068	0.0509492	0.0236	0.0919533	FALSE	FALSE	FALSE	OS1	0.0290444	0.0793999	OS1	399054	0.08939	5.565e-06	GCST90002066_buildGRCh37.tsv.gz	GCST90002066_buildGRCh37.tsv.gz	2920	2	1	TRUE	NA	NA	0.00704737	2920	7.71111e-06	399054	TRUE	1.19364e-05	0.00762661	22.4255	yes	yes	GCST90002066_buildGRCh37.tsv.gz.csv
rs73800736	T	C	T	C	-0.3577	0.00399855	0.0296	0.050107	FALSE	FALSE	FALSE	OS1	0.0375816	0.915268	OS1	399054	0.08021	8.525e-06	GCST90002066_buildGRCh37.tsv.gz	GCST90002066_buildGRCh37.tsv.gz	2920	2	1	TRUE	NA	NA	0.00676933	2920	2.83678e-08	399054	TRUE	9.49007e-06	0.00735039	21.6073	yes	yes	GCST90002066_buildGRCh37.tsv.gz.csv
rs75646069	G	A	G	A	-0.3313	0.000496142	0.0339	0.024668	FALSE	FALSE	FALSE	OS1	0.0526941	0.992488	OS1	399054	0.07413	8.15e-06	GCST90002066_buildGRCh37.tsv.gz	GCST90002066_buildGRCh37.tsv.gz	2920	2	1	TRUE	NA	NA	0.0067984	2920	2.22156e-10	399054	TRUE	8.73613e-06	0.00718943	21.1307	yes	yes	GCST90002066_buildGRCh37.tsv.gz.csv
rs7744589	T	C	T	C	0.7083	-0.00488708	0.0082	0.0705772	FALSE	FALSE	FALSE	OS1	0.0315139	0.876761	OS1	399054	0.1524	3.511e-06	GCST90002066_buildGRCh37.tsv.gz	GCST90002066_buildGRCh37.tsv.gz	2920	2	1	TRUE	NA	NA	0.00734812	2920	6.0265e-08	399054	TRUE	4.00647e-06	0.00816023	24.0075	yes	yes	GCST90002066_buildGRCh37.tsv.gz.csv
rs78697264	T	A	T	A	-1.443	0.0527531	0.0019	0.0463186	FALSE	TRUE	FALSE	OS1	0.0389609	0.175736	OS1	399054	0.3142	4.543e-06	GCST90002066_buildGRCh37.tsv.gz	GCST90002066_buildGRCh37.tsv.gz	2920	2	1	TRUE	NA	NA	0.00717641	2920	4.59416e-06	399054	TRUE	8.41669e-06	0.00789751	23.2284	yes	yes	GCST90002066_buildGRCh37.tsv.gz.csv
rs79998393	A	C	A	C	1.456	-0.102289	0.0017	0.0156516	FALSE	FALSE	FALSE	OS1	0.065246	0.11694	OS1	399054	0.3207	5.861e-06	GCST90002066_buildGRCh37.tsv.gz	GCST90002066_buildGRCh37.tsv.gz	2920	2	1	TRUE	NA	NA	0.00701427	2920	6.15911e-06	399054	TRUE	1.16556e-05	0.00719553	21.1487	yes	yes	GCST90002066_buildGRCh37.tsv.gz.csv
rs80210412	T	G	T	G	-0.5541	-0.0943226	0.0134	0.00531733	FALSE	FALSE	FALSE	OS1	0.111735	0.398576	OS1	399054	0.1193	3.549e-06	GCST90002066_buildGRCh37.tsv.gz	GCST90002066_buildGRCh37.tsv.gz	2920	2	1	TRUE	NA	NA	0.00733857	2920	1.78576e-06	399054	TRUE	5.38186e-06	0.00811806	23.8824	yes	yes	GCST90002066_buildGRCh37.tsv.gz.csv
rs831657	G	A	G	A	0.1339	0.00773051	0.7147	0.885428	FALSE	FALSE	FALSE	OS1	0.0257781	0.764263	OS1	399054	0.03017	9.427e-06	GCST90002066_buildGRCh37.tsv.gz	GCST90002066_buildGRCh37.tsv.gz	2920	2	1	TRUE	NA	NA	0.00670507	2920	2.25364e-07	399054	TRUE	1.12941e-05	0.00731167	21.4926	yes	yes	GCST90002066_buildGRCh37.tsv.gz.csv
rs9898118	C	T	C	T	-0.1301	0.0108893	0.3274	0.388223	FALSE	FALSE	FALSE	OS1	0.0167011	0.514396	OS1	399054	0.02909	7.988e-06	GCST90002066_buildGRCh37.tsv.gz	GCST90002066_buildGRCh37.tsv.gz	2920	2	1	TRUE	NA	NA	0.00680793	2920	1.06532e-06	399054	TRUE	1.10931e-05	0.00745453	21.9157	yes	yes	GCST90002066_buildGRCh37.tsv.gz.csv
rs117153869	T	G	T	G	-0.6	0.00195201	0.0134	0.0198225	FALSE	FALSE	FALSE	OS1	0.0591235	0.973662	OS1	399054	0.121	7.546e-07	GCST90002065_buildGRCh37.tsv.gz	GCST90002065_buildGRCh37.tsv.gz	2650	2	1	TRUE	NA	NA	0.00920025	2650	2.73158e-09	399054	TRUE	8.17745e-07	0.00951872	25.4478	yes	yes	GCST90002065_buildGRCh37.tsv.gz.csv
rs117450546	T	C	T	C	-0.3065	0.0421048	0.043	0.111465	FALSE	FALSE	FALSE	OS1	0.0259784	0.105068	OS1	399054	0.068	6.862e-06	GCST90002065_buildGRCh37.tsv.gz	GCST90002065_buildGRCh37.tsv.gz	2650	2	1	TRUE	NA	NA	0.00761388	2650	6.58273e-06	399054	TRUE	1.33469e-05	0.00773164	20.6329	yes	yes	GCST90002065_buildGRCh37.tsv.gz.csv
[truncated: 15,325 more rows]
