# Supplementary material for: The Linkage Among Gut Microbiota, Inflammatory Cytokines, and Immune Cell Dynamics in Osteoporosis: A Mendelian Randomization Study
Source: Physiol Res. 2025 Oct 1;74(5):849–60. doi: 10.33549/physiolres.935563 (PMC12746856; doi:10.33549/physiolres.935563)
Supplement: Supplementary file 13 [file 12_74_849_TableS13.xlsx]

## Sheet: ST13
Supplementary Table 13: The results of reverse Mendelian randomization between gut microbiota and Osteoporosis
exposure	outcome	method	nsnp	b	se	pval	or	or_lci95	or_uci95	OR_CI
Osteoporosis	phylum.Verrucomicrobia.id.3982	MR Egger	20	-0.150555	0.17887	0.410999	0.86	0.606	1.221	0.86(0.606-1.221)
Osteoporosis	phylum.Verrucomicrobia.id.3982	Weighted median	20	-0.0135605	0.0426	0.750241	0.987	0.908	1.072	0.987(0.908-1.072)
Osteoporosis	phylum.Verrucomicrobia.id.3982	Inverse variance weighted	20	-0.0259454	0.0357883	0.468471	0.974	0.908	1.045	0.974(0.908-1.045)
Osteoporosis	phylum.Verrucomicrobia.id.3982	Simple mode	20	0.0262056	0.0766137	0.736069	1.027	0.883	1.193	1.027(0.883-1.193)
Osteoporosis	phylum.Verrucomicrobia.id.3982	Weighted mode	20	0.0248227	0.0742101	0.741673	1.025	0.886	1.186	1.025(0.886-1.186)
Osteoporosis	phylum.Tenericutes.id.3919	MR Egger	20	-0.0258624	0.239585	0.915232	0.974	0.609	1.558	0.974(0.609-1.558)
Osteoporosis	phylum.Tenericutes.id.3919	Weighted median	20	0.0251158	0.0465217	0.589286	1.025	0.936	1.123	1.025(0.936-1.123)
Osteoporosis	phylum.Tenericutes.id.3919	Inverse variance weighted	20	0.0144111	0.0371149	0.697807	1.015	0.943	1.091	1.015(0.943-1.091)
Osteoporosis	phylum.Tenericutes.id.3919	Simple mode	20	0.0457132	0.0855134	0.599145	1.047	0.885	1.238	1.047(0.885-1.238)
Osteoporosis	phylum.Tenericutes.id.3919	Weighted mode	20	0.0539943	0.0794626	0.50502	1.055	0.903	1.233	1.055(0.903-1.233)
Osteoporosis	phylum.Proteobacteria.id.2375	MR Egger	22	0.0991207	0.188615	0.605001	1.104	0.763	1.598	1.104(0.763-1.598)
Osteoporosis	phylum.Proteobacteria.id.2375	Weighted median	22	-0.0107812	0.0388018	0.781126	0.989	0.917	1.067	0.989(0.917-1.067)
Osteoporosis	phylum.Proteobacteria.id.2375	Inverse variance weighted	22	-0.0167694	0.0290643	0.563956	0.983	0.929	1.041	0.983(0.929-1.041)
Osteoporosis	phylum.Proteobacteria.id.2375	Simple mode	22	0.00017818	0.0709552	0.99802	1	0.87	1.149	1(0.87-1.149)
Osteoporosis	phylum.Proteobacteria.id.2375	Weighted mode	22	-0.00434089	0.0670615	0.949001	0.996	0.873	1.136	0.996(0.873-1.136)
Osteoporosis	phylum.Lentisphaerae.id.2238	MR Egger	14	0.301	0.53237	0.583162	1.35	0.476	3.833	1.35(0.476-3.833)
Osteoporosis	phylum.Lentisphaerae.id.2238	Weighted median	14	-0.00116729	0.0813134	0.988546	0.999	0.852	1.171	0.999(0.852-1.171)
Osteoporosis	phylum.Lentisphaerae.id.2238	Inverse variance weighted	14	-0.00771857	0.0672412	0.908612	0.992	0.87	1.132	0.992(0.87-1.132)
Osteoporosis	phylum.Lentisphaerae.id.2238	Simple mode	14	0.00195927	0.12879	0.988093	1.002	0.778	1.29	1.002(0.778-1.29)
Osteoporosis	phylum.Lentisphaerae.id.2238	Weighted mode	14	0.00195927	0.132197	0.9884	1.002	0.773	1.298	1.002(0.773-1.298)
Osteoporosis	phylum.Firmicutes.id.1672	MR Egger	22	-0.0320186	0.200271	0.874582	0.968	0.654	1.434	0.968(0.654-1.434)
Osteoporosis	phylum.Firmicutes.id.1672	Weighted median	22	0.00626493	0.034958	0.857771	1.006	0.94	1.078	1.006(0.94-1.078)
Osteoporosis	phylum.Firmicutes.id.1672	Inverse variance weighted	22	0.000148714	0.0284867	0.995835	1	0.946	1.058	1(0.946-1.058)
Osteoporosis	phylum.Firmicutes.id.1672	Simple mode	22	0.0305459	0.0657306	0.646918	1.031	0.906	1.173	1.031(0.906-1.173)
Osteoporosis	phylum.Firmicutes.id.1672	Weighted mode	22	0.0193061	0.0695671	0.784096	1.019	0.89	1.168	1.019(0.89-1.168)
Osteoporosis	phylum.Euryarchaeota.id.55	MR Egger	10	-0.175369	0.538949	0.753232	0.839	0.292	2.413	0.839(0.292-2.413)
Osteoporosis	phylum.Euryarchaeota.id.55	Weighted median	10	-0.0377502	0.102513	0.712689	0.963	0.788	1.177	0.963(0.788-1.177)
Osteoporosis	phylum.Euryarchaeota.id.55	Inverse variance weighted	10	-0.0360922	0.0871563	0.678794	0.965	0.813	1.144	0.965(0.813-1.144)
Osteoporosis	phylum.Euryarchaeota.id.55	Simple mode	10	-0.0494651	0.153001	0.753853	0.952	0.705	1.285	0.952(0.705-1.285)
Osteoporosis	phylum.Euryarchaeota.id.55	Weighted mode	10	-0.0511671	0.155639	0.749861	0.95	0.7	1.289	0.95(0.7-1.289)
Osteoporosis	phylum.Cyanobacteria.id.1500	MR Egger	12	-0.0997725	0.421811	0.817793	0.905	0.396	2.069	0.905(0.396-2.069)
Osteoporosis	phylum.Cyanobacteria.id.1500	Weighted median	12	-0.0176855	0.0708773	0.802956	0.982	0.855	1.129	0.982(0.855-1.129)
Osteoporosis	phylum.Cyanobacteria.id.1500	Inverse variance weighted	12	-0.0242427	0.0592343	0.682343	0.976	0.869	1.096	0.976(0.869-1.096)
Osteoporosis	phylum.Cyanobacteria.id.1500	Simple mode	12	-0.024419	0.116042	0.837178	0.976	0.777	1.225	0.976(0.777-1.225)
Osteoporosis	phylum.Cyanobacteria.id.1500	Weighted mode	12	-0.0339395	0.113079	0.769667	0.967	0.774	1.206	0.967(0.774-1.206)
Osteoporosis	phylum.Bacteroidetes.id.905	MR Egger	22	0.0424393	0.182044	0.818032	1.043	0.73	1.491	1.043(0.73-1.491)
Osteoporosis	phylum.Bacteroidetes.id.905	Weighted median	22	-0.041122	0.0379242	0.278222	0.96	0.891	1.034	0.96(0.891-1.034)
Osteoporosis	phylum.Bacteroidetes.id.905	Inverse variance weighted	22	0.00363024	0.0284101	0.898323	1.004	0.949	1.061	1.004(0.949-1.061)
Osteoporosis	phylum.Bacteroidetes.id.905	Simple mode	22	-0.069384	0.0781944	0.384952	0.933	0.8	1.087	0.933(0.8-1.087)
Osteoporosis	phylum.Bacteroidetes.id.905	Weighted mode	22	-0.0734258	0.0705068	0.309532	0.929	0.809	1.067	0.929(0.809-1.067)
Osteoporosis	phylum.Actinobacteria.id.400	MR Egger	19	0.00919435	0.152649	0.952673	1.009	0.748	1.361	1.009(0.748-1.361)
Osteoporosis	phylum.Actinobacteria.id.400	Weighted median	19	-0.000878222	0.039298	0.982171	0.999	0.925	1.079	0.999(0.925-1.079)
Osteoporosis	phylum.Actinobacteria.id.400	Inverse variance weighted	19	-0.011022	0.0303111	0.716136	0.989	0.932	1.05	0.989(0.932-1.05)
Osteoporosis	phylum.Actinobacteria.id.400	Simple mode	19	-0.0233132	0.0687219	0.738355	0.977	0.854	1.118	0.977(0.854-1.118)
Osteoporosis	phylum.Actinobacteria.id.400	Weighted mode	19	-0.00737049	0.0688408	0.915921	0.993	0.867	1.136	0.993(0.867-1.136)
Osteoporosis	order.Victivallales.id.2254	MR Egger	15	0.225457	0.529732	0.677357	1.253	0.444	3.539	1.253(0.444-3.539)
Osteoporosis	order.Victivallales.id.2254	Weighted median	15	-0.0230895	0.0778443	0.766763	0.977	0.839	1.138	0.977(0.839-1.138)
Osteoporosis	order.Victivallales.id.2254	Inverse variance weighted	15	-0.00409728	0.0650815	0.949801	0.996	0.877	1.131	0.996(0.877-1.131)
Osteoporosis	order.Victivallales.id.2254	Simple mode	15	-0.0569102	0.124753	0.655254	0.945	0.74	1.206	0.945(0.74-1.206)
Osteoporosis	order.Victivallales.id.2254	Weighted mode	15	-0.0587838	0.120352	0.632804	0.943	0.745	1.194	0.943(0.745-1.194)
Osteoporosis	order.Verrucomicrobiales.id.4030	MR Egger	22	-0.225763	0.17515	0.21212	0.798	0.566	1.125	0.798(0.566-1.125)
Osteoporosis	order.Verrucomicrobiales.id.4030	Weighted median	22	-0.000395351	0.0443049	0.99288	1	0.916	1.09	1(0.916-1.09)
Osteoporosis	order.Verrucomicrobiales.id.4030	Inverse variance weighted	22	-0.000730606	0.0348634	0.983281	0.999	0.933	1.07	0.999(0.933-1.07)
Osteoporosis	order.Verrucomicrobiales.id.4030	Simple mode	22	0.0133072	0.078727	0.867391	1.013	0.868	1.182	1.013(0.868-1.182)
Osteoporosis	order.Verrucomicrobiales.id.4030	Weighted mode	22	0.00750592	0.0744034	0.920602	1.008	0.871	1.166	1.008(0.871-1.166)
Osteoporosis	order.Selenomonadales.id.2165	MR Egger	18	0.0381421	0.15586	0.809784	1.039	0.765	1.41	1.039(0.765-1.41)
Osteoporosis	order.Selenomonadales.id.2165	Weighted median	18	-0.0439059	0.0403088	0.276049	0.957	0.884	1.036	0.957(0.884-1.036)
Osteoporosis	order.Selenomonadales.id.2165	Inverse variance weighted	18	-0.0368029	0.0324433	0.256637	0.964	0.904	1.027	0.964(0.904-1.027)
Osteoporosis	order.Selenomonadales.id.2165	Simple mode	18	-0.0408224	0.0672259	0.551715	0.96	0.841	1.095	0.96(0.841-1.095)
Osteoporosis	order.Selenomonadales.id.2165	Weighted mode	18	-0.0455319	0.0654225	0.495856	0.955	0.84	1.086	0.955(0.84-1.086)
Osteoporosis	order.Rhodospirillales.id.2667	MR Egger	18	0.0899396	0.314988	0.778899	1.094	0.59	2.029	1.094(0.59-2.029)
Osteoporosis	order.Rhodospirillales.id.2667	Weighted median	18	-0.0439955	0.0554496	0.427526	0.957	0.858	1.067	0.957(0.858-1.067)
Osteoporosis	order.Rhodospirillales.id.2667	Inverse variance weighted	18	-0.0203032	0.0460022	0.658957	0.98	0.895	1.072	0.98(0.895-1.072)
Osteoporosis	order.Rhodospirillales.id.2667	Simple mode	18	-0.0752213	0.0921813	0.425778	0.928	0.774	1.111	0.928(0.774-1.111)
Osteoporosis	order.Rhodospirillales.id.2667	Weighted mode	18	-0.0714262	0.0956971	0.465636	0.931	0.772	1.123	0.931(0.772-1.123)
Osteoporosis	order.Pasteurellales.id.3688	MR Egger	16	0.162541	0.253395	0.531591	1.176	0.716	1.933	1.176(0.716-1.933)
Osteoporosis	order.Pasteurellales.id.3688	Weighted median	16	0.0391186	0.0582051	0.501531	1.04	0.928	1.166	1.04(0.928-1.166)
Osteoporosis	order.Pasteurellales.id.3688	Inverse variance weighted	16	0.0223107	0.045422	0.623294	1.023	0.935	1.118	1.023(0.935-1.118)
Osteoporosis	order.Pasteurellales.id.3688	Simple mode	16	0.0653787	0.0959832	0.506158	1.068	0.884	1.289	1.068(0.884-1.289)
Osteoporosis	order.Pasteurellales.id.3688	Weighted mode	16	0.0731184	0.0986885	0.470194	1.076	0.887	1.305	1.076(0.887-1.305)
Osteoporosis	order.NB1n.id.3953	MR Egger	12	-0.0248491	0.595555	0.96754	0.975	0.304	3.134	0.975(0.304-3.134)
Osteoporosis	order.NB1n.id.3953	Weighted median	12	-0.0191448	0.088992	0.829666	0.981	0.824	1.168	0.981(0.824-1.168)
Osteoporosis	order.NB1n.id.3953	Inverse variance weighted	12	-0.00563613	0.0721146	0.937705	0.994	0.863	1.145	0.994(0.863-1.145)
Osteoporosis	order.NB1n.id.3953	Simple mode	12	-0.0678396	0.140313	0.638231	0.934	0.71	1.23	0.934(0.71-1.23)
Osteoporosis	order.NB1n.id.3953	Weighted mode	12	-0.0699414	0.143952	0.636595	0.932	0.703	1.236	0.932(0.703-1.236)
Osteoporosis	order.MollicutesRF9.id.11579	MR Egger	15	0.0390315	0.346364	0.911998	1.04	0.527	2.05	1.04(0.527-2.05)
Osteoporosis	order.MollicutesRF9.id.11579	Weighted median	15	0.0194874	0.0595737	0.743582	1.02	0.907	1.146	1.02(0.907-1.146)
Osteoporosis	order.MollicutesRF9.id.11579	Inverse variance weighted	15	0.0362846	0.0468888	0.439022	1.037	0.946	1.137	1.037(0.946-1.137)
Osteoporosis	order.MollicutesRF9.id.11579	Simple mode	15	0.0947108	0.0928875	0.325202	1.099	0.916	1.319	1.099(0.916-1.319)
Osteoporosis	order.MollicutesRF9.id.11579	Weighted mode	15	0.00955157	0.0869917	0.914127	1.01	0.851	1.197	1.01(0.851-1.197)
Osteoporosis	order.Methanobacteriales.id.120	MR Egger	13	-0.269946	0.432781	0.545511	0.763	0.327	1.783	0.763(0.327-1.783)
Osteoporosis	order.Methanobacteriales.id.120	Weighted median	13	-5.01304e-05	0.0962972	0.999585	1	0.828	1.208	1(0.828-1.208)
Osteoporosis	order.Methanobacteriales.id.120	Inverse variance weighted	13	-0.00516479	0.0779404	0.947166	0.995	0.854	1.159	0.995(0.854-1.159)
Osteoporosis	order.Methanobacteriales.id.120	Simple mode	13	0.0279664	0.144742	0.850022	1.028	0.774	1.366	1.028(0.774-1.366)
Osteoporosis	order.Methanobacteriales.id.120	Weighted mode	13	0.0199504	0.140606	0.889522	1.02	0.774	1.344	1.02(0.774-1.344)
Osteoporosis	order.Lactobacillales.id.1800	MR Egger	20	0.123395	0.155301	0.437226	1.131	0.834	1.534	1.131(0.834-1.534)
Osteoporosis	order.Lactobacillales.id.1800	Weighted median	20	0.0184563	0.0381374	0.628426	1.019	0.945	1.098	1.019(0.945-1.098)
Osteoporosis	order.Lactobacillales.id.1800	Inverse variance weighted	20	0.00884249	0.030132	0.769172	1.009	0.951	1.07	1.009(0.951-1.07)
Osteoporosis	order.Lactobacillales.id.1800	Simple mode	20	0.020986	0.065747	0.753063	1.021	0.898	1.162	1.021(0.898-1.162)
Osteoporosis	order.Lactobacillales.id.1800	Weighted mode	20	0.0256944	0.0651019	0.697475	1.026	0.903	1.166	1.026(0.903-1.166)
Osteoporosis	order.Gastranaerophilales.id.1591	MR Egger	16	-0.291792	0.363216	0.435197	0.747	0.367	1.522	0.747(0.367-1.522)
Osteoporosis	order.Gastranaerophilales.id.1591	Weighted median	16	-0.0140002	0.0702087	0.841944	0.986	0.859	1.132	0.986(0.859-1.132)
Osteoporosis	order.Gastranaerophilales.id.1591	Inverse variance weighted	16	-0.0171007	0.0567446	0.763138	0.983	0.88	1.099	0.983(0.88-1.099)
Osteoporosis	order.Gastranaerophilales.id.1591	Simple mode	16	0.0443238	0.116016	0.707785	1.045	0.833	1.312	1.045(0.833-1.312)
Osteoporosis	order.Gastranaerophilales.id.1591	Weighted mode	16	0.0432962	0.118414	0.719742	1.044	0.828	1.317	1.044(0.828-1.317)
Osteoporosis	order.Erysipelotrichales.id.2148	MR Egger	28	0.057527	0.139922	0.684343	1.059	0.805	1.393	1.059(0.805-1.393)
Osteoporosis	order.Erysipelotrichales.id.2148	Weighted median	28	0.00569651	0.0328697	0.862411	1.006	0.943	1.073	1.006(0.943-1.073)
Osteoporosis	order.Erysipelotrichales.id.2148	Inverse variance weighted	28	0.00388433	0.0248638	0.875856	1.004	0.956	1.054	1.004(0.956-1.054)
Osteoporosis	order.Erysipelotrichales.id.2148	Simple mode	28	0.00574761	0.0618007	0.926588	1.006	0.891	1.135	1.006(0.891-1.135)
Osteoporosis	order.Erysipelotrichales.id.2148	Weighted mode	28	0.00658127	0.0592742	0.912413	1.007	0.896	1.131	1.007(0.896-1.131)
Osteoporosis	order.Enterobacteriales.id.3468	MR Egger	21	-0.0604594	0.276404	0.829189	0.941	0.548	1.618	0.941(0.548-1.618)
Osteoporosis	order.Enterobacteriales.id.3468	Weighted median	21	0.0243712	0.0446466	0.585156	1.025	0.939	1.118	1.025(0.939-1.118)
Osteoporosis	order.Enterobacteriales.id.3468	Inverse variance weighted	21	0.0144972	0.0341955	0.671601	1.015	0.949	1.085	1.015(0.949-1.085)
Osteoporosis	order.Enterobacteriales.id.3468	Simple mode	21	0.0360137	0.0808126	0.660641	1.037	0.885	1.215	1.037(0.885-1.215)
Osteoporosis	order.Enterobacteriales.id.3468	Weighted mode	21	0.0331363	0.0780313	0.675623	1.034	0.887	1.205	1.034(0.887-1.205)
Osteoporosis	order.Desulfovibrionales.id.3156	MR Egger	19	0.129541	0.18935	0.503108	1.138	0.785	1.65	1.138(0.785-1.65)
Osteoporosis	order.Desulfovibrionales.id.3156	Weighted median	19	-0.0247851	0.0412973	0.548398	0.976	0.9	1.058	0.976(0.9-1.058)
Osteoporosis	order.Desulfovibrionales.id.3156	Inverse variance weighted	19	-0.00822018	0.0333001	0.805024	0.992	0.929	1.059	0.992(0.929-1.059)
Osteoporosis	order.Desulfovibrionales.id.3156	Simple mode	19	-0.0378904	0.071965	0.604961	0.963	0.836	1.109	0.963(0.836-1.109)
Osteoporosis	order.Desulfovibrionales.id.3156	Weighted mode	19	-0.0358067	0.0735771	0.632376	0.965	0.835	1.114	0.965(0.835-1.114)
Osteoporosis	order.Coriobacteriales.id.810	MR Egger	23	-0.134322	0.154506	0.394476	0.874	0.646	1.184	0.874(0.646-1.184)
Osteoporosis	order.Coriobacteriales.id.810	Weighted median	23	0.0355595	0.0354479	0.31579	1.036	0.967	1.111	1.036(0.967-1.111)
Osteoporosis	order.Coriobacteriales.id.810	Inverse variance weighted	23	0.0168666	0.0277139	0.542792	1.017	0.963	1.074	1.017(0.963-1.074)
Osteoporosis	order.Coriobacteriales.id.810	Simple mode	23	0.0519215	0.0689436	0.459373	1.053	0.92	1.206	1.053(0.92-1.206)
Osteoporosis	order.Coriobacteriales.id.810	Weighted mode	23	0.0480082	0.0621964	0.448397	1.049	0.929	1.185	1.049(0.929-1.185)
Osteoporosis	order.Clostridiales.id.1863	MR Egger	23	0.0276854	0.197252	0.889717	1.028	0.698	1.513	1.028(0.698-1.513)
Osteoporosis	order.Clostridiales.id.1863	Weighted median	23	0.0033078	0.0347223	0.924105	1.003	0.937	1.074	1.003(0.937-1.074)
Osteoporosis	order.Clostridiales.id.1863	Inverse variance weighted	23	0.00287931	0.0283663	0.91915	1.003	0.949	1.06	1.003(0.949-1.06)
Osteoporosis	order.Clostridiales.id.1863	Simple mode	23	-0.00549338	0.0606064	0.928599	0.995	0.883	1.12	0.995(0.883-1.12)
Osteoporosis	order.Clostridiales.id.1863	Weighted mode	23	-0.00381764	0.0581321	0.948232	0.996	0.889	1.116	0.996(0.889-1.116)
Osteoporosis	order.Burkholderiales.id.2874	MR Egger	21	-0.0596692	0.211663	0.781063	0.942	0.622	1.426	0.942(0.622-1.426)
Osteoporosis	order.Burkholderiales.id.2874	Weighted median	21	-0.00365889	0.0403052	0.927668	0.996	0.921	1.078	0.996(0.921-1.078)
Osteoporosis	order.Burkholderiales.id.2874	Inverse variance weighted	21	-0.0191589	0.0310329	0.536989	0.981	0.923	1.043	0.981(0.923-1.043)
Osteoporosis	order.Burkholderiales.id.2874	Simple mode	21	0.00858285	0.0665161	0.898619	1.009	0.885	1.149	1.009(0.885-1.149)
Osteoporosis	order.Burkholderiales.id.2874	Weighted mode	21	0.00780677	0.0706483	0.913113	1.008	0.878	1.158	1.008(0.878-1.158)
Osteoporosis	order.Bifidobacteriales.id.432	MR Egger	21	-0.0405811	0.17093	0.814877	0.96	0.687	1.342	0.96(0.687-1.342)
Osteoporosis	order.Bifidobacteriales.id.432	Weighted median	21	0.0181065	0.039837	0.649459	1.018	0.942	1.101	1.018(0.942-1.101)
Osteoporosis	order.Bifidobacteriales.id.432	Inverse variance weighted	21	0.00741788	0.0317116	0.81505	1.007	0.947	1.072	1.007(0.947-1.072)
Osteoporosis	order.Bifidobacteriales.id.432	Simple mode	21	0.0635453	0.0750863	0.407399	1.066	0.92	1.235	1.066(0.92-1.235)
Osteoporosis	order.Bifidobacteriales.id.432	Weighted mode	21	0.0617875	0.0719711	0.400787	1.064	0.924	1.225	1.064(0.924-1.225)
Osteoporosis	order.Bacteroidales.id.913	MR Egger	22	0.0264935	0.182049	0.885749	1.027	0.719	1.467	1.027(0.719-1.467)
Osteoporosis	order.Bacteroidales.id.913	Weighted median	22	-0.0397417	0.0375074	0.28934	0.961	0.893	1.034	0.961(0.893-1.034)
Osteoporosis	order.Bacteroidales.id.913	Inverse variance weighted	22	0.00151846	0.028411	0.957376	1.002	0.947	1.059	1.002(0.947-1.059)
Osteoporosis	order.Bacteroidales.id.913	Simple mode	22	-0.0660373	0.0735009	0.379129	0.936	0.811	1.081	0.936(0.811-1.081)
Osteoporosis	order.Bacteroidales.id.913	Weighted mode	22	-0.0700887	0.0706941	0.332759	0.932	0.812	1.071	0.932(0.812-1.071)
Osteoporosis	order.Bacillales.id.1674	MR Egger	11	-0.328192	0.677639	0.639729	0.72	0.191	2.718	0.72(0.191-2.718)
Osteoporosis	order.Bacillales.id.1674	Weighted median	11	-0.0443409	0.119807	0.711306	0.957	0.756	1.21	0.957(0.756-1.21)
Osteoporosis	order.Bacillales.id.1674	Inverse variance weighted	11	-0.0323893	0.0963823	0.736833	0.968	0.801	1.169	0.968(0.801-1.169)
Osteoporosis	order.Bacillales.id.1674	Simple mode	11	-0.0898976	0.170895	0.610326	0.914	0.654	1.278	0.914(0.654-1.278)
Osteoporosis	order.Bacillales.id.1674	Weighted mode	11	-0.0850743	0.174602	0.636586	0.918	0.652	1.293	0.918(0.652-1.293)
Osteoporosis	order.Actinomycetales.id.420	MR Egger	10	-0.136848	0.300349	0.660769	0.872	0.484	1.571	0.872(0.484-1.571)
Osteoporosis	order.Actinomycetales.id.420	Weighted median	10	-0.0302199	0.0821916	0.713115	0.97	0.826	1.14	0.97(0.826-1.14)
Osteoporosis	order.Actinomycetales.id.420	Inverse variance weighted	10	-0.0196439	0.0639657	0.758767	0.981	0.865	1.112	0.981(0.865-1.112)
Osteoporosis	order.Actinomycetales.id.420	Simple mode	10	-0.0587809	0.125771	0.651347	0.943	0.737	1.207	0.943(0.737-1.207)
Osteoporosis	order.Actinomycetales.id.420	Weighted mode	10	-0.0554534	0.11832	0.650447	0.946	0.75	1.193	0.946(0.75-1.193)
Osteoporosis	genus.Victivallis.id.2256	MR Egger	6	0.0135455	0.640415	0.984138	1.014	0.289	3.556	1.014(0.289-3.556)
Osteoporosis	genus.Victivallis.id.2256	Weighted median	6	-0.0660649	0.14058	0.638395	0.936	0.711	1.233	0.936(0.711-1.233)
Osteoporosis	genus.Victivallis.id.2256	Inverse variance weighted	6	-0.0420695	0.121905	0.730019	0.959	0.755	1.218	0.959(0.755-1.218)
Osteoporosis	genus.Victivallis.id.2256	Simple mode	6	-0.084952	0.188595	0.671248	0.919	0.635	1.329	0.919(0.635-1.329)
Osteoporosis	genus.Victivallis.id.2256	Weighted mode	6	-0.0912258	0.198191	0.664631	0.913	0.619	1.346	0.913(0.619-1.346)
Osteoporosis	genus.Veillonella.id.2198	MR Egger	16	-0.00673769	0.280278	0.981161	0.993	0.573	1.72	0.993(0.573-1.72)
Osteoporosis	genus.Veillonella.id.2198	Weighted median	16	-0.0040491	0.0594756	0.945722	0.996	0.886	1.119	0.996(0.886-1.119)
Osteoporosis	genus.Veillonella.id.2198	Inverse variance weighted	16	-0.00207471	0.0467843	0.964628	0.998	0.91	1.094	0.998(0.91-1.094)
Osteoporosis	genus.Veillonella.id.2198	Simple mode	16	-0.00227947	0.092128	0.980587	0.998	0.833	1.195	0.998(0.833-1.195)
Osteoporosis	genus.Veillonella.id.2198	Weighted mode	16	0.000843823	0.0990602	0.993316	1.001	0.824	1.215	1.001(0.824-1.215)
Osteoporosis	genus.unknowngenus.id.959	MR Egger	10	-0.135119	0.629977	0.835537	0.874	0.254	3.003	0.874(0.254-3.003)
Osteoporosis	genus.unknowngenus.id.959	Weighted median	10	0.042893	0.0976585	0.660507	1.044	0.862	1.264	1.044(0.862-1.264)
Osteoporosis	genus.unknowngenus.id.959	Inverse variance weighted	10	0.0388362	0.0812806	0.63279	1.04	0.887	1.219	1.04(0.887-1.219)
Osteoporosis	genus.unknowngenus.id.959	Simple mode	10	0.040855	0.156223	0.799581	1.042	0.767	1.415	1.042(0.767-1.415)
Osteoporosis	genus.unknowngenus.id.959	Weighted mode	10	0.0396998	0.141424	0.785275	1.04	0.789	1.373	1.04(0.789-1.373)
Osteoporosis	genus.unknowngenus.id.826	MR Egger	19	-0.045805	0.194241	0.816393	0.955	0.653	1.398	0.955(0.653-1.398)
Osteoporosis	genus.unknowngenus.id.826	Weighted median	19	-0.00704723	0.0444742	0.874097	0.993	0.91	1.083	0.993(0.91-1.083)
Osteoporosis	genus.unknowngenus.id.826	Inverse variance weighted	19	-0.00399485	0.0360326	0.911721	0.996	0.928	1.069	0.996(0.928-1.069)
Osteoporosis	genus.unknowngenus.id.826	Simple mode	19	-0.013234	0.0771508	0.865717	0.987	0.848	1.148	0.987(0.848-1.148)
Osteoporosis	genus.unknowngenus.id.826	Weighted mode	19	-0.00709018	0.0756628	0.926377	0.993	0.856	1.152	0.993(0.856-1.152)
Osteoporosis	genus.unknowngenus.id.2755	MR Egger	17	0.088336	0.31174	0.780771	1.092	0.593	2.012	1.092(0.593-2.012)
Osteoporosis	genus.unknowngenus.id.2755	Weighted median	17	-0.0332958	0.0605847	0.582611	0.967	0.859	1.089	0.967(0.859-1.089)
Osteoporosis	genus.unknowngenus.id.2755	Inverse variance weighted	17	0.00116102	0.0469875	0.980287	1.001	0.913	1.098	1.001(0.913-1.098)
Osteoporosis	genus.unknowngenus.id.2755	Simple mode	17	-0.0588823	0.102029	0.571895	0.943	0.772	1.152	0.943(0.772-1.152)
Osteoporosis	genus.unknowngenus.id.2755	Weighted mode	17	-0.0588823	0.1038	0.578406	0.943	0.769	1.156	0.943(0.769-1.156)
Osteoporosis	genus.unknowngenus.id.2071	MR Egger	16	0.0287415	0.212112	0.894144	1.029	0.679	1.56	1.029(0.679-1.56)
Osteoporosis	genus.unknowngenus.id.2071	Weighted median	16	0.0500641	0.0500277	0.316959	1.051	0.953	1.16	1.051(0.953-1.16)
Osteoporosis	genus.unknowngenus.id.2071	Inverse variance weighted	16	0.0149703	0.0401385	0.709173	1.015	0.938	1.098	1.015(0.938-1.098)
Osteoporosis	genus.unknowngenus.id.2071	Simple mode	16	0.0674962	0.0836465	0.432321	1.07	0.908	1.26	1.07(0.908-1.26)
Osteoporosis	genus.unknowngenus.id.2071	Weighted mode	16	0.0637314	0.0882172	0.481138	1.066	0.897	1.267	1.066(0.897-1.267)
Osteoporosis	genus.unknowngenus.id.2041	MR Egger	18	0.0873395	0.203257	0.673145	1.091	0.733	1.625	1.091(0.733-1.625)
Osteoporosis	genus.unknowngenus.id.2041	Weighted median	18	-0.0143731	0.0594411	0.808932	0.986	0.877	1.108	0.986(0.877-1.108)
Osteoporosis	genus.unknowngenus.id.2041	Inverse variance weighted	18	-0.0118294	0.0472707	0.802395	0.988	0.901	1.084	0.988(0.901-1.084)
Osteoporosis	genus.unknowngenus.id.2041	Simple mode	18	-0.0711353	0.107447	0.516813	0.931	0.754	1.15	0.931(0.754-1.15)
Osteoporosis	genus.unknowngenus.id.2041	Weighted mode	18	-0.0541666	0.106034	0.616031	0.947	0.77	1.166	0.947(0.77-1.166)
Osteoporosis	genus.unknowngenus.id.2001	MR Egger	14	0.0174933	0.229659	0.940539	1.018	0.649	1.596	1.018(0.649-1.596)
Osteoporosis	genus.unknowngenus.id.2001	Weighted median	14	-0.00886255	0.0578101	0.878158	0.991	0.885	1.11	0.991(0.885-1.11)
Osteoporosis	genus.unknowngenus.id.2001	Inverse variance weighted	14	0.00162857	0.0464282	0.972018	1.002	0.915	1.097	1.002(0.915-1.097)
Osteoporosis	genus.unknowngenus.id.2001	Simple mode	14	-0.0116881	0.0932857	0.902208	0.988	0.823	1.187	0.988(0.823-1.187)
Osteoporosis	genus.unknowngenus.id.2001	Weighted mode	14	-0.0130291	0.0957328	0.893828	0.987	0.818	1.191	0.987(0.818-1.191)
Osteoporosis	genus.unknowngenus.id.1868	MR Egger	19	0.202168	0.219221	0.369324	1.224	0.797	1.881	1.224(0.797-1.881)
Osteoporosis	genus.unknowngenus.id.1868	Weighted median	19	0.0621616	0.0532377	0.242959	1.064	0.959	1.181	1.064(0.959-1.181)
Osteoporosis	genus.unknowngenus.id.1868	Inverse variance weighted	19	0.0403303	0.0410103	0.325401	1.041	0.961	1.128	1.041(0.961-1.128)
Osteoporosis	genus.unknowngenus.id.1868	Simple mode	19	0.0782748	0.0842134	0.364938	1.081	0.917	1.275	1.081(0.917-1.275)
Osteoporosis	genus.unknowngenus.id.1868	Weighted mode	19	0.082375	0.086863	0.355519	1.086	0.916	1.287	1.086(0.916-1.287)
Osteoporosis	genus.unknowngenus.id.1000006162	MR Egger	12	-0.0248491	0.595555	0.96754	0.975	0.304	3.134	0.975(0.304-3.134)
Osteoporosis	genus.unknowngenus.id.1000006162	Weighted median	12	-0.0191448	0.0883077	0.828367	0.981	0.825	1.166	0.981(0.825-1.166)
Osteoporosis	genus.unknowngenus.id.1000006162	Inverse variance weighted	12	-0.00563613	0.0721146	0.937705	0.994	0.863	1.145	0.994(0.863-1.145)
Osteoporosis	genus.unknowngenus.id.1000006162	Simple mode	12	-0.0678396	0.131116	0.615122	0.934	0.723	1.208	0.934(0.723-1.208)
Osteoporosis	genus.unknowngenus.id.1000006162	Weighted mode	12	-0.0699414	0.143113	0.634642	0.932	0.704	1.234	0.932(0.704-1.234)
Osteoporosis	genus.unknowngenus.id.1000005479	MR Egger	9	0.0975266	0.526091	0.858188	1.102	0.393	3.092	1.102(0.393-3.092)
Osteoporosis	genus.unknowngenus.id.1000005479	Weighted median	9	-0.00691263	0.0819821	0.932803	0.993	0.846	1.166	0.993(0.846-1.166)
Osteoporosis	genus.unknowngenus.id.1000005479	Inverse variance weighted	9	-0.000169687	0.0671545	0.997984	1	0.877	1.14	1(0.877-1.14)
Osteoporosis	genus.unknowngenus.id.1000005479	Simple mode	9	0.00208467	0.115125	0.985996	1.002	0.8	1.256	1.002(0.8-1.256)
Osteoporosis	genus.unknowngenus.id.1000005479	Weighted mode	9	0.00208467	0.111401	0.985528	1.002	0.806	1.247	1.002(0.806-1.247)
Osteoporosis	genus.unknowngenus.id.1000005472	MR Egger	15	0.0390315	0.346364	0.911998	1.04	0.527	2.05	1.04(0.527-2.05)
Osteoporosis	genus.unknowngenus.id.1000005472	Weighted median	15	0.0194874	0.0609886	0.749329	1.02	0.905	1.149	1.02(0.905-1.149)
Osteoporosis	genus.unknowngenus.id.1000005472	Inverse variance weighted	15	0.0362846	0.0468888	0.439022	1.037	0.946	1.137	1.037(0.946-1.137)
Osteoporosis	genus.unknowngenus.id.1000005472	Simple mode	15	0.0947108	0.0890703	0.305632	1.099	0.923	1.309	1.099(0.923-1.309)
Osteoporosis	genus.unknowngenus.id.1000005472	Weighted mode	15	0.00955157	0.084344	0.911444	1.01	0.856	1.191	1.01(0.856-1.191)
Osteoporosis	genus.unknowngenus.id.1000001215	MR Egger	16	-0.291792	0.363216	0.435197	0.747	0.367	1.522	0.747(0.367-1.522)
Osteoporosis	genus.unknowngenus.id.1000001215	Weighted median	16	-0.0140002	0.0698844	0.84122	0.986	0.86	1.131	0.986(0.86-1.131)
Osteoporosis	genus.unknowngenus.id.1000001215	Inverse variance weighted	16	-0.0171007	0.0567446	0.763138	0.983	0.88	1.099	0.983(0.88-1.099)
Osteoporosis	genus.unknowngenus.id.1000001215	Simple mode	16	0.0443238	0.112567	0.699303	1.045	0.838	1.303	1.045(0.838-1.303)
Osteoporosis	genus.unknowngenus.id.1000001215	Weighted mode	16	0.0432962	0.115548	0.713126	1.044	0.833	1.31	1.044(0.833-1.31)
Osteoporosis	genus.unknowngenus.id.1000000073	MR Egger	22	0.127294	0.223623	0.575535	1.136	0.733	1.76	1.136(0.733-1.76)
Osteoporosis	genus.unknowngenus.id.1000000073	Weighted median	22	0.0183059	0.047074	0.697369	1.018	0.929	1.117	1.018(0.929-1.117)
Osteoporosis	genus.unknowngenus.id.1000000073	Inverse variance weighted	22	0.0123778	0.0371091	0.738718	1.012	0.941	1.089	1.012(0.941-1.089)
Osteoporosis	genus.unknowngenus.id.1000000073	Simple mode	22	0.0394142	0.0827275	0.638685	1.04	0.885	1.223	1.04(0.885-1.223)
Osteoporosis	genus.unknowngenus.id.1000000073	Weighted mode	22	0.0407689	0.0756199	0.595468	1.042	0.898	1.208	1.042(0.898-1.208)
Osteoporosis	genus.Tyzzerella3.id.11335	MR Egger	15	0.153277	0.465908	0.747406	1.166	0.468	2.905	1.166(0.468-2.905)
Osteoporosis	genus.Tyzzerella3.id.11335	Weighted median	15	-0.00545499	0.0748392	0.941894	0.995	0.859	1.152	0.995(0.859-1.152)
Osteoporosis	genus.Tyzzerella3.id.11335	Inverse variance weighted	15	-0.0212483	0.0615306	0.729847	0.979	0.868	1.104	0.979(0.868-1.104)
Osteoporosis	genus.Tyzzerella3.id.11335	Simple mode	15	-0.0863657	0.121592	0.489187	0.917	0.723	1.164	0.917(0.723-1.164)
Osteoporosis	genus.Tyzzerella3.id.11335	Weighted mode	15	0.019817	0.116146	0.866963	1.02	0.812	1.281	1.02(0.812-1.281)
Osteoporosis	genus.Turicibacter.id.2162	MR Egger	19	0.0841682	0.24134	0.731557	1.088	0.678	1.746	1.088(0.678-1.746)
Osteoporosis	genus.Turicibacter.id.2162	Weighted median	19	0.0169977	0.0547959	0.756409	1.017	0.914	1.132	1.017(0.914-1.132)
Osteoporosis	genus.Turicibacter.id.2162	Inverse variance weighted	19	0.0111115	0.0424075	0.793309	1.011	0.931	1.099	1.011(0.931-1.099)
Osteoporosis	genus.Turicibacter.id.2162	Simple mode	19	-0.0505178	0.0994297	0.61757	0.951	0.782	1.155	0.951(0.782-1.155)
Osteoporosis	genus.Turicibacter.id.2162	Weighted mode	19	-0.0497122	0.0888103	0.582545	0.952	0.799	1.132	0.952(0.799-1.132)
Osteoporosis	genus.Terrisporobacter.id.11348	MR Egger	11	-0.00467099	0.366751	0.990116	0.995	0.485	2.042	0.995(0.485-2.042)
Osteoporosis	genus.Terrisporobacter.id.11348	Weighted median	11	0.0252234	0.0807669	0.754814	1.026	0.875	1.201	1.026(0.875-1.201)
Osteoporosis	genus.Terrisporobacter.id.11348	Inverse variance weighted	11	0.0321256	0.0662278	0.627622	1.033	0.907	1.176	1.033(0.907-1.176)
Osteoporosis	genus.Terrisporobacter.id.11348	Simple mode	11	0.0157459	0.123262	0.900885	1.016	0.798	1.293	1.016(0.798-1.293)
Osteoporosis	genus.Terrisporobacter.id.11348	Weighted mode	11	0.0198456	0.115907	0.867466	1.02	0.813	1.28	1.02(0.813-1.28)
Osteoporosis	genus.Sutterella.id.2896	MR Egger	18	-0.122498	0.201186	0.551152	0.885	0.596	1.312	0.885(0.596-1.312)
Osteoporosis	genus.Sutterella.id.2896	Weighted median	18	-0.0501342	0.0496336	0.312454	0.951	0.863	1.048	0.951(0.863-1.048)
Osteoporosis	genus.Sutterella.id.2896	Inverse variance weighted	18	-0.0290779	0.0375009	0.438108	0.971	0.903	1.045	0.971(0.903-1.045)
Osteoporosis	genus.Sutterella.id.2896	Simple mode	18	-0.0803424	0.0782761	0.319088	0.923	0.792	1.076	0.923(0.792-1.076)
Osteoporosis	genus.Sutterella.id.2896	Weighted mode	18	-0.081314	0.0771595	0.306704	0.922	0.793	1.072	0.922(0.793-1.072)
Osteoporosis	genus.Subdoligranulum.id.2070	MR Egger	20	0.0948549	0.157423	0.554326	1.099	0.808	1.497	1.099(0.808-1.497)
Osteoporosis	genus.Subdoligranulum.id.2070	Weighted median	20	0.0144889	0.0385083	0.706728	1.015	0.941	1.094	1.015(0.941-1.094)
Osteoporosis	genus.Subdoligranulum.id.2070	Inverse variance weighted	20	0.00610552	0.0300858	0.839184	1.006	0.949	1.067	1.006(0.949-1.067)
Osteoporosis	genus.Subdoligranulum.id.2070	Simple mode	20	0.0193253	0.0657767	0.772095	1.02	0.896	1.16	1.02(0.896-1.16)
Osteoporosis	genus.Subdoligranulum.id.2070	Weighted mode	20	0.0271326	0.0683775	0.695932	1.028	0.899	1.175	1.028(0.899-1.175)
Osteoporosis	genus.Streptococcus.id.1853	MR Egger	21	0.0894442	0.157475	0.576694	1.094	0.803	1.489	1.094(0.803-1.489)
Osteoporosis	genus.Streptococcus.id.1853	Weighted median	21	0.000654081	0.0382299	0.98635	1.001	0.928	1.079	1.001(0.928-1.079)
Osteoporosis	genus.Streptococcus.id.1853	Inverse variance weighted	21	-0.000715048	0.0301872	0.981102	0.999	0.942	1.06	0.999(0.942-1.06)
Osteoporosis	genus.Streptococcus.id.1853	Simple mode	21	-0.000214023	0.066116	0.997449	1	0.878	1.138	1(0.878-1.138)
Osteoporosis	genus.Streptococcus.id.1853	Weighted mode	21	-0.00561029	0.0659051	0.933007	0.994	0.874	1.132	0.994(0.874-1.132)
Osteoporosis	genus.Slackia.id.825	MR Egger	21	-0.00235955	0.341151	0.994554	0.998	0.511	1.947	0.998(0.511-1.947)
Osteoporosis	genus.Slackia.id.825	Weighted median	21	0.00373593	0.061683	0.951704	1.004	0.889	1.133	1.004(0.889-1.133)
Osteoporosis	genus.Slackia.id.825	Inverse variance weighted	21	-0.0113741	0.0491786	0.817097	0.989	0.898	1.089	0.989(0.898-1.089)
Osteoporosis	genus.Slackia.id.825	Simple mode	21	0.0422005	0.105371	0.693037	1.043	0.848	1.282	1.043(0.848-1.282)
Osteoporosis	genus.Slackia.id.825	Weighted mode	21	0.0430189	0.106703	0.691104	1.044	0.847	1.287	1.044(0.847-1.287)
Osteoporosis	genus.Senegalimassilia.id.11160	MR Egger	14	0.122235	0.414816	0.77328	1.13	0.501	2.548	1.13(0.501-2.548)
Osteoporosis	genus.Senegalimassilia.id.11160	Weighted median	14	0.0434396	0.0708253	0.539655	1.044	0.909	1.2	1.044(0.909-1.2)
Osteoporosis	genus.Senegalimassilia.id.11160	Inverse variance weighted	14	0.0156339	0.0557373	0.779099	1.016	0.911	1.133	1.016(0.911-1.133)
Osteoporosis	genus.Senegalimassilia.id.11160	Simple mode	14	0.0737115	0.116115	0.536563	1.076	0.857	1.352	1.076(0.857-1.352)
Osteoporosis	genus.Senegalimassilia.id.11160	Weighted mode	14	0.0737115	0.111115	0.518679	1.076	0.866	1.338	1.076(0.866-1.338)
Osteoporosis	genus.Sellimonas.id.14369	MR Egger	12	-0.202405	0.733162	0.788114	0.817	0.194	3.437	0.817(0.194-3.437)
Osteoporosis	genus.Sellimonas.id.14369	Weighted median	12	-0.0486887	0.114563	0.67084	0.952	0.761	1.192	0.952(0.761-1.192)
Osteoporosis	genus.Sellimonas.id.14369	Inverse variance weighted	12	-0.0238727	0.0901642	0.791187	0.976	0.818	1.165	0.976(0.818-1.165)
Osteoporosis	genus.Sellimonas.id.14369	Simple mode	12	-0.0822035	0.171337	0.640784	0.921	0.658	1.289	0.921(0.658-1.289)
Osteoporosis	genus.Sellimonas.id.14369	Weighted mode	12	-0.0767934	0.173494	0.666613	0.926	0.659	1.301	0.926(0.659-1.301)
Osteoporosis	genus.Ruminococcus2.id.11374	MR Egger	20	-0.0249888	0.170169	0.884885	0.975	0.699	1.361	0.975(0.699-1.361)
Osteoporosis	genus.Ruminococcus2.id.11374	Weighted median	20	0.00503428	0.0413771	0.903162	1.005	0.927	1.09	1.005(0.927-1.09)
Osteoporosis	genus.Ruminococcus2.id.11374	Inverse variance weighted	20	-0.000914824	0.0320901	0.977257	0.999	0.938	1.064	0.999(0.938-1.064)
Osteoporosis	genus.Ruminococcus2.id.11374	Simple mode	20	-0.00180643	0.0776468	0.981682	0.998	0.857	1.162	0.998(0.857-1.162)
Osteoporosis	genus.Ruminococcus2.id.11374	Weighted mode	20	-0.00180643	0.0708211	0.979917	0.998	0.869	1.147	0.998(0.869-1.147)
Osteoporosis	genus.Ruminococcus1.id.11373	MR Egger	26	0.0285756	0.149597	0.850119	1.029	0.767	1.38	1.029(0.767-1.38)
Osteoporosis	genus.Ruminococcus1.id.11373	Weighted median	26	-0.0294335	0.0348526	0.398383	0.971	0.907	1.04	0.971(0.907-1.04)
Osteoporosis	genus.Ruminococcus1.id.11373	Inverse variance weighted	26	-0.0218814	0.027399	0.424511	0.978	0.927	1.032	0.978(0.927-1.032)
Osteoporosis	genus.Ruminococcus1.id.11373	Simple mode	26	-0.043305	0.0662973	0.519594	0.958	0.841	1.091	0.958(0.841-1.091)
Osteoporosis	genus.Ruminococcus1.id.11373	Weighted mode	26	-0.0423895	0.0623081	0.502553	0.958	0.848	1.083	0.958(0.848-1.083)
Osteoporosis	genus.RuminococcaceaeUCG014.id.11371	MR Egger	22	0.0518542	0.182586	0.779331	1.053	0.736	1.506	1.053(0.736-1.506)
Osteoporosis	genus.RuminococcaceaeUCG014.id.11371	Weighted median	22	0.0198132	0.0413804	0.632076	1.02	0.941	1.106	1.02(0.941-1.106)
Osteoporosis	genus.RuminococcaceaeUCG014.id.11371	Inverse variance weighted	22	0.000339354	0.0309794	0.99126	1	0.941	1.063	1(0.941-1.063)
Osteoporosis	genus.RuminococcaceaeUCG014.id.11371	Simple mode	22	0.0324558	0.0675903	0.636061	1.033	0.905	1.179	1.033(0.905-1.179)
Osteoporosis	genus.RuminococcaceaeUCG014.id.11371	Weighted mode	22	0.0318111	0.0705378	0.656627	1.032	0.899	1.185	1.032(0.899-1.185)
Osteoporosis	genus.RuminococcaceaeUCG013.id.11370	MR Egger	25	0.0355202	0.141418	0.803912	1.036	0.785	1.367	1.036(0.785-1.367)
Osteoporosis	genus.RuminococcaceaeUCG013.id.11370	Weighted median	25	-0.00773919	0.0373408	0.835808	0.992	0.922	1.068	0.992(0.922-1.068)
Osteoporosis	genus.RuminococcaceaeUCG013.id.11370	Inverse variance weighted	25	-0.00520093	0.0273958	0.849432	0.995	0.943	1.05	0.995(0.943-1.05)
Osteoporosis	genus.RuminococcaceaeUCG013.id.11370	Simple mode	25	-0.0640443	0.0634199	0.322643	0.938	0.828	1.062	0.938(0.828-1.062)
Osteoporosis	genus.RuminococcaceaeUCG013.id.11370	Weighted mode	25	-0.0602356	0.0605283	0.329584	0.942	0.836	1.06	0.942(0.836-1.06)
Osteoporosis	genus.RuminococcaceaeUCG011.id.11368	MR Egger	12	0.0331857	0.539979	0.952206	1.034	0.359	2.979	1.034(0.359-2.979)
Osteoporosis	genus.RuminococcaceaeUCG011.id.11368	Weighted median	12	0.079342	0.105494	0.451991	1.083	0.88	1.331	1.083(0.88-1.331)
Osteoporosis	genus.RuminococcaceaeUCG011.id.11368	Inverse variance weighted	12	0.0376584	0.0850657	0.657984	1.038	0.879	1.227	1.038(0.879-1.227)
Osteoporosis	genus.RuminococcaceaeUCG011.id.11368	Simple mode	12	0.0925362	0.16598	0.588341	1.097	0.792	1.519	1.097(0.792-1.519)
Osteoporosis	genus.RuminococcaceaeUCG011.id.11368	Weighted mode	12	0.0934401	0.156404	0.562317	1.098	0.808	1.492	1.098(0.808-1.492)
Osteoporosis	genus.RuminococcaceaeUCG010.id.11367	MR Egger	17	-0.109559	0.202773	0.59692	0.896	0.602	1.334	0.896(0.602-1.334)
Osteoporosis	genus.RuminococcaceaeUCG010.id.11367	Weighted median	17	0.0240571	0.0518883	0.642911	1.024	0.925	1.134	1.024(0.925-1.134)
Osteoporosis	genus.RuminococcaceaeUCG010.id.11367	Inverse variance weighted	17	0.00711876	0.0394579	0.856828	1.007	0.932	1.088	1.007(0.932-1.088)
Osteoporosis	genus.RuminococcaceaeUCG010.id.11367	Simple mode	17	0.0380796	0.0833818	0.654033	1.039	0.882	1.223	1.039(0.882-1.223)
Osteoporosis	genus.RuminococcaceaeUCG010.id.11367	Weighted mode	17	0.0356098	0.0810117	0.666133	1.036	0.884	1.215	1.036(0.884-1.215)
Osteoporosis	genus.RuminococcaceaeUCG009.id.11366	MR Egger	18	0.0469524	0.283521	0.870542	1.048	0.601	1.827	1.048(0.601-1.827)
Osteoporosis	genus.RuminococcaceaeUCG009.id.11366	Weighted median	18	0.0110018	0.06338	0.862192	1.011	0.893	1.145	1.011(0.893-1.145)
Osteoporosis	genus.RuminococcaceaeUCG009.id.11366	Inverse variance weighted	18	0.0143468	0.0500927	0.774567	1.014	0.92	1.119	1.014(0.92-1.119)
Osteoporosis	genus.RuminococcaceaeUCG009.id.11366	Simple mode	18	0.00379847	0.100312	0.970235	1.004	0.825	1.222	1.004(0.825-1.222)
Osteoporosis	genus.RuminococcaceaeUCG009.id.11366	Weighted mode	18	0.00855063	0.107312	0.937422	1.009	0.817	1.245	1.009(0.817-1.245)
Osteoporosis	genus.RuminococcaceaeUCG005.id.11363	MR Egger	24	-0.0196573	0.155333	0.900447	0.981	0.723	1.329	0.981(0.723-1.329)
Osteoporosis	genus.RuminococcaceaeUCG005.id.11363	Weighted median	24	0.0215356	0.0362024	0.551932	1.022	0.952	1.097	1.022(0.952-1.097)
Osteoporosis	genus.RuminococcaceaeUCG005.id.11363	Inverse variance weighted	24	0.00169862	0.0287771	0.952931	1.002	0.947	1.06	1.002(0.947-1.06)
Osteoporosis	genus.RuminococcaceaeUCG005.id.11363	Simple mode	24	0.0327726	0.0679885	0.634339	1.033	0.904	1.181	1.033(0.904-1.181)
Osteoporosis	genus.RuminococcaceaeUCG005.id.11363	Weighted mode	24	0.0327726	0.0654239	0.621183	1.033	0.909	1.175	1.033(0.909-1.175)
Osteoporosis	genus.RuminococcaceaeUCG004.id.11362	MR Egger	20	0.0567677	0.219277	0.79866	1.058	0.689	1.627	1.058(0.689-1.627)
Osteoporosis	genus.RuminococcaceaeUCG004.id.11362	Weighted median	20	-0.00958297	0.0500759	0.848237	0.99	0.898	1.093	0.99(0.898-1.093)
Osteoporosis	genus.RuminococcaceaeUCG004.id.11362	Inverse variance weighted	20	-0.0142626	0.0406274	0.725545	0.986	0.91	1.068	0.986(0.91-1.068)
Osteoporosis	genus.RuminococcaceaeUCG004.id.11362	Simple mode	20	-0.00615768	0.0861637	0.943775	0.994	0.839	1.177	0.994(0.839-1.177)
Osteoporosis	genus.RuminococcaceaeUCG004.id.11362	Weighted mode	20	-0.00528966	0.0851387	0.951108	0.995	0.842	1.175	0.995(0.842-1.175)
Osteoporosis	genus.RuminococcaceaeUCG003.id.11361	MR Egger	22	-0.00677923	0.157481	0.96609	0.993	0.729	1.352	0.993(0.729-1.352)
Osteoporosis	genus.RuminococcaceaeUCG003.id.11361	Weighted median	22	-0.00867612	0.0425449	0.838409	0.991	0.912	1.078	0.991(0.912-1.078)
Osteoporosis	genus.RuminococcaceaeUCG003.id.11361	Inverse variance weighted	22	-0.0125744	0.0332325	0.705152	0.988	0.925	1.054	0.988(0.925-1.054)
Osteoporosis	genus.RuminococcaceaeUCG003.id.11361	Simple mode	22	-0.0043142	0.0739584	0.954035	0.996	0.861	1.151	0.996(0.861-1.151)
Osteoporosis	genus.RuminococcaceaeUCG003.id.11361	Weighted mode	22	0.00745045	0.0709666	0.917384	1.007	0.877	1.158	1.007(0.877-1.158)
Osteoporosis	genus.RuminococcaceaeUCG002.id.11360	MR Egger	23	-0.206919	0.159998	0.209966	0.813	0.594	1.113	0.813(0.594-1.113)
Osteoporosis	genus.RuminococcaceaeUCG002.id.11360	Weighted median	23	0.00841663	0.0379076	0.82429	1.008	0.936	1.086	1.008(0.936-1.086)
Osteoporosis	genus.RuminococcaceaeUCG002.id.11360	Inverse variance weighted	23	0.0219913	0.0289108	0.446859	1.022	0.966	1.082	1.022(0.966-1.082)
Osteoporosis	genus.RuminococcaceaeUCG002.id.11360	Simple mode	23	0.0893619	0.0705693	0.218651	1.093	0.952	1.256	1.093(0.952-1.256)
Osteoporosis	genus.RuminococcaceaeUCG002.id.11360	Weighted mode	23	0.000321447	0.0618651	0.995901	1	0.886	1.129	1(0.886-1.129)
Osteoporosis	genus.RuminococcaceaeNK4A214group.id.11358	MR Egger	23	0.168455	0.164863	0.31851	1.183	0.857	1.635	1.183(0.857-1.635)
Osteoporosis	genus.RuminococcaceaeNK4A214group.id.11358	Weighted median	23	0.0233021	0.0375012	0.534357	1.024	0.951	1.102	1.024(0.951-1.102)
Osteoporosis	genus.RuminococcaceaeNK4A214group.id.11358	Inverse variance weighted	23	0.0199241	0.0303719	0.511822	1.02	0.961	1.083	1.02(0.961-1.083)
Osteoporosis	genus.RuminococcaceaeNK4A214group.id.11358	Simple mode	23	0.0267666	0.0778047	0.734096	1.027	0.882	1.196	1.027(0.882-1.196)
Osteoporosis	genus.RuminococcaceaeNK4A214group.id.11358	Weighted mode	23	0.022027	0.0715477	0.761081	1.022	0.889	1.176	1.022(0.889-1.176)
Osteoporosis	genus.Ruminiclostridium9.id.11357	MR Egger	25	-0.0950583	0.153909	0.542889	0.909	0.673	1.229	0.909(0.673-1.229)
Osteoporosis	genus.Ruminiclostridium9.id.11357	Weighted median	25	0.00257201	0.0365086	0.943836	1.003	0.933	1.077	1.003(0.933-1.077)
Osteoporosis	genus.Ruminiclostridium9.id.11357	Inverse variance weighted	25	0.000466507	0.0277579	0.986591	1	0.947	1.056	1(0.947-1.056)
Osteoporosis	genus.Ruminiclostridium9.id.11357	Simple mode	25	-0.0555706	0.0766561	0.475502	0.946	0.814	1.099	0.946(0.814-1.099)
Osteoporosis	genus.Ruminiclostridium9.id.11357	Weighted mode	25	-0.0474926	0.0666727	0.483132	0.954	0.837	1.087	0.954(0.837-1.087)
Osteoporosis	genus.Ruminiclostridium6.id.11356	MR Egger	21	0.0343766	0.182479	0.852571	1.035	0.724	1.48	1.035(0.724-1.48)
Osteoporosis	genus.Ruminiclostridium6.id.11356	Weighted median	21	-0.00364669	0.044253	0.934324	0.996	0.914	1.087	0.996(0.914-1.087)
Osteoporosis	genus.Ruminiclostridium6.id.11356	Inverse variance weighted	21	0.00415103	0.0332607	0.90068	1.004	0.941	1.072	1.004(0.941-1.072)
Osteoporosis	genus.Ruminiclostridium6.id.11356	Simple mode	21	-0.055307	0.0712943	0.44697	0.946	0.823	1.088	0.946(0.823-1.088)
Osteoporosis	genus.Ruminiclostridium6.id.11356	Weighted mode	21	-0.0509033	0.0704944	0.478597	0.95	0.828	1.091	0.95(0.828-1.091)
Osteoporosis	genus.Ruminiclostridium5.id.11355	MR Egger	22	-0.0894523	0.169246	0.602945	0.914	0.656	1.274	0.914(0.656-1.274)
Osteoporosis	genus.Ruminiclostridium5.id.11355	Weighted median	22	-0.0349242	0.0386501	0.366209	0.966	0.895	1.042	0.966(0.895-1.042)
Osteoporosis	genus.Ruminiclostridium5.id.11355	Inverse variance weighted	22	-0.0227569	0.0297465	0.444254	0.978	0.922	1.036	0.978(0.922-1.036)
Osteoporosis	genus.Ruminiclostridium5.id.11355	Simple mode	22	-0.0521781	0.06873	0.456185	0.949	0.83	1.086	0.949(0.83-1.086)
Osteoporosis	genus.Ruminiclostridium5.id.11355	Weighted mode	22	-0.0531646	0.0672402	0.437977	0.948	0.831	1.082	0.948(0.831-1.082)
Osteoporosis	genus.Roseburia.id.2012	MR Egger	25	-0.0022811	0.150191	0.988013	0.998	0.743	1.339	0.998(0.743-1.339)
Osteoporosis	genus.Roseburia.id.2012	Weighted median	25	0.0209501	0.0333826	0.530282	1.021	0.956	1.09	1.021(0.956-1.09)
Osteoporosis	genus.Roseburia.id.2012	Inverse variance weighted	25	0.00336986	0.0272424	0.901553	1.003	0.951	1.058	1.003(0.951-1.058)
Osteoporosis	genus.Roseburia.id.2012	Simple mode	25	0.0528536	0.0636813	0.414736	1.054	0.931	1.194	1.054(0.931-1.194)
Osteoporosis	genus.Roseburia.id.2012	Weighted mode	25	0.0487745	0.0657519	0.465408	1.05	0.923	1.194	1.05(0.923-1.194)
Osteoporosis	genus.Romboutsia.id.11347	MR Egger	21	-0.0338354	0.185714	0.857363	0.967	0.672	1.391	0.967(0.672-1.391)
Osteoporosis	genus.Romboutsia.id.11347	Weighted median	21	0.0388588	0.0423215	0.358524	1.04	0.957	1.13	1.04(0.957-1.13)
Osteoporosis	genus.Romboutsia.id.11347	Inverse variance weighted	21	0.0214123	0.0326248	0.511619	1.022	0.958	1.089	1.022(0.958-1.089)
Osteoporosis	genus.Romboutsia.id.11347	Simple mode	21	0.0756162	0.0783144	0.345802	1.079	0.925	1.257	1.079(0.925-1.257)
Osteoporosis	genus.Romboutsia.id.11347	Weighted mode	21	0.0765047	0.0700995	0.288083	1.08	0.941	1.238	1.08(0.941-1.238)
Osteoporosis	genus.RikenellaceaeRC9gutgroup.id.11191	MR Egger	10	0.086584	0.585766	0.886148	1.09	0.346	3.437	1.09(0.346-3.437)
Osteoporosis	genus.RikenellaceaeRC9gutgroup.id.11191	Weighted median	10	0.0786256	0.118487	0.50696	1.082	0.858	1.365	1.082(0.858-1.365)
Osteoporosis	genus.RikenellaceaeRC9gutgroup.id.11191	Inverse variance weighted	10	0.035213	0.0989843	0.722033	1.036	0.853	1.258	1.036(0.853-1.258)
Osteoporosis	genus.RikenellaceaeRC9gutgroup.id.11191	Simple mode	10	0.0874317	0.185458	0.648548	1.091	0.759	1.57	1.091(0.759-1.57)
Osteoporosis	genus.RikenellaceaeRC9gutgroup.id.11191	Weighted mode	10	0.0904177	0.170983	0.609728	1.095	0.783	1.53	1.095(0.783-1.53)
Osteoporosis	genus.Prevotella9.id.11183	MR Egger	20	-0.122665	0.208981	0.564517	0.885	0.587	1.332	0.885(0.587-1.332)
Osteoporosis	genus.Prevotella9.id.11183	Weighted median	20	-0.0310176	0.0568176	0.585124	0.969	0.867	1.084	0.969(0.867-1.084)
Osteoporosis	genus.Prevotella9.id.11183	Inverse variance weighted	20	-0.0192933	0.0419887	0.645884	0.981	0.903	1.065	0.981(0.903-1.065)
Osteoporosis	genus.Prevotella9.id.11183	Simple mode	20	-0.0949516	0.0996598	0.352678	0.909	0.748	1.106	0.909(0.748-1.106)
Osteoporosis	genus.Prevotella9.id.11183	Weighted mode	20	-0.103676	0.0916526	0.272054	0.902	0.753	1.079	0.902(0.753-1.079)
Osteoporosis	genus.Prevotella7.id.11182	MR Egger	9	0.0939407	0.449521	0.840415	1.098	0.455	2.651	1.098(0.455-2.651)
Osteoporosis	genus.Prevotella7.id.11182	Weighted median	9	0.0166423	0.126989	0.895734	1.017	0.793	1.304	1.017(0.793-1.304)
Osteoporosis	genus.Prevotella7.id.11182	Inverse variance weighted	9	0.00605321	0.102724	0.95301	1.006	0.823	1.23	1.006(0.823-1.23)
Osteoporosis	genus.Prevotella7.id.11182	Simple mode	9	-0.00325135	0.183001	0.98626	0.997	0.696	1.427	0.997(0.696-1.427)
Osteoporosis	genus.Prevotella7.id.11182	Weighted mode	9	0.00707702	0.180572	0.969698	1.007	0.707	1.435	1.007(0.707-1.435)
Osteoporosis	genus.Phascolarctobacterium.id.2168	MR Egger	14	-0.104781	0.285307	0.719822	0.901	0.515	1.575	0.901(0.515-1.575)
Osteoporosis	genus.Phascolarctobacterium.id.2168	Weighted median	14	-0.0494654	0.0570916	0.386259	0.952	0.851	1.064	0.952(0.851-1.064)
Osteoporosis	genus.Phascolarctobacterium.id.2168	Inverse variance weighted	14	-0.0282109	0.0447998	0.528884	0.972	0.89	1.061	0.972(0.89-1.061)
Osteoporosis	genus.Phascolarctobacterium.id.2168	Simple mode	14	-0.0945371	0.0906225	0.315869	0.91	0.762	1.087	0.91(0.762-1.087)
Osteoporosis	genus.Phascolarctobacterium.id.2168	Weighted mode	14	-0.0936386	0.0870953	0.301867	0.911	0.768	1.08	0.911(0.768-1.08)
Osteoporosis	genus.Peptococcus.id.2037	MR Egger	18	-0.0171171	0.302219	0.955535	0.983	0.544	1.778	0.983(0.544-1.778)
Osteoporosis	genus.Peptococcus.id.2037	Weighted median	18	0.0424699	0.0705384	0.54712	1.043	0.909	1.198	1.043(0.909-1.198)
Osteoporosis	genus.Peptococcus.id.2037	Inverse variance weighted	18	0.0353538	0.0578689	0.541246	1.036	0.925	1.16	1.036(0.925-1.16)
Osteoporosis	genus.Peptococcus.id.2037	Simple mode	18	0.0519528	0.120806	0.67256	1.053	0.831	1.335	1.053(0.831-1.335)
Osteoporosis	genus.Peptococcus.id.2037	Weighted mode	18	0.0519528	0.117734	0.664577	1.053	0.836	1.327	1.053(0.836-1.327)
Osteoporosis	genus.Parasutterella.id.2892	MR Egger	24	0.235079	0.239411	0.336822	1.265	0.791	2.022	1.265(0.791-2.022)
Osteoporosis	genus.Parasutterella.id.2892	Weighted median	24	0.0074749	0.0441165	0.865454	1.008	0.924	1.098	1.008(0.924-1.098)
Osteoporosis	genus.Parasutterella.id.2892	Inverse variance weighted	24	-0.018086	0.0344603	0.599697	0.982	0.918	1.051	0.982(0.918-1.051)
Osteoporosis	genus.Parasutterella.id.2892	Simple mode	24	0.0388754	0.0752299	0.61026	1.04	0.897	1.205	1.04(0.897-1.205)
Osteoporosis	genus.Parasutterella.id.2892	Weighted mode	24	0.036126	0.0750643	0.634873	1.037	0.895	1.201	1.037(0.895-1.201)
Osteoporosis	genus.Paraprevotella.id.962	MR Egger	14	0.302929	0.352052	0.406395	1.354	0.679	2.699	1.354(0.679-2.699)
Osteoporosis	genus.Paraprevotella.id.962	Weighted median	14	-0.0146236	0.0718847	0.838798	0.985	0.856	1.135	0.985(0.856-1.135)
Osteoporosis	genus.Paraprevotella.id.962	Inverse variance weighted	14	-0.000522769	0.0573408	0.992726	0.999	0.893	1.118	0.999(0.893-1.118)
Osteoporosis	genus.Paraprevotella.id.962	Simple mode	14	-0.0503502	0.115614	0.670342	0.951	0.758	1.193	0.951(0.758-1.193)
Osteoporosis	genus.Paraprevotella.id.962	Weighted mode	14	-0.0463884	0.111924	0.685293	0.955	0.767	1.189	0.955(0.767-1.189)
Osteoporosis	genus.Parabacteroides.id.954	MR Egger	20	0.0954098	0.151707	0.537309	1.1	0.817	1.481	1.1(0.817-1.481)
Osteoporosis	genus.Parabacteroides.id.954	Weighted median	20	0.0227525	0.0403004	0.572365	1.023	0.945	1.107	1.023(0.945-1.107)
Osteoporosis	genus.Parabacteroides.id.954	Inverse variance weighted	20	0.0089021	0.0311647	0.775149	1.009	0.949	1.072	1.009(0.949-1.072)
Osteoporosis	genus.Parabacteroides.id.954	Simple mode	20	0.0473688	0.070479	0.509612	1.049	0.913	1.204	1.049(0.913-1.204)
Osteoporosis	genus.Parabacteroides.id.954	Weighted mode	20	0.0522751	0.0720599	0.477023	1.054	0.915	1.214	1.054(0.915-1.214)
Osteoporosis	genus.Oxalobacter.id.2978	MR Egger	12	0.0696917	0.468565	0.88472	1.072	0.428	2.686	1.072(0.428-2.686)
Osteoporosis	genus.Oxalobacter.id.2978	Weighted median	12	0.0253245	0.0903982	0.779367	1.026	0.859	1.224	1.026(0.859-1.224)
Osteoporosis	genus.Oxalobacter.id.2978	Inverse variance weighted	12	0.00242779	0.0740672	0.973852	1.002	0.867	1.159	1.002(0.867-1.159)
Osteoporosis	genus.Oxalobacter.id.2978	Simple mode	12	0.0365501	0.147187	0.808458	1.037	0.777	1.384	1.037(0.777-1.384)
Osteoporosis	genus.Oxalobacter.id.2978	Weighted mode	12	0.0416497	0.142415	0.775383	1.043	0.789	1.378	1.043(0.789-1.378)
Osteoporosis	genus.Oscillospira.id.2064	MR Egger	17	0.00849291	0.261405	0.97451	1.009	0.604	1.683	1.009(0.604-1.683)
Osteoporosis	genus.Oscillospira.id.2064	Weighted median	17	0.0302679	0.0550008	0.582101	1.031	0.925	1.148	1.031(0.925-1.148)
Osteoporosis	genus.Oscillospira.id.2064	Inverse variance weighted	17	0.00813825	0.0434666	0.851481	1.008	0.926	1.098	1.008(0.926-1.098)
Osteoporosis	genus.Oscillospira.id.2064	Simple mode	17	0.0521323	0.0919964	0.578797	1.054	0.88	1.262	1.054(0.88-1.262)
Osteoporosis	genus.Oscillospira.id.2064	Weighted mode	17	0.0378785	0.0860906	0.665834	1.039	0.877	1.23	1.039(0.877-1.23)
Osteoporosis	genus.Oscillibacter.id.2063	MR Egger	15	0.190795	0.283134	0.512198	1.21	0.695	2.108	1.21(0.695-2.108)
Osteoporosis	genus.Oscillibacter.id.2063	Weighted median	15	-0.00424975	0.0625122	0.945799	0.996	0.881	1.126	0.996(0.881-1.126)
Osteoporosis	genus.Oscillibacter.id.2063	Inverse variance weighted	15	0.0073803	0.0497965	0.882178	1.007	0.914	1.111	1.007(0.914-1.111)
Osteoporosis	genus.Oscillibacter.id.2063	Simple mode	15	-0.026605	0.104469	0.802682	0.974	0.793	1.195	0.974(0.793-1.195)
Osteoporosis	genus.Oscillibacter.id.2063	Weighted mode	15	-0.0275763	0.101975	0.79078	0.973	0.797	1.188	0.973(0.797-1.188)
Osteoporosis	genus.Olsenella.id.822	MR Egger	12	0.130542	0.443439	0.774483	1.139	0.478	2.717	1.139(0.478-2.717)
Osteoporosis	genus.Olsenella.id.822	Weighted median	12	0.0156805	0.0937495	0.867166	1.016	0.845	1.221	1.016(0.845-1.221)
Osteoporosis	genus.Olsenella.id.822	Inverse variance weighted	12	0.000174849	0.0792857	0.99824	1	0.856	1.168	1(0.856-1.168)
Osteoporosis	genus.Olsenella.id.822	Simple mode	12	0.0136708	0.142028	0.92505	1.014	0.767	1.339	1.014(0.767-1.339)
Osteoporosis	genus.Olsenella.id.822	Weighted mode	12	0.0136708	0.151426	0.929687	1.014	0.753	1.364	1.014(0.753-1.364)
Osteoporosis	genus.Odoribacter.id.952	MR Egger	26	0.0652397	0.156042	0.679597	1.067	0.786	1.449	1.067(0.786-1.449)
Osteoporosis	genus.Odoribacter.id.952	Weighted median	26	-0.046671	0.0387278	0.228164	0.954	0.885	1.03	0.954(0.885-1.03)
Osteoporosis	genus.Odoribacter.id.952	Inverse variance weighted	26	-0.0271117	0.0296629	0.36072	0.973	0.918	1.032	0.973(0.918-1.032)
Osteoporosis	genus.Odoribacter.id.952	Simple mode	26	-0.067473	0.067137	0.324524	0.935	0.819	1.066	0.935(0.819-1.066)
Osteoporosis	genus.Odoribacter.id.952	Weighted mode	26	-0.0684246	0.0689607	0.330594	0.934	0.816	1.069	0.934(0.816-1.069)
Osteoporosis	genus.Methanobrevibacter.id.123	MR Egger	14	-0.229684	0.41313	0.588455	0.795	0.354	1.786	0.795(0.354-1.786)
Osteoporosis	genus.Methanobrevibacter.id.123	Weighted median	14	-0.0302531	0.0897486	0.736051	0.97	0.814	1.157	0.97(0.814-1.157)
Osteoporosis	genus.Methanobrevibacter.id.123	Inverse variance weighted	14	-0.00513103	0.0757643	0.946006	0.995	0.858	1.154	0.995(0.858-1.154)
Osteoporosis	genus.Methanobrevibacter.id.123	Simple mode	14	-0.0466773	0.140587	0.745168	0.954	0.725	1.257	0.954(0.725-1.257)
Osteoporosis	genus.Methanobrevibacter.id.123	Weighted mode	14	-0.0484118	0.149226	0.750781	0.953	0.711	1.276	0.953(0.711-1.276)
Osteoporosis	genus.Marvinbryantia.id.2005	MR Egger	22	0.0835345	0.213735	0.700053	1.087	0.715	1.653	1.087(0.715-1.653)
Osteoporosis	genus.Marvinbryantia.id.2005	Weighted median	22	0.0348939	0.0477634	0.46505	1.036	0.943	1.137	1.036(0.943-1.137)
Osteoporosis	genus.Marvinbryantia.id.2005	Inverse variance weighted	22	0.0217859	0.0367453	0.553256	1.022	0.951	1.098	1.022(0.951-1.098)
Osteoporosis	genus.Marvinbryantia.id.2005	Simple mode	22	0.098697	0.0844518	0.25563	1.104	0.935	1.302	1.104(0.935-1.302)
Osteoporosis	genus.Marvinbryantia.id.2005	Weighted mode	22	0.0966726	0.0809608	0.245766	1.101	0.94	1.291	1.101(0.94-1.291)
Osteoporosis	genus.Lactococcus.id.1851	MR Egger	10	-0.00500229	0.602164	0.993575	0.995	0.306	3.239	0.995(0.306-3.239)
Osteoporosis	genus.Lactococcus.id.1851	Weighted median	10	0.00761137	0.105561	0.942519	1.008	0.819	1.239	1.008(0.819-1.239)
Osteoporosis	genus.Lactococcus.id.1851	Inverse variance weighted	10	0.00754799	0.0873014	0.931102	1.008	0.849	1.196	1.008(0.849-1.196)
Osteoporosis	genus.Lactococcus.id.1851	Simple mode	10	-0.00881422	0.151787	0.954962	0.991	0.736	1.335	0.991(0.736-1.335)
Osteoporosis	genus.Lactococcus.id.1851	Weighted mode	10	-0.0477583	0.161432	0.774064	0.953	0.695	1.308	0.953(0.695-1.308)
Osteoporosis	genus.Lactobacillus.id.1837	MR Egger	17	-0.0645844	0.296541	0.830526	0.937	0.524	1.676	0.937(0.524-1.676)
Osteoporosis	genus.Lactobacillus.id.1837	Weighted median	17	0.00267571	0.0681311	0.968673	1.003	0.877	1.146	1.003(0.877-1.146)
Osteoporosis	genus.Lactobacillus.id.1837	Inverse variance weighted	17	-0.00637328	0.0529064	0.904116	0.994	0.896	1.102	0.994(0.896-1.102)
Osteoporosis	genus.Lactobacillus.id.1837	Simple mode	17	0.0559114	0.10624	0.605918	1.058	0.859	1.302	1.058(0.859-1.302)
Osteoporosis	genus.Lactobacillus.id.1837	Weighted mode	17	0.0513098	0.106458	0.636353	1.053	0.854	1.297	1.053(0.854-1.297)
Osteoporosis	genus.LachnospiraceaeUCG010.id.11330	MR Egger	18	-0.0185274	0.26474	0.945074	0.982	0.584	1.649	0.982(0.584-1.649)
Osteoporosis	genus.LachnospiraceaeUCG010.id.11330	Weighted median	18	0.0134589	0.0488786	0.783044	1.014	0.921	1.115	1.014(0.921-1.115)
Osteoporosis	genus.LachnospiraceaeUCG010.id.11330	Inverse variance weighted	18	-0.00156698	0.0377236	0.966867	0.998	0.927	1.075	0.998(0.927-1.075)
Osteoporosis	genus.LachnospiraceaeUCG010.id.11330	Simple mode	18	0.0146551	0.0786628	0.854413	1.015	0.87	1.184	1.015(0.87-1.184)
Osteoporosis	genus.LachnospiraceaeUCG010.id.11330	Weighted mode	18	0.0220051	0.0777509	0.780579	1.022	0.878	1.191	1.022(0.878-1.191)
Osteoporosis	genus.LachnospiraceaeUCG008.id.11328	MR Egger	18	0.0372653	0.271191	0.892418	1.038	0.61	1.766	1.038(0.61-1.766)
Osteoporosis	genus.LachnospiraceaeUCG008.id.11328	Weighted median	18	-0.0133046	0.0645423	0.836683	0.987	0.87	1.12	0.987(0.87-1.12)
Osteoporosis	genus.LachnospiraceaeUCG008.id.11328	Inverse variance weighted	18	-0.0198815	0.0497159	0.689229	0.98	0.889	1.081	0.98(0.889-1.081)
Osteoporosis	genus.LachnospiraceaeUCG008.id.11328	Simple mode	18	-0.104169	0.108031	0.348435	0.901	0.729	1.114	0.901(0.729-1.114)
Osteoporosis	genus.LachnospiraceaeUCG008.id.11328	Weighted mode	18	-0.103027	0.111571	0.368708	0.902	0.725	1.123	0.902(0.725-1.123)
Osteoporosis	genus.LachnospiraceaeUCG004.id.11324	MR Egger	23	0.120585	0.177419	0.504141	1.128	0.797	1.597	1.128(0.797-1.597)
Osteoporosis	genus.LachnospiraceaeUCG004.id.11324	Weighted median	23	-0.00984205	0.0406802	0.808829	0.99	0.914	1.072	0.99(0.914-1.072)
Osteoporosis	genus.LachnospiraceaeUCG004.id.11324	Inverse variance weighted	23	-0.00503034	0.0310408	0.871262	0.995	0.936	1.057	0.995(0.936-1.057)
Osteoporosis	genus.LachnospiraceaeUCG004.id.11324	Simple mode	23	-0.0187675	0.0693713	0.789269	0.981	0.857	1.124	0.981(0.857-1.124)
Osteoporosis	genus.LachnospiraceaeUCG004.id.11324	Weighted mode	23	-0.0179114	0.0687943	0.797006	0.982	0.858	1.124	0.982(0.858-1.124)
Osteoporosis	genus.LachnospiraceaeUCG001.id.11321	MR Egger	16	0.0449574	0.204429	0.82911	1.046	0.701	1.561	1.046(0.701-1.561)
Osteoporosis	genus.LachnospiraceaeUCG001.id.11321	Weighted median	16	-0.0221559	0.0565751	0.69534	0.978	0.875	1.093	0.978(0.875-1.093)
Osteoporosis	genus.LachnospiraceaeUCG001.id.11321	Inverse variance weighted	16	-0.000746711	0.0460966	0.987076	0.999	0.913	1.094	0.999(0.913-1.094)
Osteoporosis	genus.LachnospiraceaeUCG001.id.11321	Simple mode	16	-0.0413433	0.0925825	0.661575	0.959	0.8	1.15	0.959(0.8-1.15)
Osteoporosis	genus.LachnospiraceaeUCG001.id.11321	Weighted mode	16	-0.0380452	0.0817818	0.648468	0.963	0.82	1.13	0.963(0.82-1.13)
Osteoporosis	genus.LachnospiraceaeNK4A136group.id.11319	MR Egger	23	-0.0099983	0.155347	0.949292	0.99	0.73	1.342	0.99(0.73-1.342)
Osteoporosis	genus.LachnospiraceaeNK4A136group.id.11319	Weighted median	23	0.00724239	0.0374489	0.84665	1.007	0.936	1.084	1.007(0.936-1.084)
Osteoporosis	genus.LachnospiraceaeNK4A136group.id.11319	Inverse variance weighted	23	-0.00180147	0.028299	0.949242	0.998	0.944	1.055	0.998(0.944-1.055)
Osteoporosis	genus.LachnospiraceaeNK4A136group.id.11319	Simple mode	23	-0.00609565	0.0679597	0.929341	0.994	0.87	1.136	0.994(0.87-1.136)
Osteoporosis	genus.LachnospiraceaeNK4A136group.id.11319	Weighted mode	23	-0.00437909	0.0644715	0.946461	0.996	0.877	1.13	0.996(0.877-1.13)
Osteoporosis	genus.LachnospiraceaeND3007group.id.11317	MR Egger	22	0.0780105	0.159014	0.629057	1.081	0.792	1.477	1.081(0.792-1.477)
Osteoporosis	genus.LachnospiraceaeND3007group.id.11317	Weighted median	22	0.000480674	0.0400224	0.990418	1	0.925	1.082	1(0.925-1.082)
Osteoporosis	genus.LachnospiraceaeND3007group.id.11317	Inverse variance weighted	22	0.0120206	0.0311765	0.699818	1.012	0.952	1.076	1.012(0.952-1.076)
Osteoporosis	genus.LachnospiraceaeND3007group.id.11317	Simple mode	22	-0.0166134	0.075054	0.826956	0.984	0.849	1.139	0.984(0.849-1.139)
Osteoporosis	genus.LachnospiraceaeND3007group.id.11317	Weighted mode	22	-0.021137	0.0708717	0.768449	0.979	0.852	1.125	0.979(0.852-1.125)
Osteoporosis	genus.LachnospiraceaeNC2004group.id.11316	MR Egger	18	-0.146191	0.301012	0.633789	0.864	0.479	1.559	0.864(0.479-1.559)
Osteoporosis	genus.LachnospiraceaeNC2004group.id.11316	Weighted median	18	-0.0568107	0.0652081	0.383634	0.945	0.831	1.074	0.945(0.831-1.074)
Osteoporosis	genus.LachnospiraceaeNC2004group.id.11316	Inverse variance weighted	18	-0.0413536	0.052042	0.426834	0.959	0.866	1.063	0.959(0.866-1.063)
Osteoporosis	genus.LachnospiraceaeNC2004group.id.11316	Simple mode	18	-0.0679453	0.113434	0.557081	0.934	0.748	1.167	0.934(0.748-1.167)
Osteoporosis	genus.LachnospiraceaeNC2004group.id.11316	Weighted mode	18	-0.0629461	0.113436	0.586187	0.939	0.752	1.173	0.939(0.752-1.173)
Osteoporosis	genus.LachnospiraceaeFCS020group.id.11314	MR Egger	28	0.0808843	0.157092	0.610983	1.084	0.797	1.475	1.084(0.797-1.475)
Osteoporosis	genus.LachnospiraceaeFCS020group.id.11314	Weighted median	28	-0.00988145	0.0366213	0.787292	0.99	0.922	1.064	0.99(0.922-1.064)
Osteoporosis	genus.LachnospiraceaeFCS020group.id.11314	Inverse variance weighted	28	-0.013424	0.0289597	0.642976	0.987	0.932	1.044	0.987(0.932-1.044)
Osteoporosis	genus.LachnospiraceaeFCS020group.id.11314	Simple mode	28	0.00876201	0.0705577	0.902091	1.009	0.879	1.158	1.009(0.879-1.158)
Osteoporosis	genus.LachnospiraceaeFCS020group.id.11314	Weighted mode	28	0.00876201	0.0673652	0.897477	1.009	0.884	1.151	1.009(0.884-1.151)
Osteoporosis	genus.Lachnospira.id.2004	MR Egger	25	-0.00841378	0.148587	0.955333	0.992	0.741	1.327	0.992(0.741-1.327)
Osteoporosis	genus.Lachnospira.id.2004	Weighted median	25	0.00270721	0.0378694	0.943009	1.003	0.931	1.08	1.003(0.931-1.08)
Osteoporosis	genus.Lachnospira.id.2004	Inverse variance weighted	25	-0.00494518	0.0290527	0.864842	0.995	0.94	1.053	0.995(0.94-1.053)
Osteoporosis	genus.Lachnospira.id.2004	Simple mode	25	0.0368541	0.0630479	0.564312	1.038	0.917	1.174	1.038(0.917-1.174)
Osteoporosis	genus.Lachnospira.id.2004	Weighted mode	25	0.0350153	0.0667055	0.604453	1.036	0.909	1.18	1.036(0.909-1.18)
Osteoporosis	genus.Lachnoclostridium.id.11308	MR Egger	23	0.0389351	0.144108	0.789659	1.04	0.784	1.379	1.04(0.784-1.379)
Osteoporosis	genus.Lachnoclostridium.id.11308	Weighted median	23	0.00924347	0.0376568	0.806096	1.009	0.937	1.087	1.009(0.937-1.087)
Osteoporosis	genus.Lachnoclostridium.id.11308	Inverse variance weighted	23	0.00769867	0.0281264	0.784303	1.008	0.954	1.065	1.008(0.954-1.065)
Osteoporosis	genus.Lachnoclostridium.id.11308	Simple mode	23	0.0185478	0.0648963	0.7777	1.019	0.897	1.157	1.019(0.897-1.157)
Osteoporosis	genus.Lachnoclostridium.id.11308	Weighted mode	23	0.0145123	0.0654294	0.826515	1.015	0.892	1.153	1.015(0.892-1.153)
Osteoporosis	genus.Intestinimonas.id.2062	MR Egger	21	0.076646	0.194014	0.697203	1.08	0.738	1.579	1.08(0.738-1.579)
Osteoporosis	genus.Intestinimonas.id.2062	Weighted median	21	-0.0308046	0.0459383	0.502498	0.97	0.886	1.061	0.97(0.886-1.061)
Osteoporosis	genus.Intestinimonas.id.2062	Inverse variance weighted	21	-0.0209286	0.0357461	0.558226	0.979	0.913	1.05	0.979(0.913-1.05)
Osteoporosis	genus.Intestinimonas.id.2062	Simple mode	21	-0.0581837	0.074547	0.444239	0.943	0.815	1.092	0.943(0.815-1.092)
Osteoporosis	genus.Intestinimonas.id.2062	Weighted mode	21	-0.0571964	0.0752337	0.455975	0.944	0.815	1.094	0.944(0.815-1.094)
Osteoporosis	genus.Intestinibacter.id.11345	MR Egger	19	-0.0461479	0.191198	0.812162	0.955	0.656	1.389	0.955(0.656-1.389)
Osteoporosis	genus.Intestinibacter.id.11345	Weighted median	19	0.00545616	0.0478034	0.909129	1.005	0.916	1.104	1.005(0.916-1.104)
Osteoporosis	genus.Intestinibacter.id.11345	Inverse variance weighted	19	-0.00667035	0.0371118	0.857359	0.993	0.924	1.068	0.993(0.924-1.068)
Osteoporosis	genus.Intestinibacter.id.11345	Simple mode	19	-0.0861248	0.0843797	0.320928	0.917	0.778	1.082	0.917(0.778-1.082)
Osteoporosis	genus.Intestinibacter.id.11345	Weighted mode	19	-0.0796395	0.0803256	0.334603	0.923	0.789	1.081	0.923(0.789-1.081)
Osteoporosis	genus.Hungatella.id.11306	MR Egger	15	0.157034	0.395294	0.697622	1.17	0.539	2.539	1.17(0.539-2.539)
Osteoporosis	genus.Hungatella.id.11306	Weighted median	15	-0.00548454	0.0901808	0.951505	0.995	0.833	1.187	0.995(0.833-1.187)
Osteoporosis	genus.Hungatella.id.11306	Inverse variance weighted	15	-0.00151075	0.0717875	0.98321	0.998	0.867	1.149	0.998(0.867-1.149)
Osteoporosis	genus.Hungatella.id.11306	Simple mode	15	-0.0609131	0.1361	0.661318	0.941	0.721	1.229	0.941(0.721-1.229)
Osteoporosis	genus.Hungatella.id.11306	Weighted mode	15	-0.0618312	0.139212	0.663722	0.94	0.716	1.235	0.94(0.716-1.235)
Osteoporosis	genus.Howardella.id.2000	MR Egger	10	-0.079152	0.489454	0.87554	0.924	0.354	2.411	0.924(0.354-2.411)
Osteoporosis	genus.Howardella.id.2000	Weighted median	10	-0.0103709	0.10405	0.920605	0.99	0.807	1.214	0.99(0.807-1.214)
Osteoporosis	genus.Howardella.id.2000	Inverse variance weighted	10	-0.00213581	0.0900549	0.981078	0.998	0.836	1.19	0.998(0.836-1.19)
Osteoporosis	genus.Howardella.id.2000	Simple mode	10	0.00237032	0.168592	0.989089	1.002	0.72	1.395	1.002(0.72-1.395)
Osteoporosis	genus.Howardella.id.2000	Weighted mode	10	-0.00353937	0.164041	0.983257	0.996	0.722	1.374	0.996(0.722-1.374)
Osteoporosis	genus.Holdemania.id.2157	MR Egger	17	-0.00297544	0.232656	0.989965	0.997	0.632	1.573	0.997(0.632-1.573)
Osteoporosis	genus.Holdemania.id.2157	Weighted median	17	-0.0468416	0.0623324	0.452363	0.954	0.844	1.078	0.954(0.844-1.078)
Osteoporosis	genus.Holdemania.id.2157	Inverse variance weighted	17	-0.0232976	0.0479517	0.62707	0.977	0.889	1.073	0.977(0.889-1.073)
Osteoporosis	genus.Holdemania.id.2157	Simple mode	17	-0.0708199	0.105861	0.513038	0.932	0.757	1.146	0.932(0.757-1.146)
Osteoporosis	genus.Holdemania.id.2157	Weighted mode	17	-0.0716325	0.0954818	0.464011	0.931	0.772	1.122	0.931(0.772-1.122)
Osteoporosis	genus.Holdemanella.id.11393	MR Egger	17	-0.00907692	0.314192	0.977333	0.991	0.535	1.834	0.991(0.535-1.834)
Osteoporosis	genus.Holdemanella.id.11393	Weighted median	17	-0.0416824	0.0608152	0.493095	0.959	0.851	1.081	0.959(0.851-1.081)
Osteoporosis	genus.Holdemanella.id.11393	Inverse variance weighted	17	-0.0373273	0.0492188	0.448215	0.963	0.875	1.061	0.963(0.875-1.061)
Osteoporosis	genus.Holdemanella.id.11393	Simple mode	17	-0.0856693	0.100926	0.408497	0.918	0.753	1.119	0.918(0.753-1.119)
Osteoporosis	genus.Holdemanella.id.11393	Weighted mode	17	-0.0882551	0.0986301	0.384153	0.916	0.755	1.111	0.916(0.755-1.111)
Osteoporosis	genus.Haemophilus.id.3698	MR Egger	14	0.134954	0.287168	0.646818	1.144	0.652	2.009	1.144(0.652-2.009)
Osteoporosis	genus.Haemophilus.id.3698	Weighted median	14	-0.000941249	0.0592183	0.987319	0.999	0.89	1.122	0.999(0.89-1.122)
Osteoporosis	genus.Haemophilus.id.3698	Inverse variance weighted	14	0.00507371	0.0481701	0.916115	1.005	0.915	1.105	1.005(0.915-1.105)
Osteoporosis	genus.Haemophilus.id.3698	Simple mode	14	-0.000551547	0.0997119	0.995671	0.999	0.822	1.215	0.999(0.822-1.215)
Osteoporosis	genus.Haemophilus.id.3698	Weighted mode	14	-0.00246586	0.0938959	0.979448	0.998	0.83	1.199	0.998(0.83-1.199)
Osteoporosis	genus.Gordonibacter.id.821	MR Egger	14	0.0273223	0.466469	0.954257	1.028	0.412	2.564	1.028(0.412-2.564)
Osteoporosis	genus.Gordonibacter.id.821	Weighted median	14	0.0153173	0.0949153	0.871795	1.015	0.843	1.223	1.015(0.843-1.223)
Osteoporosis	genus.Gordonibacter.id.821	Inverse variance weighted	14	0.020936	0.0766216	0.78467	1.021	0.879	1.187	1.021(0.879-1.187)
Osteoporosis	genus.Gordonibacter.id.821	Simple mode	14	0.00199362	0.137043	0.988614	1.002	0.766	1.311	1.002(0.766-1.311)
Osteoporosis	genus.Gordonibacter.id.821	Weighted mode	14	0.00112441	0.144415	0.993906	1.001	0.754	1.329	1.001(0.754-1.329)
Osteoporosis	genus.Fusicatenibacter.id.11305	MR Egger	24	-0.0217162	0.14734	0.884168	0.979	0.733	1.306	0.979(0.733-1.306)
Osteoporosis	genus.Fusicatenibacter.id.11305	Weighted median	24	-0.00932641	0.0361872	0.796618	0.991	0.923	1.064	0.991(0.923-1.064)
Osteoporosis	genus.Fusicatenibacter.id.11305	Inverse variance weighted	24	-0.00833759	0.0275577	0.762233	0.992	0.94	1.047	0.992(0.94-1.047)
Osteoporosis	genus.Fusicatenibacter.id.11305	Simple mode	24	-0.00418874	0.0636386	0.948089	0.996	0.879	1.128	0.996(0.879-1.128)
Osteoporosis	genus.Fusicatenibacter.id.11305	Weighted mode	24	-0.0050185	0.0655473	0.939633	0.995	0.875	1.131	0.995(0.875-1.131)
Osteoporosis	genus.Flavonifractor.id.2059	MR Egger	21	-0.0604425	0.205074	0.771393	0.941	0.63	1.407	0.941(0.63-1.407)
Osteoporosis	genus.Flavonifractor.id.2059	Weighted median	21	0.0238686	0.0494653	0.629428	1.024	0.93	1.128	1.024(0.93-1.128)
Osteoporosis	genus.Flavonifractor.id.2059	Inverse variance weighted	21	0.0045151	0.0381535	0.905798	1.005	0.932	1.083	1.005(0.932-1.083)
Osteoporosis	genus.Flavonifractor.id.2059	Simple mode	21	0.032009	0.0841741	0.707752	1.033	0.875	1.218	1.033(0.875-1.218)
Osteoporosis	genus.Flavonifractor.id.2059	Weighted mode	21	0.0329776	0.0842812	0.699727	1.034	0.876	1.219	1.034(0.876-1.219)
Osteoporosis	genus.FamilyXIIIUCG001.id.11294	MR Egger	19	-0.0682264	0.213255	0.752921	0.934	0.615	1.419	0.934(0.615-1.419)
Osteoporosis	genus.FamilyXIIIUCG001.id.11294	Weighted median	19	0.0254473	0.0455109	0.576061	1.026	0.938	1.121	1.026(0.938-1.121)
Osteoporosis	genus.FamilyXIIIUCG001.id.11294	Inverse variance weighted	19	0.0117013	0.0357382	0.743352	1.012	0.943	1.085	1.012(0.943-1.085)
Osteoporosis	genus.FamilyXIIIUCG001.id.11294	Simple mode	19	0.0433905	0.0770297	0.580184	1.044	0.898	1.215	1.044(0.898-1.215)
Osteoporosis	genus.FamilyXIIIUCG001.id.11294	Weighted mode	19	0.0374495	0.0766399	0.630995	1.038	0.893	1.206	1.038(0.893-1.206)
Osteoporosis	genus.FamilyXIIIAD3011group.id.11293	MR Egger	22	-0.089998	0.191288	0.643099	0.914	0.628	1.33	0.914(0.628-1.33)
Osteoporosis	genus.FamilyXIIIAD3011group.id.11293	Weighted median	22	-0.00545896	0.0435185	0.900175	0.995	0.913	1.083	0.995(0.913-1.083)
Osteoporosis	genus.FamilyXIIIAD3011group.id.11293	Inverse variance weighted	22	0.00942778	0.0335193	0.778508	1.009	0.945	1.078	1.009(0.945-1.078)
Osteoporosis	genus.FamilyXIIIAD3011group.id.11293	Simple mode	22	-0.0153764	0.0780978	0.845809	0.985	0.845	1.148	0.985(0.845-1.148)
Osteoporosis	genus.FamilyXIIIAD3011group.id.11293	Weighted mode	22	-0.011565	0.0681931	0.866954	0.989	0.865	1.13	0.989(0.865-1.13)
Osteoporosis	genus.Faecalibacterium.id.2057	MR Egger	16	0.0258894	0.198921	0.8983	1.026	0.695	1.516	1.026(0.695-1.516)
Osteoporosis	genus.Faecalibacterium.id.2057	Weighted median	16	-0.010517	0.0427353	0.805608	0.99	0.91	1.076	0.99(0.91-1.076)
Osteoporosis	genus.Faecalibacterium.id.2057	Inverse variance weighted	16	-0.0140412	0.0331964	0.672314	0.986	0.924	1.052	0.986(0.924-1.052)
Osteoporosis	genus.Faecalibacterium.id.2057	Simple mode	16	-0.0100165	0.070853	0.889459	0.99	0.862	1.138	0.99(0.862-1.138)
Osteoporosis	genus.Faecalibacterium.id.2057	Weighted mode	16	-0.00408386	0.0687284	0.953402	0.996	0.87	1.14	0.996(0.87-1.14)
Osteoporosis	genus.Escherichia.Shigella.id.3504	MR Egger	20	-0.094607	0.310949	0.764425	0.91	0.495	1.673	0.91(0.495-1.673)
Osteoporosis	genus.Escherichia.Shigella.id.3504	Weighted median	20	-0.0481633	0.0464455	0.299743	0.953	0.87	1.044	0.953(0.87-1.044)
Osteoporosis	genus.Escherichia.Shigella.id.3504	Inverse variance weighted	20	-0.0270474	0.0374174	0.469769	0.973	0.904	1.047	0.973(0.904-1.047)
Osteoporosis	genus.Escherichia.Shigella.id.3504	Simple mode	20	-0.0695244	0.0811342	0.402176	0.933	0.796	1.094	0.933(0.796-1.094)
Osteoporosis	genus.Escherichia.Shigella.id.3504	Weighted mode	20	-0.0705322	0.0785829	0.380658	0.932	0.799	1.087	0.932(0.799-1.087)
Osteoporosis	genus.ErysipelotrichaceaeUCG003.id.11384	MR Egger	19	-0.00861749	0.17733	0.961808	0.991	0.7	1.403	0.991(0.7-1.403)
Osteoporosis	genus.ErysipelotrichaceaeUCG003.id.11384	Weighted median	19	0.00983365	0.0440897	0.823506	1.01	0.926	1.101	1.01(0.926-1.101)
Osteoporosis	genus.ErysipelotrichaceaeUCG003.id.11384	Inverse variance weighted	19	0.0110834	0.0343209	0.746745	1.011	0.945	1.082	1.011(0.945-1.082)
Osteoporosis	genus.ErysipelotrichaceaeUCG003.id.11384	Simple mode	19	0.0807004	0.0830034	0.343809	1.084	0.921	1.276	1.084(0.921-1.276)
Osteoporosis	genus.ErysipelotrichaceaeUCG003.id.11384	Weighted mode	19	0.0855479	0.0812472	0.306302	1.089	0.929	1.277	1.089(0.929-1.277)
Osteoporosis	genus.Erysipelatoclostridium.id.11381	MR Egger	14	0.333754	0.270401	0.24072	1.396	0.822	2.372	1.396(0.822-2.372)
Osteoporosis	genus.Erysipelatoclostridium.id.11381	Weighted median	14	0.0143989	0.065508	0.826024	1.015	0.892	1.153	1.015(0.892-1.153)
Osteoporosis	genus.Erysipelatoclostridium.id.11381	Inverse variance weighted	14	0.000262206	0.0499295	0.99581	1	0.907	1.103	1(0.907-1.103)
Osteoporosis	genus.Erysipelatoclostridium.id.11381	Simple mode	14	0.0371441	0.098728	0.712817	1.038	0.855	1.259	1.038(0.855-1.259)
Osteoporosis	genus.Erysipelatoclostridium.id.11381	Weighted mode	14	0.038157	0.0931277	0.688677	1.039	0.866	1.247	1.039(0.866-1.247)
Osteoporosis	genus.Enterorhabdus.id.820	MR Egger	15	-0.266943	0.369179	0.482444	0.766	0.371	1.579	0.766(0.371-1.579)
Osteoporosis	genus.Enterorhabdus.id.820	Weighted median	15	-0.0290538	0.0677619	0.668095	0.971	0.851	1.109	0.971(0.851-1.109)
Osteoporosis	genus.Enterorhabdus.id.820	Inverse variance weighted	15	-0.0247264	0.0538141	0.645891	0.976	0.878	1.084	0.976(0.878-1.084)
Osteoporosis	genus.Enterorhabdus.id.820	Simple mode	15	-0.0472289	0.108425	0.669774	0.954	0.771	1.18	0.954(0.771-1.18)
Osteoporosis	genus.Enterorhabdus.id.820	Weighted mode	15	-0.0541069	0.106483	0.619274	0.947	0.769	1.167	0.947(0.769-1.167)
Osteoporosis	genus.Eisenbergiella.id.11304	MR Egger	13	-0.113193	0.342955	0.747562	0.893	0.456	1.749	0.893(0.456-1.749)
Osteoporosis	genus.Eisenbergiella.id.11304	Weighted median	13	0.0380265	0.0805287	0.636776	1.039	0.887	1.216	1.039(0.887-1.216)
Osteoporosis	genus.Eisenbergiella.id.11304	Inverse variance weighted	13	0.0208626	0.0632618	0.741565	1.021	0.902	1.156	1.021(0.902-1.156)
Osteoporosis	genus.Eisenbergiella.id.11304	Simple mode	13	0.064725	0.124748	0.613302	1.067	0.835	1.362	1.067(0.835-1.362)
Osteoporosis	genus.Eisenbergiella.id.11304	Weighted mode	13	0.0619582	0.128824	0.639202	1.064	0.827	1.37	1.064(0.827-1.37)
Osteoporosis	genus.Eggerthella.id.819	MR Egger	12	0.196342	0.344193	0.580968	1.217	0.62	2.389	1.217(0.62-2.389)
Osteoporosis	genus.Eggerthella.id.819	Weighted median	12	-0.0481968	0.0893538	0.589616	0.953	0.8	1.135	0.953(0.8-1.135)
Osteoporosis	genus.Eggerthella.id.819	Inverse variance weighted	12	-0.0173922	0.0713115	0.807316	0.983	0.855	1.13	0.983(0.855-1.13)
Osteoporosis	genus.Eggerthella.id.819	Simple mode	12	-0.0811143	0.13687	0.565408	0.922	0.705	1.206	0.922(0.705-1.206)
Osteoporosis	genus.Eggerthella.id.819	Weighted mode	12	-0.0780128	0.126762	0.550791	0.925	0.721	1.186	0.925(0.721-1.186)
Osteoporosis	genus.Dorea.id.1997	MR Egger	25	-0.0282599	0.143746	0.845871	0.972	0.733	1.289	0.972(0.733-1.289)
Osteoporosis	genus.Dorea.id.1997	Weighted median	25	0.0252197	0.0352637	0.4745	1.026	0.957	1.099	1.026(0.957-1.099)
Osteoporosis	genus.Dorea.id.1997	Inverse variance weighted	25	0.0215969	0.0270734	0.425035	1.022	0.969	1.078	1.022(0.969-1.078)
Osteoporosis	genus.Dorea.id.1997	Simple mode	25	0.0720457	0.0610113	0.24923	1.075	0.954	1.211	1.075(0.954-1.211)
Osteoporosis	genus.Dorea.id.1997	Weighted mode	25	0.0751948	0.0643385	0.253988	1.078	0.95	1.223	1.078(0.95-1.223)
Osteoporosis	genus.Dialister.id.2183	MR Egger	23	-0.162787	0.244393	0.512609	0.85	0.526	1.372	0.85(0.526-1.372)
Osteoporosis	genus.Dialister.id.2183	Weighted median	23	-0.0119129	0.0444198	0.788554	0.988	0.906	1.078	0.988(0.906-1.078)
Osteoporosis	genus.Dialister.id.2183	Inverse variance weighted	23	-0.00932764	0.0337645	0.782352	0.991	0.927	1.058	0.991(0.927-1.058)
Osteoporosis	genus.Dialister.id.2183	Simple mode	23	-0.069933	0.0784598	0.382401	0.932	0.8	1.087	0.932(0.8-1.087)
Osteoporosis	genus.Dialister.id.2183	Weighted mode	23	-0.0638071	0.0726505	0.389286	0.938	0.814	1.082	0.938(0.814-1.082)
Osteoporosis	genus.Desulfovibrio.id.3173	MR Egger	15	-0.00564656	0.305896	0.985553	0.994	0.546	1.811	0.994(0.546-1.811)
Osteoporosis	genus.Desulfovibrio.id.3173	Weighted median	15	-0.0478255	0.0624342	0.443667	0.953	0.843	1.077	0.953(0.843-1.077)
Osteoporosis	genus.Desulfovibrio.id.3173	Inverse variance weighted	15	-0.0519756	0.048559	0.284457	0.949	0.863	1.044	0.949(0.863-1.044)
Osteoporosis	genus.Desulfovibrio.id.3173	Simple mode	15	-0.0376541	0.0957944	0.700187	0.963	0.798	1.162	0.963(0.798-1.162)
Osteoporosis	genus.Desulfovibrio.id.3173	Weighted mode	15	-0.104146	0.0920736	0.27701	0.901	0.752	1.079	0.901(0.752-1.079)
Osteoporosis	genus.DefluviitaleaceaeUCG011.id.11287	MR Egger	15	-0.0674853	0.228386	0.772288	0.935	0.597	1.463	0.935(0.597-1.463)
Osteoporosis	genus.DefluviitaleaceaeUCG011.id.11287	Weighted median	15	0.0450921	0.0653669	0.4903	1.046	0.92	1.189	1.046(0.92-1.189)
Osteoporosis	genus.DefluviitaleaceaeUCG011.id.11287	Inverse variance weighted	15	0.0211408	0.0510466	0.678767	1.021	0.924	1.129	1.021(0.924-1.129)
Osteoporosis	genus.DefluviitaleaceaeUCG011.id.11287	Simple mode	15	0.0711433	0.104273	0.506196	1.074	0.875	1.317	1.074(0.875-1.317)
Osteoporosis	genus.DefluviitaleaceaeUCG011.id.11287	Weighted mode	15	0.0759191	0.106326	0.486947	1.079	0.876	1.329	1.079(0.876-1.329)
Osteoporosis	genus.Coprococcus3.id.11303	MR Egger	21	0.14094	0.197801	0.484793	1.151	0.781	1.697	1.151(0.781-1.697)
Osteoporosis	genus.Coprococcus3.id.11303	Weighted median	21	0.0284471	0.0391535	0.4675	1.029	0.953	1.111	1.029(0.953-1.111)
Osteoporosis	genus.Coprococcus3.id.11303	Inverse variance weighted	21	0.00349552	0.0309029	0.909941	1.004	0.945	1.066	1.004(0.945-1.066)
Osteoporosis	genus.Coprococcus3.id.11303	Simple mode	21	0.0556277	0.0760944	0.473235	1.057	0.911	1.227	1.057(0.911-1.227)
Osteoporosis	genus.Coprococcus3.id.11303	Weighted mode	21	0.0601948	0.0731711	0.420404	1.062	0.92	1.226	1.062(0.92-1.226)
Osteoporosis	genus.Coprococcus2.id.11302	MR Egger	17	0.036193	0.217902	0.870298	1.037	0.676	1.589	1.037(0.676-1.589)
Osteoporosis	genus.Coprococcus2.id.11302	Weighted median	17	-0.019735	0.0503228	0.694935	0.98	0.888	1.082	0.98(0.888-1.082)
Osteoporosis	genus.Coprococcus2.id.11302	Inverse variance weighted	17	-0.00359289	0.0402897	0.928942	0.996	0.921	1.078	0.996(0.921-1.078)
Osteoporosis	genus.Coprococcus2.id.11302	Simple mode	17	-0.0464562	0.0812062	0.57522	0.955	0.814	1.119	0.955(0.814-1.119)
Osteoporosis	genus.Coprococcus2.id.11302	Weighted mode	17	-0.0487082	0.0841234	0.570645	0.952	0.808	1.123	0.952(0.808-1.123)
Osteoporosis	genus.Coprococcus1.id.11301	MR Egger	25	0.137009	0.149044	0.367506	1.147	0.856	1.536	1.147(0.856-1.536)
Osteoporosis	genus.Coprococcus1.id.11301	Weighted median	25	0.0293747	0.0366764	0.42318	1.03	0.958	1.107	1.03(0.958-1.107)
Osteoporosis	genus.Coprococcus1.id.11301	Inverse variance weighted	25	0.0256057	0.0282279	0.36435	1.026	0.971	1.084	1.026(0.971-1.084)
Osteoporosis	genus.Coprococcus1.id.11301	Simple mode	25	0.0748421	0.075484	0.331336	1.078	0.93	1.25	1.078(0.93-1.25)
Osteoporosis	genus.Coprococcus1.id.11301	Weighted mode	25	0.0704323	0.0670528	0.303997	1.073	0.941	1.224	1.073(0.941-1.224)
Osteoporosis	genus.Coprobacter.id.949	MR Egger	14	0.0555669	0.302988	0.85755	1.057	0.584	1.914	1.057(0.584-1.914)
Osteoporosis	genus.Coprobacter.id.949	Weighted median	14	0.00693396	0.0762003	0.927495	1.007	0.867	1.169	1.007(0.867-1.169)
Osteoporosis	genus.Coprobacter.id.949	Inverse variance weighted	14	-0.00237997	0.0579881	0.967262	0.998	0.89	1.118	0.998(0.89-1.118)
Osteoporosis	genus.Coprobacter.id.949	Simple mode	14	0.0256833	0.122847	0.837636	1.026	0.806	1.305	1.026(0.806-1.305)
Osteoporosis	genus.Coprobacter.id.949	Weighted mode	14	0.0396831	0.122945	0.752001	1.04	0.818	1.324	1.04(0.818-1.324)
Osteoporosis	genus.Collinsella.id.815	MR Egger	20	-0.135046	0.236948	0.575763	0.874	0.549	1.39	0.874(0.549-1.39)
Osteoporosis	genus.Collinsella.id.815	Weighted median	20	0.0369404	0.0439219	0.400321	1.038	0.952	1.131	1.038(0.952-1.131)
Osteoporosis	genus.Collinsella.id.815	Inverse variance weighted	20	0.00812129	0.0335149	0.808533	1.008	0.944	1.077	1.008(0.944-1.077)
Osteoporosis	genus.Collinsella.id.815	Simple mode	20	0.0483144	0.07243	0.512761	1.05	0.911	1.21	1.05(0.911-1.21)
Osteoporosis	genus.Collinsella.id.815	Weighted mode	20	0.0525791	0.0743494	0.488033	1.054	0.911	1.219	1.054(0.911-1.219)
Osteoporosis	genus.Clostridiumsensustricto1.id.1873	MR Egger	20	-0.0022985	0.18329	0.990133	0.998	0.697	1.429	0.998(0.697-1.429)
Osteoporosis	genus.Clostridiumsensustricto1.id.1873	Weighted median	20	-0.0303759	0.0428538	0.478433	0.97	0.892	1.055	0.97(0.892-1.055)
Osteoporosis	genus.Clostridiumsensustricto1.id.1873	Inverse variance weighted	20	-0.0261624	0.0342124	0.444447	0.974	0.911	1.042	0.974(0.911-1.042)
Osteoporosis	genus.Clostridiumsensustricto1.id.1873	Simple mode	20	-0.0925463	0.0754144	0.234748	0.912	0.786	1.057	0.912(0.786-1.057)
Osteoporosis	genus.Clostridiumsensustricto1.id.1873	Weighted mode	20	-0.0908229	0.0762278	0.248141	0.913	0.786	1.06	0.913(0.786-1.06)
Osteoporosis	genus.ChristensenellaceaeR.7group.id.11283	MR Egger	24	-0.106438	0.176966	0.553681	0.899	0.636	1.272	0.899(0.636-1.272)
Osteoporosis	genus.ChristensenellaceaeR.7group.id.11283	Weighted median	24	0.00490701	0.0363956	0.892751	1.005	0.936	1.079	1.005(0.936-1.079)
Osteoporosis	genus.ChristensenellaceaeR.7group.id.11283	Inverse variance weighted	24	-0.00117922	0.0290148	0.967581	0.999	0.944	1.057	0.999(0.944-1.057)
Osteoporosis	genus.ChristensenellaceaeR.7group.id.11283	Simple mode	24	0.028744	0.0669978	0.671894	1.029	0.903	1.174	1.029(0.903-1.174)
Osteoporosis	genus.ChristensenellaceaeR.7group.id.11283	Weighted mode	24	0.0231917	0.0669069	0.732024	1.023	0.898	1.167	1.023(0.898-1.167)
Osteoporosis	genus.Catenibacterium.id.2153	MR Egger	5	0.217098	0.654109	0.761802	1.242	0.345	4.478	1.242(0.345-4.478)
Osteoporosis	genus.Catenibacterium.id.2153	Weighted median	5	-0.031229	0.159825	0.845084	0.969	0.709	1.326	0.969(0.709-1.326)
Osteoporosis	genus.Catenibacterium.id.2153	Inverse variance weighted	5	-0.00739931	0.130111	0.954649	0.993	0.769	1.281	0.993(0.769-1.281)
Osteoporosis	genus.Catenibacterium.id.2153	Simple mode	5	-0.0583524	0.20716	0.792162	0.943	0.629	1.416	0.943(0.629-1.416)
Osteoporosis	genus.Catenibacterium.id.2153	Weighted mode	5	-0.0498075	0.20582	0.820685	0.951	0.636	1.424	0.951(0.636-1.424)
Osteoporosis	genus.CandidatusSoleaferrea.id.11350	MR Egger	18	-0.167353	0.278613	0.556477	0.846	0.49	1.46	0.846(0.49-1.46)
Osteoporosis	genus.CandidatusSoleaferrea.id.11350	Weighted median	18	-0.0342961	0.0630165	0.586276	0.966	0.854	1.093	0.966(0.854-1.093)
Osteoporosis	genus.CandidatusSoleaferrea.id.11350	Inverse variance weighted	18	-0.0211205	0.0517103	0.682951	0.979	0.885	1.084	0.979(0.885-1.084)
Osteoporosis	genus.CandidatusSoleaferrea.id.11350	Simple mode	18	-0.0281061	0.108589	0.798873	0.972	0.786	1.203	0.972(0.786-1.203)
Osteoporosis	genus.CandidatusSoleaferrea.id.11350	Weighted mode	18	-0.0364082	0.102519	0.726856	0.964	0.789	1.179	0.964(0.789-1.179)
Osteoporosis	genus.Butyrivibrio.id.1993	MR Egger	14	-0.224029	0.526155	0.677801	0.799	0.285	2.242	0.799(0.285-2.242)
Osteoporosis	genus.Butyrivibrio.id.1993	Weighted median	14	0.0429502	0.0969227	0.657666	1.044	0.863	1.262	1.044(0.863-1.262)
Osteoporosis	genus.Butyrivibrio.id.1993	Inverse variance weighted	14	0.0173844	0.0769112	0.821176	1.018	0.875	1.183	1.018(0.875-1.183)
Osteoporosis	genus.Butyrivibrio.id.1993	Simple mode	14	0.0702556	0.147628	0.642046	1.073	0.803	1.433	1.073(0.803-1.433)
Osteoporosis	genus.Butyrivibrio.id.1993	Weighted mode	14	0.0733958	0.151165	0.635377	1.076	0.8	1.447	1.076(0.8-1.447)
Osteoporosis	genus.Butyricimonas.id.945	MR Egger	16	0.0548515	0.219879	0.806627	1.056	0.687	1.625	1.056(0.687-1.625)
Osteoporosis	genus.Butyricimonas.id.945	Weighted median	16	-0.0530304	0.0611398	0.385743	0.948	0.841	1.069	0.948(0.841-1.069)
Osteoporosis	genus.Butyricimonas.id.945	Inverse variance weighted	16	-0.00525588	0.0459898	0.909013	0.995	0.909	1.089	0.995(0.909-1.089)
Osteoporosis	genus.Butyricimonas.id.945	Simple mode	16	-0.0633759	0.0936189	0.50874	0.939	0.781	1.128	0.939(0.781-1.128)
Osteoporosis	genus.Butyricimonas.id.945	Weighted mode	16	-0.0691187	0.0983678	0.493032	0.933	0.77	1.132	0.933(0.77-1.132)
Osteoporosis	genus.Butyricicoccus.id.2055	MR Egger	31	-0.00523077	0.126697	0.967351	0.995	0.776	1.275	0.995(0.776-1.275)
Osteoporosis	genus.Butyricicoccus.id.2055	Weighted median	31	-0.0108524	0.0332931	0.744451	0.989	0.927	1.056	0.989(0.927-1.056)
Osteoporosis	genus.Butyricicoccus.id.2055	Inverse variance weighted	31	-0.0149573	0.0254285	0.556391	0.985	0.937	1.035	0.985(0.937-1.035)
Osteoporosis	genus.Butyricicoccus.id.2055	Simple mode	31	-0.00970804	0.068577	0.888371	0.99	0.866	1.133	0.99(0.866-1.133)
Osteoporosis	genus.Butyricicoccus.id.2055	Weighted mode	31	0.000168015	0.0616101	0.997842	1	0.886	1.129	1(0.886-1.129)
Osteoporosis	genus.Blautia.id.1992	MR Egger	21	0.0680224	0.141628	0.636506	1.07	0.811	1.413	1.07(0.811-1.413)
Osteoporosis	genus.Blautia.id.1992	Weighted median	21	0.0273454	0.0375716	0.466723	1.028	0.955	1.106	1.028(0.955-1.106)
Osteoporosis	genus.Blautia.id.1992	Inverse variance weighted	21	0.0337901	0.0297971	0.256792	1.034	0.976	1.097	1.034(0.976-1.097)
Osteoporosis	genus.Blautia.id.1992	Simple mode	21	0.00999433	0.0635151	0.876544	1.01	0.892	1.144	1.01(0.892-1.144)
Osteoporosis	genus.Blautia.id.1992	Weighted mode	21	0.00346012	0.0627589	0.956579	1.003	0.887	1.135	1.003(0.887-1.135)
Osteoporosis	genus.Bilophila.id.3170	MR Egger	23	0.0428668	0.212193	0.841847	1.044	0.689	1.582	1.044(0.689-1.582)
Osteoporosis	genus.Bilophila.id.3170	Weighted median	23	0.0181143	0.0423302	0.668703	1.018	0.937	1.106	1.018(0.937-1.106)
Osteoporosis	genus.Bilophila.id.3170	Inverse variance weighted	23	0.00690587	0.0331581	0.835017	1.007	0.944	1.075	1.007(0.944-1.075)
Osteoporosis	genus.Bilophila.id.3170	Simple mode	23	0.0786637	0.0763866	0.314289	1.082	0.931	1.257	1.082(0.931-1.257)
Osteoporosis	genus.Bilophila.id.3170	Weighted mode	23	0.0708582	0.0776267	0.37124	1.073	0.922	1.25	1.073(0.922-1.25)
Osteoporosis	genus.Bifidobacterium.id.436	MR Egger	21	-0.0668464	0.171022	0.700246	0.935	0.669	1.308	0.935(0.669-1.308)
Osteoporosis	genus.Bifidobacterium.id.436	Weighted median	21	0.0143088	0.041925	0.732881	1.014	0.934	1.101	1.014(0.934-1.101)
Osteoporosis	genus.Bifidobacterium.id.436	Inverse variance weighted	21	0.0143313	0.0323111	0.657373	1.014	0.952	1.081	1.014(0.952-1.081)
Osteoporosis	genus.Bifidobacterium.id.436	Simple mode	21	-0.0335591	0.0712158	0.642575	0.967	0.841	1.112	0.967(0.841-1.112)
Osteoporosis	genus.Bifidobacterium.id.436	Weighted mode	21	-0.0363679	0.0705109	0.611665	0.964	0.84	1.107	0.964(0.84-1.107)
Osteoporosis	genus.Barnesiella.id.944	MR Egger	19	0.0496593	0.176607	0.781962	1.051	0.743	1.486	1.051(0.743-1.486)
Osteoporosis	genus.Barnesiella.id.944	Weighted median	19	0.028405	0.0442861	0.521265	1.029	0.943	1.122	1.029(0.943-1.122)
Osteoporosis	genus.Barnesiella.id.944	Inverse variance weighted	19	0.0225009	0.0350989	0.521477	1.023	0.955	1.096	1.023(0.955-1.096)
Osteoporosis	genus.Barnesiella.id.944	Simple mode	19	0.0831197	0.0740332	0.276303	1.087	0.94	1.256	1.087(0.94-1.256)
Osteoporosis	genus.Barnesiella.id.944	Weighted mode	19	0.0760244	0.0761383	0.33127	1.079	0.929	1.253	1.079(0.929-1.253)
Osteoporosis	genus.Bacteroides.id.918	MR Egger	18	-0.0561962	0.19221	0.773762	0.945	0.649	1.378	0.945(0.649-1.378)
Osteoporosis	genus.Bacteroides.id.918	Weighted median	18	-0.0692735	0.039102	0.0764596	0.933	0.864	1.007	0.933(0.864-1.007)
Osteoporosis	genus.Bacteroides.id.918	Inverse variance weighted	18	-0.0513094	0.0299627	0.0868147	0.95	0.896	1.007	0.95(0.896-1.007)
Osteoporosis	genus.Bacteroides.id.918	Simple mode	18	-0.0991664	0.0673402	0.159127	0.906	0.794	1.033	0.906(0.794-1.033)
Osteoporosis	genus.Bacteroides.id.918	Weighted mode	18	-0.102203	0.0655435	0.137343	0.903	0.794	1.027	0.903(0.794-1.027)
Osteoporosis	genus.Anaerotruncus.id.2054	MR Egger	26	0.0404841	0.141626	0.777444	1.041	0.789	1.374	1.041(0.789-1.374)
Osteoporosis	genus.Anaerotruncus.id.2054	Weighted median	26	0.00166204	0.0356943	0.962861	1.002	0.934	1.074	1.002(0.934-1.074)
Osteoporosis	genus.Anaerotruncus.id.2054	Inverse variance weighted	26	-0.00417732	0.0275872	0.879642	0.996	0.943	1.051	0.996(0.943-1.051)
Osteoporosis	genus.Anaerotruncus.id.2054	Simple mode	26	0.0202207	0.0673829	0.766592	1.02	0.894	1.164	1.02(0.894-1.164)
Osteoporosis	genus.Anaerotruncus.id.2054	Weighted mode	26	0.0234922	0.0658722	0.724359	1.024	0.9	1.165	1.024(0.9-1.165)
Osteoporosis	genus.Anaerostipes.id.1991	MR Egger	27	0.0415088	0.138486	0.766859	1.042	0.795	1.367	1.042(0.795-1.367)
Osteoporosis	genus.Anaerostipes.id.1991	Weighted median	27	0.0133661	0.0360336	0.710688	1.013	0.944	1.088	1.013(0.944-1.088)
Osteoporosis	genus.Anaerostipes.id.1991	Inverse variance weighted	27	0.00603021	0.0272161	0.82465	1.006	0.954	1.061	1.006(0.954-1.061)
Osteoporosis	genus.Anaerostipes.id.1991	Simple mode	27	-0.031341	0.0683661	0.650454	0.969	0.848	1.108	0.969(0.848-1.108)
Osteoporosis	genus.Anaerostipes.id.1991	Weighted mode	27	-0.00575347	0.0675186	0.932745	0.994	0.871	1.135	0.994(0.871-1.135)
Osteoporosis	genus.Anaerofilum.id.2053	MR Egger	13	-0.105274	0.386458	0.790354	0.9	0.422	1.92	0.9(0.422-1.92)
Osteoporosis	genus.Anaerofilum.id.2053	Weighted median	13	0.0344152	0.084694	0.684488	1.035	0.877	1.222	1.035(0.877-1.222)
Osteoporosis	genus.Anaerofilum.id.2053	Inverse variance weighted	13	0.0115058	0.0677008	0.865049	1.012	0.886	1.155	1.012(0.886-1.155)
Osteoporosis	genus.Anaerofilum.id.2053	Simple mode	13	0.0770557	0.133741	0.575157	1.08	0.831	1.404	1.08(0.831-1.404)
Osteoporosis	genus.Anaerofilum.id.2053	Weighted mode	13	0.0770557	0.135366	0.579692	1.08	0.828	1.408	1.08(0.828-1.408)
Osteoporosis	genus.Alloprevotella.id.961	MR Egger	5	-0.282797	1.48764	0.861368	0.754	0.041	13.915	0.754(0.041-13.915)
Osteoporosis	genus.Alloprevotella.id.961	Weighted median	5	-0.0462173	0.167556	0.782677	0.955	0.688	1.326	0.955(0.688-1.326)
Osteoporosis	genus.Alloprevotella.id.961	Inverse variance weighted	5	-0.0342908	0.14159	0.808638	0.966	0.732	1.275	0.966(0.732-1.275)
Osteoporosis	genus.Alloprevotella.id.961	Simple mode	5	-0.0415395	0.206104	0.850106	0.959	0.641	1.437	0.959(0.641-1.437)
Osteoporosis	genus.Alloprevotella.id.961	Weighted mode	5	-0.0445276	0.222049	0.850849	0.956	0.619	1.478	0.956(0.619-1.478)
Osteoporosis	genus.Allisonella.id.2174	MR Egger	8	0.202055	0.518046	0.709982	1.224	0.443	3.378	1.224(0.443-3.378)
Osteoporosis	genus.Allisonella.id.2174	Weighted median	8	0.0421904	0.131947	0.749156	1.043	0.805	1.351	1.043(0.805-1.351)
Osteoporosis	genus.Allisonella.id.2174	Inverse variance weighted	8	0.00961616	0.110578	0.930701	1.01	0.813	1.254	1.01(0.813-1.254)
Osteoporosis	genus.Allisonella.id.2174	Simple mode	8	0.0613183	0.207275	0.775943	1.063	0.708	1.596	1.063(0.708-1.596)
Osteoporosis	genus.Allisonella.id.2174	Weighted mode	8	0.0652938	0.18452	0.733865	1.067	0.744	1.533	1.067(0.744-1.533)
Osteoporosis	genus.Alistipes.id.968	MR Egger	20	-0.0209541	0.185549	0.911336	0.979	0.681	1.409	0.979(0.681-1.409)
Osteoporosis	genus.Alistipes.id.968	Weighted median	20	-0.0132242	0.040986	0.746959	0.987	0.911	1.069	0.987(0.911-1.069)
Osteoporosis	genus.Alistipes.id.968	Inverse variance weighted	20	0.0047676	0.0320779	0.881849	1.005	0.944	1.07	1.005(0.944-1.07)
Osteoporosis	genus.Alistipes.id.968	Simple mode	20	-0.0428424	0.0766389	0.582681	0.958	0.824	1.113	0.958(0.824-1.113)
Osteoporosis	genus.Alistipes.id.968	Weighted mode	20	-0.0463094	0.0723324	0.529669	0.955	0.829	1.1	0.955(0.829-1.1)
Osteoporosis	genus.Akkermansia.id.4037	MR Egger	22	-0.22731	0.175158	0.209144	0.797	0.565	1.123	0.797(0.565-1.123)
Osteoporosis	genus.Akkermansia.id.4037	Weighted median	22	-0.00321106	0.0447375	0.94278	0.997	0.913	1.088	0.997(0.913-1.088)
Osteoporosis	genus.Akkermansia.id.4037	Inverse variance weighted	22	-0.00104206	0.0348649	0.976156	0.999	0.933	1.07	0.999(0.933-1.07)
Osteoporosis	genus.Akkermansia.id.4037	Simple mode	22	0.0136303	0.0781493	0.863211	1.014	0.87	1.182	1.014(0.87-1.182)
Osteoporosis	genus.Akkermansia.id.4037	Weighted mode	22	0.0069652	0.0747399	0.926634	1.007	0.87	1.166	1.007(0.87-1.166)
Osteoporosis	genus.Adlercreutzia.id.812	MR Egger	22	-0.0388703	0.215601	0.858741	0.962	0.63	1.468	0.962(0.63-1.468)
Osteoporosis	genus.Adlercreutzia.id.812	Weighted median	22	0.0524041	0.0515973	0.309802	1.054	0.952	1.166	1.054(0.952-1.166)
Osteoporosis	genus.Adlercreutzia.id.812	Inverse variance weighted	22	0.0296271	0.040926	0.469116	1.03	0.951	1.116	1.03(0.951-1.116)
Osteoporosis	genus.Adlercreutzia.id.812	Simple mode	22	0.0679856	0.089403	0.455446	1.07	0.898	1.275	1.07(0.898-1.275)
Osteoporosis	genus.Adlercreutzia.id.812	Weighted mode	22	0.0689068	0.0951104	0.476758	1.071	0.889	1.291	1.071(0.889-1.291)
Osteoporosis	genus.Actinomyces.id.423	MR Egger	17	-0.14607	0.279961	0.609461	0.864	0.499	1.496	0.864(0.499-1.496)
Osteoporosis	genus.Actinomyces.id.423	Weighted median	17	-0.0952988	0.0644194	0.139047	0.909	0.801	1.031	0.909(0.801-1.031)
Osteoporosis	genus.Actinomyces.id.423	Inverse variance weighted	17	-0.0470464	0.0491082	0.338055	0.954	0.866	1.05	0.954(0.866-1.05)
Osteoporosis	genus.Actinomyces.id.423	Simple mode	17	-0.109785	0.101592	0.295876	0.896	0.734	1.093	0.896(0.734-1.093)
Osteoporosis	genus.Actinomyces.id.423	Weighted mode	17	-0.108969	0.101932	0.300917	0.897	0.734	1.095	0.897(0.734-1.095)
Osteoporosis	genus..Ruminococcustorquesgroup.id.14377	MR Egger	30	0.0751268	0.143347	0.60434	1.078	0.814	1.428	1.078(0.814-1.428)
Osteoporosis	genus..Ruminococcustorquesgroup.id.14377	Weighted median	30	0.00293997	0.0310976	0.92468	1.003	0.944	1.066	1.003(0.944-1.066)
Osteoporosis	genus..Ruminococcustorquesgroup.id.14377	Inverse variance weighted	30	0.00550137	0.0248987	0.825131	1.006	0.958	1.056	1.006(0.958-1.056)
Osteoporosis	genus..Ruminococcustorquesgroup.id.14377	Simple mode	30	-0.0132077	0.0573322	0.81942	0.987	0.882	1.104	0.987(0.882-1.104)
Osteoporosis	genus..Ruminococcustorquesgroup.id.14377	Weighted mode	30	-0.0132077	0.0598228	0.82681	0.987	0.878	1.11	0.987(0.878-1.11)
Osteoporosis	genus..Ruminococcusgnavusgroup.id.14376	MR Egger	14	-0.11488	0.419482	0.788848	0.891	0.392	2.029	0.891(0.392-2.029)
Osteoporosis	genus..Ruminococcusgnavusgroup.id.14376	Weighted median	14	-0.038447	0.0729662	0.598252	0.962	0.834	1.11	0.962(0.834-1.11)
Osteoporosis	genus..Ruminococcusgnavusgroup.id.14376	Inverse variance weighted	14	-0.0256869	0.0577961	0.656724	0.975	0.87	1.092	0.975(0.87-1.092)
Osteoporosis	genus..Ruminococcusgnavusgroup.id.14376	Simple mode	14	-0.0484247	0.103495	0.647607	0.953	0.778	1.167	0.953(0.778-1.167)
Osteoporosis	genus..Ruminococcusgnavusgroup.id.14376	Weighted mode	14	-0.0484247	0.111783	0.671968	0.953	0.765	1.186	0.953(0.765-1.186)
Osteoporosis	genus..Ruminococcusgauvreauiigroup.id.11342	MR Egger	26	0.117932	0.169258	0.492647	1.125	0.807	1.568	1.125(0.807-1.568)
Osteoporosis	genus..Ruminococcusgauvreauiigroup.id.11342	Weighted median	26	0.00471072	0.0394558	0.904965	1.005	0.93	1.086	1.005(0.93-1.086)
Osteoporosis	genus..Ruminococcusgauvreauiigroup.id.11342	Inverse variance weighted	26	-0.00868357	0.0312059	0.780808	0.991	0.933	1.054	0.991(0.933-1.054)
Osteoporosis	genus..Ruminococcusgauvreauiigroup.id.11342	Simple mode	26	0.0136575	0.0815634	0.868366	1.014	0.864	1.189	1.014(0.864-1.189)
Osteoporosis	genus..Ruminococcusgauvreauiigroup.id.11342	Weighted mode	26	0.0244667	0.0764468	0.751591	1.025	0.882	1.19	1.025(0.882-1.19)
Osteoporosis	genus..Eubacteriumxylanophilumgroup.id.14375	MR Egger	23	0.156395	0.162841	0.347775	1.169	0.85	1.609	1.169(0.85-1.609)
Osteoporosis	genus..Eubacteriumxylanophilumgroup.id.14375	Weighted median	23	-0.00437332	0.0421643	0.917391	0.996	0.917	1.081	0.996(0.917-1.081)
Osteoporosis	genus..Eubacteriumxylanophilumgroup.id.14375	Inverse variance weighted	23	0.0021941	0.0320058	0.945345	1.002	0.941	1.067	1.002(0.941-1.067)
Osteoporosis	genus..Eubacteriumxylanophilumgroup.id.14375	Simple mode	23	0.0587353	0.0798947	0.470008	1.06	0.907	1.24	1.06(0.907-1.24)
Osteoporosis	genus..Eubacteriumxylanophilumgroup.id.14375	Weighted mode	23	0.0552634	0.0700948	0.438871	1.057	0.921	1.212	1.057(0.921-1.212)
Osteoporosis	genus..Eubacteriumventriosumgroup.id.11341	MR Egger	25	-0.0145311	0.146978	0.922102	0.986	0.739	1.315	0.986(0.739-1.315)
Osteoporosis	genus..Eubacteriumventriosumgroup.id.11341	Weighted median	25	0.00686049	0.0362907	0.850059	1.007	0.938	1.081	1.007(0.938-1.081)
Osteoporosis	genus..Eubacteriumventriosumgroup.id.11341	Inverse variance weighted	25	0.00406308	0.0291602	0.889184	1.004	0.948	1.063	1.004(0.948-1.063)
Osteoporosis	genus..Eubacteriumventriosumgroup.id.11341	Simple mode	25	0.0155427	0.0686818	0.822884	1.016	0.888	1.162	1.016(0.888-1.162)
Osteoporosis	genus..Eubacteriumventriosumgroup.id.11341	Weighted mode	25	0.0118541	0.0627055	0.851648	1.012	0.895	1.144	1.012(0.895-1.144)
Osteoporosis	genus..Eubacteriumruminantiumgroup.id.11340	MR Egger	20	-0.000559814	0.280815	0.998431	0.999	0.576	1.733	0.999(0.576-1.733)
Osteoporosis	genus..Eubacteriumruminantiumgroup.id.11340	Weighted median	20	-0.00592434	0.0582398	0.918976	0.994	0.887	1.114	0.994(0.887-1.114)
Osteoporosis	genus..Eubacteriumruminantiumgroup.id.11340	Inverse variance weighted	20	-0.00363091	0.0455368	0.936447	0.996	0.911	1.089	0.996(0.911-1.089)
Osteoporosis	genus..Eubacteriumruminantiumgroup.id.11340	Simple mode	20	-0.0094702	0.0920423	0.919129	0.991	0.827	1.186	0.991(0.827-1.186)
Osteoporosis	genus..Eubacteriumruminantiumgroup.id.11340	Weighted mode	20	-0.00718718	0.0879887	0.935753	0.993	0.836	1.18	0.993(0.836-1.18)
Osteoporosis	genus..Eubacteriumrectalegroup.id.14374	MR Egger	20	0.136161	0.151522	0.380719	1.146	0.851	1.542	1.146(0.851-1.542)
Osteoporosis	genus..Eubacteriumrectalegroup.id.14374	Weighted median	20	-0.0312766	0.0387152	0.419169	0.969	0.898	1.046	0.969(0.898-1.046)
Osteoporosis	genus..Eubacteriumrectalegroup.id.14374	Inverse variance weighted	20	-0.0155082	0.0306389	0.612746	0.985	0.927	1.046	0.985(0.927-1.046)
Osteoporosis	genus..Eubacteriumrectalegroup.id.14374	Simple mode	20	-0.0353485	0.0752402	0.643839	0.965	0.833	1.119	0.965(0.833-1.119)
Osteoporosis	genus..Eubacteriumrectalegroup.id.14374	Weighted mode	20	-0.0362776	0.0676252	0.597873	0.964	0.845	1.101	0.964(0.845-1.101)
Osteoporosis	genus..Eubacteriumoxidoreducensgroup.id.11339	MR Egger	18	0.0877944	0.307899	0.779195	1.092	0.597	1.996	1.092(0.597-1.996)
Osteoporosis	genus..Eubacteriumoxidoreducensgroup.id.11339	Weighted median	18	0.0136568	0.0675485	0.839778	1.014	0.888	1.157	1.014(0.888-1.157)
Osteoporosis	genus..Eubacteriumoxidoreducensgroup.id.11339	Inverse variance weighted	18	0.00595011	0.0564293	0.916024	1.006	0.901	1.124	1.006(0.901-1.124)
Osteoporosis	genus..Eubacteriumoxidoreducensgroup.id.11339	Simple mode	18	0.0404576	0.124757	0.749673	1.041	0.815	1.33	1.041(0.815-1.33)
Osteoporosis	genus..Eubacteriumoxidoreducensgroup.id.11339	Weighted mode	18	0.0394613	0.117095	0.74024	1.04	0.827	1.309	1.04(0.827-1.309)
Osteoporosis	genus..Eubacteriumnodatumgroup.id.11297	MR Egger	14	0.128243	0.47001	0.789606	1.137	0.452	2.856	1.137(0.452-2.856)
Osteoporosis	genus..Eubacteriumnodatumgroup.id.11297	Weighted median	14	0.0467966	0.106765	0.66116	1.048	0.85	1.292	1.048(0.85-1.292)
Osteoporosis	genus..Eubacteriumnodatumgroup.id.11297	Inverse variance weighted	14	0.0234114	0.0828973	0.777626	1.024	0.87	1.204	1.024(0.87-1.204)
Osteoporosis	genus..Eubacteriumnodatumgroup.id.11297	Simple mode	14	0.0683134	0.171635	0.697078	1.071	0.765	1.499	1.071(0.765-1.499)
Osteoporosis	genus..Eubacteriumnodatumgroup.id.11297	Weighted mode	14	0.0736172	0.160152	0.653345	1.076	0.786	1.473	1.076(0.786-1.473)
Osteoporosis	genus..Eubacteriumhalliigroup.id.11338	MR Egger	18	0.135865	0.179756	0.460733	1.146	0.805	1.629	1.146(0.805-1.629)
Osteoporosis	genus..Eubacteriumhalliigroup.id.11338	Weighted median	18	0.0247759	0.0432707	0.56693	1.025	0.942	1.116	1.025(0.942-1.116)
Osteoporosis	genus..Eubacteriumhalliigroup.id.11338	Inverse variance weighted	18	0.00890257	0.0328667	0.786492	1.009	0.946	1.076	1.009(0.946-1.076)
Osteoporosis	genus..Eubacteriumhalliigroup.id.11338	Simple mode	18	0.0461186	0.0822467	0.582294	1.047	0.891	1.23	1.047(0.891-1.23)
Osteoporosis	genus..Eubacteriumhalliigroup.id.11338	Weighted mode	18	0.0531048	0.081504	0.523396	1.055	0.899	1.237	1.055(0.899-1.237)
Osteoporosis	genus..Eubacteriumfissicatenagroup.id.14373	MR Egger	13	0.0413818	0.46576	0.9308	1.042	0.418	2.597	1.042(0.418-2.597)
Osteoporosis	genus..Eubacteriumfissicatenagroup.id.14373	Weighted median	13	-0.0138636	0.0984258	0.887986	0.986	0.813	1.196	0.986(0.813-1.196)
Osteoporosis	genus..Eubacteriumfissicatenagroup.id.14373	Inverse variance weighted	13	-0.0221132	0.0792485	0.780217	0.978	0.837	1.142	0.978(0.837-1.142)
Osteoporosis	genus..Eubacteriumfissicatenagroup.id.14373	Simple mode	13	0.00195299	0.138982	0.989019	1.002	0.763	1.316	1.002(0.763-1.316)
Osteoporosis	genus..Eubacteriumfissicatenagroup.id.14373	Weighted mode	13	-0.00170655	0.154916	0.991392	0.998	0.737	1.352	0.998(0.737-1.352)
Osteoporosis	genus..Eubacteriumeligensgroup.id.14372	MR Egger	19	0.0498471	0.177261	0.781945	1.051	0.743	1.488	1.051(0.743-1.488)
Osteoporosis	genus..Eubacteriumeligensgroup.id.14372	Weighted median	19	-0.00813943	0.0437549	0.852426	0.992	0.91	1.081	0.992(0.91-1.081)
Osteoporosis	genus..Eubacteriumeligensgroup.id.14372	Inverse variance weighted	19	-0.00626605	0.0344142	0.855522	0.994	0.929	1.063	0.994(0.929-1.063)
Osteoporosis	genus..Eubacteriumeligensgroup.id.14372	Simple mode	19	0.0130465	0.0733604	0.860834	1.013	0.877	1.17	1.013(0.877-1.17)
Osteoporosis	genus..Eubacteriumeligensgroup.id.14372	Weighted mode	19	0.00329158	0.0720641	0.964072	1.003	0.871	1.156	1.003(0.871-1.156)
Osteoporosis	genus..Eubacteriumcoprostanoligenesgroup.id.11375	MR Egger	21	0.00278931	0.152423	0.98559	1.003	0.744	1.352	1.003(0.744-1.352)
Osteoporosis	genus..Eubacteriumcoprostanoligenesgroup.id.11375	Weighted median	21	-0.0768563	0.0389045	0.0482103	0.926	0.858	0.999	0.926(0.858-0.999)
Osteoporosis	genus..Eubacteriumcoprostanoligenesgroup.id.11375	Inverse variance weighted	21	-0.0460828	0.0293193	0.116007	0.955	0.902	1.011	0.955(0.902-1.011)
Osteoporosis	genus..Eubacteriumcoprostanoligenesgroup.id.11375	Simple mode	21	-0.10435	0.0693786	0.148193	0.901	0.786	1.032	0.901(0.786-1.032)
Osteoporosis	genus..Eubacteriumcoprostanoligenesgroup.id.11375	Weighted mode	21	-0.103366	0.0709834	0.160858	0.902	0.785	1.036	0.902(0.785-1.036)
Osteoporosis	genus..Eubacteriumbrachygroup.id.11296	MR Egger	16	-0.104777	0.384859	0.789406	0.901	0.424	1.915	0.901(0.424-1.915)
Osteoporosis	genus..Eubacteriumbrachygroup.id.11296	Weighted median	16	-0.00363075	0.0840904	0.965561	0.996	0.845	1.175	0.996(0.845-1.175)
Osteoporosis	genus..Eubacteriumbrachygroup.id.11296	Inverse variance weighted	16	0.00540536	0.0681572	0.936788	1.005	0.88	1.149	1.005(0.88-1.149)
Osteoporosis	genus..Eubacteriumbrachygroup.id.11296	Simple mode	16	-0.0206026	0.131532	0.87762	0.98	0.757	1.268	0.98(0.757-1.268)
Osteoporosis	genus..Eubacteriumbrachygroup.id.11296	Weighted mode	16	-0.0187976	0.135024	0.89113	0.981	0.753	1.279	0.981(0.753-1.279)
Osteoporosis	genus..Clostridiuminnocuumgroup.id.14397	MR Egger	11	0.135021	0.476407	0.783269	1.145	0.45	2.912	1.145(0.45-2.912)
Osteoporosis	genus..Clostridiuminnocuumgroup.id.14397	Weighted median	11	0.0511841	0.103625	0.621353	1.053	0.859	1.29	1.053(0.859-1.29)
Osteoporosis	genus..Clostridiuminnocuumgroup.id.14397	Inverse variance weighted	11	0.0323531	0.0839172	0.69984	1.033	0.876	1.218	1.033(0.876-1.218)
Osteoporosis	genus..Clostridiuminnocuumgroup.id.14397	Simple mode	11	0.0892512	0.154777	0.576928	1.093	0.807	1.481	1.093(0.807-1.481)
Osteoporosis	genus..Clostridiuminnocuumgroup.id.14397	Weighted mode	11	0.0924978	0.156006	0.566406	1.097	0.808	1.489	1.097(0.808-1.489)
Osteoporosis	family.Victivallaceae.id.2255	MR Egger	10	0.244275	1.02213	0.817124	1.277	0.172	9.465	1.277(0.172-9.465)
Osteoporosis	family.Victivallaceae.id.2255	Weighted median	10	0.0114584	0.11321	0.919381	1.012	0.81	1.263	1.012(0.81-1.263)
Osteoporosis	family.Victivallaceae.id.2255	Inverse variance weighted	10	0.0227842	0.0946367	0.809746	1.023	0.85	1.232	1.023(0.85-1.232)
Osteoporosis	family.Victivallaceae.id.2255	Simple mode	10	0.111924	0.172761	0.533256	1.118	0.797	1.569	1.118(0.797-1.569)
Osteoporosis	family.Victivallaceae.id.2255	Weighted mode	10	0.107355	0.160264	0.519759	1.113	0.813	1.524	1.113(0.813-1.524)
Osteoporosis	family.Verrucomicrobiaceae.id.4036	MR Egger	22	-0.225732	0.17515	0.212179	0.798	0.566	1.125	0.798(0.566-1.125)
Osteoporosis	family.Verrucomicrobiaceae.id.4036	Weighted median	22	-0.000302956	0.0435127	0.994445	1	0.918	1.089	1(0.918-1.089)
Osteoporosis	family.Verrucomicrobiaceae.id.4036	Inverse variance weighted	22	-0.000755337	0.0348634	0.982715	0.999	0.933	1.07	0.999(0.933-1.07)
Osteoporosis	family.Verrucomicrobiaceae.id.4036	Simple mode	22	0.0134635	0.075147	0.859528	1.014	0.875	1.174	1.014(0.875-1.174)
Osteoporosis	family.Verrucomicrobiaceae.id.4036	Weighted mode	22	0.00765224	0.0769762	0.921755	1.008	0.867	1.172	1.008(0.867-1.172)
Osteoporosis	family.Veillonellaceae.id.2172	MR Egger	23	-0.0357025	0.167908	0.833665	0.965	0.694	1.341	0.965(0.694-1.341)
Osteoporosis	family.Veillonellaceae.id.2172	Weighted median	23	0.0209266	0.0388635	0.590256	1.021	0.946	1.102	1.021(0.946-1.102)
Osteoporosis	family.Veillonellaceae.id.2172	Inverse variance weighted	23	0.0116396	0.029199	0.690165	1.012	0.955	1.071	1.012(0.955-1.071)
Osteoporosis	family.Veillonellaceae.id.2172	Simple mode	23	0.0635461	0.0694918	0.3704	1.066	0.93	1.221	1.066(0.93-1.221)
Osteoporosis	family.Veillonellaceae.id.2172	Weighted mode	23	0.0645011	0.0794215	0.425414	1.067	0.913	1.246	1.067(0.913-1.246)
Osteoporosis	family.unknownfamily.id.1000006161	MR Egger	12	-0.0248491	0.595555	0.96754	0.975	0.304	3.134	0.975(0.304-3.134)
Osteoporosis	family.unknownfamily.id.1000006161	Weighted median	12	-0.0191448	0.0919142	0.835002	0.981	0.819	1.175	0.981(0.819-1.175)
Osteoporosis	family.unknownfamily.id.1000006161	Inverse variance weighted	12	-0.00563613	0.0721146	0.937705	0.994	0.863	1.145	0.994(0.863-1.145)
Osteoporosis	family.unknownfamily.id.1000006161	Simple mode	12	-0.0678396	0.142599	0.643571	0.934	0.707	1.236	0.934(0.707-1.236)
Osteoporosis	family.unknownfamily.id.1000006161	Weighted mode	12	-0.0699414	0.140433	0.628262	0.932	0.708	1.228	0.932(0.708-1.228)
Osteoporosis	family.unknownfamily.id.1000005471	MR Egger	15	0.0390315	0.346364	0.911998	1.04	0.527	2.05	1.04(0.527-2.05)
Osteoporosis	family.unknownfamily.id.1000005471	Weighted median	15	0.0194874	0.0572558	0.733588	1.02	0.911	1.141	1.02(0.911-1.141)
Osteoporosis	family.unknownfamily.id.1000005471	Inverse variance weighted	15	0.0362846	0.0468888	0.439022	1.037	0.946	1.137	1.037(0.946-1.137)
Osteoporosis	family.unknownfamily.id.1000005471	Simple mode	15	0.0947108	0.090377	0.312416	1.099	0.921	1.312	1.099(0.921-1.312)
Osteoporosis	family.unknownfamily.id.1000005471	Weighted mode	15	0.00955157	0.0842003	0.911293	1.01	0.856	1.191	1.01(0.856-1.191)
Osteoporosis	family.unknownfamily.id.1000001214	MR Egger	16	-0.291792	0.363216	0.435197	0.747	0.367	1.522	0.747(0.367-1.522)
Osteoporosis	family.unknownfamily.id.1000001214	Weighted median	16	-0.0140002	0.0732044	0.848331	0.986	0.854	1.138	0.986(0.854-1.138)
Osteoporosis	family.unknownfamily.id.1000001214	Inverse variance weighted	16	-0.0171007	0.0567446	0.763138	0.983	0.88	1.099	0.983(0.88-1.099)
Osteoporosis	family.unknownfamily.id.1000001214	Simple mode	16	0.0443238	0.116948	0.709996	1.045	0.831	1.315	1.045(0.831-1.315)
Osteoporosis	family.unknownfamily.id.1000001214	Weighted mode	16	0.0432962	0.117605	0.717905	1.044	0.829	1.315	1.044(0.829-1.315)
Osteoporosis	family.Streptococcaceae.id.1850	MR Egger	21	0.116692	0.156387	0.464692	1.124	0.827	1.527	1.124(0.827-1.527)
Osteoporosis	family.Streptococcaceae.id.1850	Weighted median	21	-0.00742601	0.0375084	0.843059	0.993	0.922	1.068	0.993(0.922-1.068)
Osteoporosis	family.Streptococcaceae.id.1850	Inverse variance weighted	21	0.00297443	0.0299765	0.920959	1.003	0.946	1.064	1.003(0.946-1.064)
Osteoporosis	family.Streptococcaceae.id.1850	Simple mode	21	-0.0142541	0.0614993	0.819067	0.986	0.874	1.112	0.986(0.874-1.112)
Osteoporosis	family.Streptococcaceae.id.1850	Weighted mode	21	-0.013534	0.0654978	0.838386	0.987	0.868	1.122	0.987(0.868-1.122)
Osteoporosis	family.Ruminococcaceae.id.2050	MR Egger	21	0.081701	0.184369	0.662669	1.085	0.756	1.557	1.085(0.756-1.557)
Osteoporosis	family.Ruminococcaceae.id.2050	Weighted median	21	-0.00954889	0.0369647	0.796156	0.99	0.921	1.065	0.99(0.921-1.065)
Osteoporosis	family.Ruminococcaceae.id.2050	Inverse variance weighted	21	-0.00880465	0.0288386	0.760131	0.991	0.937	1.049	0.991(0.937-1.049)
Osteoporosis	family.Ruminococcaceae.id.2050	Simple mode	21	-0.0183956	0.0650679	0.780302	0.982	0.864	1.115	0.982(0.864-1.115)
Osteoporosis	family.Ruminococcaceae.id.2050	Weighted mode	21	-0.0183956	0.0669892	0.786436	0.982	0.861	1.12	0.982(0.861-1.12)
Osteoporosis	family.Rikenellaceae.id.967	MR Egger	24	0.05796	0.145765	0.694737	1.06	0.796	1.41	1.06(0.796-1.41)
Osteoporosis	family.Rikenellaceae.id.967	Weighted median	24	-0.00826413	0.0373813	0.825033	0.992	0.922	1.067	0.992(0.922-1.067)
Osteoporosis	family.Rikenellaceae.id.967	Inverse variance weighted	24	-0.00956436	0.028336	0.735714	0.99	0.937	1.047	0.99(0.937-1.047)
Osteoporosis	family.Rikenellaceae.id.967	Simple mode	24	-0.0516467	0.0708634	0.473468	0.95	0.827	1.091	0.95(0.827-1.091)
Osteoporosis	family.Rikenellaceae.id.967	Weighted mode	24	-0.0526108	0.0722546	0.473882	0.949	0.823	1.093	0.949(0.823-1.093)
Osteoporosis	family.Rhodospirillaceae.id.2717	MR Egger	18	0.193562	0.302941	0.531902	1.214	0.67	2.198	1.214(0.67-2.198)
Osteoporosis	family.Rhodospirillaceae.id.2717	Weighted median	18	-0.0558857	0.0580795	0.335936	0.946	0.844	1.06	0.946(0.844-1.06)
Osteoporosis	family.Rhodospirillaceae.id.2717	Inverse variance weighted	18	-0.00919738	0.0456751	0.840413	0.991	0.906	1.084	0.991(0.906-1.084)
Osteoporosis	family.Rhodospirillaceae.id.2717	Simple mode	18	-0.0700826	0.103023	0.505497	0.932	0.762	1.141	0.932(0.762-1.141)
Osteoporosis	family.Rhodospirillaceae.id.2717	Weighted mode	18	-0.0692021	0.10189	0.506165	0.933	0.764	1.139	0.933(0.764-1.139)
Osteoporosis	family.Prevotellaceae.id.960	MR Egger	23	-0.12017	0.165135	0.474829	0.887	0.642	1.226	0.887(0.642-1.226)
Osteoporosis	family.Prevotellaceae.id.960	Weighted median	23	-0.00583853	0.0379232	0.877644	0.994	0.923	1.071	0.994(0.923-1.071)
Osteoporosis	family.Prevotellaceae.id.960	Inverse variance weighted	23	-0.0152306	0.030926	0.622375	0.985	0.927	1.046	0.985(0.927-1.046)
Osteoporosis	family.Prevotellaceae.id.960	Simple mode	23	0.0138257	0.0671371	0.838738	1.014	0.889	1.157	1.014(0.889-1.157)
Osteoporosis	family.Prevotellaceae.id.960	Weighted mode	23	0.0119943	0.061828	0.84796	1.012	0.897	1.142	1.012(0.897-1.142)
Osteoporosis	family.Porphyromonadaceae.id.943	MR Egger	21	0.00136347	0.142088	0.992444	1.001	0.758	1.323	1.001(0.758-1.323)
Osteoporosis	family.Porphyromonadaceae.id.943	Weighted median	21	0.0200647	0.0419889	0.632752	1.02	0.94	1.108	1.02(0.94-1.108)
Osteoporosis	family.Porphyromonadaceae.id.943	Inverse variance weighted	21	0.00347056	0.0303008	0.908812	1.003	0.946	1.065	1.003(0.946-1.065)
Osteoporosis	family.Porphyromonadaceae.id.943	Simple mode	21	0.0811841	0.0781024	0.310996	1.085	0.931	1.264	1.085(0.931-1.264)
Osteoporosis	family.Porphyromonadaceae.id.943	Weighted mode	21	0.0722386	0.068141	0.301719	1.075	0.941	1.229	1.075(0.941-1.229)
Osteoporosis	family.Peptostreptococcaceae.id.2042	MR Egger	22	0.0313958	0.164611	0.850662	1.032	0.747	1.425	1.032(0.747-1.425)
Osteoporosis	family.Peptostreptococcaceae.id.2042	Weighted median	22	0.0188308	0.0391849	0.630827	1.019	0.944	1.1	1.019(0.944-1.1)
Osteoporosis	family.Peptostreptococcaceae.id.2042	Inverse variance weighted	22	0.0160597	0.0302222	0.595151	1.016	0.958	1.078	1.016(0.958-1.078)
Osteoporosis	family.Peptostreptococcaceae.id.2042	Simple mode	22	0.0174715	0.0705158	0.806721	1.018	0.886	1.168	1.018(0.886-1.168)
Osteoporosis	family.Peptostreptococcaceae.id.2042	Weighted mode	22	0.00622722	0.0666634	0.926461	1.006	0.883	1.147	1.006(0.883-1.147)
Osteoporosis	family.Peptococcaceae.id.2024	MR Egger	14	-0.040107	0.221374	0.859256	0.961	0.623	1.483	0.961(0.623-1.483)
Osteoporosis	family.Peptococcaceae.id.2024	Weighted median	14	-0.00865924	0.0602686	0.885755	0.991	0.881	1.116	0.991(0.881-1.116)
Osteoporosis	family.Peptococcaceae.id.2024	Inverse variance weighted	14	0.00971939	0.0486564	0.841672	1.01	0.918	1.111	1.01(0.918-1.111)
Osteoporosis	family.Peptococcaceae.id.2024	Simple mode	14	-0.028193	0.0944006	0.769925	0.972	0.808	1.17	0.972(0.808-1.17)
Osteoporosis	family.Peptococcaceae.id.2024	Weighted mode	14	-0.0383674	0.094034	0.689902	0.962	0.8	1.157	0.962(0.8-1.157)
Osteoporosis	family.Pasteurellaceae.id.3689	MR Egger	16	0.162541	0.253395	0.531591	1.176	0.716	1.933	1.176(0.716-1.933)
Osteoporosis	family.Pasteurellaceae.id.3689	Weighted median	16	0.0391186	0.0586848	0.505035	1.04	0.927	1.167	1.04(0.927-1.167)
Osteoporosis	family.Pasteurellaceae.id.3689	Inverse variance weighted	16	0.0223107	0.045422	0.623294	1.023	0.935	1.118	1.023(0.935-1.118)
Osteoporosis	family.Pasteurellaceae.id.3689	Simple mode	16	0.0653787	0.0918678	0.487596	1.068	0.892	1.278	1.068(0.892-1.278)
Osteoporosis	family.Pasteurellaceae.id.3689	Weighted mode	16	0.0731184	0.090364	0.431075	1.076	0.901	1.284	1.076(0.901-1.284)
Osteoporosis	family.Oxalobacteraceae.id.2966	MR Egger	13	0.163969	0.442606	0.718072	1.178	0.495	2.805	1.178(0.495-2.805)
Osteoporosis	family.Oxalobacteraceae.id.2966	Weighted median	13	0.0237796	0.0839535	0.776987	1.024	0.869	1.207	1.024(0.869-1.207)
Osteoporosis	family.Oxalobacteraceae.id.2966	Inverse variance weighted	13	0.0127677	0.0679763	0.851014	1.013	0.887	1.157	1.013(0.887-1.157)
Osteoporosis	family.Oxalobacteraceae.id.2966	Simple mode	13	0.0367569	0.137664	0.794	1.037	0.792	1.359	1.037(0.792-1.359)
Osteoporosis	family.Oxalobacteraceae.id.2966	Weighted mode	13	0.0367569	0.12367	0.771383	1.037	0.814	1.322	1.037(0.814-1.322)
Osteoporosis	family.Methanobacteriaceae.id.121	MR Egger	13	-0.269946	0.432781	0.545511	0.763	0.327	1.783	0.763(0.327-1.783)
Osteoporosis	family.Methanobacteriaceae.id.121	Weighted median	13	-5.01304e-05	0.0940718	0.999575	1	0.832	1.202	1(0.832-1.202)
Osteoporosis	family.Methanobacteriaceae.id.121	Inverse variance weighted	13	-0.00516479	0.0779404	0.947166	0.995	0.854	1.159	0.995(0.854-1.159)
Osteoporosis	family.Methanobacteriaceae.id.121	Simple mode	13	0.0279664	0.153119	0.858126	1.028	0.762	1.388	1.028(0.762-1.388)
Osteoporosis	family.Methanobacteriaceae.id.121	Weighted mode	13	0.0199504	0.150417	0.896681	1.02	0.76	1.37	1.02(0.76-1.37)
Osteoporosis	family.Lactobacillaceae.id.1836	MR Egger	15	-0.0839365	0.394761	0.834916	0.919	0.424	1.993	0.919(0.424-1.993)
Osteoporosis	family.Lactobacillaceae.id.1836	Weighted median	15	-0.0131418	0.0656921	0.841441	0.987	0.868	1.123	0.987(0.868-1.123)
Osteoporosis	family.Lactobacillaceae.id.1836	Inverse variance weighted	15	-0.0124554	0.0542543	0.818423	0.988	0.888	1.098	0.988(0.888-1.098)
Osteoporosis	family.Lactobacillaceae.id.1836	Simple mode	15	-0.0825524	0.116062	0.488593	0.921	0.733	1.156	0.921(0.733-1.156)
Osteoporosis	family.Lactobacillaceae.id.1836	Weighted mode	15	-0.0793392	0.108142	0.475265	0.924	0.747	1.142	0.924(0.747-1.142)
Osteoporosis	family.Lachnospiraceae.id.1987	MR Egger	27	0.201515	0.152809	0.199208	1.223	0.907	1.65	1.223(0.907-1.65)
Osteoporosis	family.Lachnospiraceae.id.1987	Weighted median	27	0.0101205	0.034145	0.766926	1.01	0.945	1.08	1.01(0.945-1.08)
Osteoporosis	family.Lachnospiraceae.id.1987	Inverse variance weighted	27	0.0210686	0.0256736	0.411855	1.021	0.971	1.074	1.021(0.971-1.074)
Osteoporosis	family.Lachnospiraceae.id.1987	Simple mode	27	-0.00662772	0.0649349	0.919486	0.993	0.875	1.128	0.993(0.875-1.128)
Osteoporosis	family.Lachnospiraceae.id.1987	Weighted mode	27	-0.00849565	0.060233	0.88892	0.992	0.881	1.116	0.992(0.881-1.116)
Osteoporosis	family.FamilyXIII.id.1957	MR Egger	24	-0.010727	0.180869	0.953242	0.989	0.694	1.41	0.989(0.694-1.41)
Osteoporosis	family.FamilyXIII.id.1957	Weighted median	24	0.00539868	0.0364789	0.882347	1.005	0.936	1.08	1.005(0.936-1.08)
Osteoporosis	family.FamilyXIII.id.1957	Inverse variance weighted	24	0.00156379	0.0282401	0.95584	1.002	0.948	1.059	1.002(0.948-1.059)
Osteoporosis	family.FamilyXIII.id.1957	Simple mode	24	0.0538811	0.0669428	0.42913	1.055	0.926	1.203	1.055(0.926-1.203)
Osteoporosis	family.FamilyXIII.id.1957	Weighted mode	24	0.0638793	0.0674084	0.353161	1.066	0.934	1.217	1.066(0.934-1.217)
Osteoporosis	family.FamilyXI.id.1936	MR Egger	11	0.0468017	0.493133	0.926468	1.048	0.399	2.755	1.048(0.399-2.755)
Osteoporosis	family.FamilyXI.id.1936	Weighted median	11	-0.0428594	0.110722	0.69869	0.958	0.771	1.19	0.958(0.771-1.19)
Osteoporosis	family.FamilyXI.id.1936	Inverse variance weighted	11	-0.00925627	0.089134	0.917291	0.991	0.832	1.18	0.991(0.832-1.18)
Osteoporosis	family.FamilyXI.id.1936	Simple mode	11	-0.0827701	0.172812	0.642267	0.921	0.656	1.292	0.921(0.656-1.292)
Osteoporosis	family.FamilyXI.id.1936	Weighted mode	11	-0.0818135	0.165948	0.632653	0.921	0.666	1.276	0.921(0.666-1.276)
Osteoporosis	family.Erysipelotrichaceae.id.2149	MR Egger	28	0.057527	0.139922	0.684343	1.059	0.805	1.393	1.059(0.805-1.393)
Osteoporosis	family.Erysipelotrichaceae.id.2149	Weighted median	28	0.00569651	0.0321834	0.859507	1.006	0.944	1.071	1.006(0.944-1.071)
Osteoporosis	family.Erysipelotrichaceae.id.2149	Inverse variance weighted	28	0.00388433	0.0248638	0.875856	1.004	0.956	1.054	1.004(0.956-1.054)
Osteoporosis	family.Erysipelotrichaceae.id.2149	Simple mode	28	0.00574761	0.059475	0.923727	1.006	0.895	1.13	1.006(0.895-1.13)
Osteoporosis	family.Erysipelotrichaceae.id.2149	Weighted mode	28	0.00658127	0.0553366	0.90621	1.007	0.903	1.122	1.007(0.903-1.122)
Osteoporosis	family.Enterobacteriaceae.id.3469	MR Egger	21	-0.0604594	0.276404	0.829189	0.941	0.548	1.618	0.941(0.548-1.618)
Osteoporosis	family.Enterobacteriaceae.id.3469	Weighted median	21	0.0243712	0.0458925	0.595385	1.025	0.937	1.121	1.025(0.937-1.121)
Osteoporosis	family.Enterobacteriaceae.id.3469	Inverse variance weighted	21	0.0144972	0.0341955	0.671601	1.015	0.949	1.085	1.015(0.949-1.085)
Osteoporosis	family.Enterobacteriaceae.id.3469	Simple mode	21	0.0360137	0.0812312	0.662273	1.037	0.884	1.216	1.037(0.884-1.216)
Osteoporosis	family.Enterobacteriaceae.id.3469	Weighted mode	21	0.0331363	0.0769702	0.67143	1.034	0.889	1.202	1.034(0.889-1.202)
Osteoporosis	family.Desulfovibrionaceae.id.3169	MR Egger	17	0.0669309	0.194146	0.735073	1.069	0.731	1.564	1.069(0.731-1.564)
Osteoporosis	family.Desulfovibrionaceae.id.3169	Weighted median	17	-0.026689	0.046655	0.567288	0.974	0.889	1.067	0.974(0.889-1.067)
Osteoporosis	family.Desulfovibrionaceae.id.3169	Inverse variance weighted	17	-0.01334	0.0357372	0.708939	0.987	0.92	1.058	0.987(0.92-1.058)
Osteoporosis	family.Desulfovibrionaceae.id.3169	Simple mode	17	-0.0378279	0.0699719	0.596219	0.963	0.839	1.104	0.963(0.839-1.104)
Osteoporosis	family.Desulfovibrionaceae.id.3169	Weighted mode	17	-0.0359499	0.0697023	0.613073	0.965	0.842	1.106	0.965(0.842-1.106)
Osteoporosis	family.Defluviitaleaceae.id.1924	MR Egger	16	-0.0321053	0.224654	0.888398	0.968	0.623	1.504	0.968(0.623-1.504)
Osteoporosis	family.Defluviitaleaceae.id.1924	Weighted median	16	0.0518381	0.0614072	0.398574	1.053	0.934	1.188	1.053(0.934-1.188)
Osteoporosis	family.Defluviitaleaceae.id.1924	Inverse variance weighted	16	0.0329875	0.0487225	0.498376	1.034	0.939	1.137	1.034(0.939-1.137)
Osteoporosis	family.Defluviitaleaceae.id.1924	Simple mode	16	0.0703922	0.100919	0.496152	1.073	0.88	1.308	1.073(0.88-1.308)
Osteoporosis	family.Defluviitaleaceae.id.1924	Weighted mode	16	0.0755013	0.100781	0.465346	1.078	0.885	1.314	1.078(0.885-1.314)
Osteoporosis	family.Coriobacteriaceae.id.811	MR Egger	23	-0.134322	0.154506	0.394476	0.874	0.646	1.184	0.874(0.646-1.184)
Osteoporosis	family.Coriobacteriaceae.id.811	Weighted median	23	0.0355595	0.0370795	0.337555	1.036	0.964	1.114	1.036(0.964-1.114)
Osteoporosis	family.Coriobacteriaceae.id.811	Inverse variance weighted	23	0.0168666	0.0277139	0.542792	1.017	0.963	1.074	1.017(0.963-1.074)
Osteoporosis	family.Coriobacteriaceae.id.811	Simple mode	23	0.0519215	0.0632408	0.420447	1.053	0.931	1.192	1.053(0.931-1.192)
Osteoporosis	family.Coriobacteriaceae.id.811	Weighted mode	23	0.0480082	0.0653266	0.470165	1.049	0.923	1.192	1.049(0.923-1.192)
Osteoporosis	family.ClostridialesvadinBB60group.id.11286	MR Egger	22	0.127294	0.223623	0.575535	1.136	0.733	1.76	1.136(0.733-1.76)
Osteoporosis	family.ClostridialesvadinBB60group.id.11286	Weighted median	22	0.0183059	0.0470826	0.697421	1.018	0.929	1.117	1.018(0.929-1.117)
Osteoporosis	family.ClostridialesvadinBB60group.id.11286	Inverse variance weighted	22	0.0123778	0.0371091	0.738718	1.012	0.941	1.089	1.012(0.941-1.089)
Osteoporosis	family.ClostridialesvadinBB60group.id.11286	Simple mode	22	0.0394142	0.0790832	0.62339	1.04	0.891	1.215	1.04(0.891-1.215)
Osteoporosis	family.ClostridialesvadinBB60group.id.11286	Weighted mode	22	0.0407689	0.0828325	0.627695	1.042	0.886	1.225	1.042(0.886-1.225)
Osteoporosis	family.Clostridiaceae1.id.1869	MR Egger	21	0.0256602	0.170897	0.882229	1.026	0.734	1.434	1.026(0.734-1.434)
Osteoporosis	family.Clostridiaceae1.id.1869	Weighted median	21	-0.021158	0.0441618	0.631866	0.979	0.898	1.068	0.979(0.898-1.068)
Osteoporosis	family.Clostridiaceae1.id.1869	Inverse variance weighted	21	-0.0166379	0.0337414	0.621941	0.983	0.921	1.051	0.983(0.921-1.051)
Osteoporosis	family.Clostridiaceae1.id.1869	Simple mode	21	-0.0418488	0.0728327	0.571977	0.959	0.831	1.106	0.959(0.831-1.106)
Osteoporosis	family.Clostridiaceae1.id.1869	Weighted mode	21	-0.0500159	0.0692128	0.478268	0.951	0.831	1.089	0.951(0.831-1.089)
Osteoporosis	family.Christensenellaceae.id.1866	MR Egger	25	0.0599069	0.155359	0.703334	1.062	0.783	1.44	1.062(0.783-1.44)
Osteoporosis	family.Christensenellaceae.id.1866	Weighted median	25	-0.00310985	0.0352046	0.929609	0.997	0.93	1.068	0.997(0.93-1.068)
Osteoporosis	family.Christensenellaceae.id.1866	Inverse variance weighted	25	0.00486505	0.0278791	0.861468	1.005	0.951	1.061	1.005(0.951-1.061)
Osteoporosis	family.Christensenellaceae.id.1866	Simple mode	25	0.0558222	0.0667323	0.41112	1.057	0.928	1.205	1.057(0.928-1.205)
Osteoporosis	family.Christensenellaceae.id.1866	Weighted mode	25	-0.0161983	0.0655794	0.807007	0.984	0.865	1.119	0.984(0.865-1.119)
Osteoporosis	family.Bifidobacteriaceae.id.433	MR Egger	21	-0.0405811	0.17093	0.814877	0.96	0.687	1.342	0.96(0.687-1.342)
Osteoporosis	family.Bifidobacteriaceae.id.433	Weighted median	21	0.0181065	0.0397315	0.648591	1.018	0.942	1.101	1.018(0.942-1.101)
Osteoporosis	family.Bifidobacteriaceae.id.433	Inverse variance weighted	21	0.00741788	0.0317116	0.81505	1.007	0.947	1.072	1.007(0.947-1.072)
Osteoporosis	family.Bifidobacteriaceae.id.433	Simple mode	21	0.0635453	0.0715032	0.384726	1.066	0.926	1.226	1.066(0.926-1.226)
Osteoporosis	family.Bifidobacteriaceae.id.433	Weighted mode	21	0.0617875	0.0738578	0.412717	1.064	0.92	1.229	1.064(0.92-1.229)
Osteoporosis	family.BacteroidalesS24.7group.id.11173	MR Egger	9	0.0975266	0.526091	0.858188	1.102	0.393	3.092	1.102(0.393-3.092)
Osteoporosis	family.BacteroidalesS24.7group.id.11173	Weighted median	9	-0.00691263	0.0802764	0.931379	0.993	0.849	1.162	0.993(0.849-1.162)
Osteoporosis	family.BacteroidalesS24.7group.id.11173	Inverse variance weighted	9	-0.000169687	0.0671545	0.997984	1	0.877	1.14	1(0.877-1.14)
Osteoporosis	family.BacteroidalesS24.7group.id.11173	Simple mode	9	0.00208467	0.11627	0.986134	1.002	0.798	1.259	1.002(0.798-1.259)
Osteoporosis	family.BacteroidalesS24.7group.id.11173	Weighted mode	9	0.00208467	0.120229	0.986591	1.002	0.792	1.268	1.002(0.792-1.268)
Osteoporosis	family.Bacteroidaceae.id.917	MR Egger	18	-0.0561962	0.19221	0.773762	0.945	0.649	1.378	0.945(0.649-1.378)
Osteoporosis	family.Bacteroidaceae.id.917	Weighted median	18	-0.0692735	0.0367848	0.0596722	0.933	0.868	1.003	0.933(0.868-1.003)
Osteoporosis	family.Bacteroidaceae.id.917	Inverse variance weighted	18	-0.0513094	0.0299627	0.0868147	0.95	0.896	1.007	0.95(0.896-1.007)
Osteoporosis	family.Bacteroidaceae.id.917	Simple mode	18	-0.0991664	0.0708868	0.179811	0.906	0.788	1.041	0.906(0.788-1.041)
Osteoporosis	family.Bacteroidaceae.id.917	Weighted mode	18	-0.102203	0.0703909	0.164726	0.903	0.786	1.036	0.903(0.786-1.036)
Osteoporosis	family.Alcaligenaceae.id.2875	MR Egger	20	-0.00506874	0.224751	0.982255	0.995	0.64	1.546	0.995(0.64-1.546)
Osteoporosis	family.Alcaligenaceae.id.2875	Weighted median	20	-0.0141256	0.0409916	0.730398	0.986	0.91	1.068	0.986(0.91-1.068)
Osteoporosis	family.Alcaligenaceae.id.2875	Inverse variance weighted	20	-0.0180402	0.0317556	0.569969	0.982	0.923	1.045	0.982(0.923-1.045)
Osteoporosis	family.Alcaligenaceae.id.2875	Simple mode	20	-0.0043755	0.0728402	0.952727	0.996	0.863	1.148	0.996(0.863-1.148)
Osteoporosis	family.Alcaligenaceae.id.2875	Weighted mode	20	0.00482988	0.0694336	0.94527	1.005	0.877	1.151	1.005(0.877-1.151)
Osteoporosis	family.Actinomycetaceae.id.421	MR Egger	11	-0.102503	0.296941	0.737876	0.903	0.504	1.615	0.903(0.504-1.615)
Osteoporosis	family.Actinomycetaceae.id.421	Weighted median	11	-0.0316643	0.0799838	0.69219	0.969	0.828	1.133	0.969(0.828-1.133)
Osteoporosis	family.Actinomycetaceae.id.421	Inverse variance weighted	11	-0.0282623	0.060745	0.641744	0.972	0.863	1.095	0.972(0.863-1.095)
Osteoporosis	family.Actinomycetaceae.id.421	Simple mode	11	-0.0788815	0.11773	0.518018	0.924	0.734	1.164	0.924(0.734-1.164)
Osteoporosis	family.Actinomycetaceae.id.421	Weighted mode	11	-0.0877274	0.113305	0.456695	0.916	0.734	1.144	0.916(0.734-1.144)
Osteoporosis	family.Acidaminococcaceae.id.2166	MR Egger	17	-0.0718006	0.191788	0.713365	0.931	0.639	1.355	0.931(0.639-1.355)
Osteoporosis	family.Acidaminococcaceae.id.2166	Weighted median	17	0.01129	0.0514155	0.826196	1.011	0.914	1.119	1.011(0.914-1.119)
Osteoporosis	family.Acidaminococcaceae.id.2166	Inverse variance weighted	17	-0.00273991	0.039116	0.944157	0.997	0.924	1.077	0.997(0.924-1.077)
Osteoporosis	family.Acidaminococcaceae.id.2166	Simple mode	17	0.017067	0.0818885	0.837533	1.017	0.866	1.194	1.017(0.866-1.194)
Osteoporosis	family.Acidaminococcaceae.id.2166	Weighted mode	17	0.0222158	0.0862201	0.799951	1.022	0.863	1.211	1.022(0.863-1.211)
Osteoporosis	class.Verrucomicrobiae.id.4029	MR Egger	22	-0.225763	0.17515	0.21212	0.798	0.566	1.125	0.798(0.566-1.125)
Osteoporosis	class.Verrucomicrobiae.id.4029	Weighted median	22	-0.000395351	0.0451622	0.993015	1	0.915	1.092	1(0.915-1.092)
Osteoporosis	class.Verrucomicrobiae.id.4029	Inverse variance weighted	22	-0.000730606	0.0348634	0.983281	0.999	0.933	1.07	0.999(0.933-1.07)
Osteoporosis	class.Verrucomicrobiae.id.4029	Simple mode	22	0.0133072	0.0824137	0.873268	1.013	0.862	1.191	1.013(0.862-1.191)
Osteoporosis	class.Verrucomicrobiae.id.4029	Weighted mode	22	0.00750592	0.0778145	0.924071	1.008	0.865	1.174	1.008(0.865-1.174)
Osteoporosis	class.Negativicutes.id.2164	MR Egger	18	0.0381421	0.15586	0.809784	1.039	0.765	1.41	1.039(0.765-1.41)
Osteoporosis	class.Negativicutes.id.2164	Weighted median	18	-0.0439059	0.0414054	0.288967	0.957	0.882	1.038	0.957(0.882-1.038)
Osteoporosis	class.Negativicutes.id.2164	Inverse variance weighted	18	-0.0368029	0.0324433	0.256637	0.964	0.904	1.027	0.964(0.904-1.027)
Osteoporosis	class.Negativicutes.id.2164	Simple mode	18	-0.0408224	0.0724743	0.580607	0.96	0.833	1.107	0.96(0.833-1.107)
Osteoporosis	class.Negativicutes.id.2164	Weighted mode	18	-0.0455319	0.0638162	0.485226	0.955	0.843	1.083	0.955(0.843-1.083)
Osteoporosis	class.Mollicutes.id.3920	MR Egger	20	-0.0258624	0.239585	0.915232	0.974	0.609	1.558	0.974(0.609-1.558)
Osteoporosis	class.Mollicutes.id.3920	Weighted median	20	0.0251158	0.0484119	0.603905	1.025	0.933	1.128	1.025(0.933-1.128)
Osteoporosis	class.Mollicutes.id.3920	Inverse variance weighted	20	0.0144111	0.0371149	0.697807	1.015	0.943	1.091	1.015(0.943-1.091)
Osteoporosis	class.Mollicutes.id.3920	Simple mode	20	0.0457132	0.084873	0.596412	1.047	0.886	1.236	1.047(0.886-1.236)
Osteoporosis	class.Mollicutes.id.3920	Weighted mode	20	0.0539943	0.08515	0.533571	1.055	0.893	1.247	1.055(0.893-1.247)
Osteoporosis	class.Methanobacteria.id.119	MR Egger	13	-0.269946	0.432781	0.545511	0.763	0.327	1.783	0.763(0.327-1.783)
Osteoporosis	class.Methanobacteria.id.119	Weighted median	13	-5.01304e-05	0.092732	0.999569	1	0.834	1.199	1(0.834-1.199)
Osteoporosis	class.Methanobacteria.id.119	Inverse variance weighted	13	-0.00516479	0.0779404	0.947166	0.995	0.854	1.159	0.995(0.854-1.159)
Osteoporosis	class.Methanobacteria.id.119	Simple mode	13	0.0279664	0.146649	0.851946	1.028	0.771	1.371	1.028(0.771-1.371)
Osteoporosis	class.Methanobacteria.id.119	Weighted mode	13	0.0199504	0.155755	0.900201	1.02	0.752	1.384	1.02(0.752-1.384)
Osteoporosis	class.Melainabacteria.id.1589	MR Egger	16	-0.279678	0.362924	0.453739	0.756	0.371	1.54	0.756(0.371-1.54)
Osteoporosis	class.Melainabacteria.id.1589	Weighted median	16	-0.0187765	0.0702112	0.789139	0.981	0.855	1.126	0.981(0.855-1.126)
Osteoporosis	class.Melainabacteria.id.1589	Inverse variance weighted	16	-0.0192194	0.0567	0.734635	0.981	0.878	1.096	0.981(0.878-1.096)
Osteoporosis	class.Melainabacteria.id.1589	Simple mode	16	0.052888	0.109	0.634536	1.054	0.852	1.305	1.054(0.852-1.305)
Osteoporosis	class.Melainabacteria.id.1589	Weighted mode	16	0.052888	0.120922	0.668074	1.054	0.832	1.336	1.054(0.832-1.336)
Osteoporosis	class.Lentisphaeria.id.2250	MR Egger	15	0.225457	0.529732	0.677357	1.253	0.444	3.539	1.253(0.444-3.539)
Osteoporosis	class.Lentisphaeria.id.2250	Weighted median	15	-0.0230895	0.0835744	0.782337	0.977	0.83	1.151	0.977(0.83-1.151)
Osteoporosis	class.Lentisphaeria.id.2250	Inverse variance weighted	15	-0.00409728	0.0650815	0.949801	0.996	0.877	1.131	0.996(0.877-1.131)
Osteoporosis	class.Lentisphaeria.id.2250	Simple mode	15	-0.0569102	0.135897	0.681734	0.945	0.724	1.233	0.945(0.724-1.233)
Osteoporosis	class.Lentisphaeria.id.2250	Weighted mode	15	-0.0587838	0.127061	0.65073	0.943	0.735	1.21	0.943(0.735-1.21)
Osteoporosis	class.Gammaproteobacteria.id.3303	MR Egger	27	-0.0138408	0.151134	0.927762	0.986	0.733	1.326	0.986(0.733-1.326)
Osteoporosis	class.Gammaproteobacteria.id.3303	Weighted median	27	-0.0480446	0.0378004	0.203726	0.953	0.885	1.026	0.953(0.885-1.026)
Osteoporosis	class.Gammaproteobacteria.id.3303	Inverse variance weighted	27	-0.0360971	0.0282446	0.201243	0.965	0.913	1.019	0.965(0.913-1.019)
Osteoporosis	class.Gammaproteobacteria.id.3303	Simple mode	27	-0.0957848	0.0697812	0.181588	0.909	0.793	1.042	0.909(0.793-1.042)
Osteoporosis	class.Gammaproteobacteria.id.3303	Weighted mode	27	-0.0977668	0.0690624	0.168752	0.907	0.792	1.038	0.907(0.792-1.038)
Osteoporosis	class.Erysipelotrichia.id.2147	MR Egger	28	0.057527	0.139922	0.684343	1.059	0.805	1.393	1.059(0.805-1.393)
Osteoporosis	class.Erysipelotrichia.id.2147	Weighted median	28	0.00569651	0.030958	0.854007	1.006	0.947	1.069	1.006(0.947-1.069)
Osteoporosis	class.Erysipelotrichia.id.2147	Inverse variance weighted	28	0.00388433	0.0248638	0.875856	1.004	0.956	1.054	1.004(0.956-1.054)
Osteoporosis	class.Erysipelotrichia.id.2147	Simple mode	28	0.00574761	0.0611951	0.925864	1.006	0.892	1.134	1.006(0.892-1.134)
Osteoporosis	class.Erysipelotrichia.id.2147	Weighted mode	28	0.00658127	0.0590444	0.912074	1.007	0.897	1.13	1.007(0.897-1.13)
Osteoporosis	class.Deltaproteobacteria.id.3087	MR Egger	17	0.125427	0.191326	0.522031	1.134	0.779	1.649	1.134(0.779-1.649)
Osteoporosis	class.Deltaproteobacteria.id.3087	Weighted median	17	-0.021978	0.0469072	0.639397	0.978	0.892	1.072	0.978(0.892-1.072)
Osteoporosis	class.Deltaproteobacteria.id.3087	Inverse variance weighted	17	0.00678301	0.0355822	0.848816	1.007	0.939	1.08	1.007(0.939-1.08)
Osteoporosis	class.Deltaproteobacteria.id.3087	Simple mode	17	-0.0422001	0.0792109	0.601524	0.959	0.821	1.12	0.959(0.821-1.12)
Osteoporosis	class.Deltaproteobacteria.id.3087	Weighted mode	17	-0.0393732	0.0770603	0.61637	0.961	0.827	1.118	0.961(0.827-1.118)
Osteoporosis	class.Coriobacteriia.id.809	MR Egger	23	-0.134322	0.154506	0.394476	0.874	0.646	1.184	0.874(0.646-1.184)
Osteoporosis	class.Coriobacteriia.id.809	Weighted median	23	0.0355595	0.0360654	0.324146	1.036	0.965	1.112	1.036(0.965-1.112)
Osteoporosis	class.Coriobacteriia.id.809	Inverse variance weighted	23	0.0168666	0.0277139	0.542792	1.017	0.963	1.074	1.017(0.963-1.074)
Osteoporosis	class.Coriobacteriia.id.809	Simple mode	23	0.0519215	0.064519	0.429577	1.053	0.928	1.195	1.053(0.928-1.195)
Osteoporosis	class.Coriobacteriia.id.809	Weighted mode	23	0.0480082	0.0644904	0.464498	1.049	0.925	1.191	1.049(0.925-1.191)
Osteoporosis	class.Clostridia.id.1859	MR Egger	23	0.0269177	0.197252	0.892754	1.027	0.698	1.512	1.027(0.698-1.512)
Osteoporosis	class.Clostridia.id.1859	Weighted median	23	0.00368185	0.0353324	0.917006	1.004	0.937	1.076	1.004(0.937-1.076)
Osteoporosis	class.Clostridia.id.1859	Inverse variance weighted	23	0.00226297	0.0283664	0.936415	1.002	0.948	1.06	1.002(0.948-1.06)
Osteoporosis	class.Clostridia.id.1859	Simple mode	23	-0.00571894	0.0600507	0.92499	0.994	0.884	1.118	0.994(0.884-1.118)
Osteoporosis	class.Clostridia.id.1859	Weighted mode	23	-0.00350914	0.0601392	0.953996	0.996	0.886	1.121	0.996(0.886-1.121)
Osteoporosis	class.Betaproteobacteria.id.2867	MR Egger	20	-0.0117951	0.221004	0.958024	0.988	0.641	1.524	0.988(0.641-1.524)
Osteoporosis	class.Betaproteobacteria.id.2867	Weighted median	20	-0.0138119	0.0409079	0.735638	0.986	0.91	1.069	0.986(0.91-1.069)
Osteoporosis	class.Betaproteobacteria.id.2867	Inverse variance weighted	20	-0.011496	0.032165	0.720788	0.989	0.928	1.053	0.989(0.928-1.053)
Osteoporosis	class.Betaproteobacteria.id.2867	Simple mode	20	-0.00707357	0.0646086	0.913967	0.993	0.875	1.127	0.993(0.875-1.127)
Osteoporosis	class.Betaproteobacteria.id.2867	Weighted mode	20	-0.0117436	0.0716179	0.871482	0.988	0.859	1.137	0.988(0.859-1.137)
Osteoporosis	class.Bacteroidia.id.912	MR Egger	22	0.0264935	0.182049	0.885749	1.027	0.719	1.467	1.027(0.719-1.467)
Osteoporosis	class.Bacteroidia.id.912	Weighted median	22	-0.0397417	0.0385038	0.302002	0.961	0.891	1.036	0.961(0.891-1.036)
Osteoporosis	class.Bacteroidia.id.912	Inverse variance weighted	22	0.00151846	0.028411	0.957376	1.002	0.947	1.059	1.002(0.947-1.059)
Osteoporosis	class.Bacteroidia.id.912	Simple mode	22	-0.0660373	0.0763048	0.396576	0.936	0.806	1.087	0.936(0.806-1.087)
Osteoporosis	class.Bacteroidia.id.912	Weighted mode	22	-0.0700887	0.0706922	0.332747	0.932	0.812	1.071	0.932(0.812-1.071)
Osteoporosis	class.Bacilli.id.1673	MR Egger	21	0.0989637	0.154928	0.530595	1.104	0.815	1.496	1.104(0.815-1.496)
Osteoporosis	class.Bacilli.id.1673	Weighted median	21	0.0109321	0.0380545	0.773902	1.011	0.938	1.089	1.011(0.938-1.089)
Osteoporosis	class.Bacilli.id.1673	Inverse variance weighted	21	0.00960006	0.0294308	0.74428	1.01	0.953	1.07	1.01(0.953-1.07)
Osteoporosis	class.Bacilli.id.1673	Simple mode	21	0.0066148	0.0727307	0.928438	1.007	0.873	1.161	1.007(0.873-1.161)
Osteoporosis	class.Bacilli.id.1673	Weighted mode	21	0.00740224	0.0652986	0.910876	1.007	0.886	1.145	1.007(0.886-1.145)
Osteoporosis	class.Alphaproteobacteria.id.2379	MR Egger	24	0.0174435	0.231539	0.940627	1.018	0.646	1.602	1.018(0.646-1.602)
Osteoporosis	class.Alphaproteobacteria.id.2379	Weighted median	24	-0.0133593	0.0516221	0.795798	0.987	0.892	1.092	0.987(0.892-1.092)
Osteoporosis	class.Alphaproteobacteria.id.2379	Inverse variance weighted	24	-0.0133569	0.0390439	0.732276	0.987	0.914	1.065	0.987(0.914-1.065)
Osteoporosis	class.Alphaproteobacteria.id.2379	Simple mode	24	-0.0803017	0.0904873	0.38403	0.923	0.773	1.102	0.923(0.773-1.102)
Osteoporosis	class.Alphaproteobacteria.id.2379	Weighted mode	24	-0.0821804	0.0822588	0.328167	0.921	0.784	1.082	0.921(0.784-1.082)
Osteoporosis	class.Actinobacteria.id.419	MR Egger	22	-0.0746843	0.162962	0.651684	0.928	0.674	1.277	0.928(0.674-1.277)
Osteoporosis	class.Actinobacteria.id.419	Weighted median	22	-0.00605959	0.0395088	0.878104	0.994	0.92	1.074	0.994(0.92-1.074)
Osteoporosis	class.Actinobacteria.id.419	Inverse variance weighted	22	0.00436924	0.0295961	0.882636	1.004	0.948	1.064	1.004(0.948-1.064)
Osteoporosis	class.Actinobacteria.id.419	Simple mode	22	0.0878871	0.0711463	0.230361	1.092	0.95	1.255	1.092(0.95-1.255)
Osteoporosis	class.Actinobacteria.id.419	Weighted mode	22	-0.0700143	0.0732489	0.350027	0.932	0.808	1.076	0.932(0.808-1.076)
