# Supplementary material for: The Linkage Among Gut Microbiota, Inflammatory Cytokines, and Immune Cell Dynamics in Osteoporosis: A Mendelian Randomization Study
Source: Physiol Res. 2025 Oct 1;74(5):849–60. doi: 10.33549/physiolres.935563 (PMC12746856; doi:10.33549/physiolres.935563)
Supplement: Supplementary file 14 [file 12_74_849_TableS14.xlsx]

## Sheet: ST14
ST14 The results of reverse Mendelian randomization between inflammatory factors and Osteoporosis
exposure	outcome	method	nsnp	b	se	pval	or	or_lci95	or_uci95	OR_CI
Osteoporosis	Vascular endothelial growth factor A levels	MR Egger	36	0.0634919	0.0640805	0.328775	1.066	0.94	1.208	1.066(0.94-1.208)
Osteoporosis	Vascular endothelial growth factor A levels	Weighted median	36	-0.00867312	0.0320218	0.786506	0.991	0.931	1.056	0.991(0.931-1.056)
Osteoporosis	Vascular endothelial growth factor A levels	Inverse variance weighted	36	0.00972727	0.0248483	0.695452	1.01	0.962	1.06	1.01(0.962-1.06)
Osteoporosis	Vascular endothelial growth factor A levels	Simple mode	36	-0.0223425	0.0625397	0.723048	0.978	0.865	1.105	0.978(0.865-1.105)
Osteoporosis	Vascular endothelial growth factor A levels	Weighted mode	36	-0.0269232	0.055377	0.62987	0.973	0.873	1.085	0.973(0.873-1.085)
Osteoporosis	Urokinase-type plasminogen activator levels	MR Egger	30	0.0477239	0.0726446	0.516577	1.049	0.91	1.209	1.049(0.91-1.209)
Osteoporosis	Urokinase-type plasminogen activator levels	Weighted median	30	-0.0170455	0.0351824	0.62804	0.983	0.918	1.053	0.983(0.918-1.053)
Osteoporosis	Urokinase-type plasminogen activator levels	Inverse variance weighted	30	-0.00623582	0.0264756	0.813797	0.994	0.944	1.047	0.994(0.944-1.047)
Osteoporosis	Urokinase-type plasminogen activator levels	Simple mode	30	-0.0541586	0.067347	0.427841	0.947	0.83	1.081	0.947(0.83-1.081)
Osteoporosis	Urokinase-type plasminogen activator levels	Weighted mode	30	-0.0287458	0.0618366	0.645498	0.972	0.861	1.097	0.972(0.861-1.097)
Osteoporosis	Tumor necrosis factor ligand superfamily member 12 levels	MR Egger	34	0.00470773	0.0762312	0.951141	1.005	0.865	1.167	1.005(0.865-1.167)
Osteoporosis	Tumor necrosis factor ligand superfamily member 12 levels	Weighted median	34	0.0035268	0.0339125	0.917172	1.004	0.939	1.073	1.004(0.939-1.073)
Osteoporosis	Tumor necrosis factor ligand superfamily member 12 levels	Inverse variance weighted	34	0.0075179	0.0259456	0.772003	1.008	0.958	1.06	1.008(0.958-1.06)
Osteoporosis	Tumor necrosis factor ligand superfamily member 12 levels	Simple mode	34	-0.0132799	0.0663189	0.842519	0.987	0.867	1.124	0.987(0.867-1.124)
Osteoporosis	Tumor necrosis factor ligand superfamily member 12 levels	Weighted mode	34	-0.00624992	0.067354	0.92663	0.994	0.871	1.134	0.994(0.871-1.134)
Osteoporosis	Thymic stromal lymphopoietin levels	MR Egger	25	-0.0308737	0.131566	0.816547	0.97	0.749	1.255	0.97(0.749-1.255)
Osteoporosis	Thymic stromal lymphopoietin levels	Weighted median	25	0.00105731	0.046749	0.981956	1.001	0.913	1.097	1.001(0.913-1.097)
Osteoporosis	Thymic stromal lymphopoietin levels	Inverse variance weighted	25	-0.00430825	0.0352699	0.902779	0.996	0.929	1.067	0.996(0.929-1.067)
Osteoporosis	Thymic stromal lymphopoietin levels	Simple mode	25	0.000282479	0.0763195	0.997077	1	0.861	1.162	1(0.861-1.162)
Osteoporosis	Thymic stromal lymphopoietin levels	Weighted mode	25	-0.00401436	0.0816106	0.961176	0.996	0.849	1.169	0.996(0.849-1.169)
Osteoporosis	TNF-related activation-induced cytokine levels	MR Egger	33	-0.0139071	0.074335	0.852811	0.986	0.852	1.141	0.986(0.852-1.141)
Osteoporosis	TNF-related activation-induced cytokine levels	Weighted median	33	-0.0238789	0.0346328	0.490515	0.976	0.912	1.045	0.976(0.912-1.045)
Osteoporosis	TNF-related activation-induced cytokine levels	Inverse variance weighted	33	-0.0222804	0.0258726	0.389152	0.978	0.93	1.029	0.978(0.93-1.029)
Osteoporosis	TNF-related activation-induced cytokine levels	Simple mode	33	-0.0324761	0.0650809	0.621185	0.968	0.852	1.1	0.968(0.852-1.1)
Osteoporosis	TNF-related activation-induced cytokine levels	Weighted mode	33	-0.0250807	0.0580512	0.668607	0.975	0.87	1.093	0.975(0.87-1.093)
Osteoporosis	TNF-related apoptosis-inducing ligand levels	MR Egger	33	-0.00791851	0.0820124	0.923703	0.992	0.845	1.165	0.992(0.845-1.165)
Osteoporosis	TNF-related apoptosis-inducing ligand levels	Weighted median	33	-0.00359174	0.0354299	0.919252	0.996	0.93	1.068	0.996(0.93-1.068)
Osteoporosis	TNF-related apoptosis-inducing ligand levels	Inverse variance weighted	33	-6.22876e-05	0.0273247	0.998181	1	0.948	1.055	1(0.948-1.055)
Osteoporosis	TNF-related apoptosis-inducing ligand levels	Simple mode	33	0.0207838	0.0640788	0.747786	1.021	0.9	1.158	1.021(0.9-1.158)
Osteoporosis	TNF-related apoptosis-inducing ligand levels	Weighted mode	33	0.00264964	0.0616456	0.965983	1.003	0.889	1.131	1.003(0.889-1.131)
Osteoporosis	Tumor necrosis factor ligand superfamily member 14 levels	MR Egger	33	0.00557636	0.075298	0.941441	1.006	0.868	1.166	1.006(0.868-1.166)
Osteoporosis	Tumor necrosis factor ligand superfamily member 14 levels	Weighted median	33	-0.0281094	0.0394405	0.476029	0.972	0.9	1.05	0.972(0.9-1.05)
Osteoporosis	Tumor necrosis factor ligand superfamily member 14 levels	Inverse variance weighted	33	-0.0171712	0.029917	0.565995	0.983	0.927	1.042	0.983(0.927-1.042)
Osteoporosis	Tumor necrosis factor ligand superfamily member 14 levels	Simple mode	33	-0.0837971	0.0751063	0.272853	0.92	0.794	1.065	0.92(0.794-1.065)
Osteoporosis	Tumor necrosis factor ligand superfamily member 14 levels	Weighted mode	33	-0.0427092	0.0661571	0.523159	0.958	0.842	1.091	0.958(0.842-1.091)
Osteoporosis	Tumor necrosis factor receptor superfamily member 9 levels	MR Egger	32	0.037548	0.102398	0.716426	1.038	0.849	1.269	1.038(0.849-1.269)
Osteoporosis	Tumor necrosis factor receptor superfamily member 9 levels	Weighted median	32	-0.0139561	0.0401039	0.727842	0.986	0.912	1.067	0.986(0.912-1.067)
Osteoporosis	Tumor necrosis factor receptor superfamily member 9 levels	Inverse variance weighted	32	-0.0204527	0.031138	0.511283	0.98	0.922	1.041	0.98(0.922-1.041)
Osteoporosis	Tumor necrosis factor receptor superfamily member 9 levels	Simple mode	32	-0.010972	0.0702272	0.876861	0.989	0.862	1.135	0.989(0.862-1.135)
Osteoporosis	Tumor necrosis factor receptor superfamily member 9 levels	Weighted mode	32	-0.010972	0.0674198	0.871778	0.989	0.867	1.129	0.989(0.867-1.129)
Osteoporosis	TNF-beta levels	MR Egger	17	0.00400357	0.103049	0.969521	1.004	0.82	1.229	1.004(0.82-1.229)
Osteoporosis	TNF-beta levels	Weighted median	17	-0.00102644	0.0530383	0.98456	0.999	0.9	1.108	0.999(0.9-1.108)
Osteoporosis	TNF-beta levels	Inverse variance weighted	17	-0.00429935	0.0423156	0.919073	0.996	0.916	1.082	0.996(0.916-1.082)
Osteoporosis	TNF-beta levels	Simple mode	17	-0.00709391	0.0783351	0.928967	0.993	0.852	1.158	0.993(0.852-1.158)
Osteoporosis	TNF-beta levels	Weighted mode	17	0.000770204	0.0728389	0.991694	1.001	0.868	1.154	1.001(0.868-1.154)
Osteoporosis	Tumor necrosis factor levels	MR Egger	34	0.0770281	0.0979258	0.437305	1.08	0.891	1.309	1.08(0.891-1.309)
Osteoporosis	Tumor necrosis factor levels	Weighted median	34	0.0102111	0.0378972	0.78759	1.01	0.938	1.088	1.01(0.938-1.088)
Osteoporosis	Tumor necrosis factor levels	Inverse variance weighted	34	-0.000587719	0.0301071	0.984426	0.999	0.942	1.06	0.999(0.942-1.06)
Osteoporosis	Tumor necrosis factor levels	Simple mode	34	0.0314704	0.0740475	0.673593	1.032	0.893	1.193	1.032(0.893-1.193)
Osteoporosis	Tumor necrosis factor levels	Weighted mode	34	0.0304835	0.071671	0.67336	1.031	0.896	1.186	1.031(0.896-1.186)
Osteoporosis	Transforming growth factor-alpha levels	MR Egger	36	0.0602123	0.06714	0.376123	1.062	0.931	1.211	1.062(0.931-1.211)
Osteoporosis	Transforming growth factor-alpha levels	Weighted median	36	0.0267619	0.0330726	0.418407	1.027	0.963	1.096	1.027(0.963-1.096)
Osteoporosis	Transforming growth factor-alpha levels	Inverse variance weighted	36	0.0118996	0.0255672	0.641629	1.012	0.963	1.064	1.012(0.963-1.064)
Osteoporosis	Transforming growth factor-alpha levels	Simple mode	36	0.0433178	0.0628503	0.495227	1.044	0.923	1.181	1.044(0.923-1.181)
Osteoporosis	Transforming growth factor-alpha levels	Weighted mode	36	0.0253644	0.0591952	0.670922	1.026	0.913	1.152	1.026(0.913-1.152)
Osteoporosis	STAM binding protein levels	MR Egger	30	0.0744967	0.086011	0.39378	1.077	0.91	1.275	1.077(0.91-1.275)
Osteoporosis	STAM binding protein levels	Weighted median	30	0.0330742	0.0361244	0.359896	1.034	0.963	1.109	1.034(0.963-1.109)
Osteoporosis	STAM binding protein levels	Inverse variance weighted	30	0.0159395	0.0280788	0.570261	1.016	0.962	1.074	1.016(0.962-1.074)
Osteoporosis	STAM binding protein levels	Simple mode	30	0.0500896	0.068039	0.467529	1.051	0.92	1.201	1.051(0.92-1.201)
Osteoporosis	STAM binding protein levels	Weighted mode	30	0.0509915	0.0614587	0.413494	1.052	0.933	1.187	1.052(0.933-1.187)
Osteoporosis	Sulfotransferase 1A1 levels	MR Egger	27	0.00465842	0.0910649	0.959609	1.005	0.84	1.201	1.005(0.84-1.201)
Osteoporosis	Sulfotransferase 1A1 levels	Weighted median	27	-0.00117121	0.0438633	0.978698	0.999	0.917	1.089	0.999(0.917-1.089)
Osteoporosis	Sulfotransferase 1A1 levels	Inverse variance weighted	27	0.00643548	0.0337862	0.848936	1.006	0.942	1.075	1.006(0.942-1.075)
Osteoporosis	Sulfotransferase 1A1 levels	Simple mode	27	-0.0512193	0.0746822	0.498891	0.95	0.821	1.1	0.95(0.821-1.1)
Osteoporosis	Sulfotransferase 1A1 levels	Weighted mode	27	0.0642852	0.0777095	0.415623	1.066	0.916	1.242	1.066(0.916-1.242)
Osteoporosis	Signaling lymphocytic activation molecule levels	MR Egger	32	-0.0250891	0.0733119	0.734568	0.975	0.845	1.126	0.975(0.845-1.126)
Osteoporosis	Signaling lymphocytic activation molecule levels	Weighted median	32	-0.0083814	0.0344949	0.808025	0.992	0.927	1.061	0.992(0.927-1.061)
Osteoporosis	Signaling lymphocytic activation molecule levels	Inverse variance weighted	32	-0.01155	0.0262291	0.659684	0.989	0.939	1.041	0.989(0.939-1.041)
Osteoporosis	Signaling lymphocytic activation molecule levels	Simple mode	32	0.0492601	0.0678144	0.473045	1.05	0.92	1.2	1.05(0.92-1.2)
Osteoporosis	Signaling lymphocytic activation molecule levels	Weighted mode	32	0.0128129	0.0611402	0.835378	1.013	0.899	1.142	1.013(0.899-1.142)
Osteoporosis	SIR2-like protein 2 levels	MR Egger	33	-0.000415821	0.0688364	0.995219	1	0.873	1.144	1(0.873-1.144)
Osteoporosis	SIR2-like protein 2 levels	Weighted median	33	0.0143417	0.0354904	0.686138	1.014	0.946	1.088	1.014(0.946-1.088)
Osteoporosis	SIR2-like protein 2 levels	Inverse variance weighted	33	0.0109582	0.026051	0.674014	1.011	0.961	1.064	1.011(0.961-1.064)
Osteoporosis	SIR2-like protein 2 levels	Simple mode	33	0.0181321	0.0658781	0.784903	1.018	0.895	1.159	1.018(0.895-1.159)
Osteoporosis	SIR2-like protein 2 levels	Weighted mode	33	0.0154707	0.0618987	0.804234	1.016	0.9	1.147	1.016(0.9-1.147)
Osteoporosis	Stem cell factor levels	MR Egger	33	-0.0272241	0.0706395	0.702577	0.973	0.847	1.118	0.973(0.847-1.118)
Osteoporosis	Stem cell factor levels	Weighted median	33	-0.048853	0.035708	0.171273	0.952	0.888	1.021	0.952(0.888-1.021)
Osteoporosis	Stem cell factor levels	Inverse variance weighted	33	-0.0387331	0.0261234	0.138154	0.962	0.914	1.013	0.962(0.914-1.013)
Osteoporosis	Stem cell factor levels	Simple mode	33	-0.0575133	0.0617205	0.3584	0.944	0.837	1.066	0.944(0.837-1.066)
Osteoporosis	Stem cell factor levels	Weighted mode	33	-0.0588368	0.0630177	0.357474	0.943	0.833	1.067	0.943(0.833-1.067)
Osteoporosis	Programmed cell death 1 ligand 1 levels	MR Egger	32	0.015612	0.0770022	0.840702	1.016	0.873	1.181	1.016(0.873-1.181)
Osteoporosis	Programmed cell death 1 ligand 1 levels	Weighted median	32	-0.00965233	0.0336252	0.774069	0.99	0.927	1.058	0.99(0.927-1.058)
Osteoporosis	Programmed cell death 1 ligand 1 levels	Inverse variance weighted	32	-0.00220309	0.0263669	0.93341	0.998	0.948	1.051	0.998(0.948-1.051)
Osteoporosis	Programmed cell death 1 ligand 1 levels	Simple mode	32	-0.0229719	0.0690868	0.741744	0.977	0.854	1.119	0.977(0.854-1.119)
Osteoporosis	Programmed cell death 1 ligand 1 levels	Weighted mode	32	-0.0190813	0.0565102	0.737895	0.981	0.878	1.096	0.981(0.878-1.096)
Osteoporosis	Oncostatin-M levels	MR Egger	34	-0.0262412	0.0711325	0.714628	0.974	0.847	1.12	0.974(0.847-1.12)
Osteoporosis	Oncostatin-M levels	Weighted median	34	-0.00983792	0.0345092	0.775582	0.99	0.925	1.06	0.99(0.925-1.06)
Osteoporosis	Oncostatin-M levels	Inverse variance weighted	34	-0.000123967	0.0257801	0.996163	1	0.951	1.052	1(0.951-1.052)
Osteoporosis	Oncostatin-M levels	Simple mode	34	-0.0432586	0.0671768	0.524058	0.958	0.84	1.092	0.958(0.84-1.092)
Osteoporosis	Oncostatin-M levels	Weighted mode	34	-0.0404907	0.0625421	0.521842	0.96	0.85	1.086	0.96(0.85-1.086)
Osteoporosis	Osteoprotegerin levels	MR Egger	38	-0.00503074	0.0633127	0.937108	0.995	0.879	1.126	0.995(0.879-1.126)
Osteoporosis	Osteoprotegerin levels	Weighted median	38	-0.0263303	0.0310349	0.396211	0.974	0.917	1.035	0.974(0.917-1.035)
Osteoporosis	Osteoprotegerin levels	Inverse variance weighted	38	-0.0112795	0.023553	0.63201	0.989	0.944	1.035	0.989(0.944-1.035)
Osteoporosis	Osteoprotegerin levels	Simple mode	38	-0.0699019	0.0593165	0.246138	0.932	0.83	1.047	0.932(0.83-1.047)
Osteoporosis	Osteoprotegerin levels	Weighted mode	38	-0.0587881	0.0551429	0.293283	0.943	0.846	1.051	0.943(0.846-1.051)
Osteoporosis	Neurotrophin-3 levels	MR Egger	37	0.000775701	0.0630116	0.990248	1.001	0.885	1.132	1.001(0.885-1.132)
Osteoporosis	Neurotrophin-3 levels	Weighted median	37	0.0168729	0.0325939	0.604688	1.017	0.954	1.084	1.017(0.954-1.084)
Osteoporosis	Neurotrophin-3 levels	Inverse variance weighted	37	0.00845858	0.0245084	0.729997	1.008	0.961	1.058	1.008(0.961-1.058)
Osteoporosis	Neurotrophin-3 levels	Simple mode	37	0.037203	0.0636456	0.562507	1.038	0.916	1.176	1.038(0.916-1.176)
Osteoporosis	Neurotrophin-3 levels	Weighted mode	37	0.0361231	0.058537	0.541053	1.037	0.924	1.163	1.037(0.924-1.163)
Osteoporosis	Neurturin levels	MR Egger	32	0.0415158	0.080958	0.611842	1.042	0.889	1.222	1.042(0.889-1.222)
Osteoporosis	Neurturin levels	Weighted median	32	0.00297461	0.0378784	0.937406	1.003	0.931	1.08	1.003(0.931-1.08)
Osteoporosis	Neurturin levels	Inverse variance weighted	32	-0.0104775	0.0299211	0.726209	0.99	0.933	1.049	0.99(0.933-1.049)
Osteoporosis	Neurturin levels	Simple mode	32	0.0110178	0.0665956	0.869669	1.011	0.887	1.152	1.011(0.887-1.152)
Osteoporosis	Neurturin levels	Weighted mode	32	0.0146094	0.0637775	0.820321	1.015	0.895	1.15	1.015(0.895-1.15)
Osteoporosis	Matrix metalloproteinase-10 levels	MR Egger	25	-0.0124614	0.105432	0.90694	0.988	0.803	1.214	0.988(0.803-1.214)
Osteoporosis	Matrix metalloproteinase-10 levels	Weighted median	25	0.0278757	0.0408455	0.494943	1.028	0.949	1.114	1.028(0.949-1.114)
Osteoporosis	Matrix metalloproteinase-10 levels	Inverse variance weighted	25	0.00464496	0.0313519	0.88222	1.005	0.945	1.068	1.005(0.945-1.068)
Osteoporosis	Matrix metalloproteinase-10 levels	Simple mode	25	0.0534089	0.0755712	0.486536	1.055	0.91	1.223	1.055(0.91-1.223)
Osteoporosis	Matrix metalloproteinase-10 levels	Weighted mode	25	0.0599092	0.0792008	0.456758	1.062	0.909	1.24	1.062(0.909-1.24)
Osteoporosis	Matrix metalloproteinase-1 levels	MR Egger	28	0.0197253	0.0843883	0.817014	1.02	0.864	1.203	1.02(0.864-1.203)
Osteoporosis	Matrix metalloproteinase-1 levels	Weighted median	28	0.0079077	0.0393895	0.840889	1.008	0.933	1.089	1.008(0.933-1.089)
Osteoporosis	Matrix metalloproteinase-1 levels	Inverse variance weighted	28	0.000643907	0.0288144	0.982171	1.001	0.946	1.059	1.001(0.946-1.059)
Osteoporosis	Matrix metalloproteinase-1 levels	Simple mode	28	0.0293918	0.0667353	0.663137	1.03	0.904	1.174	1.03(0.904-1.174)
Osteoporosis	Matrix metalloproteinase-1 levels	Weighted mode	28	0.045422	0.0684038	0.512304	1.046	0.915	1.197	1.046(0.915-1.197)
Osteoporosis	Macrophage inflammatory protein 1a levels	MR Egger	30	0.0544588	0.0706933	0.447542	1.056	0.919	1.213	1.056(0.919-1.213)
Osteoporosis	Macrophage inflammatory protein 1a levels	Weighted median	30	0.000436108	0.0350333	0.990068	1	0.934	1.072	1(0.934-1.072)
Osteoporosis	Macrophage inflammatory protein 1a levels	Inverse variance weighted	30	0.0125226	0.0273658	0.64724	1.013	0.96	1.068	1.013(0.96-1.068)
Osteoporosis	Macrophage inflammatory protein 1a levels	Simple mode	30	0.0842375	0.065722	0.210092	1.088	0.956	1.237	1.088(0.956-1.237)
Osteoporosis	Macrophage inflammatory protein 1a levels	Weighted mode	30	-0.0233546	0.0626519	0.712032	0.977	0.864	1.105	0.977(0.864-1.105)
Osteoporosis	Monocyte chemoattractant protein-4 levels	MR Egger	37	0.0153304	0.0689623	0.825371	1.015	0.887	1.162	1.015(0.887-1.162)
Osteoporosis	Monocyte chemoattractant protein-4 levels	Weighted median	37	-0.013891	0.032688	0.670867	0.986	0.925	1.051	0.986(0.925-1.051)
Osteoporosis	Monocyte chemoattractant protein-4 levels	Inverse variance weighted	37	-0.00341803	0.0253292	0.892656	0.997	0.948	1.047	0.997(0.948-1.047)
Osteoporosis	Monocyte chemoattractant protein-4 levels	Simple mode	37	-0.0541457	0.0645725	0.407269	0.947	0.835	1.075	0.947(0.835-1.075)
Osteoporosis	Monocyte chemoattractant protein-4 levels	Weighted mode	37	-0.0459044	0.0594514	0.445075	0.955	0.85	1.073	0.955(0.85-1.073)
Osteoporosis	Monocyte chemoattractant protein-3 levels	MR Egger	27	-0.0431487	0.11764	0.716865	0.958	0.761	1.206	0.958(0.761-1.206)
Osteoporosis	Monocyte chemoattractant protein-3 levels	Weighted median	27	-0.0364588	0.0415058	0.379726	0.964	0.889	1.046	0.964(0.889-1.046)
Osteoporosis	Monocyte chemoattractant protein-3 levels	Inverse variance weighted	27	-0.0291923	0.0331151	0.378026	0.971	0.91	1.036	0.971(0.91-1.036)
Osteoporosis	Monocyte chemoattractant protein-3 levels	Simple mode	27	-0.00616812	0.0718461	0.932242	0.994	0.863	1.144	0.994(0.863-1.144)
Osteoporosis	Monocyte chemoattractant protein-3 levels	Weighted mode	27	-0.0189844	0.0695253	0.786967	0.981	0.856	1.124	0.981(0.856-1.124)
Osteoporosis	Monocyte chemoattractant protein 2 levels	MR Egger	21	0.00855107	0.0919628	0.92689	1.009	0.842	1.208	1.009(0.842-1.208)
Osteoporosis	Monocyte chemoattractant protein 2 levels	Weighted median	21	-0.00348511	0.0421608	0.93412	0.997	0.917	1.082	0.997(0.917-1.082)
Osteoporosis	Monocyte chemoattractant protein 2 levels	Inverse variance weighted	21	-0.0122912	0.0334305	0.713125	0.988	0.925	1.055	0.988(0.925-1.055)
Osteoporosis	Monocyte chemoattractant protein 2 levels	Simple mode	21	-0.0473612	0.0720899	0.518687	0.954	0.828	1.098	0.954(0.828-1.098)
Osteoporosis	Monocyte chemoattractant protein 2 levels	Weighted mode	21	0.013296	0.0690154	0.849174	1.013	0.885	1.16	1.013(0.885-1.16)
Osteoporosis	Monocyte chemoattractant protein-1 levels	MR Egger	38	-0.022744	0.0722056	0.754588	0.978	0.849	1.126	0.978(0.849-1.126)
Osteoporosis	Monocyte chemoattractant protein-1 levels	Weighted median	38	-0.021405	0.03319	0.518976	0.979	0.917	1.045	0.979(0.917-1.045)
Osteoporosis	Monocyte chemoattractant protein-1 levels	Inverse variance weighted	38	-0.0229544	0.0251932	0.362224	0.977	0.93	1.027	0.977(0.93-1.027)
Osteoporosis	Monocyte chemoattractant protein-1 levels	Simple mode	38	-0.0171477	0.0640522	0.790406	0.983	0.867	1.114	0.983(0.867-1.114)
Osteoporosis	Monocyte chemoattractant protein-1 levels	Weighted mode	38	-0.0109185	0.0574065	0.850196	0.989	0.884	1.107	0.989(0.884-1.107)
Osteoporosis	Leukemia inhibitory factor receptor levels	MR Egger	32	0.0505063	0.0712297	0.48376	1.052	0.915	1.209	1.052(0.915-1.209)
Osteoporosis	Leukemia inhibitory factor receptor levels	Weighted median	32	0.0230482	0.0392217	0.556775	1.023	0.948	1.105	1.023(0.948-1.105)
Osteoporosis	Leukemia inhibitory factor receptor levels	Inverse variance weighted	32	0.022949	0.0292178	0.432193	1.023	0.966	1.084	1.023(0.966-1.084)
Osteoporosis	Leukemia inhibitory factor receptor levels	Simple mode	32	0.0148734	0.0698741	0.83283	1.015	0.885	1.164	1.015(0.885-1.164)
Osteoporosis	Leukemia inhibitory factor receptor levels	Weighted mode	32	0.0168644	0.0701427	0.81158	1.017	0.886	1.167	1.017(0.886-1.167)
Osteoporosis	Leukemia inhibitory factor levels	MR Egger	35	0.0271089	0.0892567	0.763249	1.027	0.863	1.224	1.027(0.863-1.224)
Osteoporosis	Leukemia inhibitory factor levels	Weighted median	35	-0.0150931	0.0352668	0.668672	0.985	0.919	1.056	0.985(0.919-1.056)
Osteoporosis	Leukemia inhibitory factor levels	Inverse variance weighted	35	-0.0135871	0.0286638	0.635487	0.987	0.933	1.044	0.987(0.933-1.044)
Osteoporosis	Leukemia inhibitory factor levels	Simple mode	35	-0.00720098	0.0699541	0.918616	0.993	0.866	1.139	0.993(0.866-1.139)
Osteoporosis	Leukemia inhibitory factor levels	Weighted mode	35	-0.00409035	0.0613554	0.947238	0.996	0.883	1.123	0.996(0.883-1.123)
Osteoporosis	Latency-associated peptide transforming growth factor beta 1 levels	MR Egger	33	-0.00408522	0.0790105	0.959096	0.996	0.853	1.163	0.996(0.853-1.163)
Osteoporosis	Latency-associated peptide transforming growth factor beta 1 levels	Weighted median	33	-0.0317199	0.0361606	0.380381	0.969	0.902	1.04	0.969(0.902-1.04)
Osteoporosis	Latency-associated peptide transforming growth factor beta 1 levels	Inverse variance weighted	33	-0.0175232	0.026922	0.51512	0.983	0.932	1.036	0.983(0.932-1.036)
Osteoporosis	Latency-associated peptide transforming growth factor beta 1 levels	Simple mode	33	-0.0536718	0.0688838	0.441607	0.948	0.828	1.085	0.948(0.828-1.085)
Osteoporosis	Latency-associated peptide transforming growth factor beta 1 levels	Weighted mode	33	-0.0536718	0.068428	0.4386	0.948	0.829	1.084	0.948(0.829-1.084)
Osteoporosis	Interleukin-8 levels	MR Egger	33	-0.0143978	0.0692363	0.836627	0.986	0.861	1.129	0.986(0.861-1.129)
Osteoporosis	Interleukin-8 levels	Weighted median	33	-0.0316182	0.0336224	0.347017	0.969	0.907	1.035	0.969(0.907-1.035)
Osteoporosis	Interleukin-8 levels	Inverse variance weighted	33	-0.0145679	0.0263861	0.580877	0.986	0.936	1.038	0.986(0.936-1.038)
Osteoporosis	Interleukin-8 levels	Simple mode	33	-0.0611012	0.0616104	0.328767	0.941	0.834	1.061	0.941(0.834-1.061)
Osteoporosis	Interleukin-8 levels	Weighted mode	33	-0.063757	0.0614309	0.307112	0.938	0.832	1.058	0.938(0.832-1.058)
Osteoporosis	Interleukin-7 levels	MR Egger	23	0.0213629	0.100174	0.833182	1.022	0.839	1.243	1.022(0.839-1.243)
Osteoporosis	Interleukin-7 levels	Weighted median	23	-0.0281998	0.0420172	0.502126	0.972	0.895	1.056	0.972(0.895-1.056)
Osteoporosis	Interleukin-7 levels	Inverse variance weighted	23	-0.00672058	0.032744	0.83738	0.993	0.932	1.059	0.993(0.932-1.059)
Osteoporosis	Interleukin-7 levels	Simple mode	23	-0.0574389	0.0731284	0.440566	0.944	0.818	1.09	0.944(0.818-1.09)
Osteoporosis	Interleukin-7 levels	Weighted mode	23	-0.0487454	0.0689687	0.487125	0.952	0.832	1.09	0.952(0.832-1.09)
Osteoporosis	Interleukin-6 levels	MR Egger	32	0.0252001	0.0681833	0.714282	1.026	0.897	1.172	1.026(0.897-1.172)
Osteoporosis	Interleukin-6 levels	Weighted median	32	-0.0182442	0.035413	0.606424	0.982	0.916	1.052	0.982(0.916-1.052)
Osteoporosis	Interleukin-6 levels	Inverse variance weighted	32	-0.00252544	0.0262312	0.923301	0.997	0.947	1.05	0.997(0.947-1.05)
Osteoporosis	Interleukin-6 levels	Simple mode	32	-0.0282516	0.0631449	0.65769	0.972	0.859	1.1	0.972(0.859-1.1)
Osteoporosis	Interleukin-6 levels	Weighted mode	32	-0.0262473	0.0628435	0.679073	0.974	0.861	1.102	0.974(0.861-1.102)
Osteoporosis	Interleukin-5 levels	MR Egger	26	-0.0133437	0.104498	0.899456	0.987	0.804	1.211	0.987(0.804-1.211)
Osteoporosis	Interleukin-5 levels	Weighted median	26	-0.0176029	0.0440107	0.68918	0.983	0.901	1.071	0.983(0.901-1.071)
Osteoporosis	Interleukin-5 levels	Inverse variance weighted	26	-0.0111686	0.0342558	0.744397	0.989	0.925	1.058	0.989(0.925-1.058)
Osteoporosis	Interleukin-5 levels	Simple mode	26	-0.0291517	0.08419	0.732044	0.971	0.824	1.146	0.971(0.824-1.146)
Osteoporosis	Interleukin-5 levels	Weighted mode	26	-0.0155568	0.0733004	0.833646	0.985	0.853	1.137	0.985(0.853-1.137)
Osteoporosis	Interleukin-4 levels	MR Egger	27	-0.0111567	0.0997379	0.911828	0.989	0.813	1.202	0.989(0.813-1.202)
Osteoporosis	Interleukin-4 levels	Weighted median	27	0	0.0421274	1	1	0.921	1.086	1(0.921-1.086)
Osteoporosis	Interleukin-4 levels	Inverse variance weighted	27	-0.00617792	0.0335142	0.853749	0.994	0.931	1.061	0.994(0.931-1.061)
Osteoporosis	Interleukin-4 levels	Simple mode	27	-0.0101727	0.075171	0.893395	0.99	0.854	1.147	0.99(0.854-1.147)
Osteoporosis	Interleukin-4 levels	Weighted mode	27	-0.00627206	0.0738408	0.93296	0.994	0.86	1.148	0.994(0.86-1.148)
Osteoporosis	Interleukin-33 levels	MR Egger	31	0.0338865	0.0895822	0.707983	1.034	0.868	1.233	1.034(0.868-1.233)
Osteoporosis	Interleukin-33 levels	Weighted median	31	-0.00554333	0.0389048	0.886697	0.994	0.921	1.073	0.994(0.921-1.073)
Osteoporosis	Interleukin-33 levels	Inverse variance weighted	31	-0.000987495	0.0303689	0.97406	0.999	0.941	1.06	0.999(0.941-1.06)
Osteoporosis	Interleukin-33 levels	Simple mode	31	-0.0123103	0.0677983	0.85714	0.988	0.865	1.128	0.988(0.865-1.128)
Osteoporosis	Interleukin-33 levels	Weighted mode	31	-0.0087798	0.0666681	0.896106	0.991	0.87	1.13	0.991(0.87-1.13)
Osteoporosis	Interleukin-2 receptor subunit beta levels	MR Egger	26	-0.00661831	0.0887456	0.94117	0.993	0.835	1.182	0.993(0.835-1.182)
Osteoporosis	Interleukin-2 receptor subunit beta levels	Weighted median	26	-0.00563628	0.0423895	0.894222	0.994	0.915	1.081	0.994(0.915-1.081)
Osteoporosis	Interleukin-2 receptor subunit beta levels	Inverse variance weighted	26	0.00938078	0.0333527	0.778511	1.009	0.946	1.078	1.009(0.946-1.078)
Osteoporosis	Interleukin-2 receptor subunit beta levels	Simple mode	26	0.0717538	0.0764019	0.356633	1.074	0.925	1.248	1.074(0.925-1.248)
Osteoporosis	Interleukin-2 receptor subunit beta levels	Weighted mode	26	-0.0296333	0.0744726	0.694075	0.971	0.839	1.123	0.971(0.839-1.123)
Osteoporosis	Interleukin-24 levels	MR Egger	37	0.00579226	0.0834243	0.945041	1.006	0.854	1.184	1.006(0.854-1.184)
Osteoporosis	Interleukin-24 levels	Weighted median	37	-0.0153312	0.0375273	0.682882	0.985	0.915	1.06	0.985(0.915-1.06)
Osteoporosis	Interleukin-24 levels	Inverse variance weighted	37	-0.0132807	0.0288466	0.645236	0.987	0.933	1.044	0.987(0.933-1.044)
Osteoporosis	Interleukin-24 levels	Simple mode	37	-0.0171566	0.0704565	0.808996	0.983	0.856	1.129	0.983(0.856-1.129)
Osteoporosis	Interleukin-24 levels	Weighted mode	37	-0.0159237	0.0654798	0.809243	0.984	0.866	1.119	0.984(0.866-1.119)
Osteoporosis	Interleukin-22 receptor subunit alpha-1 levels	MR Egger	30	-0.00967814	0.0844795	0.90961	0.99	0.839	1.169	0.99(0.839-1.169)
Osteoporosis	Interleukin-22 receptor subunit alpha-1 levels	Weighted median	30	0.00236444	0.0404693	0.95341	1.002	0.926	1.085	1.002(0.926-1.085)
Osteoporosis	Interleukin-22 receptor subunit alpha-1 levels	Inverse variance weighted	30	-0.00147997	0.0302304	0.960954	0.999	0.941	1.059	0.999(0.941-1.059)
Osteoporosis	Interleukin-22 receptor subunit alpha-1 levels	Simple mode	30	0.0342621	0.0737217	0.645582	1.035	0.896	1.196	1.035(0.896-1.196)
Osteoporosis	Interleukin-22 receptor subunit alpha-1 levels	Weighted mode	30	0.0282346	0.0662414	0.673081	1.029	0.903	1.171	1.029(0.903-1.171)
Osteoporosis	Interleukin-20 receptor subunit alpha levels	MR Egger	32	-0.0236259	0.0826987	0.777081	0.977	0.831	1.149	0.977(0.831-1.149)
Osteoporosis	Interleukin-20 receptor subunit alpha levels	Weighted median	32	-0.00515639	0.0398863	0.897138	0.995	0.92	1.076	0.995(0.92-1.076)
Osteoporosis	Interleukin-20 receptor subunit alpha levels	Inverse variance weighted	32	-0.00164998	0.0302987	0.956571	0.998	0.941	1.059	0.998(0.941-1.059)
Osteoporosis	Interleukin-20 receptor subunit alpha levels	Simple mode	32	-0.0584136	0.0728827	0.428958	0.943	0.818	1.088	0.943(0.818-1.088)
Osteoporosis	Interleukin-20 receptor subunit alpha levels	Weighted mode	32	-0.051176	0.0737564	0.492942	0.95	0.822	1.098	0.95(0.822-1.098)
Osteoporosis	Interleukin-20 levels	MR Egger	34	0.0264873	0.111038	0.812981	1.027	0.826	1.276	1.027(0.826-1.276)
Osteoporosis	Interleukin-20 levels	Weighted median	34	-0.0112076	0.0375955	0.765619	0.989	0.919	1.064	0.989(0.919-1.064)
Osteoporosis	Interleukin-20 levels	Inverse variance weighted	34	-0.0100489	0.0293022	0.731644	0.99	0.935	1.049	0.99(0.935-1.049)
Osteoporosis	Interleukin-20 levels	Simple mode	34	-0.0246031	0.0692303	0.724567	0.976	0.852	1.117	0.976(0.852-1.117)
Osteoporosis	Interleukin-20 levels	Weighted mode	34	-0.0171163	0.0670163	0.799996	0.983	0.862	1.121	0.983(0.862-1.121)
Osteoporosis	Interleukin-2 levels	MR Egger	19	0.0644843	0.104341	0.544758	1.067	0.869	1.309	1.067(0.869-1.309)
Osteoporosis	Interleukin-2 levels	Weighted median	19	0.0334204	0.0491786	0.496775	1.034	0.939	1.139	1.034(0.939-1.139)
Osteoporosis	Interleukin-2 levels	Inverse variance weighted	19	0.0142054	0.0399416	0.722099	1.014	0.938	1.097	1.014(0.938-1.097)
Osteoporosis	Interleukin-2 levels	Simple mode	19	0.0433925	0.0819264	0.602825	1.044	0.889	1.226	1.044(0.889-1.226)
Osteoporosis	Interleukin-2 levels	Weighted mode	19	0.0396484	0.0795258	0.624126	1.04	0.89	1.216	1.04(0.89-1.216)
Osteoporosis	Interleukin-1-alpha levels	MR Egger	34	-0.0402629	0.0754948	0.597497	0.961	0.828	1.114	0.961(0.828-1.114)
Osteoporosis	Interleukin-1-alpha levels	Weighted median	34	-0.0250135	0.0372506	0.501906	0.975	0.907	1.049	0.975(0.907-1.049)
Osteoporosis	Interleukin-1-alpha levels	Inverse variance weighted	34	-0.0116702	0.0295803	0.693192	0.988	0.933	1.047	0.988(0.933-1.047)
Osteoporosis	Interleukin-1-alpha levels	Simple mode	34	-0.0446505	0.0708582	0.532943	0.956	0.832	1.099	0.956(0.832-1.099)
Osteoporosis	Interleukin-1-alpha levels	Weighted mode	34	-0.0529299	0.0675871	0.439131	0.948	0.831	1.083	0.948(0.831-1.083)
Osteoporosis	interleukin-18 receptor 1 levels	MR Egger	23	-0.0352671	0.0848318	0.681825	0.965	0.817	1.14	0.965(0.817-1.14)
Osteoporosis	interleukin-18 receptor 1 levels	Weighted median	23	-0.0144577	0.0388172	0.709553	0.986	0.913	1.064	0.986(0.913-1.064)
Osteoporosis	interleukin-18 receptor 1 levels	Inverse variance weighted	23	-0.0111125	0.0313841	0.723279	0.989	0.93	1.052	0.989(0.93-1.052)
Osteoporosis	interleukin-18 receptor 1 levels	Simple mode	23	-0.0162711	0.0607874	0.791445	0.984	0.873	1.108	0.984(0.873-1.108)
Osteoporosis	interleukin-18 receptor 1 levels	Weighted mode	23	-0.00822184	0.0630072	0.897364	0.992	0.877	1.122	0.992(0.877-1.122)
Osteoporosis	Interleukin-18 levels	MR Egger	33	-0.0479323	0.0731774	0.517289	0.953	0.826	1.1	0.953(0.826-1.1)
Osteoporosis	Interleukin-18 levels	Weighted median	33	-0.0181495	0.0358697	0.612868	0.982	0.915	1.054	0.982(0.915-1.054)
Osteoporosis	Interleukin-18 levels	Inverse variance weighted	33	-0.0127089	0.0264563	0.630962	0.987	0.937	1.04	0.987(0.937-1.04)
Osteoporosis	Interleukin-18 levels	Simple mode	33	-0.0579102	0.0653451	0.38211	0.944	0.83	1.073	0.944(0.83-1.073)
Osteoporosis	Interleukin-18 levels	Weighted mode	33	-0.0393649	0.0661321	0.555866	0.961	0.845	1.094	0.961(0.845-1.094)
Osteoporosis	Interleukin-17C levels	MR Egger	35	0.0238964	0.0786469	0.763154	1.024	0.878	1.195	1.024(0.878-1.195)
Osteoporosis	Interleukin-17C levels	Weighted median	35	0.00989088	0.0370456	0.789476	1.01	0.939	1.086	1.01(0.939-1.086)
Osteoporosis	Interleukin-17C levels	Inverse variance weighted	35	0.00559178	0.0286784	0.845407	1.006	0.951	1.064	1.006(0.951-1.064)
Osteoporosis	Interleukin-17C levels	Simple mode	35	-0.0174043	0.0635887	0.78597	0.983	0.868	1.113	0.983(0.868-1.113)
Osteoporosis	Interleukin-17C levels	Weighted mode	35	-0.0104712	0.0643531	0.871707	0.99	0.872	1.123	0.99(0.872-1.123)
Osteoporosis	Interleukin-17A levels	MR Egger	29	0.00440244	0.075579	0.953979	1.004	0.866	1.165	1.004(0.866-1.165)
Osteoporosis	Interleukin-17A levels	Weighted median	29	0.00815493	0.0407189	0.841266	1.008	0.931	1.092	1.008(0.931-1.092)
Osteoporosis	Interleukin-17A levels	Inverse variance weighted	29	0.014018	0.0311852	0.653066	1.014	0.954	1.078	1.014(0.954-1.078)
Osteoporosis	Interleukin-17A levels	Simple mode	29	-0.01649	0.0760677	0.829951	0.984	0.847	1.142	0.984(0.847-1.142)
Osteoporosis	Interleukin-17A levels	Weighted mode	29	-0.017513	0.070652	0.806038	0.983	0.856	1.129	0.983(0.856-1.129)
Osteoporosis	Interleukin-15 receptor subunit alpha levels	MR Egger	28	-0.00334532	0.0901999	0.970698	0.997	0.835	1.189	0.997(0.835-1.189)
Osteoporosis	Interleukin-15 receptor subunit alpha levels	Weighted median	28	0.0360663	0.039486	0.361036	1.037	0.96	1.12	1.037(0.96-1.12)
Osteoporosis	Interleukin-15 receptor subunit alpha levels	Inverse variance weighted	28	0.0209585	0.0317712	0.509466	1.021	0.96	1.087	1.021(0.96-1.087)
Osteoporosis	Interleukin-15 receptor subunit alpha levels	Simple mode	28	0.0689894	0.0684248	0.322284	1.071	0.937	1.225	1.071(0.937-1.225)
Osteoporosis	Interleukin-15 receptor subunit alpha levels	Weighted mode	28	0.0639761	0.0692816	0.363967	1.066	0.931	1.221	1.066(0.931-1.221)
Osteoporosis	Interleukin-13 levels	MR Egger	29	-0.00935616	0.0793021	0.906956	0.991	0.848	1.157	0.991(0.848-1.157)
Osteoporosis	Interleukin-13 levels	Weighted median	29	0.00577852	0.0407601	0.887262	1.006	0.929	1.089	1.006(0.929-1.089)
Osteoporosis	Interleukin-13 levels	Inverse variance weighted	29	0.0110921	0.031483	0.724598	1.011	0.951	1.076	1.011(0.951-1.076)
Osteoporosis	Interleukin-13 levels	Simple mode	29	0.0030096	0.0712595	0.966612	1.003	0.872	1.153	1.003(0.872-1.153)
Osteoporosis	Interleukin-13 levels	Weighted mode	29	-0.000241563	0.0719882	0.997346	1	0.868	1.151	1(0.868-1.151)
Osteoporosis	Interleukin-12 subunit beta levels	MR Egger	20	-0.0297339	0.103355	0.776874	0.971	0.793	1.189	0.971(0.793-1.189)
Osteoporosis	Interleukin-12 subunit beta levels	Weighted median	20	-0.0312831	0.0425071	0.461762	0.969	0.892	1.053	0.969(0.892-1.053)
Osteoporosis	Interleukin-12 subunit beta levels	Inverse variance weighted	20	-0.0149935	0.0342323	0.661392	0.985	0.921	1.053	0.985(0.921-1.053)
Osteoporosis	Interleukin-12 subunit beta levels	Simple mode	20	-0.0437007	0.075457	0.569294	0.957	0.826	1.11	0.957(0.826-1.11)
Osteoporosis	Interleukin-12 subunit beta levels	Weighted mode	20	-0.0486216	0.0694892	0.492593	0.953	0.831	1.092	0.953(0.831-1.092)
Osteoporosis	Interleukin-10 receptor subunit beta levels	MR Egger	28	0.00477565	0.104587	0.963929	1.005	0.819	1.233	1.005(0.819-1.233)
Osteoporosis	Interleukin-10 receptor subunit beta levels	Weighted median	28	0.00980538	0.0382892	0.797884	1.01	0.937	1.089	1.01(0.937-1.089)
Osteoporosis	Interleukin-10 receptor subunit beta levels	Inverse variance weighted	28	0.0128232	0.0287121	0.655154	1.013	0.957	1.072	1.013(0.957-1.072)
Osteoporosis	Interleukin-10 receptor subunit beta levels	Simple mode	28	0.0361372	0.0702308	0.611055	1.037	0.903	1.19	1.037(0.903-1.19)
Osteoporosis	Interleukin-10 receptor subunit beta levels	Weighted mode	28	0.0133833	0.0659052	0.840604	1.013	0.891	1.153	1.013(0.891-1.153)
Osteoporosis	Interleukin-10 receptor subunit alpha levels	MR Egger	29	0.0661555	0.102436	0.523845	1.068	0.874	1.306	1.068(0.874-1.306)
Osteoporosis	Interleukin-10 receptor subunit alpha levels	Weighted median	29	0.0137566	0.0422985	0.745009	1.014	0.933	1.101	1.014(0.933-1.101)
Osteoporosis	Interleukin-10 receptor subunit alpha levels	Inverse variance weighted	29	0.00600927	0.0320045	0.851062	1.006	0.945	1.071	1.006(0.945-1.071)
Osteoporosis	Interleukin-10 receptor subunit alpha levels	Simple mode	29	0.0193494	0.0805265	0.811859	1.02	0.871	1.194	1.02(0.871-1.194)
Osteoporosis	Interleukin-10 receptor subunit alpha levels	Weighted mode	29	-0.0451156	0.0695479	0.521819	0.956	0.834	1.095	0.956(0.834-1.095)
Osteoporosis	Interleukin-10 levels	MR Egger	32	0.0129028	0.0671368	0.848891	1.013	0.888	1.155	1.013(0.888-1.155)
Osteoporosis	Interleukin-10 levels	Weighted median	32	-0.00749194	0.0351793	0.831355	0.993	0.926	1.063	0.993(0.926-1.063)
Osteoporosis	Interleukin-10 levels	Inverse variance weighted	32	-0.00928584	0.0266667	0.727676	0.991	0.94	1.044	0.991(0.94-1.044)
Osteoporosis	Interleukin-10 levels	Simple mode	32	-0.0504374	0.0708292	0.481729	0.951	0.828	1.092	0.951(0.828-1.092)
Osteoporosis	Interleukin-10 levels	Weighted mode	32	0.0531658	0.0673771	0.43606	1.055	0.924	1.203	1.055(0.924-1.203)
Osteoporosis	Interferon gamma levels	MR Egger	29	-0.000972595	0.0886672	0.991329	0.999	0.84	1.189	0.999(0.84-1.189)
Osteoporosis	Interferon gamma levels	Weighted median	29	-0.00293213	0.0408734	0.942811	0.997	0.92	1.08	0.997(0.92-1.08)
Osteoporosis	Interferon gamma levels	Inverse variance weighted	29	-0.00748117	0.0314052	0.811715	0.993	0.933	1.056	0.993(0.933-1.056)
Osteoporosis	Interferon gamma levels	Simple mode	29	0.0619497	0.0769808	0.427749	1.064	0.915	1.237	1.064(0.915-1.237)
Osteoporosis	Interferon gamma levels	Weighted mode	29	0.0587509	0.073566	0.431236	1.061	0.918	1.225	1.061(0.918-1.225)
Osteoporosis	Hepatocyte growth factor levels	MR Egger	34	0.0347055	0.070597	0.626357	1.035	0.902	1.189	1.035(0.902-1.189)
Osteoporosis	Hepatocyte growth factor levels	Weighted median	34	0.00824142	0.0337267	0.806953	1.008	0.944	1.077	1.008(0.944-1.077)
Osteoporosis	Hepatocyte growth factor levels	Inverse variance weighted	34	0.00417875	0.0254154	0.869402	1.004	0.955	1.055	1.004(0.955-1.055)
Osteoporosis	Hepatocyte growth factor levels	Simple mode	34	0.0163958	0.0670981	0.808469	1.017	0.891	1.159	1.017(0.891-1.159)
Osteoporosis	Hepatocyte growth factor levels	Weighted mode	34	0.0184014	0.063895	0.775153	1.019	0.899	1.154	1.019(0.899-1.154)
Osteoporosis	Glial cell line-derived neurotrophic factor levels	MR Egger	32	0.0760358	0.0685851	0.276397	1.079	0.943	1.234	1.079(0.943-1.234)
Osteoporosis	Glial cell line-derived neurotrophic factor levels	Weighted median	32	0.0389651	0.0337873	0.248808	1.04	0.973	1.111	1.04(0.973-1.111)
Osteoporosis	Glial cell line-derived neurotrophic factor levels	Inverse variance weighted	32	0.0119918	0.0261682	0.646767	1.012	0.961	1.065	1.012(0.961-1.065)
Osteoporosis	Glial cell line-derived neurotrophic factor levels	Simple mode	32	0.0491718	0.0647414	0.453285	1.05	0.925	1.193	1.05(0.925-1.193)
Osteoporosis	Glial cell line-derived neurotrophic factor levels	Weighted mode	32	0.0524093	0.0613338	0.399388	1.054	0.934	1.188	1.054(0.934-1.188)
Osteoporosis	Fms-related tyrosine kinase 3 ligand levels	MR Egger	35	0.0314117	0.0664082	0.639321	1.032	0.906	1.175	1.032(0.906-1.175)
Osteoporosis	Fms-related tyrosine kinase 3 ligand levels	Weighted median	35	-0.00460976	0.0329532	0.888748	0.995	0.933	1.062	0.995(0.933-1.062)
Osteoporosis	Fms-related tyrosine kinase 3 ligand levels	Inverse variance weighted	35	0.00276808	0.0253122	0.912919	1.003	0.954	1.054	1.003(0.954-1.054)
Osteoporosis	Fms-related tyrosine kinase 3 ligand levels	Simple mode	35	-0.0259373	0.0632353	0.684254	0.974	0.861	1.103	0.974(0.861-1.103)
Osteoporosis	Fms-related tyrosine kinase 3 ligand levels	Weighted mode	35	0.00345988	0.0587719	0.953401	1.003	0.894	1.126	1.003(0.894-1.126)
Osteoporosis	Fibroblast growth factor 5 levels	MR Egger	24	0.0371928	0.107232	0.732003	1.038	0.841	1.281	1.038(0.841-1.281)
Osteoporosis	Fibroblast growth factor 5 levels	Weighted median	24	-0.00065597	0.0442935	0.988184	0.999	0.916	1.09	0.999(0.916-1.09)
Osteoporosis	Fibroblast growth factor 5 levels	Inverse variance weighted	24	0.00147913	0.0349634	0.966256	1.001	0.935	1.073	1.001(0.935-1.073)
Osteoporosis	Fibroblast growth factor 5 levels	Simple mode	24	-0.0196025	0.0728758	0.79034	0.981	0.85	1.131	0.981(0.85-1.131)
Osteoporosis	Fibroblast growth factor 5 levels	Weighted mode	24	-0.0241475	0.0783791	0.76079	0.976	0.837	1.138	0.976(0.837-1.138)
Osteoporosis	Fibroblast growth factor 23 levels	MR Egger	28	0.0553842	0.0833923	0.512448	1.057	0.898	1.245	1.057(0.898-1.245)
Osteoporosis	Fibroblast growth factor 23 levels	Weighted median	28	0.00532426	0.0359192	0.882162	1.005	0.937	1.079	1.005(0.937-1.079)
Osteoporosis	Fibroblast growth factor 23 levels	Inverse variance weighted	28	-0.00610585	0.0281082	0.828032	0.994	0.941	1.05	0.994(0.941-1.05)
Osteoporosis	Fibroblast growth factor 23 levels	Simple mode	28	0.0192423	0.0613207	0.756086	1.019	0.904	1.15	1.019(0.904-1.15)
Osteoporosis	Fibroblast growth factor 23 levels	Weighted mode	28	0.0260772	0.0645543	0.689426	1.026	0.904	1.165	1.026(0.904-1.165)
Osteoporosis	Fibroblast growth factor 21 levels	MR Egger	29	0.0481966	0.0681339	0.485392	1.049	0.918	1.199	1.049(0.918-1.199)
Osteoporosis	Fibroblast growth factor 21 levels	Weighted median	29	-0.0246996	0.0384513	0.520639	0.976	0.905	1.052	0.976(0.905-1.052)
Osteoporosis	Fibroblast growth factor 21 levels	Inverse variance weighted	29	-0.00547356	0.0273675	0.841479	0.995	0.943	1.049	0.995(0.943-1.049)
Osteoporosis	Fibroblast growth factor 21 levels	Simple mode	29	-0.0584206	0.0674164	0.393547	0.943	0.826	1.077	0.943(0.826-1.077)
Osteoporosis	Fibroblast growth factor 21 levels	Weighted mode	29	-0.0584206	0.0678221	0.396346	0.943	0.826	1.077	0.943(0.826-1.077)
Osteoporosis	Fibroblast growth factor 19 levels	MR Egger	31	0.0172612	0.0782779	0.827018	1.017	0.873	1.186	1.017(0.873-1.186)
Osteoporosis	Fibroblast growth factor 19 levels	Weighted median	31	0.0375035	0.035889	0.29603	1.038	0.968	1.114	1.038(0.968-1.114)
Osteoporosis	Fibroblast growth factor 19 levels	Inverse variance weighted	31	0.0122946	0.0276847	0.656976	1.012	0.959	1.069	1.012(0.959-1.069)
Osteoporosis	Fibroblast growth factor 19 levels	Simple mode	31	0.0677321	0.0686556	0.331754	1.07	0.935	1.224	1.07(0.935-1.224)
Osteoporosis	Fibroblast growth factor 19 levels	Weighted mode	31	0.0612128	0.0689616	0.381798	1.063	0.929	1.217	1.063(0.929-1.217)
Osteoporosis	Protein S100-A12 levels	MR Egger	28	0.013267	0.0769532	0.864456	1.013	0.871	1.178	1.013(0.871-1.178)
Osteoporosis	Protein S100-A12 levels	Weighted median	28	0.0265521	0.0359344	0.459965	1.027	0.957	1.102	1.027(0.957-1.102)
Osteoporosis	Protein S100-A12 levels	Inverse variance weighted	28	0.0038617	0.0282315	0.891199	1.004	0.95	1.061	1.004(0.95-1.061)
Osteoporosis	Protein S100-A12 levels	Simple mode	28	0.0318463	0.0722926	0.663068	1.032	0.896	1.19	1.032(0.896-1.19)
Osteoporosis	Protein S100-A12 levels	Weighted mode	28	0.0341481	0.0577316	0.559108	1.035	0.924	1.159	1.035(0.924-1.159)
Osteoporosis	Delta and Notch-like epidermal growth factor-related receptor levels	MR Egger	34	0.0358618	0.0835455	0.670618	1.037	0.88	1.221	1.037(0.88-1.221)
Osteoporosis	Delta and Notch-like epidermal growth factor-related receptor levels	Weighted median	34	-0.000307568	0.0337025	0.992719	1	0.936	1.068	1(0.936-1.068)
Osteoporosis	Delta and Notch-like epidermal growth factor-related receptor levels	Inverse variance weighted	34	-0.00271104	0.0258265	0.916399	0.997	0.948	1.049	0.997(0.948-1.049)
Osteoporosis	Delta and Notch-like epidermal growth factor-related receptor levels	Simple mode	34	-0.020684	0.0681028	0.76325	0.98	0.857	1.119	0.98(0.857-1.119)
Osteoporosis	Delta and Notch-like epidermal growth factor-related receptor levels	Weighted mode	34	0.0015102	0.0626389	0.98091	1.002	0.886	1.132	1.002(0.886-1.132)
Osteoporosis	C-X-C motif chemokine 9 levels	MR Egger	33	-0.0129011	0.0649326	0.843808	0.987	0.869	1.121	0.987(0.869-1.121)
Osteoporosis	C-X-C motif chemokine 9 levels	Weighted median	33	-0.0242284	0.0332659	0.466413	0.976	0.914	1.042	0.976(0.914-1.042)
Osteoporosis	C-X-C motif chemokine 9 levels	Inverse variance weighted	33	-0.00724215	0.0252851	0.774557	0.993	0.945	1.043	0.993(0.945-1.043)
Osteoporosis	C-X-C motif chemokine 9 levels	Simple mode	33	-0.0511406	0.0634268	0.426026	0.95	0.839	1.076	0.95(0.839-1.076)
Osteoporosis	C-X-C motif chemokine 9 levels	Weighted mode	33	-0.0461076	0.0615087	0.458965	0.955	0.846	1.077	0.955(0.846-1.077)
Osteoporosis	C-X-C motif chemokine 6 levels	MR Egger	20	0.0282841	0.0945992	0.768373	1.029	0.855	1.238	1.029(0.855-1.238)
Osteoporosis	C-X-C motif chemokine 6 levels	Weighted median	20	0.0130034	0.044463	0.769939	1.013	0.929	1.105	1.013(0.929-1.105)
Osteoporosis	C-X-C motif chemokine 6 levels	Inverse variance weighted	20	0.0110955	0.0344527	0.747414	1.011	0.945	1.082	1.011(0.945-1.082)
Osteoporosis	C-X-C motif chemokine 6 levels	Simple mode	20	0.0399071	0.0728534	0.590226	1.041	0.902	1.2	1.041(0.902-1.2)
Osteoporosis	C-X-C motif chemokine 6 levels	Weighted mode	20	0.0392988	0.0691841	0.576665	1.04	0.908	1.191	1.04(0.908-1.191)
Osteoporosis	C-X-C motif chemokine 5 levels	MR Egger	30	0.067338	0.0830793	0.424473	1.07	0.909	1.259	1.07(0.909-1.259)
Osteoporosis	C-X-C motif chemokine 5 levels	Weighted median	30	-0.0199425	0.037208	0.591976	0.98	0.911	1.054	0.98(0.911-1.054)
Osteoporosis	C-X-C motif chemokine 5 levels	Inverse variance weighted	30	-0.00516038	0.0281389	0.854492	0.995	0.941	1.051	0.995(0.941-1.051)
Osteoporosis	C-X-C motif chemokine 5 levels	Simple mode	30	-0.029026	0.0680844	0.67302	0.971	0.85	1.11	0.971(0.85-1.11)
Osteoporosis	C-X-C motif chemokine 5 levels	Weighted mode	30	-0.0281004	0.0675182	0.680335	0.972	0.852	1.11	0.972(0.852-1.11)
Osteoporosis	C-X-C motif chemokine 11 levels	MR Egger	32	-0.0399345	0.0836271	0.636445	0.961	0.816	1.132	0.961(0.816-1.132)
Osteoporosis	C-X-C motif chemokine 11 levels	Weighted median	32	0.00234913	0.0369967	0.949372	1.002	0.932	1.078	1.002(0.932-1.078)
Osteoporosis	C-X-C motif chemokine 11 levels	Inverse variance weighted	32	0.00171344	0.0279998	0.951204	1.002	0.948	1.058	1.002(0.948-1.058)
Osteoporosis	C-X-C motif chemokine 11 levels	Simple mode	32	-0.00177725	0.0660264	0.978698	0.998	0.877	1.136	0.998(0.877-1.136)
Osteoporosis	C-X-C motif chemokine 11 levels	Weighted mode	32	0.0155378	0.0654395	0.81388	1.016	0.893	1.155	1.016(0.893-1.155)
Osteoporosis	C-X-C motif chemokine 10 levels	MR Egger	35	-0.0272717	0.0692133	0.696098	0.973	0.85	1.114	0.973(0.85-1.114)
Osteoporosis	C-X-C motif chemokine 10 levels	Weighted median	35	-0.0226284	0.0332659	0.496359	0.978	0.916	1.043	0.978(0.916-1.043)
Osteoporosis	C-X-C motif chemokine 10 levels	Inverse variance weighted	35	-0.0211026	0.0257009	0.411598	0.979	0.931	1.03	0.979(0.931-1.03)
Osteoporosis	C-X-C motif chemokine 10 levels	Simple mode	35	-0.00708262	0.0659778	0.915143	0.993	0.872	1.13	0.993(0.872-1.13)
Osteoporosis	C-X-C motif chemokine 10 levels	Weighted mode	35	-0.0481257	0.0576611	0.409752	0.953	0.851	1.067	0.953(0.851-1.067)
Osteoporosis	C-X-C motif chemokine 1 levels	MR Egger	26	0.129459	0.109306	0.247861	1.138	0.919	1.41	1.138(0.919-1.41)
Osteoporosis	C-X-C motif chemokine 1 levels	Weighted median	26	0.0132696	0.0388102	0.732419	1.013	0.939	1.093	1.013(0.939-1.093)
Osteoporosis	C-X-C motif chemokine 1 levels	Inverse variance weighted	26	0.00860663	0.0298644	0.773201	1.009	0.951	1.069	1.009(0.951-1.069)
Osteoporosis	C-X-C motif chemokine 1 levels	Simple mode	26	0.0270169	0.0721889	0.711372	1.027	0.892	1.184	1.027(0.892-1.184)
Osteoporosis	C-X-C motif chemokine 1 levels	Weighted mode	26	0.0357845	0.0662981	0.594144	1.036	0.91	1.18	1.036(0.91-1.18)
Osteoporosis	Fractalkine levels	MR Egger	34	0.0540878	0.0655225	0.415208	1.056	0.928	1.2	1.056(0.928-1.2)
Osteoporosis	Fractalkine levels	Weighted median	34	-0.0391722	0.0343681	0.254376	0.962	0.899	1.029	0.962(0.899-1.029)
Osteoporosis	Fractalkine levels	Inverse variance weighted	34	-0.0137704	0.0255464	0.589862	0.986	0.938	1.037	0.986(0.938-1.037)
Osteoporosis	Fractalkine levels	Simple mode	34	-0.070069	0.0656186	0.293351	0.932	0.82	1.06	0.932(0.82-1.06)
Osteoporosis	Fractalkine levels	Weighted mode	34	-0.0714733	0.0624868	0.26093	0.931	0.824	1.052	0.931(0.824-1.052)
Osteoporosis	Cystatin D levels	MR Egger	22	0.0496433	0.0982561	0.61891	1.051	0.867	1.274	1.051(0.867-1.274)
Osteoporosis	Cystatin D levels	Weighted median	22	-0.00629367	0.0432465	0.884292	0.994	0.913	1.082	0.994(0.913-1.082)
Osteoporosis	Cystatin D levels	Inverse variance weighted	22	0.00206369	0.0329156	0.950008	1.002	0.939	1.069	1.002(0.939-1.069)
Osteoporosis	Cystatin D levels	Simple mode	22	-0.0285086	0.0680761	0.679633	0.972	0.85	1.111	0.972(0.85-1.111)
Osteoporosis	Cystatin D levels	Weighted mode	22	-0.0273061	0.0639262	0.673617	0.973	0.858	1.103	0.973(0.858-1.103)
Osteoporosis	Macrophage colony-stimulating factor 1 levels	MR Egger	33	-0.00913759	0.0804707	0.910325	0.991	0.846	1.16	0.991(0.846-1.16)
Osteoporosis	Macrophage colony-stimulating factor 1 levels	Weighted median	33	0.00991882	0.0338045	0.769203	1.01	0.945	1.079	1.01(0.945-1.079)
Osteoporosis	Macrophage colony-stimulating factor 1 levels	Inverse variance weighted	33	-0.0102838	0.0260732	0.693271	0.99	0.94	1.042	0.99(0.94-1.042)
Osteoporosis	Macrophage colony-stimulating factor 1 levels	Simple mode	33	-0.084447	0.0670204	0.216774	0.919	0.806	1.048	0.919(0.806-1.048)
Osteoporosis	Macrophage colony-stimulating factor 1 levels	Weighted mode	33	0.0314866	0.0618614	0.614254	1.032	0.914	1.165	1.032(0.914-1.165)
Osteoporosis	CUB domain-containing protein 1 levels	MR Egger	32	0.0235761	0.0802189	0.770861	1.024	0.875	1.198	1.024(0.875-1.198)
Osteoporosis	CUB domain-containing protein 1 levels	Weighted median	32	-0.0109812	0.0351055	0.754427	0.989	0.923	1.06	0.989(0.923-1.06)
Osteoporosis	CUB domain-containing protein 1 levels	Inverse variance weighted	32	-0.00359014	0.0266988	0.893032	0.996	0.946	1.05	0.996(0.946-1.05)
Osteoporosis	CUB domain-containing protein 1 levels	Simple mode	32	-0.0187724	0.0636515	0.770018	0.981	0.866	1.112	0.981(0.866-1.112)
Osteoporosis	CUB domain-containing protein 1 levels	Weighted mode	32	-0.0117538	0.0627183	0.852564	0.988	0.874	1.118	0.988(0.874-1.118)
Osteoporosis	T-cell surface glycoprotein CD6 isoform levels	MR Egger	14	-0.0354859	0.11426	0.761454	0.965	0.771	1.207	0.965(0.771-1.207)
Osteoporosis	T-cell surface glycoprotein CD6 isoform levels	Weighted median	14	-0.00776724	0.0500559	0.876686	0.992	0.9	1.095	0.992(0.9-1.095)
Osteoporosis	T-cell surface glycoprotein CD6 isoform levels	Inverse variance weighted	14	-0.0056896	0.040079	0.887112	0.994	0.919	1.076	0.994(0.919-1.076)
Osteoporosis	T-cell surface glycoprotein CD6 isoform levels	Simple mode	14	-0.0367675	0.0713334	0.614904	0.964	0.838	1.109	0.964(0.838-1.109)
Osteoporosis	T-cell surface glycoprotein CD6 isoform levels	Weighted mode	14	-0.0108214	0.0696294	0.878882	0.989	0.863	1.134	0.989(0.863-1.134)
Osteoporosis	T-cell surface glycoprotein CD5 levels	MR Egger	34	0.00422358	0.0949267	0.964788	1.004	0.834	1.21	1.004(0.834-1.21)
Osteoporosis	T-cell surface glycoprotein CD5 levels	Weighted median	34	0.0243563	0.0335973	0.468483	1.025	0.959	1.094	1.025(0.959-1.094)
Osteoporosis	T-cell surface glycoprotein CD5 levels	Inverse variance weighted	34	0.00828339	0.0263667	0.753399	1.008	0.958	1.062	1.008(0.958-1.062)
Osteoporosis	T-cell surface glycoprotein CD5 levels	Simple mode	34	0.0574472	0.0642248	0.377547	1.059	0.934	1.201	1.059(0.934-1.201)
Osteoporosis	T-cell surface glycoprotein CD5 levels	Weighted mode	34	0.058633	0.0647845	0.372001	1.06	0.934	1.204	1.06(0.934-1.204)
Osteoporosis	CD40L receptor levels	MR Egger	32	0.0105936	0.086855	0.903737	1.011	0.852	1.198	1.011(0.852-1.198)
Osteoporosis	CD40L receptor levels	Weighted median	32	-0.00890946	0.0343731	0.795482	0.991	0.927	1.06	0.991(0.927-1.06)
Osteoporosis	CD40L receptor levels	Inverse variance weighted	32	-0.00930717	0.0269387	0.729723	0.991	0.94	1.044	0.991(0.94-1.044)
Osteoporosis	CD40L receptor levels	Simple mode	32	-0.0193019	0.0631197	0.761802	0.981	0.867	1.11	0.981(0.867-1.11)
Osteoporosis	CD40L receptor levels	Weighted mode	32	-0.0220862	0.061504	0.721953	0.978	0.867	1.103	0.978(0.867-1.103)
Osteoporosis	Natural killer cell receptor 2B4 levels	MR Egger	33	-0.0251783	0.0935542	0.789612	0.975	0.812	1.171	0.975(0.812-1.171)
Osteoporosis	Natural killer cell receptor 2B4 levels	Weighted median	33	-0.00365211	0.0364113	0.920105	0.996	0.928	1.07	0.996(0.928-1.07)
Osteoporosis	Natural killer cell receptor 2B4 levels	Inverse variance weighted	33	0.00220568	0.0266284	0.933985	1.002	0.951	1.056	1.002(0.951-1.056)
Osteoporosis	Natural killer cell receptor 2B4 levels	Simple mode	33	-0.0255318	0.0656388	0.699871	0.975	0.857	1.109	0.975(0.857-1.109)
Osteoporosis	Natural killer cell receptor 2B4 levels	Weighted mode	33	-0.037848	0.0622618	0.547555	0.963	0.852	1.088	0.963(0.852-1.088)
Osteoporosis	C-C motif chemokine 4 levels	MR Egger	33	0.0311913	0.0680765	0.650019	1.032	0.903	1.179	1.032(0.903-1.179)
Osteoporosis	C-C motif chemokine 4 levels	Weighted median	33	0.0376568	0.0344343	0.274138	1.038	0.971	1.111	1.038(0.971-1.111)
Osteoporosis	C-C motif chemokine 4 levels	Inverse variance weighted	33	0.0238928	0.027177	0.379317	1.024	0.971	1.08	1.024(0.971-1.08)
Osteoporosis	C-C motif chemokine 4 levels	Simple mode	33	0.0645434	0.0729425	0.382836	1.067	0.925	1.231	1.067(0.925-1.231)
Osteoporosis	C-C motif chemokine 4 levels	Weighted mode	33	0.0587676	0.0632668	0.359902	1.061	0.937	1.201	1.061(0.937-1.201)
Osteoporosis	C-C motif chemokine 28 levels	MR Egger	34	0.0926885	0.0801178	0.255875	1.097	0.938	1.284	1.097(0.938-1.284)
Osteoporosis	C-C motif chemokine 28 levels	Weighted median	34	0.0381554	0.0364253	0.294869	1.039	0.967	1.116	1.039(0.967-1.116)
Osteoporosis	C-C motif chemokine 28 levels	Inverse variance weighted	34	0.018747	0.0264187	0.477946	1.019	0.968	1.073	1.019(0.968-1.073)
Osteoporosis	C-C motif chemokine 28 levels	Simple mode	34	0.0993528	0.0684188	0.155908	1.104	0.966	1.263	1.104(0.966-1.263)
Osteoporosis	C-C motif chemokine 28 levels	Weighted mode	34	0.0944902	0.067404	0.170297	1.099	0.963	1.254	1.099(0.963-1.254)
Osteoporosis	C-C motif chemokine 25 levels	MR Egger	19	-0.00329375	0.106256	0.975632	0.997	0.809	1.227	0.997(0.809-1.227)
Osteoporosis	C-C motif chemokine 25 levels	Weighted median	19	-0.0142439	0.0422044	0.735742	0.986	0.908	1.071	0.986(0.908-1.071)
Osteoporosis	C-C motif chemokine 25 levels	Inverse variance weighted	19	-0.00798553	0.0340593	0.814628	0.992	0.928	1.061	0.992(0.928-1.061)
Osteoporosis	C-C motif chemokine 25 levels	Simple mode	19	-0.0225819	0.0686175	0.745879	0.978	0.855	1.118	0.978(0.855-1.118)
Osteoporosis	C-C motif chemokine 25 levels	Weighted mode	19	-0.0182187	0.0698098	0.797073	0.982	0.856	1.126	0.982(0.856-1.126)
Osteoporosis	C-C motif chemokine 23 levels	MR Egger	38	0.0474874	0.0731145	0.520142	1.049	0.909	1.21	1.049(0.909-1.21)
Osteoporosis	C-C motif chemokine 23 levels	Weighted median	38	0.0324305	0.0328662	0.32377	1.033	0.969	1.102	1.033(0.969-1.102)
Osteoporosis	C-C motif chemokine 23 levels	Inverse variance weighted	38	0.0266591	0.0250323	0.286881	1.027	0.978	1.079	1.027(0.978-1.079)
Osteoporosis	C-C motif chemokine 23 levels	Simple mode	38	0.0339557	0.0564474	0.551145	1.035	0.926	1.156	1.035(0.926-1.156)
Osteoporosis	C-C motif chemokine 23 levels	Weighted mode	38	0.0283261	0.060526	0.64253	1.029	0.914	1.158	1.029(0.914-1.158)
Osteoporosis	C-C motif chemokine 20 levels	MR Egger	32	0.0358477	0.0760591	0.640826	1.036	0.893	1.203	1.036(0.893-1.203)
Osteoporosis	C-C motif chemokine 20 levels	Weighted median	32	-0.00208408	0.0349729	0.952481	0.998	0.932	1.069	0.998(0.932-1.069)
Osteoporosis	C-C motif chemokine 20 levels	Inverse variance weighted	32	-0.00639503	0.0267421	0.810999	0.994	0.943	1.047	0.994(0.943-1.047)
Osteoporosis	C-C motif chemokine 20 levels	Simple mode	32	-0.00738155	0.0647371	0.909954	0.993	0.874	1.127	0.993(0.874-1.127)
Osteoporosis	C-C motif chemokine 20 levels	Weighted mode	32	-0.0010456	0.0649939	0.987268	0.999	0.879	1.135	0.999(0.879-1.135)
Osteoporosis	C-C motif chemokine 19 levels	MR Egger	38	0.0268486	0.0744014	0.720312	1.027	0.888	1.188	1.027(0.888-1.188)
Osteoporosis	C-C motif chemokine 19 levels	Weighted median	38	-0.000221295	0.0330271	0.994654	1	0.937	1.067	1(0.937-1.067)
Osteoporosis	C-C motif chemokine 19 levels	Inverse variance weighted	38	0.00633325	0.025515	0.803967	1.006	0.957	1.058	1.006(0.957-1.058)
Osteoporosis	C-C motif chemokine 19 levels	Simple mode	38	0.0551707	0.0662236	0.410135	1.057	0.928	1.203	1.057(0.928-1.203)
Osteoporosis	C-C motif chemokine 19 levels	Weighted mode	38	-0.032768	0.0653518	0.619054	0.968	0.851	1.1	0.968(0.851-1.1)
Osteoporosis	Eotaxin levels	MR Egger	36	0.0278206	0.0720143	0.701667	1.028	0.893	1.184	1.028(0.893-1.184)
Osteoporosis	Eotaxin levels	Weighted median	36	0.000887278	0.0316393	0.977627	1.001	0.941	1.065	1.001(0.941-1.065)
Osteoporosis	Eotaxin levels	Inverse variance weighted	36	-0.0021378	0.0249556	0.931733	0.998	0.95	1.048	0.998(0.95-1.048)
Osteoporosis	Eotaxin levels	Simple mode	36	0.0284526	0.0661276	0.669639	1.029	0.904	1.171	1.029(0.904-1.171)
Osteoporosis	Eotaxin levels	Weighted mode	36	-0.0292968	0.0596048	0.626128	0.971	0.864	1.091	0.971(0.864-1.091)
Osteoporosis	Caspase 8 levels	MR Egger	34	0.0119608	0.068966	0.863405	1.012	0.884	1.159	1.012(0.884-1.159)
Osteoporosis	Caspase 8 levels	Weighted median	34	-0.00751565	0.0344471	0.827289	0.993	0.928	1.062	0.993(0.928-1.062)
Osteoporosis	Caspase 8 levels	Inverse variance weighted	34	-0.00454858	0.0259189	0.860692	0.995	0.946	1.047	0.995(0.946-1.047)
Osteoporosis	Caspase 8 levels	Simple mode	34	-0.0347739	0.0632113	0.585941	0.966	0.853	1.093	0.966(0.853-1.093)
Osteoporosis	Caspase 8 levels	Weighted mode	34	-0.0235734	0.0592904	0.693491	0.977	0.87	1.097	0.977(0.87-1.097)
Osteoporosis	beta-nerve growth factor levels	MR Egger	37	0.0683978	0.0670575	0.314734	1.071	0.939	1.221	1.071(0.939-1.221)
Osteoporosis	beta-nerve growth factor levels	Weighted median	37	0.0212262	0.030906	0.49221	1.021	0.961	1.085	1.021(0.961-1.085)
Osteoporosis	beta-nerve growth factor levels	Inverse variance weighted	37	0.0163718	0.023933	0.493932	1.017	0.97	1.065	1.017(0.97-1.065)
Osteoporosis	beta-nerve growth factor levels	Simple mode	37	0.0756815	0.0602295	0.217009	1.079	0.959	1.214	1.079(0.959-1.214)
Osteoporosis	beta-nerve growth factor levels	Weighted mode	37	0.0619349	0.0578903	0.291801	1.064	0.95	1.192	1.064(0.95-1.192)
Osteoporosis	Axin-1 levels	MR Egger	28	-0.0388642	0.108191	0.722332	0.962	0.778	1.189	0.962(0.778-1.189)
Osteoporosis	Axin-1 levels	Weighted median	28	-0.0291466	0.0439171	0.506899	0.971	0.891	1.059	0.971(0.891-1.059)
Osteoporosis	Axin-1 levels	Inverse variance weighted	28	-0.0223644	0.0340076	0.510775	0.978	0.915	1.045	0.978(0.915-1.045)
Osteoporosis	Axin-1 levels	Simple mode	28	-0.0394438	0.0790992	0.622055	0.961	0.823	1.123	0.961(0.823-1.123)
Osteoporosis	Axin-1 levels	Weighted mode	28	-0.0394438	0.0746575	0.601586	0.961	0.83	1.113	0.961(0.83-1.113)
Osteoporosis	Artemin levels	MR Egger	29	0.0401739	0.0977195	0.684233	1.041	0.86	1.261	1.041(0.86-1.261)
Osteoporosis	Artemin levels	Weighted median	29	-0.00849562	0.0414259	0.83751	0.992	0.914	1.075	0.992(0.914-1.075)
Osteoporosis	Artemin levels	Inverse variance weighted	29	0.00189166	0.0318571	0.95265	1.002	0.941	1.066	1.002(0.941-1.066)
Osteoporosis	Artemin levels	Simple mode	29	-0.0660599	0.0779116	0.403693	0.936	0.804	1.091	0.936(0.804-1.091)
Osteoporosis	Artemin levels	Weighted mode	29	-0.0625607	0.0750954	0.411848	0.939	0.811	1.088	0.939(0.811-1.088)
Osteoporosis	Adenosine Deaminase levels	MR Egger	19	0.011552	0.0819637	0.889573	1.012	0.861	1.188	1.012(0.861-1.188)
Osteoporosis	Adenosine Deaminase levels	Weighted median	19	0.0143018	0.044792	0.749505	1.014	0.929	1.107	1.014(0.929-1.107)
Osteoporosis	Adenosine Deaminase levels	Inverse variance weighted	19	0.000800005	0.0347407	0.981628	1.001	0.935	1.071	1.001(0.935-1.071)
Osteoporosis	Adenosine Deaminase levels	Simple mode	19	0.0196347	0.0727731	0.790377	1.02	0.884	1.176	1.02(0.884-1.176)
Osteoporosis	Adenosine Deaminase levels	Weighted mode	19	0.0206966	0.0631197	0.746775	1.021	0.902	1.155	1.021(0.902-1.155)
Osteoporosis	Eukaryotic translation initiation factor 4E-binding protein 1 levels	MR Egger	28	0.0270428	0.072669	0.712807	1.027	0.891	1.185	1.027(0.891-1.185)
Osteoporosis	Eukaryotic translation initiation factor 4E-binding protein 1 levels	Weighted median	28	0.0490655	0.037484	0.190544	1.05	0.976	1.13	1.05(0.976-1.13)
Osteoporosis	Eukaryotic translation initiation factor 4E-binding protein 1 levels	Inverse variance weighted	28	0.0156045	0.0286147	0.585525	1.016	0.96	1.074	1.016(0.96-1.074)
Osteoporosis	Eukaryotic translation initiation factor 4E-binding protein 1 levels	Simple mode	28	0.0761969	0.0659068	0.257756	1.079	0.948	1.228	1.079(0.948-1.228)
Osteoporosis	Eukaryotic translation initiation factor 4E-binding protein 1 levels	Weighted mode	28	0.0711476	0.0582448	0.232445	1.074	0.958	1.204	1.074(0.958-1.204)
