# Supplementary material for: The Linkage Among Gut Microbiota, Inflammatory Cytokines, and Immune Cell Dynamics in Osteoporosis: A Mendelian Randomization Study
Source: Physiol Res. 2025 Oct 1;74(5):849–60. doi: 10.33549/physiolres.935563 (PMC12746856; doi:10.33549/physiolres.935563)
Supplement: Supplementary file 15 [file 12_74_849_TableS15.xlsx]

## Sheet: ST15
The results of reverse Mendelian randomization between immune cells and Osteoporosis
exposure	outcome	method	nsnp	b	se	pval	or	or_lci95	or_uci95	OR_CI
ST15	CD8 on CD39+ CD8+ T cell	MR Egger	21	0.0269264	0.25142	0.915835	1.027	0.628	1.682	1.027(0.628-1.682)
Osteoporosis	CD8 on CD39+ CD8+ T cell	Weighted median	21	0.0499159	0.0956736	0.601858	1.051	0.871	1.268	1.051(0.871-1.268)
Osteoporosis	CD8 on CD39+ CD8+ T cell	Inverse variance weighted	21	0.0171797	0.0780263	0.825732	1.017	0.873	1.185	1.017(0.873-1.185)
Osteoporosis	CD8 on CD39+ CD8+ T cell	Simple mode	21	0.0608811	0.149308	0.687785	1.063	0.793	1.424	1.063(0.793-1.424)
Osteoporosis	CD8 on CD39+ CD8+ T cell	Weighted mode	21	0.0635507	0.139676	0.654019	1.066	0.81	1.401	1.066(0.81-1.401)
Osteoporosis	CD8 on CD28- CD8+ T cell	MR Egger	18	-0.0338613	0.313755	0.915399	0.967	0.523	1.788	0.967(0.523-1.788)
Osteoporosis	CD8 on CD28- CD8+ T cell	Weighted median	18	-0.0686022	0.116218	0.554997	0.934	0.743	1.173	0.934(0.743-1.173)
Osteoporosis	CD8 on CD28- CD8+ T cell	Inverse variance weighted	18	-0.0296356	0.0924978	0.748671	0.971	0.81	1.164	0.971(0.81-1.164)
Osteoporosis	CD8 on CD28- CD8+ T cell	Simple mode	18	-0.0815677	0.180285	0.656675	0.922	0.647	1.312	0.922(0.647-1.312)
Osteoporosis	CD8 on CD28- CD8+ T cell	Weighted mode	18	-0.0833699	0.164112	0.617977	0.92	0.667	1.269	0.92(0.667-1.269)
Osteoporosis	CD8 on CD28+ CD45RA+ CD8+ T cell	MR Egger	17	-0.0787052	0.299786	0.796478	0.924	0.514	1.663	0.924(0.514-1.663)
Osteoporosis	CD8 on CD28+ CD45RA+ CD8+ T cell	Weighted median	17	-0.0462156	0.113311	0.683374	0.955	0.765	1.192	0.955(0.765-1.192)
Osteoporosis	CD8 on CD28+ CD45RA+ CD8+ T cell	Inverse variance weighted	17	-0.0282393	0.0923636	0.759802	0.972	0.811	1.165	0.972(0.811-1.165)
Osteoporosis	CD8 on CD28+ CD45RA+ CD8+ T cell	Simple mode	17	-0.107941	0.182606	0.562702	0.898	0.628	1.284	0.898(0.628-1.284)
Osteoporosis	CD8 on CD28+ CD45RA+ CD8+ T cell	Weighted mode	17	-0.102847	0.162101	0.534746	0.902	0.657	1.24	0.902(0.657-1.24)
Osteoporosis	CD8 on CD28+ CD45RA- CD8+ T cell	MR Egger	13	0.0684794	0.237699	0.778631	1.071	0.672	1.706	1.071(0.672-1.706)
Osteoporosis	CD8 on CD28+ CD45RA- CD8+ T cell	Weighted median	13	0.0597048	0.134695	0.657578	1.062	0.815	1.382	1.062(0.815-1.382)
Osteoporosis	CD8 on CD28+ CD45RA- CD8+ T cell	Inverse variance weighted	13	0.0273091	0.104005	0.792878	1.028	0.838	1.26	1.028(0.838-1.26)
Osteoporosis	CD8 on CD28+ CD45RA- CD8+ T cell	Simple mode	13	0.0633948	0.171983	0.718839	1.065	0.761	1.493	1.065(0.761-1.493)
Osteoporosis	CD8 on CD28+ CD45RA- CD8+ T cell	Weighted mode	13	0.0676417	0.161745	0.683187	1.07	0.779	1.469	1.07(0.779-1.469)
Osteoporosis	HLA DR on HLA DR+ Natural Killer	MR Egger	7	-0.115195	1.00704	0.913381	0.891	0.124	6.415	0.891(0.124-6.415)
Osteoporosis	HLA DR on HLA DR+ Natural Killer	Weighted median	7	-0.0133822	0.163234	0.934661	0.987	0.717	1.359	0.987(0.717-1.359)
Osteoporosis	HLA DR on HLA DR+ Natural Killer	Inverse variance weighted	7	-0.00246356	0.13877	0.985836	0.998	0.76	1.309	0.998(0.76-1.309)
Osteoporosis	HLA DR on HLA DR+ Natural Killer	Simple mode	7	-0.028305	0.210992	0.897669	0.972	0.643	1.47	0.972(0.643-1.47)
Osteoporosis	HLA DR on HLA DR+ Natural Killer	Weighted mode	7	-0.00728013	0.197797	0.971834	0.993	0.674	1.463	0.993(0.674-1.463)
Osteoporosis	HLA DR on B cell	MR Egger	19	0.125735	0.275608	0.654012	1.134	0.661	1.946	1.134(0.661-1.946)
Osteoporosis	HLA DR on B cell	Weighted median	19	0.0150596	0.0985231	0.878514	1.015	0.837	1.231	1.015(0.837-1.231)
Osteoporosis	HLA DR on B cell	Inverse variance weighted	19	0.00462382	0.0821769	0.955129	1.005	0.855	1.18	1.005(0.855-1.18)
Osteoporosis	HLA DR on B cell	Simple mode	19	-0.0463696	0.159697	0.774859	0.955	0.698	1.306	0.955(0.698-1.306)
Osteoporosis	HLA DR on B cell	Weighted mode	19	0.0434666	0.146636	0.770298	1.044	0.784	1.392	1.044(0.784-1.392)
Osteoporosis	HLA DR on HLA DR+ CD8+ T cell	MR Egger	14	0.419233	0.505604	0.423194	1.521	0.565	4.097	1.521(0.565-4.097)
Osteoporosis	HLA DR on HLA DR+ CD8+ T cell	Weighted median	14	-0.024455	0.116913	0.834313	0.976	0.776	1.227	0.976(0.776-1.227)
Osteoporosis	HLA DR on HLA DR+ CD8+ T cell	Inverse variance weighted	14	0.0206299	0.0915963	0.821803	1.021	0.853	1.222	1.021(0.853-1.222)
Osteoporosis	HLA DR on HLA DR+ CD8+ T cell	Simple mode	14	-0.0454447	0.176325	0.800648	0.956	0.676	1.35	0.956(0.676-1.35)
Osteoporosis	HLA DR on HLA DR+ CD8+ T cell	Weighted mode	14	-0.0422884	0.153523	0.787297	0.959	0.71	1.295	0.959(0.71-1.295)
Osteoporosis	HLA DR on HLA DR+ CD4+ T cell	MR Egger	13	-0.0665091	0.307011	0.832459	0.936	0.513	1.708	0.936(0.513-1.708)
Osteoporosis	HLA DR on HLA DR+ CD4+ T cell	Weighted median	13	-0.0142921	0.127343	0.910639	0.986	0.768	1.265	0.986(0.768-1.265)
Osteoporosis	HLA DR on HLA DR+ CD4+ T cell	Inverse variance weighted	13	0.011356	0.10297	0.912184	1.011	0.827	1.238	1.011(0.827-1.238)
Osteoporosis	HLA DR on HLA DR+ CD4+ T cell	Simple mode	13	-0.0306417	0.195008	0.877755	0.97	0.662	1.421	0.97(0.662-1.421)
Osteoporosis	HLA DR on HLA DR+ CD4+ T cell	Weighted mode	13	-0.0528763	0.172477	0.764425	0.948	0.676	1.33	0.948(0.676-1.33)
Osteoporosis	HLA DR on HLA DR+ T cell	MR Egger	16	-0.0241613	0.406976	0.953498	0.976	0.44	2.167	0.976(0.44-2.167)
Osteoporosis	HLA DR on HLA DR+ T cell	Weighted median	16	-0.0325362	0.11328	0.773945	0.968	0.775	1.209	0.968(0.775-1.209)
Osteoporosis	HLA DR on HLA DR+ T cell	Inverse variance weighted	16	-0.00752869	0.0889135	0.93252	0.992	0.834	1.181	0.992(0.834-1.181)
Osteoporosis	HLA DR on HLA DR+ T cell	Simple mode	16	0.065648	0.160869	0.688978	1.068	0.779	1.464	1.068(0.779-1.464)
Osteoporosis	HLA DR on HLA DR+ T cell	Weighted mode	16	-0.0527527	0.155954	0.739856	0.949	0.699	1.288	0.949(0.699-1.288)
Osteoporosis	HLA DR on CD33- HLA DR+	MR Egger	10	-0.186383	0.840555	0.830073	0.83	0.16	4.311	0.83(0.16-4.311)
Osteoporosis	HLA DR on CD33- HLA DR+	Weighted median	10	-0.0335641	0.180523	0.852502	0.967	0.679	1.377	0.967(0.679-1.377)
Osteoporosis	HLA DR on CD33- HLA DR+	Inverse variance weighted	10	-0.0365402	0.152469	0.810596	0.964	0.715	1.3	0.964(0.715-1.3)
Osteoporosis	HLA DR on CD33- HLA DR+	Simple mode	10	-0.0310341	0.271108	0.911377	0.969	0.57	1.649	0.969(0.57-1.649)
Osteoporosis	HLA DR on CD33- HLA DR+	Weighted mode	10	-0.0256626	0.252101	0.921151	0.975	0.595	1.598	0.975(0.595-1.598)
Osteoporosis	HLA DR on CD33dim HLA DR+ CD11b-	MR Egger	11	0.0253457	0.187641	0.895525	1.026	0.71	1.482	1.026(0.71-1.482)
Osteoporosis	HLA DR on CD33dim HLA DR+ CD11b-	Weighted median	11	0.0268536	0.152231	0.859979	1.027	0.762	1.384	1.027(0.762-1.384)
Osteoporosis	HLA DR on CD33dim HLA DR+ CD11b-	Inverse variance weighted	11	0.0246807	0.114231	0.828942	1.025	0.819	1.282	1.025(0.819-1.282)
Osteoporosis	HLA DR on CD33dim HLA DR+ CD11b-	Simple mode	11	-0.0182124	0.19588	0.927758	0.982	0.669	1.442	0.982(0.669-1.442)
Osteoporosis	HLA DR on CD33dim HLA DR+ CD11b-	Weighted mode	11	0.0270683	0.155127	0.864961	1.027	0.758	1.393	1.027(0.758-1.393)
Osteoporosis	HLA DR on CD33dim HLA DR+ CD11b+	MR Egger	9	-0.0173292	0.857187	0.984435	0.983	0.183	5.274	0.983(0.183-5.274)
Osteoporosis	HLA DR on CD33dim HLA DR+ CD11b+	Weighted median	9	-0.00648793	0.200335	0.974165	0.994	0.671	1.471	0.994(0.671-1.471)
Osteoporosis	HLA DR on CD33dim HLA DR+ CD11b+	Inverse variance weighted	9	-0.0153251	0.171202	0.928673	0.985	0.704	1.377	0.985(0.704-1.377)
Osteoporosis	HLA DR on CD33dim HLA DR+ CD11b+	Simple mode	9	0.0473274	0.27055	0.86548	1.048	0.617	1.782	1.048(0.617-1.782)
Osteoporosis	HLA DR on CD33dim HLA DR+ CD11b+	Weighted mode	9	-0.00700168	0.260623	0.979225	0.993	0.596	1.655	0.993(0.596-1.655)
Osteoporosis	HLA DR on CD33+ HLA DR+ CD14dim	MR Egger	7	0.0687597	0.666733	0.921869	1.071	0.29	3.957	1.071(0.29-3.957)
Osteoporosis	HLA DR on CD33+ HLA DR+ CD14dim	Weighted median	7	0.0253245	0.250377	0.919435	1.026	0.628	1.675	1.026(0.628-1.675)
Osteoporosis	HLA DR on CD33+ HLA DR+ CD14dim	Inverse variance weighted	7	0.0273618	0.205546	0.894101	1.028	0.687	1.538	1.028(0.687-1.538)
Osteoporosis	HLA DR on CD33+ HLA DR+ CD14dim	Simple mode	7	-0.016027	0.318015	0.961442	0.984	0.528	1.835	0.984(0.528-1.835)
Osteoporosis	HLA DR on CD33+ HLA DR+ CD14dim	Weighted mode	7	0.0105467	0.30018	0.973112	1.011	0.561	1.82	1.011(0.561-1.82)
Osteoporosis	HLA DR on CD33+ HLA DR+ CD14-	MR Egger	7	0.107536	1.26158	0.93538	1.114	0.094	13.2	1.114(0.094-13.2)
Osteoporosis	HLA DR on CD33+ HLA DR+ CD14-	Weighted median	7	0.0468112	0.224122	0.834554	1.048	0.675	1.626	1.048(0.675-1.626)
Osteoporosis	HLA DR on CD33+ HLA DR+ CD14-	Inverse variance weighted	7	0.0276202	0.195167	0.887459	1.028	0.701	1.507	1.028(0.701-1.507)
Osteoporosis	HLA DR on CD33+ HLA DR+ CD14-	Simple mode	7	0.0357405	0.293706	0.907119	1.036	0.583	1.843	1.036(0.583-1.843)
Osteoporosis	HLA DR on CD33+ HLA DR+ CD14-	Weighted mode	7	0.0525547	0.287227	0.860846	1.054	0.6	1.851	1.054(0.6-1.851)
Osteoporosis	HLA DR on Hematopoietic Stem Cell	MR Egger	9	0.415564	1.30737	0.759862	1.515	0.117	19.649	1.515(0.117-19.649)
Osteoporosis	HLA DR on Hematopoietic Stem Cell	Weighted median	9	-0.0299539	0.181386	0.868835	0.97	0.68	1.385	0.97(0.68-1.385)
Osteoporosis	HLA DR on Hematopoietic Stem Cell	Inverse variance weighted	9	-0.0280323	0.152344	0.854008	0.972	0.721	1.311	0.972(0.721-1.311)
Osteoporosis	HLA DR on Hematopoietic Stem Cell	Simple mode	9	-0.0248678	0.275868	0.930389	0.975	0.568	1.675	0.975(0.568-1.675)
Osteoporosis	HLA DR on Hematopoietic Stem Cell	Weighted mode	9	-0.0227737	0.249771	0.929593	0.977	0.599	1.595	0.977(0.599-1.595)
Osteoporosis	HLA DR on Dendritic Cell	MR Egger	18	0.0185674	0.226043	0.935554	1.019	0.654	1.587	1.019(0.654-1.587)
Osteoporosis	HLA DR on Dendritic Cell	Weighted median	18	0.00682573	0.102165	0.946732	1.007	0.824	1.23	1.007(0.824-1.23)
Osteoporosis	HLA DR on Dendritic Cell	Inverse variance weighted	18	0.00210302	0.079749	0.978962	1.002	0.857	1.172	1.002(0.857-1.172)
Osteoporosis	HLA DR on Dendritic Cell	Simple mode	18	0.00449238	0.154413	0.977129	1.005	0.742	1.36	1.005(0.742-1.36)
Osteoporosis	HLA DR on Dendritic Cell	Weighted mode	18	0.00819035	0.141604	0.954551	1.008	0.764	1.331	1.008(0.764-1.331)
Osteoporosis	HLA DR on plasmacytoid Dendritic Cell	MR Egger	15	0.0605166	0.236699	0.802207	1.062	0.668	1.69	1.062(0.668-1.69)
Osteoporosis	HLA DR on plasmacytoid Dendritic Cell	Weighted median	15	0.0268468	0.112264	0.810996	1.027	0.824	1.28	1.027(0.824-1.28)
Osteoporosis	HLA DR on plasmacytoid Dendritic Cell	Inverse variance weighted	15	0.0250682	0.0900813	0.780795	1.025	0.859	1.223	1.025(0.859-1.223)
Osteoporosis	HLA DR on plasmacytoid Dendritic Cell	Simple mode	15	0.00619709	0.160314	0.96971	1.006	0.735	1.378	1.006(0.735-1.378)
Osteoporosis	HLA DR on plasmacytoid Dendritic Cell	Weighted mode	15	0.0295973	0.15058	0.847	1.03	0.767	1.384	1.03(0.767-1.384)
Osteoporosis	HLA DR on myeloid Dendritic Cell	MR Egger	18	0.0157468	0.139041	0.911239	1.016	0.774	1.334	1.016(0.774-1.334)
Osteoporosis	HLA DR on myeloid Dendritic Cell	Weighted median	18	-0.000994951	0.096985	0.991815	0.999	0.826	1.208	0.999(0.826-1.208)
Osteoporosis	HLA DR on myeloid Dendritic Cell	Inverse variance weighted	18	-0.00094026	0.0694106	0.989192	0.999	0.872	1.145	0.999(0.872-1.145)
Osteoporosis	HLA DR on myeloid Dendritic Cell	Simple mode	18	-0.0269154	0.135704	0.845132	0.973	0.746	1.27	0.973(0.746-1.27)
Osteoporosis	HLA DR on myeloid Dendritic Cell	Weighted mode	18	0.00625294	0.114349	0.957029	1.006	0.804	1.259	1.006(0.804-1.259)
Osteoporosis	CD45RA on CD39+ resting CD4 regulatory T cell	MR Egger	14	-0.0604107	0.327424	0.8567	0.941	0.496	1.788	0.941(0.496-1.788)
Osteoporosis	CD45RA on CD39+ resting CD4 regulatory T cell	Weighted median	14	0.0240143	0.134621	0.858421	1.024	0.787	1.334	1.024(0.787-1.334)
Osteoporosis	CD45RA on CD39+ resting CD4 regulatory T cell	Inverse variance weighted	14	0.0139151	0.107393	0.896905	1.014	0.822	1.252	1.014(0.822-1.252)
Osteoporosis	CD45RA on CD39+ resting CD4 regulatory T cell	Simple mode	14	0.0895144	0.192257	0.649208	1.094	0.75	1.594	1.094(0.75-1.594)
Osteoporosis	CD45RA on CD39+ resting CD4 regulatory T cell	Weighted mode	14	0.0523362	0.173677	0.767919	1.054	0.75	1.481	1.054(0.75-1.481)
Osteoporosis	CD45RA on resting CD4 regulatory T cell	MR Egger	13	0.0204719	0.14648	0.891376	1.021	0.766	1.36	1.021(0.766-1.36)
Osteoporosis	CD45RA on resting CD4 regulatory T cell	Weighted median	13	-0.00532754	0.112632	0.962274	0.995	0.798	1.24	0.995(0.798-1.24)
Osteoporosis	CD45RA on resting CD4 regulatory T cell	Inverse variance weighted	13	-0.00926986	0.0822908	0.91031	0.991	0.843	1.164	0.991(0.843-1.164)
Osteoporosis	CD45RA on resting CD4 regulatory T cell	Simple mode	13	-0.0126247	0.159293	0.938136	0.987	0.723	1.349	0.987(0.723-1.349)
Osteoporosis	CD45RA on resting CD4 regulatory T cell	Weighted mode	13	-0.0100311	0.112764	0.930584	0.99	0.794	1.235	0.99(0.794-1.235)
Osteoporosis	CD45RA on Terminally Differentiated CD8+ T cell	MR Egger	15	0.0461078	0.239412	0.850258	1.047	0.655	1.674	1.047(0.655-1.674)
Osteoporosis	CD45RA on Terminally Differentiated CD8+ T cell	Weighted median	15	-0.000611186	0.117366	0.995845	0.999	0.794	1.258	0.999(0.794-1.258)
Osteoporosis	CD45RA on Terminally Differentiated CD8+ T cell	Inverse variance weighted	15	0.00514146	0.0963429	0.95744	1.005	0.832	1.214	1.005(0.832-1.214)
Osteoporosis	CD45RA on Terminally Differentiated CD8+ T cell	Simple mode	15	-0.0414127	0.157846	0.796864	0.959	0.704	1.307	0.959(0.704-1.307)
Osteoporosis	CD45RA on Terminally Differentiated CD8+ T cell	Weighted mode	15	-0.0150391	0.15675	0.924926	0.985	0.725	1.339	0.985(0.725-1.339)
Osteoporosis	CD45RA on naive CD8+ T cell	MR Egger	13	-0.0341152	0.239163	0.88915	0.966	0.605	1.544	0.966(0.605-1.544)
Osteoporosis	CD45RA on naive CD8+ T cell	Weighted median	13	-0.0529931	0.11625	0.648494	0.948	0.755	1.191	0.948(0.755-1.191)
Osteoporosis	CD45RA on naive CD8+ T cell	Inverse variance weighted	13	-0.0334093	0.0949061	0.72482	0.967	0.803	1.165	0.967(0.803-1.165)
Osteoporosis	CD45RA on naive CD8+ T cell	Simple mode	13	-0.0285632	0.167148	0.867161	0.972	0.7	1.349	0.972(0.7-1.349)
Osteoporosis	CD45RA on naive CD8+ T cell	Weighted mode	13	-0.0592556	0.148427	0.696743	0.942	0.705	1.261	0.942(0.705-1.261)
Osteoporosis	CD4RA on Terminally Differentiated CD4+ T cell	MR Egger	10	-0.0957216	0.23082	0.689258	0.909	0.578	1.429	0.909(0.578-1.429)
Osteoporosis	CD4RA on Terminally Differentiated CD4+ T cell	Weighted median	10	-0.0542397	0.137251	0.692705	0.947	0.724	1.24	0.947(0.724-1.24)
Osteoporosis	CD4RA on Terminally Differentiated CD4+ T cell	Inverse variance weighted	10	-0.0122703	0.109962	0.911151	0.988	0.796	1.225	0.988(0.796-1.225)
Osteoporosis	CD4RA on Terminally Differentiated CD4+ T cell	Simple mode	10	0.0764893	0.192794	0.700802	1.079	0.74	1.575	1.079(0.74-1.575)
Osteoporosis	CD4RA on Terminally Differentiated CD4+ T cell	Weighted mode	10	-0.0676375	0.16184	0.685795	0.935	0.681	1.283	0.935(0.681-1.283)
Osteoporosis	CD45RA on naive CD4+ T cell	MR Egger	14	-0.0414431	0.150761	0.788074	0.959	0.714	1.289	0.959(0.714-1.289)
Osteoporosis	CD45RA on naive CD4+ T cell	Weighted median	14	-0.0420718	0.116793	0.718678	0.959	0.763	1.205	0.959(0.763-1.205)
Osteoporosis	CD45RA on naive CD4+ T cell	Inverse variance weighted	14	-0.0179818	0.0794683	0.820986	0.982	0.841	1.148	0.982(0.841-1.148)
Osteoporosis	CD45RA on naive CD4+ T cell	Simple mode	14	-0.0462322	0.14226	0.750364	0.955	0.722	1.262	0.955(0.722-1.262)
Osteoporosis	CD45RA on naive CD4+ T cell	Weighted mode	14	-0.0447998	0.112465	0.696841	0.956	0.767	1.192	0.956(0.767-1.192)
Osteoporosis	CD11b on CD33+ HLA DR+ CD14dim	MR Egger	8	-0.072969	0.33767	0.836073	0.93	0.48	1.802	0.93(0.48-1.802)
Osteoporosis	CD11b on CD33+ HLA DR+ CD14dim	Weighted median	8	-0.00556291	0.172369	0.974254	0.994	0.709	1.394	0.994(0.709-1.394)
Osteoporosis	CD11b on CD33+ HLA DR+ CD14dim	Inverse variance weighted	8	0.0176654	0.147414	0.904614	1.018	0.762	1.359	1.018(0.762-1.359)
Osteoporosis	CD11b on CD33+ HLA DR+ CD14dim	Simple mode	8	0.0790192	0.237621	0.749216	1.082	0.679	1.724	1.082(0.679-1.724)
Osteoporosis	CD11b on CD33+ HLA DR+ CD14dim	Weighted mode	8	-0.0317055	0.217205	0.888059	0.969	0.633	1.483	0.969(0.633-1.483)
Osteoporosis	CD11b on basophil	MR Egger	10	0.0287278	0.324534	0.931639	1.029	0.545	1.944	1.029(0.545-1.944)
Osteoporosis	CD11b on basophil	Weighted median	10	0.0188727	0.174486	0.913867	1.019	0.724	1.435	1.019(0.724-1.435)
Osteoporosis	CD11b on basophil	Inverse variance weighted	10	0.00924337	0.139405	0.947134	1.009	0.768	1.326	1.009(0.768-1.326)
Osteoporosis	CD11b on basophil	Simple mode	10	0.0230933	0.244352	0.926776	1.023	0.634	1.652	1.023(0.634-1.652)
Osteoporosis	CD11b on basophil	Weighted mode	10	0.0240661	0.222458	0.916224	1.024	0.662	1.584	1.024(0.662-1.584)
Osteoporosis	CD11b on CD33dim HLA DR-	MR Egger	9	0.0621246	0.329823	0.855941	1.064	0.557	2.031	1.064(0.557-2.031)
Osteoporosis	CD11b on CD33dim HLA DR-	Weighted median	9	0.0575554	0.198503	0.771856	1.059	0.718	1.563	1.059(0.718-1.563)
Osteoporosis	CD11b on CD33dim HLA DR-	Inverse variance weighted	9	0.0334739	0.158877	0.833129	1.034	0.757	1.412	1.034(0.757-1.412)
Osteoporosis	CD11b on CD33dim HLA DR-	Simple mode	9	0.0855072	0.242242	0.733221	1.089	0.678	1.751	1.089(0.678-1.751)
Osteoporosis	CD11b on CD33dim HLA DR-	Weighted mode	9	0.0752859	0.214982	0.735232	1.078	0.707	1.643	1.078(0.707-1.643)
Osteoporosis	CD11b on Monocytic Myeloid-Derived Suppressor Cells	MR Egger	8	-0.202888	0.851766	0.819655	0.816	0.154	4.334	0.816(0.154-4.334)
Osteoporosis	CD11b on Monocytic Myeloid-Derived Suppressor Cells	Weighted median	8	-0.0404422	0.22578	0.857842	0.96	0.617	1.495	0.96(0.617-1.495)
Osteoporosis	CD11b on Monocytic Myeloid-Derived Suppressor Cells	Inverse variance weighted	8	-0.0405943	0.185034	0.826348	0.96	0.668	1.38	0.96(0.668-1.38)
Osteoporosis	CD11b on Monocytic Myeloid-Derived Suppressor Cells	Simple mode	8	0.023876	0.273132	0.932789	1.024	0.6	1.749	1.024(0.6-1.749)
Osteoporosis	CD11b on Monocytic Myeloid-Derived Suppressor Cells	Weighted mode	8	-0.0609674	0.264844	0.824518	0.941	0.56	1.581	0.941(0.56-1.581)
Osteoporosis	CD11b on CD66b++ myeloid cell	MR Egger	9	0.0206528	0.19452	0.918424	1.021	0.697	1.495	1.021(0.697-1.495)
Osteoporosis	CD11b on CD66b++ myeloid cell	Weighted median	9	0.0319159	0.161168	0.843022	1.032	0.753	1.416	1.032(0.753-1.416)
Osteoporosis	CD11b on CD66b++ myeloid cell	Inverse variance weighted	9	0.0408632	0.119122	0.731571	1.042	0.825	1.316	1.042(0.825-1.316)
Osteoporosis	CD11b on CD66b++ myeloid cell	Simple mode	9	0.0696167	0.202327	0.739656	1.072	0.721	1.594	1.072(0.721-1.594)
Osteoporosis	CD11b on CD66b++ myeloid cell	Weighted mode	9	0.0266722	0.164286	0.875055	1.027	0.744	1.417	1.027(0.744-1.417)
Osteoporosis	CD11b on Granulocytic Myeloid-Derived Suppressor Cells	MR Egger	12	-0.00309821	0.470708	0.994878	0.997	0.396	2.508	0.997(0.396-2.508)
Osteoporosis	CD11b on Granulocytic Myeloid-Derived Suppressor Cells	Weighted median	12	0.00229082	0.180404	0.989869	1.002	0.704	1.427	1.002(0.704-1.427)
Osteoporosis	CD11b on Granulocytic Myeloid-Derived Suppressor Cells	Inverse variance weighted	12	0.0111749	0.148193	0.939891	1.011	0.756	1.352	1.011(0.756-1.352)
Osteoporosis	CD11b on Granulocytic Myeloid-Derived Suppressor Cells	Simple mode	12	0.0112142	0.254617	0.965659	1.011	0.614	1.666	1.011(0.614-1.666)
Osteoporosis	CD11b on Granulocytic Myeloid-Derived Suppressor Cells	Weighted mode	12	0.0201109	0.235688	0.933534	1.02	0.643	1.619	1.02(0.643-1.619)
Osteoporosis	CD11b on CD14+ monocyte	MR Egger	6	0.149706	0.889629	0.874529	1.161	0.203	6.642	1.161(0.203-6.642)
Osteoporosis	CD11b on CD14+ monocyte	Weighted median	6	-0.0398313	0.279488	0.886673	0.961	0.556	1.662	0.961(0.556-1.662)
Osteoporosis	CD11b on CD14+ monocyte	Inverse variance weighted	6	-0.0194093	0.231325	0.933132	0.981	0.623	1.543	0.981(0.623-1.543)
Osteoporosis	CD11b on CD14+ monocyte	Simple mode	6	-0.0315498	0.35188	0.932038	0.969	0.486	1.931	0.969(0.486-1.931)
Osteoporosis	CD11b on CD14+ monocyte	Weighted mode	6	-0.0402374	0.282123	0.892157	0.961	0.553	1.67	0.961(0.553-1.67)
Osteoporosis	CD11c on granulocyte	MR Egger	8	0.0784996	0.491033	0.878233	1.082	0.413	2.832	1.082(0.413-2.832)
Osteoporosis	CD11c on granulocyte	Weighted median	8	0.00435273	0.148566	0.976627	1.004	0.751	1.344	1.004(0.751-1.344)
Osteoporosis	CD11c on granulocyte	Inverse variance weighted	8	-0.000194046	0.124975	0.998761	1	0.783	1.277	1(0.783-1.277)
Osteoporosis	CD11c on granulocyte	Simple mode	8	0.00140421	0.21532	0.994979	1.001	0.657	1.527	1.001(0.657-1.527)
Osteoporosis	CD11c on granulocyte	Weighted mode	8	0.0427611	0.198152	0.835297	1.044	0.708	1.539	1.044(0.708-1.539)
Osteoporosis	CD11c on monocyte	MR Egger	14	-0.0189233	0.231112	0.936092	0.981	0.624	1.544	0.981(0.624-1.544)
Osteoporosis	CD11c on monocyte	Weighted median	14	-0.0423874	0.117159	0.717506	0.958	0.762	1.206	0.958(0.762-1.206)
Osteoporosis	CD11c on monocyte	Inverse variance weighted	14	-0.0280009	0.0927035	0.762615	0.972	0.811	1.166	0.972(0.811-1.166)
Osteoporosis	CD11c on monocyte	Simple mode	14	-0.0581939	0.177074	0.74766	0.943	0.667	1.335	0.943(0.667-1.335)
Osteoporosis	CD11c on monocyte	Weighted mode	14	-0.0496622	0.159139	0.759938	0.952	0.697	1.3	0.952(0.697-1.3)
Osteoporosis	CD11c on CD62L+ myeloid Dendritic Cell	MR Egger	16	0.0044207	0.131427	0.973642	1.004	0.776	1.3	1.004(0.776-1.3)
Osteoporosis	CD11c on CD62L+ myeloid Dendritic Cell	Weighted median	16	0.000283545	0.098208	0.997696	1	0.825	1.213	1(0.825-1.213)
Osteoporosis	CD11c on CD62L+ myeloid Dendritic Cell	Inverse variance weighted	16	-0.0160786	0.0714935	0.82206	0.984	0.855	1.132	0.984(0.855-1.132)
Osteoporosis	CD11c on CD62L+ myeloid Dendritic Cell	Simple mode	16	-0.0114925	0.135331	0.933447	0.989	0.758	1.289	0.989(0.758-1.289)
Osteoporosis	CD11c on CD62L+ myeloid Dendritic Cell	Weighted mode	16	-0.00286878	0.104687	0.978499	0.997	0.812	1.224	0.997(0.812-1.224)
Osteoporosis	CD11c on myeloid Dendritic Cell	MR Egger	11	0.0290362	0.155222	0.855761	1.029	0.759	1.396	1.029(0.759-1.396)
Osteoporosis	CD11c on myeloid Dendritic Cell	Weighted median	11	0.0299396	0.110586	0.786595	1.03	0.83	1.28	1.03(0.83-1.28)
Osteoporosis	CD11c on myeloid Dendritic Cell	Inverse variance weighted	11	0.0208002	0.0840722	0.804592	1.021	0.866	1.204	1.021(0.866-1.204)
Osteoporosis	CD11c on myeloid Dendritic Cell	Simple mode	11	-0.0438041	0.157459	0.786531	0.957	0.703	1.303	0.957(0.703-1.303)
Osteoporosis	CD11c on myeloid Dendritic Cell	Weighted mode	11	0.0362169	0.107199	0.742463	1.037	0.84	1.279	1.037(0.84-1.279)
Osteoporosis	SSC-A on HLA DR+ CD8+ T cell	MR Egger	14	-0.0131182	0.131442	0.922149	0.987	0.763	1.277	0.987(0.763-1.277)
Osteoporosis	SSC-A on HLA DR+ CD8+ T cell	Weighted median	14	0.0123453	0.105435	0.906789	1.012	0.823	1.245	1.012(0.823-1.245)
Osteoporosis	SSC-A on HLA DR+ CD8+ T cell	Inverse variance weighted	14	0.00264478	0.0786815	0.973185	1.003	0.859	1.17	1.003(0.859-1.17)
Osteoporosis	SSC-A on HLA DR+ CD8+ T cell	Simple mode	14	0.0424203	0.139472	0.765828	1.043	0.794	1.371	1.043(0.794-1.371)
Osteoporosis	SSC-A on HLA DR+ CD8+ T cell	Weighted mode	14	0.021954	0.105557	0.838466	1.022	0.831	1.257	1.022(0.831-1.257)
Osteoporosis	SSC-A on HLA DR+ CD4+ T cell	MR Egger	20	0.030079	0.138958	0.831063	1.031	0.785	1.353	1.031(0.785-1.353)
Osteoporosis	SSC-A on HLA DR+ CD4+ T cell	Weighted median	20	0.0333905	0.0907069	0.712788	1.034	0.866	1.235	1.034(0.866-1.235)
Osteoporosis	SSC-A on HLA DR+ CD4+ T cell	Inverse variance weighted	20	0.0257195	0.0664857	0.698873	1.026	0.901	1.169	1.026(0.901-1.169)
Osteoporosis	SSC-A on HLA DR+ CD4+ T cell	Simple mode	20	0.0369567	0.133678	0.785179	1.038	0.798	1.348	1.038(0.798-1.348)
Osteoporosis	SSC-A on HLA DR+ CD4+ T cell	Weighted mode	20	0.0322496	0.111506	0.775547	1.033	0.83	1.285	1.033(0.83-1.285)
Osteoporosis	SSC-A on Natural Killer T	MR Egger	21	0.00762501	0.257135	0.976652	1.008	0.609	1.668	1.008(0.609-1.668)
Osteoporosis	SSC-A on Natural Killer T	Weighted median	21	-0.0608771	0.0920653	0.50846	0.941	0.786	1.127	0.941(0.786-1.127)
Osteoporosis	SSC-A on Natural Killer T	Inverse variance weighted	21	-0.0109857	0.0761507	0.885293	0.989	0.852	1.148	0.989(0.852-1.148)
Osteoporosis	SSC-A on Natural Killer T	Simple mode	21	-0.0783508	0.163758	0.637515	0.925	0.671	1.275	0.925(0.671-1.275)
Osteoporosis	SSC-A on Natural Killer T	Weighted mode	21	-0.0770434	0.144035	0.59862	0.926	0.698	1.228	0.926(0.698-1.228)
Osteoporosis	SSC-A on HLA DR+ T cell	MR Egger	12	-0.00225721	0.343111	0.99488	0.998	0.509	1.955	0.998(0.509-1.955)
Osteoporosis	SSC-A on HLA DR+ T cell	Weighted median	12	0.0519296	0.128671	0.686518	1.053	0.819	1.355	1.053(0.819-1.355)
Osteoporosis	SSC-A on HLA DR+ T cell	Inverse variance weighted	12	0.0170758	0.102742	0.867999	1.017	0.832	1.244	1.017(0.832-1.244)
Osteoporosis	SSC-A on HLA DR+ T cell	Simple mode	12	-0.0874722	0.198154	0.667449	0.916	0.621	1.351	0.916(0.621-1.351)
Osteoporosis	SSC-A on HLA DR+ T cell	Weighted mode	12	0.0999589	0.177209	0.584022	1.105	0.781	1.564	1.105(0.781-1.564)
Osteoporosis	SSC-A on CD8+ T cell	MR Egger	18	-0.0661382	0.191269	0.734009	0.936	0.643	1.362	0.936(0.643-1.362)
Osteoporosis	SSC-A on CD8+ T cell	Weighted median	18	-0.0238972	0.0967925	0.804993	0.976	0.808	1.18	0.976(0.808-1.18)
Osteoporosis	SSC-A on CD8+ T cell	Inverse variance weighted	18	-0.0171549	0.073892	0.816413	0.983	0.85	1.136	0.983(0.85-1.136)
Osteoporosis	SSC-A on CD8+ T cell	Simple mode	18	-0.0253487	0.136082	0.854434	0.975	0.747	1.273	0.975(0.747-1.273)
Osteoporosis	SSC-A on CD8+ T cell	Weighted mode	18	-0.0373244	0.126683	0.771845	0.963	0.752	1.235	0.963(0.752-1.235)
Osteoporosis	SSC-A on CD4+ T cell	MR Egger	14	0.120817	0.250091	0.637725	1.128	0.691	1.842	1.128(0.691-1.842)
Osteoporosis	SSC-A on CD4+ T cell	Weighted median	14	0.00585387	0.110486	0.957746	1.006	0.81	1.249	1.006(0.81-1.249)
Osteoporosis	SSC-A on CD4+ T cell	Inverse variance weighted	14	0.0197524	0.0909628	0.828093	1.02	0.853	1.219	1.02(0.853-1.219)
Osteoporosis	SSC-A on CD4+ T cell	Simple mode	14	-0.0153689	0.167263	0.928191	0.985	0.709	1.367	0.985(0.709-1.367)
Osteoporosis	SSC-A on CD4+ T cell	Weighted mode	14	-0.0204165	0.161556	0.901369	0.98	0.714	1.345	0.98(0.714-1.345)
Osteoporosis	SSC-A on T cell	MR Egger	11	0.0929633	0.366646	0.80554	1.097	0.535	2.251	1.097(0.535-2.251)
Osteoporosis	SSC-A on T cell	Weighted median	11	-0.033347	0.13098	0.799035	0.967	0.748	1.25	0.967(0.748-1.25)
Osteoporosis	SSC-A on T cell	Inverse variance weighted	11	-0.00899946	0.106211	0.932474	0.991	0.805	1.22	0.991(0.805-1.22)
Osteoporosis	SSC-A on T cell	Simple mode	11	-0.035951	0.188175	0.852309	0.965	0.667	1.395	0.965(0.667-1.395)
Osteoporosis	SSC-A on T cell	Weighted mode	11	-0.04861	0.178778	0.79123	0.953	0.671	1.352	0.953(0.671-1.352)
Osteoporosis	SSC-A on lymphocyte	MR Egger	12	0.0389619	0.141824	0.789123	1.04	0.787	1.373	1.04(0.787-1.373)
Osteoporosis	SSC-A on lymphocyte	Weighted median	12	0.00181785	0.112637	0.987124	1.002	0.803	1.249	1.002(0.803-1.249)
Osteoporosis	SSC-A on lymphocyte	Inverse variance weighted	12	-0.00488513	0.0815472	0.952231	0.995	0.848	1.168	0.995(0.848-1.168)
Osteoporosis	SSC-A on lymphocyte	Simple mode	12	-0.0939992	0.155765	0.558437	0.91	0.671	1.235	0.91(0.671-1.235)
Osteoporosis	SSC-A on lymphocyte	Weighted mode	12	-0.000735026	0.106546	0.994619	0.999	0.811	1.231	0.999(0.811-1.231)
Osteoporosis	SSC-A on granulocyte	MR Egger	12	-0.0540543	0.202867	0.795305	0.947	0.637	1.41	0.947(0.637-1.41)
Osteoporosis	SSC-A on granulocyte	Weighted median	12	-0.0217096	0.131404	0.868776	0.979	0.756	1.266	0.979(0.756-1.266)
Osteoporosis	SSC-A on granulocyte	Inverse variance weighted	12	-0.0289053	0.104435	0.78195	0.972	0.792	1.192	0.972(0.792-1.192)
Osteoporosis	SSC-A on granulocyte	Simple mode	12	-0.0283822	0.173176	0.872789	0.972	0.692	1.365	0.972(0.692-1.365)
Osteoporosis	SSC-A on granulocyte	Weighted mode	12	-0.03248	0.15384	0.836648	0.968	0.716	1.309	0.968(0.716-1.309)
Osteoporosis	SSC-A on HLA DR+ Natural Killer	MR Egger	16	-0.0117932	0.133707	0.930965	0.988	0.76	1.284	0.988(0.76-1.284)
Osteoporosis	SSC-A on HLA DR+ Natural Killer	Weighted median	16	-0.00782726	0.112154	0.94436	0.992	0.796	1.236	0.992(0.796-1.236)
Osteoporosis	SSC-A on HLA DR+ Natural Killer	Inverse variance weighted	16	0.00258873	0.0790591	0.973878	1.003	0.859	1.171	1.003(0.859-1.171)
Osteoporosis	SSC-A on HLA DR+ Natural Killer	Simple mode	16	0.0077504	0.150345	0.959567	1.008	0.751	1.353	1.008(0.751-1.353)
Osteoporosis	SSC-A on HLA DR+ Natural Killer	Weighted mode	16	-0.00232178	0.112771	0.983845	0.998	0.8	1.244	0.998(0.8-1.244)
Osteoporosis	SSC-A on Natural Killer	MR Egger	15	0.0213402	0.269376	0.938064	1.022	0.603	1.732	1.022(0.603-1.732)
Osteoporosis	SSC-A on Natural Killer	Weighted median	15	-0.0550155	0.116596	0.637037	0.946	0.753	1.189	0.946(0.753-1.189)
Osteoporosis	SSC-A on Natural Killer	Inverse variance weighted	15	-0.0380267	0.0921433	0.679833	0.963	0.804	1.153	0.963(0.804-1.153)
Osteoporosis	SSC-A on Natural Killer	Simple mode	15	-0.0666407	0.171066	0.702723	0.936	0.669	1.308	0.936(0.669-1.308)
Osteoporosis	SSC-A on Natural Killer	Weighted mode	15	-0.0590697	0.160658	0.718615	0.943	0.688	1.292	0.943(0.688-1.292)
Osteoporosis	SSC-A on B cell	MR Egger	16	-0.0229706	0.345901	0.947992	0.977	0.496	1.925	0.977(0.496-1.925)
Osteoporosis	SSC-A on B cell	Weighted median	16	-0.0390904	0.133569	0.769781	0.962	0.74	1.249	0.962(0.74-1.249)
Osteoporosis	SSC-A on B cell	Inverse variance weighted	16	-0.0127838	0.101592	0.899863	0.987	0.809	1.205	0.987(0.809-1.205)
Osteoporosis	SSC-A on B cell	Simple mode	16	-0.0767565	0.183496	0.681654	0.926	0.646	1.327	0.926(0.646-1.327)
Osteoporosis	SSC-A on B cell	Weighted mode	16	-0.0497277	0.166194	0.768882	0.951	0.687	1.318	0.951(0.687-1.318)
Osteoporosis	SSC-A on CD14+ monocyte	MR Egger	14	-0.214635	0.467841	0.654592	0.807	0.323	2.018	0.807(0.323-2.018)
Osteoporosis	SSC-A on CD14+ monocyte	Weighted median	14	0.0183866	0.126	0.88398	1.019	0.796	1.304	1.019(0.796-1.304)
Osteoporosis	SSC-A on CD14+ monocyte	Inverse variance weighted	14	-0.0194079	0.103294	0.850963	0.981	0.801	1.201	0.981(0.801-1.201)
Osteoporosis	SSC-A on CD14+ monocyte	Simple mode	14	0.0297694	0.184983	0.874622	1.03	0.717	1.48	1.03(0.717-1.48)
Osteoporosis	SSC-A on CD14+ monocyte	Weighted mode	14	0.0344012	0.165453	0.838512	1.035	0.748	1.431	1.035(0.748-1.431)
Osteoporosis	SSC-A on monocyte	MR Egger	17	-0.0546689	0.137285	0.696082	0.947	0.723	1.239	0.947(0.723-1.239)
Osteoporosis	SSC-A on monocyte	Weighted median	17	-0.0259007	0.105303	0.805711	0.974	0.793	1.198	0.974(0.793-1.198)
Osteoporosis	SSC-A on monocyte	Inverse variance weighted	17	-0.0110199	0.0753295	0.883694	0.989	0.853	1.146	0.989(0.853-1.146)
Osteoporosis	SSC-A on monocyte	Simple mode	17	-0.109385	0.137106	0.43666	0.896	0.685	1.173	0.896(0.685-1.173)
Osteoporosis	SSC-A on monocyte	Weighted mode	17	-0.0411944	0.103324	0.69539	0.96	0.784	1.175	0.96(0.784-1.175)
Osteoporosis	SSC-A on plasmacytoid Dendritic Cell	MR Egger	12	0.0591541	0.368065	0.875517	1.061	0.516	2.183	1.061(0.516-2.183)
Osteoporosis	SSC-A on plasmacytoid Dendritic Cell	Weighted median	12	0.0436758	0.142944	0.759951	1.045	0.789	1.382	1.045(0.789-1.382)
Osteoporosis	SSC-A on plasmacytoid Dendritic Cell	Inverse variance weighted	12	0.0393159	0.113803	0.729738	1.04	0.832	1.3	1.04(0.832-1.3)
Osteoporosis	SSC-A on plasmacytoid Dendritic Cell	Simple mode	12	0.0783891	0.194116	0.694081	1.082	0.739	1.582	1.082(0.739-1.582)
Osteoporosis	SSC-A on plasmacytoid Dendritic Cell	Weighted mode	12	0.0638313	0.167346	0.710147	1.066	0.768	1.48	1.066(0.768-1.48)
Osteoporosis	SSC-A on myeloid Dendritic Cell	MR Egger	17	-0.0567208	0.218507	0.798714	0.945	0.616	1.45	0.945(0.616-1.45)
Osteoporosis	SSC-A on myeloid Dendritic Cell	Weighted median	17	-0.00730594	0.104038	0.944016	0.993	0.81	1.217	0.993(0.81-1.217)
Osteoporosis	SSC-A on myeloid Dendritic Cell	Inverse variance weighted	17	0.00732534	0.0829707	0.929648	1.007	0.856	1.185	1.007(0.856-1.185)
Osteoporosis	SSC-A on myeloid Dendritic Cell	Simple mode	17	-0.0363987	0.159079	0.821916	0.964	0.706	1.317	0.964(0.706-1.317)
Osteoporosis	SSC-A on myeloid Dendritic Cell	Weighted mode	17	-0.0506147	0.158551	0.753679	0.951	0.697	1.297	0.951(0.697-1.297)
Osteoporosis	CD4 on activated & secreting CD4 regulatory T cell	MR Egger	16	0.0226986	0.351322	0.949399	1.023	0.514	2.037	1.023(0.514-2.037)
Osteoporosis	CD4 on activated & secreting CD4 regulatory T cell	Weighted median	16	0.0740067	0.124978	0.553744	1.077	0.843	1.376	1.077(0.843-1.376)
Osteoporosis	CD4 on activated & secreting CD4 regulatory T cell	Inverse variance weighted	16	0.0246067	0.100168	0.805949	1.025	0.842	1.247	1.025(0.842-1.247)
Osteoporosis	CD4 on activated & secreting CD4 regulatory T cell	Simple mode	16	0.0816014	0.18842	0.671118	1.085	0.75	1.57	1.085(0.75-1.57)
Osteoporosis	CD4 on activated & secreting CD4 regulatory T cell	Weighted mode	16	0.0855106	0.165744	0.613431	1.089	0.787	1.507	1.089(0.787-1.507)
Osteoporosis	CD4 on CD39+ secreting CD4 regulatory T cell	MR Egger	15	-0.00230537	0.130369	0.98616	0.998	0.773	1.288	0.998(0.773-1.288)
Osteoporosis	CD4 on CD39+ secreting CD4 regulatory T cell	Weighted median	15	-0.0187973	0.105119	0.858079	0.981	0.799	1.206	0.981(0.799-1.206)
Osteoporosis	CD4 on CD39+ secreting CD4 regulatory T cell	Inverse variance weighted	15	-0.00793234	0.0738258	0.914435	0.992	0.858	1.147	0.992(0.858-1.147)
Osteoporosis	CD4 on CD39+ secreting CD4 regulatory T cell	Simple mode	15	-0.0549736	0.133106	0.685859	0.947	0.729	1.229	0.947(0.729-1.229)
Osteoporosis	CD4 on CD39+ secreting CD4 regulatory T cell	Weighted mode	15	-0.0313249	0.11201	0.783826	0.969	0.778	1.207	0.969(0.778-1.207)
Osteoporosis	CD4 on secreting CD4 regulatory T cell	MR Egger	14	0.114489	0.384055	0.770721	1.121	0.528	2.38	1.121(0.528-2.38)
Osteoporosis	CD4 on secreting CD4 regulatory T cell	Weighted median	14	0.0168718	0.125022	0.892651	1.017	0.796	1.299	1.017(0.796-1.299)
Osteoporosis	CD4 on secreting CD4 regulatory T cell	Inverse variance weighted	14	0.0143546	0.100446	0.886363	1.014	0.833	1.235	1.014(0.833-1.235)
Osteoporosis	CD4 on secreting CD4 regulatory T cell	Simple mode	14	0.0133712	0.166455	0.937199	1.013	0.731	1.404	1.013(0.731-1.404)
Osteoporosis	CD4 on secreting CD4 regulatory T cell	Weighted mode	14	0.011726	0.17643	0.948021	1.012	0.716	1.43	1.012(0.716-1.43)
Osteoporosis	CD4 on CD39+ activated CD4 regulatory T cell	MR Egger	16	0.0113051	0.534475	0.983423	1.011	0.355	2.883	1.011(0.355-2.883)
Osteoporosis	CD4 on CD39+ activated CD4 regulatory T cell	Weighted median	16	-0.0318495	0.115819	0.783321	0.969	0.772	1.216	0.969(0.772-1.216)
Osteoporosis	CD4 on CD39+ activated CD4 regulatory T cell	Inverse variance weighted	16	-0.0137207	0.0946286	0.884714	0.986	0.819	1.187	0.986(0.819-1.187)
Osteoporosis	CD4 on CD39+ activated CD4 regulatory T cell	Simple mode	16	-0.0596957	0.176333	0.739649	0.942	0.667	1.331	0.942(0.667-1.331)
Osteoporosis	CD4 on CD39+ activated CD4 regulatory T cell	Weighted mode	16	-0.0525586	0.164721	0.754069	0.949	0.687	1.31	0.949(0.687-1.31)
Osteoporosis	CD4 on activated CD4 regulatory T cell	MR Egger	17	0.0531735	0.368277	0.887119	1.055	0.512	2.171	1.055(0.512-2.171)
Osteoporosis	CD4 on activated CD4 regulatory T cell	Weighted median	17	0.0655261	0.125798	0.602449	1.068	0.834	1.366	1.068(0.834-1.366)
Osteoporosis	CD4 on activated CD4 regulatory T cell	Inverse variance weighted	17	0.0508213	0.0993099	0.60883	1.052	0.866	1.278	1.052(0.866-1.278)
Osteoporosis	CD4 on activated CD4 regulatory T cell	Simple mode	17	0.0916472	0.179812	0.617231	1.096	0.77	1.559	1.096(0.77-1.559)
Osteoporosis	CD4 on activated CD4 regulatory T cell	Weighted mode	17	0.0844599	0.162081	0.609435	1.088	0.792	1.495	1.088(0.792-1.495)
Osteoporosis	CD4 on CD39+ resting CD4 regulatory T cell	MR Egger	5	0.0901746	1.18034	0.943913	1.094	0.108	11.063	1.094(0.108-11.063)
Osteoporosis	CD4 on CD39+ resting CD4 regulatory T cell	Weighted median	5	0.0012137	0.205126	0.995279	1.001	0.67	1.497	1.001(0.67-1.497)
Osteoporosis	CD4 on CD39+ resting CD4 regulatory T cell	Inverse variance weighted	5	-0.0256177	0.173847	0.88285	0.975	0.693	1.37	0.975(0.693-1.37)
Osteoporosis	CD4 on CD39+ resting CD4 regulatory T cell	Simple mode	5	-0.0405135	0.256046	0.881944	0.96	0.581	1.586	0.96(0.581-1.586)
Osteoporosis	CD4 on CD39+ resting CD4 regulatory T cell	Weighted mode	5	0.00949849	0.229112	0.968918	1.01	0.644	1.582	1.01(0.644-1.582)
Osteoporosis	CD4 on resting CD4 regulatory T cell	MR Egger	12	-0.0222389	0.156548	0.889855	0.978	0.72	1.329	0.978(0.72-1.329)
Osteoporosis	CD4 on resting CD4 regulatory T cell	Weighted median	12	-0.0209403	0.114752	0.855204	0.979	0.782	1.226	0.979(0.782-1.226)
Osteoporosis	CD4 on resting CD4 regulatory T cell	Inverse variance weighted	12	-0.00395648	0.0819485	0.961493	0.996	0.848	1.17	0.996(0.848-1.17)
Osteoporosis	CD4 on resting CD4 regulatory T cell	Simple mode	12	-0.0204998	0.143357	0.888877	0.98	0.74	1.298	0.98(0.74-1.298)
Osteoporosis	CD4 on resting CD4 regulatory T cell	Weighted mode	12	-0.0179443	0.113876	0.877645	0.982	0.786	1.228	0.982(0.786-1.228)
Osteoporosis	CD4 on CD4 regulatory T cell	MR Egger	13	0.122723	0.468644	0.798261	1.131	0.451	2.833	1.131(0.451-2.833)
Osteoporosis	CD4 on CD4 regulatory T cell	Weighted median	13	-0.0308154	0.142072	0.828287	0.97	0.734	1.281	0.97(0.734-1.281)
Osteoporosis	CD4 on CD4 regulatory T cell	Inverse variance weighted	13	-0.0121667	0.116869	0.917086	0.988	0.786	1.242	0.988(0.786-1.242)
Osteoporosis	CD4 on CD4 regulatory T cell	Simple mode	13	-0.131606	0.205925	0.534767	0.877	0.586	1.313	0.877(0.586-1.313)
Osteoporosis	CD4 on CD4 regulatory T cell	Weighted mode	13	-0.106955	0.18657	0.577046	0.899	0.623	1.295	0.899(0.623-1.295)
Osteoporosis	CD4 on CD28+ CD4+ T cell	MR Egger	15	-0.0114767	0.156383	0.942614	0.989	0.728	1.343	0.989(0.728-1.343)
Osteoporosis	CD4 on CD28+ CD4+ T cell	Weighted median	15	0.00542804	0.114321	0.96213	1.005	0.804	1.258	1.005(0.804-1.258)
Osteoporosis	CD4 on CD28+ CD4+ T cell	Inverse variance weighted	15	0.00152936	0.0788159	0.984519	1.002	0.858	1.169	1.002(0.858-1.169)
Osteoporosis	CD4 on CD28+ CD4+ T cell	Simple mode	15	0.0469393	0.150478	0.759687	1.048	0.78	1.408	1.048(0.78-1.408)
Osteoporosis	CD4 on CD28+ CD4+ T cell	Weighted mode	15	0.0112463	0.108137	0.918644	1.011	0.818	1.25	1.011(0.818-1.25)
Osteoporosis	CD4 on CD39+ CD4+ T cell	MR Egger	18	0.0358914	0.285951	0.901679	1.037	0.592	1.815	1.037(0.592-1.815)
Osteoporosis	CD4 on CD39+ CD4+ T cell	Weighted median	18	0.0161591	0.116399	0.889589	1.016	0.809	1.277	1.016(0.809-1.277)
Osteoporosis	CD4 on CD39+ CD4+ T cell	Inverse variance weighted	18	0.0148523	0.0944434	0.875038	1.015	0.843	1.221	1.015(0.843-1.221)
Osteoporosis	CD4 on CD39+ CD4+ T cell	Simple mode	18	0.0626734	0.171776	0.719719	1.065	0.76	1.491	1.065(0.76-1.491)
Osteoporosis	CD4 on CD39+ CD4+ T cell	Weighted mode	18	0.0463483	0.17904	0.798843	1.047	0.737	1.488	1.047(0.737-1.488)
Osteoporosis	CD8 on HLA DR+ CD8+ T cell	MR Egger	19	-0.0307356	0.133658	0.82087	0.97	0.746	1.26	0.97(0.746-1.26)
Osteoporosis	CD8 on HLA DR+ CD8+ T cell	Weighted median	19	-0.0132804	0.0999019	0.894245	0.987	0.811	1.2	0.987(0.811-1.2)
Osteoporosis	CD8 on HLA DR+ CD8+ T cell	Inverse variance weighted	19	0.004289	0.0699072	0.951078	1.004	0.876	1.152	1.004(0.876-1.152)
Osteoporosis	CD8 on HLA DR+ CD8+ T cell	Simple mode	19	0.0351861	0.145686	0.811882	1.036	0.779	1.378	1.036(0.779-1.378)
Osteoporosis	CD8 on HLA DR+ CD8+ T cell	Weighted mode	19	-0.0279753	0.105407	0.793715	0.972	0.791	1.196	0.972(0.791-1.196)
Osteoporosis	CD8 on Natural Killer T	MR Egger	18	-0.00595029	0.299131	0.984376	0.994	0.553	1.787	0.994(0.553-1.787)
Osteoporosis	CD8 on Natural Killer T	Weighted median	18	-8.60211e-05	0.103819	0.999339	1	0.816	1.226	1(0.816-1.226)
Osteoporosis	CD8 on Natural Killer T	Inverse variance weighted	18	-0.00320848	0.0844392	0.96969	0.997	0.845	1.176	0.997(0.845-1.176)
Osteoporosis	CD8 on Natural Killer T	Simple mode	18	0.0247184	0.166554	0.883765	1.025	0.74	1.421	1.025(0.74-1.421)
Osteoporosis	CD8 on Natural Killer T	Weighted mode	18	0.0447828	0.152665	0.772813	1.046	0.775	1.411	1.046(0.775-1.411)
Osteoporosis	CD8 on CD8+ T cell	MR Egger	18	0.0278853	0.134668	0.83857	1.028	0.79	1.339	1.028(0.79-1.339)
Osteoporosis	CD8 on CD8+ T cell	Weighted median	18	0.011561	0.0953328	0.903477	1.012	0.839	1.219	1.012(0.839-1.219)
Osteoporosis	CD8 on CD8+ T cell	Inverse variance weighted	18	0.0153982	0.0691878	0.823881	1.016	0.887	1.163	1.016(0.887-1.163)
Osteoporosis	CD8 on CD8+ T cell	Simple mode	18	0.0399189	0.134598	0.770381	1.041	0.799	1.355	1.041(0.799-1.355)
Osteoporosis	CD8 on CD8+ T cell	Weighted mode	18	0.0165087	0.115773	0.888287	1.017	0.81	1.276	1.017(0.81-1.276)
Osteoporosis	CD8 on Terminally Differentiated CD8+ T cell	MR Egger	10	-0.00529602	0.235168	0.982585	0.995	0.627	1.577	0.995(0.627-1.577)
Osteoporosis	CD8 on Terminally Differentiated CD8+ T cell	Weighted median	10	0.00574452	0.166118	0.972414	1.006	0.726	1.393	1.006(0.726-1.393)
Osteoporosis	CD8 on Terminally Differentiated CD8+ T cell	Inverse variance weighted	10	0.0175403	0.127822	0.890854	1.018	0.792	1.307	1.018(0.792-1.307)
Osteoporosis	CD8 on Terminally Differentiated CD8+ T cell	Simple mode	10	0.0329588	0.202095	0.874054	1.034	0.695	1.536	1.034(0.695-1.536)
Osteoporosis	CD8 on Terminally Differentiated CD8+ T cell	Weighted mode	10	0.00800407	0.169618	0.963393	1.008	0.723	1.406	1.008(0.723-1.406)
Osteoporosis	CD8 on Effector Memory CD8+ T cell	MR Egger	16	-0.020649	0.217304	0.925643	0.98	0.64	1.5	0.98(0.64-1.5)
Osteoporosis	CD8 on Effector Memory CD8+ T cell	Weighted median	16	-0.00567544	0.113711	0.960193	0.994	0.796	1.243	0.994(0.796-1.243)
Osteoporosis	CD8 on Effector Memory CD8+ T cell	Inverse variance weighted	16	-0.00464259	0.0880862	0.957967	0.995	0.838	1.183	0.995(0.838-1.183)
Osteoporosis	CD8 on Effector Memory CD8+ T cell	Simple mode	16	-0.0199474	0.161702	0.90346	0.98	0.714	1.346	0.98(0.714-1.346)
Osteoporosis	CD8 on Effector Memory CD8+ T cell	Weighted mode	16	-0.0199474	0.146024	0.893161	0.98	0.736	1.305	0.98(0.736-1.305)
Osteoporosis	CD8 on naive CD8+ T cell	MR Egger	19	-0.0192932	0.134857	0.887922	0.981	0.753	1.278	0.981(0.753-1.278)
Osteoporosis	CD8 on naive CD8+ T cell	Weighted median	19	-0.0276302	0.0922321	0.764503	0.973	0.812	1.165	0.973(0.812-1.165)
Osteoporosis	CD8 on naive CD8+ T cell	Inverse variance weighted	19	-0.0247608	0.0673832	0.713274	0.976	0.855	1.113	0.976(0.855-1.113)
Osteoporosis	CD8 on naive CD8+ T cell	Simple mode	19	-0.0246965	0.12653	0.847436	0.976	0.761	1.25	0.976(0.761-1.25)
Osteoporosis	CD8 on naive CD8+ T cell	Weighted mode	19	-0.0246965	0.0969941	0.801904	0.976	0.807	1.18	0.976(0.807-1.18)
Osteoporosis	CD8 on Central Memory CD8+ T cell	MR Egger	17	-0.0668447	0.131017	0.617337	0.935	0.724	1.209	0.935(0.724-1.209)
Osteoporosis	CD8 on Central Memory CD8+ T cell	Weighted median	17	-0.0393939	0.109361	0.718684	0.961	0.776	1.191	0.961(0.776-1.191)
Osteoporosis	CD8 on Central Memory CD8+ T cell	Inverse variance weighted	17	-0.0107964	0.0747837	0.88521	0.989	0.854	1.145	0.989(0.854-1.145)
Osteoporosis	CD8 on Central Memory CD8+ T cell	Simple mode	17	0.0538174	0.140196	0.706126	1.055	0.802	1.389	1.055(0.802-1.389)
Osteoporosis	CD8 on Central Memory CD8+ T cell	Weighted mode	17	-0.0453159	0.110564	0.687344	0.956	0.769	1.187	0.956(0.769-1.187)
Osteoporosis	CD45 on CD33+ HLA DR+	MR Egger	12	-0.00534136	0.213644	0.980546	0.995	0.654	1.512	0.995(0.654-1.512)
Osteoporosis	CD45 on CD33+ HLA DR+	Weighted median	12	0.000747125	0.163349	0.996351	1.001	0.727	1.378	1.001(0.727-1.378)
Osteoporosis	CD45 on CD33+ HLA DR+	Inverse variance weighted	12	0.0151065	0.120138	0.899936	1.015	0.802	1.285	1.015(0.802-1.285)
Osteoporosis	CD45 on CD33+ HLA DR+	Simple mode	12	0.0131365	0.232409	0.955939	1.013	0.643	1.598	1.013(0.643-1.598)
Osteoporosis	CD45 on CD33+ HLA DR+	Weighted mode	12	0.00426751	0.158502	0.979003	1.004	0.736	1.37	1.004(0.736-1.37)
Osteoporosis	CD45 on Immature Myeloid-Derived Suppressor Cells	MR Egger	14	-0.0586398	0.335087	0.863999	0.943	0.489	1.819	0.943(0.489-1.819)
Osteoporosis	CD45 on Immature Myeloid-Derived Suppressor Cells	Weighted median	14	0.0111747	0.159867	0.944274	1.011	0.739	1.383	1.011(0.739-1.383)
Osteoporosis	CD45 on Immature Myeloid-Derived Suppressor Cells	Inverse variance weighted	14	0.0196236	0.125751	0.875993	1.02	0.797	1.305	1.02(0.797-1.305)
Osteoporosis	CD45 on Immature Myeloid-Derived Suppressor Cells	Simple mode	14	0.0946124	0.224911	0.68087	1.099	0.707	1.708	1.099(0.707-1.708)
Osteoporosis	CD45 on Immature Myeloid-Derived Suppressor Cells	Weighted mode	14	-0.0391662	0.232057	0.868569	0.962	0.61	1.515	0.962(0.61-1.515)
Osteoporosis	CD45 on basophil	MR Egger	10	-0.0158246	0.602144	0.979677	0.984	0.302	3.204	0.984(0.302-3.204)
Osteoporosis	CD45 on basophil	Weighted median	10	-0.0039539	0.196625	0.983957	0.996	0.678	1.464	0.996(0.678-1.464)
Osteoporosis	CD45 on basophil	Inverse variance weighted	10	-0.00803413	0.160096	0.959976	0.992	0.725	1.358	0.992(0.725-1.358)
Osteoporosis	CD45 on basophil	Simple mode	10	-0.0127654	0.269934	0.963314	0.987	0.582	1.676	0.987(0.582-1.676)
Osteoporosis	CD45 on basophil	Weighted mode	10	-0.0138434	0.272633	0.960613	0.986	0.578	1.683	0.986(0.578-1.683)
Osteoporosis	CD45 on CD33dim HLA DR-	MR Egger	9	-0.0312959	1.13599	0.978791	0.969	0.105	8.982	0.969(0.105-8.982)
Osteoporosis	CD45 on CD33dim HLA DR-	Weighted median	9	-0.0570925	0.197923	0.772996	0.945	0.641	1.392	0.945(0.641-1.392)
Osteoporosis	CD45 on CD33dim HLA DR-	Inverse variance weighted	9	-0.0323289	0.174445	0.852975	0.968	0.688	1.363	0.968(0.688-1.363)
Osteoporosis	CD45 on CD33dim HLA DR-	Simple mode	9	-0.102527	0.277837	0.721691	0.903	0.524	1.556	0.903(0.524-1.556)
Osteoporosis	CD45 on CD33dim HLA DR-	Weighted mode	9	-0.106205	0.293532	0.726859	0.899	0.506	1.599	0.899(0.506-1.599)
Osteoporosis	CD45 on Monocytic Myeloid-Derived Suppressor Cells	MR Egger	11	-0.137708	0.66169	0.839772	0.871	0.238	3.187	0.871(0.238-3.187)
Osteoporosis	CD45 on Monocytic Myeloid-Derived Suppressor Cells	Weighted median	11	0.0126122	0.198462	0.949329	1.013	0.686	1.494	1.013(0.686-1.494)
Osteoporosis	CD45 on Monocytic Myeloid-Derived Suppressor Cells	Inverse variance weighted	11	-0.00375313	0.153015	0.980432	0.996	0.738	1.345	0.996(0.738-1.345)
Osteoporosis	CD45 on Monocytic Myeloid-Derived Suppressor Cells	Simple mode	11	0.0473031	0.267616	0.863227	1.048	0.621	1.772	1.048(0.621-1.772)
Osteoporosis	CD45 on Monocytic Myeloid-Derived Suppressor Cells	Weighted mode	11	0.0368503	0.254396	0.887704	1.038	0.63	1.708	1.038(0.63-1.708)
Osteoporosis	CD45 on CD66b++ myelod cell	MR Egger	10	-0.0117096	0.271296	0.96663	0.988	0.581	1.682	0.988(0.581-1.682)
Osteoporosis	CD45 on CD66b++ myelod cell	Weighted median	10	0.00330816	0.186665	0.98586	1.003	0.696	1.447	1.003(0.696-1.447)
Osteoporosis	CD45 on CD66b++ myelod cell	Inverse variance weighted	10	-0.000521408	0.148582	0.9972	0.999	0.747	1.337	0.999(0.747-1.337)
Osteoporosis	CD45 on CD66b++ myelod cell	Simple mode	10	0.0324747	0.247853	0.898639	1.033	0.636	1.679	1.033(0.636-1.679)
Osteoporosis	CD45 on CD66b++ myelod cell	Weighted mode	10	0.00276999	0.218778	0.990174	1.003	0.653	1.54	1.003(0.653-1.54)
Osteoporosis	CD45 on Granulocytic Myeloid-Derived Suppressor Cells	MR Egger	12	0.00599554	0.242869	0.980791	1.006	0.625	1.619	1.006(0.625-1.619)
Osteoporosis	CD45 on Granulocytic Myeloid-Derived Suppressor Cells	Weighted median	12	-0.0224468	0.175307	0.898115	0.978	0.693	1.379	0.978(0.693-1.379)
Osteoporosis	CD45 on Granulocytic Myeloid-Derived Suppressor Cells	Inverse variance weighted	12	-0.0216884	0.125425	0.862715	0.979	0.765	1.251	0.979(0.765-1.251)
Osteoporosis	CD45 on Granulocytic Myeloid-Derived Suppressor Cells	Simple mode	12	-0.0872634	0.231496	0.713378	0.916	0.582	1.443	0.916(0.582-1.443)
Osteoporosis	CD45 on Granulocytic Myeloid-Derived Suppressor Cells	Weighted mode	12	-0.00735193	0.174362	0.967123	0.993	0.705	1.397	0.993(0.705-1.397)
Osteoporosis	CD45 on CD33- HLA DR+	MR Egger	9	0.053001	0.886396	0.953991	1.054	0.186	5.991	1.054(0.186-5.991)
Osteoporosis	CD45 on CD33- HLA DR+	Weighted median	9	-0.0588962	0.198093	0.766225	0.943	0.639	1.39	0.943(0.639-1.39)
Osteoporosis	CD45 on CD33- HLA DR+	Inverse variance weighted	9	-0.0216599	0.161093	0.893042	0.979	0.714	1.342	0.979(0.714-1.342)
Osteoporosis	CD45 on CD33- HLA DR+	Simple mode	9	-0.0613331	0.263753	0.821957	0.941	0.561	1.577	0.941(0.561-1.577)
Osteoporosis	CD45 on CD33- HLA DR+	Weighted mode	9	-0.0641464	0.259771	0.811178	0.938	0.564	1.56	0.938(0.564-1.56)
Osteoporosis	CD45 on CD33- HLA DR-	MR Egger	11	0.167059	0.539582	0.763907	1.182	0.41	3.403	1.182(0.41-3.403)
Osteoporosis	CD45 on CD33- HLA DR-	Weighted median	11	0.0522455	0.188277	0.781402	1.054	0.728	1.524	1.054(0.728-1.524)
Osteoporosis	CD45 on CD33- HLA DR-	Inverse variance weighted	11	0.0471292	0.150882	0.754768	1.048	0.78	1.409	1.048(0.78-1.409)
Osteoporosis	CD45 on CD33- HLA DR-	Simple mode	11	0.0701279	0.247916	0.783046	1.073	0.66	1.744	1.073(0.66-1.744)
Osteoporosis	CD45 on CD33- HLA DR-	Weighted mode	11	0.07365	0.234561	0.75998	1.076	0.68	1.705	1.076(0.68-1.705)
Osteoporosis	CD45 on CD33dim HLA DR+ CD11b-	MR Egger	12	0.0382395	0.550619	0.946002	1.039	0.353	3.057	1.039(0.353-3.057)
Osteoporosis	CD45 on CD33dim HLA DR+ CD11b-	Weighted median	12	-0.00261369	0.216734	0.990378	0.997	0.652	1.525	0.997(0.652-1.525)
Osteoporosis	CD45 on CD33dim HLA DR+ CD11b-	Inverse variance weighted	12	-0.0110047	0.174669	0.949764	0.989	0.702	1.393	0.989(0.702-1.393)
Osteoporosis	CD45 on CD33dim HLA DR+ CD11b-	Simple mode	12	0.00815796	0.256327	0.975181	1.008	0.61	1.666	1.008(0.61-1.666)
Osteoporosis	CD45 on CD33dim HLA DR+ CD11b-	Weighted mode	12	-0.0148737	0.257786	0.955024	0.985	0.594	1.633	0.985(0.594-1.633)
Osteoporosis	CD45 on CD33+ HLA DR+ CD14dim	MR Egger	18	-0.0203244	0.205341	0.922384	0.98	0.655	1.465	0.98(0.655-1.465)
Osteoporosis	CD45 on CD33+ HLA DR+ CD14dim	Weighted median	18	-0.042573	0.138302	0.758213	0.958	0.731	1.257	0.958(0.731-1.257)
Osteoporosis	CD45 on CD33+ HLA DR+ CD14dim	Inverse variance weighted	18	0.00310194	0.0996767	0.975174	1.003	0.825	1.22	1.003(0.825-1.22)
Osteoporosis	CD45 on CD33+ HLA DR+ CD14dim	Simple mode	18	0.0230637	0.187968	0.903784	1.023	0.708	1.479	1.023(0.708-1.479)
Osteoporosis	CD45 on CD33+ HLA DR+ CD14dim	Weighted mode	18	-0.0281008	0.139834	0.843116	0.972	0.739	1.279	0.972(0.739-1.279)
Osteoporosis	CD45 on CD33+ HLA DR+ CD14-	MR Egger	11	-0.000659219	0.642116	0.999203	0.999	0.284	3.518	0.999(0.284-3.518)
Osteoporosis	CD45 on CD33+ HLA DR+ CD14-	Weighted median	11	0.0770307	0.18264	0.673199	1.08	0.755	1.545	1.08(0.755-1.545)
Osteoporosis	CD45 on CD33+ HLA DR+ CD14-	Inverse variance weighted	11	0.0316647	0.154443	0.837553	1.032	0.763	1.397	1.032(0.763-1.397)
Osteoporosis	CD45 on CD33+ HLA DR+ CD14-	Simple mode	11	0.0843587	0.269971	0.7611	1.088	0.641	1.847	1.088(0.641-1.847)
Osteoporosis	CD45 on CD33+ HLA DR+ CD14-	Weighted mode	11	0.0878983	0.236992	0.718455	1.092	0.686	1.737	1.092(0.686-1.737)
Osteoporosis	CD45 on lymphocyte	MR Egger	12	-0.0304733	0.20931	0.887138	0.97	0.644	1.462	0.97(0.644-1.462)
Osteoporosis	CD45 on lymphocyte	Weighted median	12	-0.0278561	0.147197	0.849901	0.973	0.729	1.298	0.973(0.729-1.298)
Osteoporosis	CD45 on lymphocyte	Inverse variance weighted	12	-0.0233238	0.108205	0.829336	0.977	0.79	1.208	0.977(0.79-1.208)
Osteoporosis	CD45 on lymphocyte	Simple mode	12	-0.0607617	0.186586	0.7508	0.941	0.653	1.357	0.941(0.653-1.357)
Osteoporosis	CD45 on lymphocyte	Weighted mode	12	-0.0307264	0.15845	0.849774	0.97	0.711	1.323	0.97(0.711-1.323)
Osteoporosis	CD80 on granulocyte	MR Egger	18	0.00723563	0.217424	0.973864	1.007	0.658	1.542	1.007(0.658-1.542)
Osteoporosis	CD80 on granulocyte	Weighted median	18	0.0613798	0.104405	0.5566	1.063	0.867	1.305	1.063(0.867-1.305)
Osteoporosis	CD80 on granulocyte	Inverse variance weighted	18	0.042217	0.0813502	0.603793	1.043	0.889	1.223	1.043(0.889-1.223)
Osteoporosis	CD80 on granulocyte	Simple mode	18	0.0874295	0.159744	0.59128	1.091	0.798	1.493	1.091(0.798-1.493)
Osteoporosis	CD80 on granulocyte	Weighted mode	18	0.0759407	0.148815	0.6164	1.079	0.806	1.444	1.079(0.806-1.444)
Osteoporosis	CD80 on monocyte	MR Egger	14	0.0272354	0.154165	0.862719	1.028	0.76	1.39	1.028(0.76-1.39)
Osteoporosis	CD80 on monocyte	Weighted median	14	-0.000585584	0.120254	0.996115	0.999	0.79	1.265	0.999(0.79-1.265)
Osteoporosis	CD80 on monocyte	Inverse variance weighted	14	0.0233328	0.0845015	0.782453	1.024	0.867	1.208	1.024(0.867-1.208)
Osteoporosis	CD80 on monocyte	Simple mode	14	0.0271097	0.17105	0.876506	1.027	0.735	1.437	1.027(0.735-1.437)
Osteoporosis	CD80 on monocyte	Weighted mode	14	0.0066107	0.118934	0.956519	1.007	0.797	1.271	1.007(0.797-1.271)
Osteoporosis	CD80 on CD62L+ plasmacytoid Dendritic Cell	MR Egger	18	0.0129839	0.150997	0.932543	1.013	0.754	1.362	1.013(0.754-1.362)
Osteoporosis	CD80 on CD62L+ plasmacytoid Dendritic Cell	Weighted median	18	0.0368774	0.108179	0.733184	1.038	0.839	1.283	1.038(0.839-1.283)
Osteoporosis	CD80 on CD62L+ plasmacytoid Dendritic Cell	Inverse variance weighted	18	0.0188961	0.0758828	0.803347	1.019	0.878	1.182	1.019(0.878-1.182)
Osteoporosis	CD80 on CD62L+ plasmacytoid Dendritic Cell	Simple mode	18	0.0924711	0.148	0.540396	1.097	0.821	1.466	1.097(0.821-1.466)
Osteoporosis	CD80 on CD62L+ plasmacytoid Dendritic Cell	Weighted mode	18	0.048154	0.111136	0.670251	1.049	0.844	1.305	1.049(0.844-1.305)
Osteoporosis	CD80 on plasmacytoid Dendritic Cell	MR Egger	18	0.0169722	0.150997	0.911904	1.017	0.757	1.367	1.017(0.757-1.367)
Osteoporosis	CD80 on plasmacytoid Dendritic Cell	Weighted median	18	0.0373865	0.10919	0.732051	1.038	0.838	1.286	1.038(0.838-1.286)
Osteoporosis	CD80 on plasmacytoid Dendritic Cell	Inverse variance weighted	18	0.0132313	0.0758828	0.861578	1.013	0.873	1.176	1.013(0.873-1.176)
Osteoporosis	CD80 on plasmacytoid Dendritic Cell	Simple mode	18	0.082272	0.145391	0.578877	1.086	0.817	1.444	1.086(0.817-1.444)
Osteoporosis	CD80 on plasmacytoid Dendritic Cell	Weighted mode	18	0.0494022	0.117629	0.679759	1.051	0.834	1.323	1.051(0.834-1.323)
Osteoporosis	CD80 on CD62L+ myeloid Dendritic Cell	MR Egger	12	0.0592365	0.1645	0.726261	1.061	0.769	1.465	1.061(0.769-1.465)
Osteoporosis	CD80 on CD62L+ myeloid Dendritic Cell	Weighted median	12	0.0322455	0.111446	0.772323	1.033	0.83	1.285	1.033(0.83-1.285)
Osteoporosis	CD80 on CD62L+ myeloid Dendritic Cell	Inverse variance weighted	12	0.0113609	0.0874412	0.896625	1.011	0.852	1.201	1.011(0.852-1.201)
Osteoporosis	CD80 on CD62L+ myeloid Dendritic Cell	Simple mode	12	-0.0226983	0.144529	0.878051	0.978	0.736	1.298	0.978(0.736-1.298)
Osteoporosis	CD80 on CD62L+ myeloid Dendritic Cell	Weighted mode	12	0.0412404	0.124325	0.746339	1.042	0.817	1.33	1.042(0.817-1.33)
Osteoporosis	CD80 on myeloid Dendritic Cell	MR Egger	14	0.0559619	0.246687	0.824356	1.058	0.652	1.715	1.058(0.652-1.715)
Osteoporosis	CD80 on myeloid Dendritic Cell	Weighted median	14	0.0605175	0.118453	0.609421	1.062	0.842	1.34	1.062(0.842-1.34)
Osteoporosis	CD80 on myeloid Dendritic Cell	Inverse variance weighted	14	0.0345268	0.0937989	0.712803	1.035	0.861	1.244	1.035(0.861-1.244)
Osteoporosis	CD80 on myeloid Dendritic Cell	Simple mode	14	0.0660373	0.153538	0.674164	1.068	0.791	1.443	1.068(0.791-1.443)
Osteoporosis	CD80 on myeloid Dendritic Cell	Weighted mode	14	0.0669526	0.146177	0.654497	1.069	0.803	1.424	1.069(0.803-1.424)
Osteoporosis	CD39 on monocyte	MR Egger	10	0.0526076	0.162112	0.753872	1.054	0.767	1.448	1.054(0.767-1.448)
Osteoporosis	CD39 on monocyte	Weighted median	10	0.0257614	0.119299	0.829035	1.026	0.812	1.296	1.026(0.812-1.296)
Osteoporosis	CD39 on monocyte	Inverse variance weighted	10	0.00231439	0.0891049	0.979278	1.002	0.842	1.194	1.002(0.842-1.194)
Osteoporosis	CD39 on monocyte	Simple mode	10	0.011967	0.161592	0.942585	1.012	0.737	1.389	1.012(0.737-1.389)
Osteoporosis	CD39 on monocyte	Weighted mode	10	0.0204886	0.126729	0.875135	1.021	0.796	1.308	1.021(0.796-1.308)
Osteoporosis	CD39 on granulocyte	MR Egger	15	-0.0127484	0.132925	0.925058	0.987	0.761	1.281	0.987(0.761-1.281)
Osteoporosis	CD39 on granulocyte	Weighted median	15	0.0231972	0.0986832	0.814156	1.023	0.843	1.242	1.023(0.843-1.242)
Osteoporosis	CD39 on granulocyte	Inverse variance weighted	15	0.0139997	0.0723574	0.846583	1.014	0.88	1.169	1.014(0.88-1.169)
Osteoporosis	CD39 on granulocyte	Simple mode	15	0.0533523	0.131094	0.690178	1.055	0.816	1.364	1.055(0.816-1.364)
Osteoporosis	CD39 on granulocyte	Weighted mode	15	0.00712684	0.111191	0.9498	1.007	0.81	1.252	1.007(0.81-1.252)
Osteoporosis	CD39 on CD39+ CD4+ T cell	MR Egger	12	0.0666851	0.166343	0.696934	1.069	0.772	1.481	1.069(0.772-1.481)
Osteoporosis	CD39 on CD39+ CD4+ T cell	Weighted median	12	0.0391056	0.125507	0.75536	1.04	0.813	1.33	1.04(0.813-1.33)
Osteoporosis	CD39 on CD39+ CD4+ T cell	Inverse variance weighted	12	0.0209331	0.0906564	0.817388	1.021	0.855	1.22	1.021(0.855-1.22)
Osteoporosis	CD39 on CD39+ CD4+ T cell	Simple mode	12	0.0726511	0.174577	0.685301	1.075	0.764	1.514	1.075(0.764-1.514)
Osteoporosis	CD39 on CD39+ CD4+ T cell	Weighted mode	12	0.0492452	0.116807	0.681442	1.05	0.836	1.321	1.05(0.836-1.321)
Osteoporosis	CD39 on CD39+ secreting CD4 regulatory T cell	MR Egger	17	0.0836048	0.157745	0.60387	1.087	0.798	1.481	1.087(0.798-1.481)
Osteoporosis	CD39 on CD39+ secreting CD4 regulatory T cell	Weighted median	17	0.0511219	0.114097	0.654111	1.052	0.842	1.316	1.052(0.842-1.316)
Osteoporosis	CD39 on CD39+ secreting CD4 regulatory T cell	Inverse variance weighted	17	0.039852	0.0790202	0.614032	1.041	0.891	1.215	1.041(0.891-1.215)
Osteoporosis	CD39 on CD39+ secreting CD4 regulatory T cell	Simple mode	17	0.104924	0.156969	0.513384	1.111	0.816	1.511	1.111(0.816-1.511)
Osteoporosis	CD39 on CD39+ secreting CD4 regulatory T cell	Weighted mode	17	0.0593106	0.11138	0.601694	1.061	0.853	1.32	1.061(0.853-1.32)
Osteoporosis	CD39 on CD39+ activated CD4 regulatory T cell	MR Egger	12	0.0104099	0.152514	0.946928	1.01	0.749	1.363	1.01(0.749-1.363)
Osteoporosis	CD39 on CD39+ activated CD4 regulatory T cell	Weighted median	12	0.0130793	0.114322	0.908915	1.013	0.81	1.268	1.013(0.81-1.268)
Osteoporosis	CD39 on CD39+ activated CD4 regulatory T cell	Inverse variance weighted	12	0.00931915	0.0875216	0.915203	1.009	0.85	1.198	1.009(0.85-1.198)
Osteoporosis	CD39 on CD39+ activated CD4 regulatory T cell	Simple mode	12	0.0280885	0.165058	0.867963	1.028	0.744	1.421	1.028(0.744-1.421)
Osteoporosis	CD39 on CD39+ activated CD4 regulatory T cell	Weighted mode	12	0.0142571	0.114513	0.903164	1.014	0.81	1.27	1.014(0.81-1.27)
Osteoporosis	CD39 on CD39+ CD8+ T cell	MR Egger	15	-0.115472	0.363835	0.755999	0.891	0.437	1.818	0.891(0.437-1.818)
Osteoporosis	CD39 on CD39+ CD8+ T cell	Weighted median	15	-0.0321833	0.111681	0.773215	0.968	0.778	1.205	0.968(0.778-1.205)
Osteoporosis	CD39 on CD39+ CD8+ T cell	Inverse variance weighted	15	-0.0138419	0.090732	0.878747	0.986	0.826	1.178	0.986(0.826-1.178)
Osteoporosis	CD39 on CD39+ CD8+ T cell	Simple mode	15	-0.0653834	0.16027	0.689475	0.937	0.684	1.282	0.937(0.684-1.282)
Osteoporosis	CD39 on CD39+ CD8+ T cell	Weighted mode	15	-0.0592302	0.151494	0.701701	0.942	0.7	1.268	0.942(0.7-1.268)
Osteoporosis	CD19 on B cell	MR Egger	18	0.115729	0.274567	0.679001	1.123	0.655	1.923	1.123(0.655-1.923)
Osteoporosis	CD19 on B cell	Weighted median	18	-0.0256999	0.107172	0.810486	0.975	0.79	1.202	0.975(0.79-1.202)
Osteoporosis	CD19 on B cell	Inverse variance weighted	18	-0.0126559	0.0868808	0.884182	0.987	0.833	1.171	0.987(0.833-1.171)
Osteoporosis	CD19 on B cell	Simple mode	18	-0.0591096	0.156028	0.709497	0.943	0.694	1.28	0.943(0.694-1.28)
Osteoporosis	CD19 on B cell	Weighted mode	18	-0.0335597	0.153973	0.830057	0.967	0.715	1.308	0.967(0.715-1.308)
Osteoporosis	CD4 on CD45RA+ CD4+ T cell	MR Egger	15	0.043855	0.152457	0.778145	1.045	0.775	1.409	1.045(0.775-1.409)
Osteoporosis	CD4 on CD45RA+ CD4+ T cell	Weighted median	15	0.0198036	0.109042	0.855885	1.02	0.824	1.263	1.02(0.824-1.263)
Osteoporosis	CD4 on CD45RA+ CD4+ T cell	Inverse variance weighted	15	0.00426364	0.0795855	0.957275	1.004	0.859	1.174	1.004(0.859-1.174)
Osteoporosis	CD4 on CD45RA+ CD4+ T cell	Simple mode	15	-0.050566	0.145754	0.733806	0.951	0.714	1.265	0.951(0.714-1.265)
Osteoporosis	CD4 on CD45RA+ CD4+ T cell	Weighted mode	15	0.028811	0.117869	0.810443	1.029	0.817	1.297	1.029(0.817-1.297)
Osteoporosis	CD4 on Terminally Differentiated CD4+ T cell	MR Egger	13	0.00719557	0.132453	0.95765	1.007	0.777	1.306	1.007(0.777-1.306)
Osteoporosis	CD4 on Terminally Differentiated CD4+ T cell	Weighted median	13	0.038863	0.105781	0.713328	1.04	0.845	1.279	1.04(0.845-1.279)
Osteoporosis	CD4 on Terminally Differentiated CD4+ T cell	Inverse variance weighted	13	-0.00339138	0.0788346	0.965686	0.997	0.854	1.163	0.997(0.854-1.163)
Osteoporosis	CD4 on Terminally Differentiated CD4+ T cell	Simple mode	13	-0.107292	0.148083	0.482623	0.898	0.672	1.201	0.898(0.672-1.201)
Osteoporosis	CD4 on Terminally Differentiated CD4+ T cell	Weighted mode	13	0.0423516	0.114804	0.718626	1.043	0.833	1.307	1.043(0.833-1.307)
Osteoporosis	CD4 on Effector Memory CD4+ T cell	MR Egger	16	0.13345	0.455243	0.773715	1.143	0.468	2.789	1.143(0.468-2.789)
Osteoporosis	CD4 on Effector Memory CD4+ T cell	Weighted median	16	-0.0125043	0.118051	0.915644	0.988	0.784	1.245	0.988(0.784-1.245)
Osteoporosis	CD4 on Effector Memory CD4+ T cell	Inverse variance weighted	16	-0.00250061	0.0945582	0.978902	0.998	0.829	1.201	0.998(0.829-1.201)
Osteoporosis	CD4 on Effector Memory CD4+ T cell	Simple mode	16	-0.0288963	0.167916	0.865668	0.972	0.699	1.35	0.972(0.699-1.35)
Osteoporosis	CD4 on Effector Memory CD4+ T cell	Weighted mode	16	-0.0189037	0.151575	0.902405	0.981	0.729	1.321	0.981(0.729-1.321)
Osteoporosis	CD4 on naive CD4+ T cell	MR Egger	13	-0.140585	0.457816	0.764521	0.869	0.354	2.131	0.869(0.354-2.131)
Osteoporosis	CD4 on naive CD4+ T cell	Weighted median	13	-0.0157571	0.134244	0.906562	0.984	0.757	1.281	0.984(0.757-1.281)
Osteoporosis	CD4 on naive CD4+ T cell	Inverse variance weighted	13	-0.0175509	0.109494	0.872652	0.983	0.793	1.218	0.983(0.793-1.218)
Osteoporosis	CD4 on naive CD4+ T cell	Simple mode	13	-0.0170843	0.200124	0.933376	0.983	0.664	1.455	0.983(0.664-1.455)
Osteoporosis	CD4 on naive CD4+ T cell	Weighted mode	13	-0.0147848	0.181499	0.93642	0.985	0.69	1.406	0.985(0.69-1.406)
Osteoporosis	CD4 on Central Memory CD4+ T cell	MR Egger	16	0.04082	0.159885	0.802197	1.042	0.761	1.425	1.042(0.761-1.425)
Osteoporosis	CD4 on Central Memory CD4+ T cell	Weighted median	16	0.0251666	0.112192	0.82251	1.025	0.823	1.278	1.025(0.823-1.278)
Osteoporosis	CD4 on Central Memory CD4+ T cell	Inverse variance weighted	16	0.0291522	0.0794542	0.713689	1.03	0.881	1.203	1.03(0.881-1.203)
Osteoporosis	CD4 on Central Memory CD4+ T cell	Simple mode	16	0.0188102	0.1569	0.906164	1.019	0.749	1.386	1.019(0.749-1.386)
Osteoporosis	CD4 on Central Memory CD4+ T cell	Weighted mode	16	0.0240128	0.120252	0.844408	1.024	0.809	1.297	1.024(0.809-1.297)
Osteoporosis	CD4 on CD4+ T cell	MR Egger	15	-0.0142129	0.161359	0.931153	0.986	0.719	1.353	0.986(0.719-1.353)
Osteoporosis	CD4 on CD4+ T cell	Weighted median	15	-0.0154281	0.116158	0.894335	0.985	0.784	1.236	0.985(0.784-1.236)
Osteoporosis	CD4 on CD4+ T cell	Inverse variance weighted	15	-0.00016997	0.0800798	0.998306	1	0.855	1.17	1(0.855-1.17)
Osteoporosis	CD4 on CD4+ T cell	Simple mode	15	0.0548082	0.146802	0.714482	1.056	0.792	1.409	1.056(0.792-1.409)
Osteoporosis	CD4 on CD4+ T cell	Weighted mode	15	-0.00581162	0.12203	0.962688	0.994	0.783	1.263	0.994(0.783-1.263)
Osteoporosis	CD14 on CD33dim HLA DR+ CD11b+	MR Egger	15	0.0220265	0.266833	0.935469	1.022	0.606	1.725	1.022(0.606-1.725)
Osteoporosis	CD14 on CD33dim HLA DR+ CD11b+	Weighted median	15	0.0662935	0.133743	0.620121	1.069	0.822	1.389	1.069(0.822-1.389)
Osteoporosis	CD14 on CD33dim HLA DR+ CD11b+	Inverse variance weighted	15	0.0355911	0.108105	0.741985	1.036	0.838	1.281	1.036(0.838-1.281)
Osteoporosis	CD14 on CD33dim HLA DR+ CD11b+	Simple mode	15	0.0775825	0.194563	0.696091	1.081	0.738	1.582	1.081(0.738-1.582)
Osteoporosis	CD14 on CD33dim HLA DR+ CD11b+	Weighted mode	15	0.0751169	0.200616	0.713694	1.078	0.728	1.597	1.078(0.728-1.597)
Osteoporosis	CD14 on CD33+ HLA DR+ CD14dim	MR Egger	12	0.00298642	0.288904	0.991956	1.003	0.569	1.767	1.003(0.569-1.767)
Osteoporosis	CD14 on CD33+ HLA DR+ CD14dim	Weighted median	12	0.0160163	0.167898	0.924003	1.016	0.731	1.412	1.016(0.731-1.412)
Osteoporosis	CD14 on CD33+ HLA DR+ CD14dim	Inverse variance weighted	12	0.011705	0.136443	0.931636	1.012	0.774	1.322	1.012(0.774-1.322)
Osteoporosis	CD14 on CD33+ HLA DR+ CD14dim	Simple mode	12	-0.0102972	0.234765	0.965801	0.99	0.625	1.568	0.99(0.625-1.568)
Osteoporosis	CD14 on CD33+ HLA DR+ CD14dim	Weighted mode	12	0.0472792	0.201645	0.818929	1.048	0.706	1.557	1.048(0.706-1.557)
Osteoporosis	CD14 on Monocytic Myeloid-Derived Suppressor Cells	MR Egger	15	0.0183508	0.604532	0.976245	1.019	0.311	3.331	1.019(0.311-3.331)
Osteoporosis	CD14 on Monocytic Myeloid-Derived Suppressor Cells	Weighted median	15	-0.00575376	0.165119	0.972203	0.994	0.719	1.374	0.994(0.719-1.374)
Osteoporosis	CD14 on Monocytic Myeloid-Derived Suppressor Cells	Inverse variance weighted	15	-0.00894817	0.129726	0.945007	0.991	0.769	1.278	0.991(0.769-1.278)
Osteoporosis	CD14 on Monocytic Myeloid-Derived Suppressor Cells	Simple mode	15	-0.00897185	0.242779	0.971043	0.991	0.616	1.595	0.991(0.616-1.595)
Osteoporosis	CD14 on Monocytic Myeloid-Derived Suppressor Cells	Weighted mode	15	0.00751785	0.225474	0.973872	1.008	0.648	1.567	1.008(0.648-1.567)
Osteoporosis	CCR2 on granulocyte	MR Egger	13	-0.0218367	0.352127	0.951664	0.978	0.491	1.951	0.978(0.491-1.951)
Osteoporosis	CCR2 on granulocyte	Weighted median	13	0.0113767	0.139442	0.934975	1.011	0.77	1.329	1.011(0.77-1.329)
Osteoporosis	CCR2 on granulocyte	Inverse variance weighted	13	-0.00371222	0.111542	0.973451	0.996	0.801	1.24	0.996(0.801-1.24)
Osteoporosis	CCR2 on granulocyte	Simple mode	13	0.00320011	0.20133	0.987579	1.003	0.676	1.489	1.003(0.676-1.489)
Osteoporosis	CCR2 on granulocyte	Weighted mode	13	0.0149334	0.179915	0.935218	1.015	0.713	1.444	1.015(0.713-1.444)
Osteoporosis	CCR2 on monocyte	MR Egger	16	0.0922137	0.377745	0.810682	1.097	0.523	2.299	1.097(0.523-2.299)
Osteoporosis	CCR2 on monocyte	Weighted median	16	-0.0119402	0.121207	0.921527	0.988	0.779	1.253	0.988(0.779-1.253)
Osteoporosis	CCR2 on monocyte	Inverse variance weighted	16	0.000585714	0.0972056	0.995192	1.001	0.827	1.211	1.001(0.827-1.211)
Osteoporosis	CCR2 on monocyte	Simple mode	16	-0.0134702	0.203433	0.948082	0.987	0.662	1.47	0.987(0.662-1.47)
Osteoporosis	CCR2 on monocyte	Weighted mode	16	-0.0126089	0.176483	0.943987	0.987	0.699	1.396	0.987(0.699-1.396)
Osteoporosis	CCR2 on CD62L+ plasmacytoid Dendritic Cell	MR Egger	16	0.147413	0.453768	0.750087	1.159	0.476	2.82	1.159(0.476-2.82)
Osteoporosis	CCR2 on CD62L+ plasmacytoid Dendritic Cell	Weighted median	16	0.0134117	0.106998	0.90025	1.014	0.822	1.25	1.014(0.822-1.25)
Osteoporosis	CCR2 on CD62L+ plasmacytoid Dendritic Cell	Inverse variance weighted	16	0.0287212	0.0887151	0.74613	1.029	0.865	1.225	1.029(0.865-1.225)
Osteoporosis	CCR2 on CD62L+ plasmacytoid Dendritic Cell	Simple mode	16	0.0045777	0.169522	0.978813	1.005	0.721	1.401	1.005(0.721-1.401)
Osteoporosis	CCR2 on CD62L+ plasmacytoid Dendritic Cell	Weighted mode	16	0.00310315	0.159465	0.984731	1.003	0.734	1.371	1.003(0.734-1.371)
Osteoporosis	CCR2 on plasmacytoid Dendritic Cell	MR Egger	16	0.141719	0.454392	0.759723	1.152	0.473	2.808	1.152(0.473-2.808)
Osteoporosis	CCR2 on plasmacytoid Dendritic Cell	Weighted median	16	0.0151844	0.111599	0.891772	1.015	0.816	1.264	1.015(0.816-1.264)
Osteoporosis	CCR2 on plasmacytoid Dendritic Cell	Inverse variance weighted	16	0.0290511	0.0888529	0.743701	1.029	0.865	1.225	1.029(0.865-1.225)
Osteoporosis	CCR2 on plasmacytoid Dendritic Cell	Simple mode	16	0.0250326	0.156143	0.874769	1.025	0.755	1.392	1.025(0.755-1.392)
Osteoporosis	CCR2 on plasmacytoid Dendritic Cell	Weighted mode	16	0.0120669	0.167256	0.943439	1.012	0.729	1.405	1.012(0.729-1.405)
Osteoporosis	CCR2 on CD62L+ myeloid Dendritic Cell	MR Egger	19	-0.1188	0.274878	0.671035	0.888	0.518	1.522	0.888(0.518-1.522)
Osteoporosis	CCR2 on CD62L+ myeloid Dendritic Cell	Weighted median	19	-0.0397923	0.103637	0.70101	0.961	0.784	1.177	0.961(0.784-1.177)
Osteoporosis	CCR2 on CD62L+ myeloid Dendritic Cell	Inverse variance weighted	19	-0.0122915	0.0834125	0.88285	0.988	0.839	1.163	0.988(0.839-1.163)
Osteoporosis	CCR2 on CD62L+ myeloid Dendritic Cell	Simple mode	19	-0.0502331	0.160921	0.758506	0.951	0.694	1.304	0.951(0.694-1.304)
Osteoporosis	CCR2 on CD62L+ myeloid Dendritic Cell	Weighted mode	19	-0.0502331	0.149951	0.741501	0.951	0.709	1.276	0.951(0.709-1.276)
Osteoporosis	CCR2 on myeloid Dendritic Cell	MR Egger	15	0.0477552	0.298404	0.875313	1.049	0.584	1.883	1.049(0.584-1.883)
Osteoporosis	CCR2 on myeloid Dendritic Cell	Weighted median	15	-0.0117259	0.136112	0.931348	0.988	0.757	1.291	0.988(0.757-1.291)
Osteoporosis	CCR2 on myeloid Dendritic Cell	Inverse variance weighted	15	-6.30041e-05	0.105207	0.999522	1	0.814	1.229	1(0.814-1.229)
Osteoporosis	CCR2 on myeloid Dendritic Cell	Simple mode	15	-0.0512697	0.185222	0.785978	0.95	0.661	1.366	0.95(0.661-1.366)
Osteoporosis	CCR2 on myeloid Dendritic Cell	Weighted mode	15	-0.0693431	0.180723	0.706967	0.933	0.655	1.33	0.933(0.655-1.33)
Osteoporosis	CX3CR1 on CD14- CD16+ monocyte	MR Egger	16	0.000902056	0.29727	0.997622	1.001	0.559	1.792	1.001(0.559-1.792)
Osteoporosis	CX3CR1 on CD14- CD16+ monocyte	Weighted median	16	-0.0243567	0.0951342	0.797931	0.976	0.81	1.176	0.976(0.81-1.176)
Osteoporosis	CX3CR1 on CD14- CD16+ monocyte	Inverse variance weighted	16	-0.0224949	0.077664	0.772089	0.978	0.84	1.139	0.978(0.84-1.139)
Osteoporosis	CX3CR1 on CD14- CD16+ monocyte	Simple mode	16	-0.0452338	0.143872	0.757547	0.956	0.721	1.267	0.956(0.721-1.267)
Osteoporosis	CX3CR1 on CD14- CD16+ monocyte	Weighted mode	16	-0.0300655	0.141496	0.834591	0.97	0.735	1.281	0.97(0.735-1.281)
Osteoporosis	CD64 on CD14+ CD16+ monocyte	MR Egger	14	-0.0322389	0.141427	0.823519	0.968	0.734	1.278	0.968(0.734-1.278)
Osteoporosis	CD64 on CD14+ CD16+ monocyte	Weighted median	14	-0.00463868	0.104125	0.964467	0.995	0.812	1.221	0.995(0.812-1.221)
Osteoporosis	CD64 on CD14+ CD16+ monocyte	Inverse variance weighted	14	-0.0118941	0.0729562	0.870494	0.988	0.857	1.14	0.988(0.857-1.14)
Osteoporosis	CD64 on CD14+ CD16+ monocyte	Simple mode	14	-0.00465181	0.126701	0.97127	0.995	0.776	1.276	0.995(0.776-1.276)
Osteoporosis	CD64 on CD14+ CD16+ monocyte	Weighted mode	14	-0.0037613	0.104566	0.971852	0.996	0.812	1.223	0.996(0.812-1.223)
Osteoporosis	HLA DR on monocyte	MR Egger	14	0.0321763	0.450591	0.944248	1.033	0.427	2.498	1.033(0.427-2.498)
Osteoporosis	HLA DR on monocyte	Weighted median	14	-0.0130372	0.108039	0.903951	0.987	0.799	1.22	0.987(0.799-1.22)
Osteoporosis	HLA DR on monocyte	Inverse variance weighted	14	-0.0206932	0.0888932	0.815926	0.98	0.823	1.166	0.98(0.823-1.166)
Osteoporosis	HLA DR on monocyte	Simple mode	14	-0.0650985	0.150544	0.672521	0.937	0.698	1.259	0.937(0.698-1.259)
Osteoporosis	HLA DR on monocyte	Weighted mode	14	0.0149417	0.146171	0.920142	1.015	0.762	1.352	1.015(0.762-1.352)
Osteoporosis	HLA DR on CD14- CD16-	MR Egger	16	0.0727313	0.335427	0.831467	1.075	0.557	2.075	1.075(0.557-2.075)
Osteoporosis	HLA DR on CD14- CD16-	Weighted median	16	0.0724204	0.102229	0.478687	1.075	0.88	1.314	1.075(0.88-1.314)
Osteoporosis	HLA DR on CD14- CD16-	Inverse variance weighted	16	0.048434	0.0828932	0.559023	1.05	0.892	1.235	1.05(0.892-1.235)
Osteoporosis	HLA DR on CD14- CD16-	Simple mode	16	0.0902993	0.162256	0.58606	1.095	0.796	1.504	1.095(0.796-1.504)
Osteoporosis	HLA DR on CD14- CD16-	Weighted mode	16	0.0902993	0.155385	0.56978	1.095	0.807	1.484	1.095(0.807-1.484)
Osteoporosis	CCR2 on monocyte	MR Egger	11	0.169193	0.484669	0.735051	1.184	0.458	3.062	1.184(0.458-3.062)
Osteoporosis	CCR2 on monocyte	Weighted median	11	0.0152628	0.139382	0.912803	1.015	0.773	1.334	1.015(0.773-1.334)
Osteoporosis	CCR2 on monocyte	Inverse variance weighted	11	0.021328	0.112167	0.849196	1.022	0.82	1.273	1.022(0.82-1.273)
Osteoporosis	CCR2 on monocyte	Simple mode	11	0.00835241	0.176635	0.963216	1.008	0.713	1.426	1.008(0.713-1.426)
Osteoporosis	CCR2 on monocyte	Weighted mode	11	0.00835241	0.17713	0.963319	1.008	0.713	1.427	1.008(0.713-1.427)
Osteoporosis	HLA DR on CD14+ CD16+ monocyte	MR Egger	25	0.044575	0.251658	0.860961	1.046	0.638	1.712	1.046(0.638-1.712)
Osteoporosis	HLA DR on CD14+ CD16+ monocyte	Weighted median	25	-0.00633204	0.0842757	0.940107	0.994	0.842	1.172	0.994(0.842-1.172)
Osteoporosis	HLA DR on CD14+ CD16+ monocyte	Inverse variance weighted	25	-0.00461808	0.0657609	0.944014	0.995	0.875	1.132	0.995(0.875-1.132)
Osteoporosis	HLA DR on CD14+ CD16+ monocyte	Simple mode	25	0.0530883	0.13728	0.702375	1.055	0.806	1.38	1.055(0.806-1.38)
Osteoporosis	HLA DR on CD14+ CD16+ monocyte	Weighted mode	25	0.0209454	0.137129	0.879878	1.021	0.78	1.336	1.021(0.78-1.336)
Osteoporosis	CD64 on monocyte	MR Egger	17	-0.0507737	0.142593	0.726744	0.95	0.719	1.257	0.95(0.719-1.257)
Osteoporosis	CD64 on monocyte	Weighted median	17	-0.0340084	0.0978151	0.72808	0.967	0.798	1.171	0.967(0.798-1.171)
Osteoporosis	CD64 on monocyte	Inverse variance weighted	17	-0.0330223	0.069603	0.635187	0.968	0.844	1.109	0.968(0.844-1.109)
Osteoporosis	CD64 on monocyte	Simple mode	17	0.0139501	0.133795	0.918255	1.014	0.78	1.318	1.014(0.78-1.318)
Osteoporosis	CD64 on monocyte	Weighted mode	17	-0.031805	0.105166	0.766222	0.969	0.788	1.19	0.969(0.788-1.19)
Osteoporosis	CD16 on CD14+ CD16+ monocyte	MR Egger	17	-0.0235327	0.29614	0.937714	0.977	0.547	1.745	0.977(0.547-1.745)
Osteoporosis	CD16 on CD14+ CD16+ monocyte	Weighted median	17	0.0292479	0.103782	0.778081	1.03	0.84	1.262	1.03(0.84-1.262)
Osteoporosis	CD16 on CD14+ CD16+ monocyte	Inverse variance weighted	17	0.0193325	0.0805419	0.810307	1.02	0.871	1.194	1.02(0.871-1.194)
Osteoporosis	CD16 on CD14+ CD16+ monocyte	Simple mode	17	0.113731	0.16119	0.490601	1.12	0.817	1.537	1.12(0.817-1.537)
Osteoporosis	CD16 on CD14+ CD16+ monocyte	Weighted mode	17	0.108955	0.140858	0.4505	1.115	0.846	1.47	1.115(0.846-1.47)
Osteoporosis	CCR2 on CD14+ CD16- monocyte	MR Egger	14	-0.0185865	0.135919	0.893499	0.982	0.752	1.281	0.982(0.752-1.281)
Osteoporosis	CCR2 on CD14+ CD16- monocyte	Weighted median	14	-0.0142586	0.100095	0.886724	0.986	0.81	1.2	0.986(0.81-1.2)
Osteoporosis	CCR2 on CD14+ CD16- monocyte	Inverse variance weighted	14	-0.00319867	0.0747564	0.965871	0.997	0.861	1.154	0.997(0.861-1.154)
Osteoporosis	CCR2 on CD14+ CD16- monocyte	Simple mode	14	0.00280927	0.130948	0.98321	1.003	0.776	1.296	1.003(0.776-1.296)
Osteoporosis	CCR2 on CD14+ CD16- monocyte	Weighted mode	14	-0.0104212	0.100802	0.919237	0.99	0.812	1.206	0.99(0.812-1.206)
Osteoporosis	CCR2 on CD14- CD16-	MR Egger	15	-0.0602768	0.255213	0.816972	0.942	0.571	1.553	0.942(0.571-1.553)
Osteoporosis	CCR2 on CD14- CD16-	Weighted median	15	0.00107282	0.110844	0.992278	1.001	0.806	1.244	1.001(0.806-1.244)
Osteoporosis	CCR2 on CD14- CD16-	Inverse variance weighted	15	-0.00366039	0.088572	0.967035	0.996	0.838	1.185	0.996(0.838-1.185)
Osteoporosis	CCR2 on CD14- CD16-	Simple mode	15	0.038921	0.167312	0.819418	1.04	0.749	1.443	1.04(0.749-1.443)
Osteoporosis	CCR2 on CD14- CD16-	Weighted mode	15	0.0186814	0.154045	0.905199	1.019	0.753	1.378	1.019(0.753-1.378)
Osteoporosis	PDL-1 on monocyte	MR Egger	15	0.0700995	0.223641	0.758914	1.073	0.692	1.663	1.073(0.692-1.663)
Osteoporosis	PDL-1 on monocyte	Weighted median	15	0.0129383	0.10299	0.900027	1.013	0.828	1.24	1.013(0.828-1.24)
Osteoporosis	PDL-1 on monocyte	Inverse variance weighted	15	0.0129825	0.0798132	0.870785	1.013	0.866	1.185	1.013(0.866-1.185)
Osteoporosis	PDL-1 on monocyte	Simple mode	15	-0.00529997	0.15279	0.972818	0.995	0.737	1.342	0.995(0.737-1.342)
Osteoporosis	PDL-1 on monocyte	Weighted mode	15	7.92177e-05	0.149342	0.999584	1	0.746	1.34	1(0.746-1.34)
Osteoporosis	CD64 on CD14- CD16-	MR Egger	17	0.00373587	0.284941	0.989712	1.004	0.574	1.755	1.004(0.574-1.755)
Osteoporosis	CD64 on CD14- CD16-	Weighted median	17	-0.0190303	0.0922408	0.836548	0.981	0.819	1.176	0.981(0.819-1.176)
Osteoporosis	CD64 on CD14- CD16-	Inverse variance weighted	17	-0.0146588	0.0729608	0.840766	0.985	0.854	1.137	0.985(0.854-1.137)
Osteoporosis	CD64 on CD14- CD16-	Simple mode	17	0.00360263	0.146298	0.980658	1.004	0.753	1.337	1.004(0.753-1.337)
Osteoporosis	CD64 on CD14- CD16-	Weighted mode	17	0.00938193	0.148186	0.950303	1.009	0.755	1.35	1.009(0.755-1.35)
Osteoporosis	PDL-1 on CD14- CD16-	MR Egger	17	-0.145391	0.267019	0.594104	0.865	0.512	1.459	0.865(0.512-1.459)
Osteoporosis	PDL-1 on CD14- CD16-	Weighted median	17	-0.0103007	0.0894997	0.908372	0.99	0.831	1.18	0.99(0.831-1.18)
Osteoporosis	PDL-1 on CD14- CD16-	Inverse variance weighted	17	-0.019816	0.0719574	0.78302	0.98	0.851	1.129	0.98(0.851-1.129)
Osteoporosis	PDL-1 on CD14- CD16-	Simple mode	17	-0.107259	0.138278	0.449252	0.898	0.685	1.178	0.898(0.685-1.178)
Osteoporosis	PDL-1 on CD14- CD16-	Weighted mode	17	-0.100423	0.131158	0.455023	0.904	0.699	1.17	0.904(0.699-1.17)
Osteoporosis	PDL-1 on CD14- CD16+ monocyte	MR Egger	14	-0.253442	0.367626	0.503685	0.776	0.378	1.595	0.776(0.378-1.595)
Osteoporosis	PDL-1 on CD14- CD16+ monocyte	Weighted median	14	-0.0594343	0.111694	0.594645	0.942	0.757	1.173	0.942(0.757-1.173)
Osteoporosis	PDL-1 on CD14- CD16+ monocyte	Inverse variance weighted	14	-0.0261464	0.0914184	0.774872	0.974	0.814	1.165	0.974(0.814-1.165)
Osteoporosis	PDL-1 on CD14- CD16+ monocyte	Simple mode	14	-0.0896382	0.15959	0.583888	0.914	0.669	1.25	0.914(0.669-1.25)
Osteoporosis	PDL-1 on CD14- CD16+ monocyte	Weighted mode	14	-0.0815625	0.149765	0.595246	0.922	0.687	1.236	0.922(0.687-1.236)
Osteoporosis	PDL-1 on CD14+ CD16+ monocyte	MR Egger	16	0.0542205	0.212703	0.802498	1.056	0.696	1.602	1.056(0.696-1.602)
Osteoporosis	PDL-1 on CD14+ CD16+ monocyte	Weighted median	16	0.00583485	0.0975288	0.952293	1.006	0.831	1.218	1.006(0.831-1.218)
Osteoporosis	PDL-1 on CD14+ CD16+ monocyte	Inverse variance weighted	16	-0.00092764	0.0786628	0.990591	0.999	0.856	1.166	0.999(0.856-1.166)
Osteoporosis	PDL-1 on CD14+ CD16+ monocyte	Simple mode	16	0.000878412	0.147893	0.995339	1.001	0.749	1.337	1.001(0.749-1.337)
Osteoporosis	PDL-1 on CD14+ CD16+ monocyte	Weighted mode	16	0.0100357	0.143543	0.945185	1.01	0.762	1.338	1.01(0.762-1.338)
Osteoporosis	CX3CR1 on CD14+ CD16- monocyte	MR Egger	19	-0.0185084	0.137609	0.894587	0.982	0.75	1.286	0.982(0.75-1.286)
Osteoporosis	CX3CR1 on CD14+ CD16- monocyte	Weighted median	19	-0.0150922	0.0981059	0.877739	0.985	0.813	1.194	0.985(0.813-1.194)
Osteoporosis	CX3CR1 on CD14+ CD16- monocyte	Inverse variance weighted	19	0.00213636	0.0684165	0.975089	1.002	0.876	1.146	1.002(0.876-1.146)
Osteoporosis	CX3CR1 on CD14+ CD16- monocyte	Simple mode	19	-0.0117538	0.136827	0.932492	0.988	0.756	1.292	0.988(0.756-1.292)
Osteoporosis	CX3CR1 on CD14+ CD16- monocyte	Weighted mode	19	-0.0179911	0.107976	0.869526	0.982	0.795	1.214	0.982(0.795-1.214)
Osteoporosis	CX3CR1 on CD14+ CD16+ monocyte	MR Egger	20	-0.0412668	0.138005	0.768347	0.96	0.732	1.258	0.96(0.732-1.258)
Osteoporosis	CX3CR1 on CD14+ CD16+ monocyte	Weighted median	20	-0.0366879	0.0925286	0.691734	0.964	0.804	1.156	0.964(0.804-1.156)
Osteoporosis	CX3CR1 on CD14+ CD16+ monocyte	Inverse variance weighted	20	-0.0125001	0.0665626	0.851038	0.988	0.867	1.125	0.988(0.867-1.125)
Osteoporosis	CX3CR1 on CD14+ CD16+ monocyte	Simple mode	20	-0.0302611	0.131547	0.820519	0.97	0.75	1.256	0.97(0.75-1.256)
Osteoporosis	CX3CR1 on CD14+ CD16+ monocyte	Weighted mode	20	-0.0338323	0.0972024	0.731621	0.967	0.799	1.17	0.967(0.799-1.17)
Osteoporosis	CX3CR1 on monocyte	MR Egger	20	-0.0888521	0.268954	0.74494	0.915	0.54	1.55	0.915(0.54-1.55)
Osteoporosis	CX3CR1 on monocyte	Weighted median	20	0.0150973	0.0946683	0.873294	1.015	0.843	1.222	1.015(0.843-1.222)
Osteoporosis	CX3CR1 on monocyte	Inverse variance weighted	20	0.0191093	0.0762929	0.802221	1.019	0.878	1.184	1.019(0.878-1.184)
Osteoporosis	CX3CR1 on monocyte	Simple mode	20	0.0825955	0.135416	0.549129	1.086	0.833	1.416	1.086(0.833-1.416)
Osteoporosis	CX3CR1 on monocyte	Weighted mode	20	-0.00716531	0.145785	0.961313	0.993	0.746	1.321	0.993(0.746-1.321)
Osteoporosis	CX3CR1 on CD14- CD16-	MR Egger	9	-0.00184	0.39971	0.996456	0.998	0.456	2.185	0.998(0.456-2.185)
Osteoporosis	CX3CR1 on CD14- CD16-	Weighted median	9	-0.000115995	0.132164	0.9993	1	0.772	1.296	1(0.772-1.296)
Osteoporosis	CX3CR1 on CD14- CD16-	Inverse variance weighted	9	-0.00903289	0.107453	0.933006	0.991	0.803	1.223	0.991(0.803-1.223)
Osteoporosis	CX3CR1 on CD14- CD16-	Simple mode	9	-0.00993925	0.190198	0.959605	0.99	0.682	1.437	0.99(0.682-1.437)
Osteoporosis	CX3CR1 on CD14- CD16-	Weighted mode	9	0.00627816	0.179953	0.973024	1.006	0.707	1.432	1.006(0.707-1.432)
Osteoporosis	PDL-1 on CD14+ CD16- monocyte	MR Egger	13	0.118854	0.227344	0.611486	1.126	0.721	1.758	1.126(0.721-1.758)
Osteoporosis	PDL-1 on CD14+ CD16- monocyte	Weighted median	13	-0.0443412	0.1002	0.658107	0.957	0.786	1.164	0.957(0.786-1.164)
Osteoporosis	PDL-1 on CD14+ CD16- monocyte	Inverse variance weighted	13	-0.0241839	0.080282	0.763234	0.976	0.834	1.142	0.976(0.834-1.142)
Osteoporosis	PDL-1 on CD14+ CD16- monocyte	Simple mode	13	-0.110564	0.162475	0.509107	0.895	0.651	1.231	0.895(0.651-1.231)
Osteoporosis	PDL-1 on CD14+ CD16- monocyte	Weighted mode	13	-0.109181	0.139766	0.449841	0.897	0.682	1.179	0.897(0.682-1.179)
Osteoporosis	CCR2 on CD14+ CD16+ monocyte	MR Egger	17	0.0463956	0.199319	0.819086	1.047	0.709	1.548	1.047(0.709-1.548)
Osteoporosis	CCR2 on CD14+ CD16+ monocyte	Weighted median	17	0.010353	0.0919786	0.91038	1.01	0.844	1.21	1.01(0.844-1.21)
Osteoporosis	CCR2 on CD14+ CD16+ monocyte	Inverse variance weighted	17	-0.0030078	0.0747944	0.967922	0.997	0.861	1.154	0.997(0.861-1.154)
Osteoporosis	CCR2 on CD14+ CD16+ monocyte	Simple mode	17	0.00586765	0.125774	0.963368	1.006	0.786	1.287	1.006(0.786-1.287)
Osteoporosis	CCR2 on CD14+ CD16+ monocyte	Weighted mode	17	0.0183189	0.1118	0.871899	1.018	0.818	1.268	1.018(0.818-1.268)
Osteoporosis	HLA DR on CD14+ monocyte	MR Egger	16	-0.0103169	0.295763	0.972666	0.99	0.554	1.767	0.99(0.554-1.767)
Osteoporosis	HLA DR on CD14+ monocyte	Weighted median	16	0.025659	0.106068	0.808849	1.026	0.833	1.263	1.026(0.833-1.263)
Osteoporosis	HLA DR on CD14+ monocyte	Inverse variance weighted	16	0.00201941	0.0854843	0.981153	1.002	0.847	1.185	1.002(0.847-1.185)
Osteoporosis	HLA DR on CD14+ monocyte	Simple mode	16	-0.0412135	0.148795	0.785575	0.96	0.717	1.285	0.96(0.717-1.285)
Osteoporosis	HLA DR on CD14+ monocyte	Weighted mode	16	0.0258512	0.145627	0.861478	1.026	0.771	1.365	1.026(0.771-1.365)
Osteoporosis	CD64 on CD14- CD16+ monocyte	MR Egger	18	0.064497	0.189311	0.737767	1.067	0.736	1.546	1.067(0.736-1.546)
Osteoporosis	CD64 on CD14- CD16+ monocyte	Weighted median	18	0.0691416	0.0906209	0.445477	1.072	0.897	1.28	1.072(0.897-1.28)
Osteoporosis	CD64 on CD14- CD16+ monocyte	Inverse variance weighted	18	0.0512201	0.0710504	0.470972	1.053	0.916	1.21	1.053(0.916-1.21)
Osteoporosis	CD64 on CD14- CD16+ monocyte	Simple mode	18	0.0885708	0.136171	0.524103	1.093	0.837	1.427	1.093(0.837-1.427)
Osteoporosis	CD64 on CD14- CD16+ monocyte	Weighted mode	18	0.0837977	0.141361	0.561123	1.087	0.824	1.435	1.087(0.824-1.435)
Osteoporosis	CD40 on CD14- CD16+ monocyte	MR Egger	13	0.0927887	0.28328	0.749401	1.097	0.63	1.912	1.097(0.63-1.912)
Osteoporosis	CD40 on CD14- CD16+ monocyte	Weighted median	13	0.0087352	0.111678	0.937655	1.009	0.81	1.256	1.009(0.81-1.256)
Osteoporosis	CD40 on CD14- CD16+ monocyte	Inverse variance weighted	13	0.0129344	0.0898023	0.885475	1.013	0.85	1.208	1.013(0.85-1.208)
Osteoporosis	CD40 on CD14- CD16+ monocyte	Simple mode	13	0.0706452	0.156822	0.660396	1.073	0.789	1.459	1.073(0.789-1.459)
Osteoporosis	CD40 on CD14- CD16+ monocyte	Weighted mode	13	0.0596598	0.144991	0.687981	1.061	0.799	1.41	1.061(0.799-1.41)
Osteoporosis	HLA DR on CD14+ CD16- monocyte	MR Egger	13	-0.0109203	0.301064	0.971715	0.989	0.548	1.785	0.989(0.548-1.785)
Osteoporosis	HLA DR on CD14+ CD16- monocyte	Weighted median	13	0.00430395	0.119358	0.971235	1.004	0.795	1.269	1.004(0.795-1.269)
Osteoporosis	HLA DR on CD14+ CD16- monocyte	Inverse variance weighted	13	-0.0169067	0.0975183	0.862361	0.983	0.812	1.19	0.983(0.812-1.19)
Osteoporosis	HLA DR on CD14+ CD16- monocyte	Simple mode	13	-0.00377979	0.154233	0.980851	0.996	0.736	1.348	0.996(0.736-1.348)
Osteoporosis	HLA DR on CD14+ CD16- monocyte	Weighted mode	13	0.00226877	0.141549	0.987475	1.002	0.759	1.323	1.002(0.759-1.323)
Osteoporosis	CD64 on CD14+ CD16- monocyte	MR Egger	15	0.0148812	0.424567	0.972572	1.015	0.442	2.333	1.015(0.442-2.333)
Osteoporosis	CD64 on CD14+ CD16- monocyte	Weighted median	15	-0.000282167	0.119133	0.99811	1	0.792	1.263	1(0.792-1.263)
Osteoporosis	CD64 on CD14+ CD16- monocyte	Inverse variance weighted	15	-0.00194704	0.096097	0.983835	0.998	0.827	1.205	0.998(0.827-1.205)
Osteoporosis	CD64 on CD14+ CD16- monocyte	Simple mode	15	0.0251814	0.170523	0.884707	1.026	0.734	1.432	1.026(0.734-1.432)
Osteoporosis	CD64 on CD14+ CD16- monocyte	Weighted mode	15	-0.000576819	0.169499	0.997333	0.999	0.717	1.393	0.999(0.717-1.393)
Osteoporosis	CD14 on CD14+ CD16- monocyte	MR Egger	24	-0.0114081	0.127131	0.92931	0.989	0.771	1.268	0.989(0.771-1.268)
Osteoporosis	CD14 on CD14+ CD16- monocyte	Weighted median	24	-0.0163983	0.0793881	0.836354	0.984	0.842	1.149	0.984(0.842-1.149)
Osteoporosis	CD14 on CD14+ CD16- monocyte	Inverse variance weighted	24	-0.00545416	0.0579807	0.925055	0.995	0.888	1.114	0.995(0.888-1.114)
Osteoporosis	CD14 on CD14+ CD16- monocyte	Simple mode	24	0.0204653	0.116999	0.862675	1.021	0.812	1.284	1.021(0.812-1.284)
Osteoporosis	CD14 on CD14+ CD16- monocyte	Weighted mode	24	-0.0212113	0.0886477	0.813011	0.979	0.823	1.165	0.979(0.823-1.165)
Osteoporosis	CD40 on monocytes	MR Egger	16	0.0316963	0.143974	0.82893	1.032	0.778	1.369	1.032(0.778-1.369)
Osteoporosis	CD40 on monocytes	Weighted median	16	0.00654699	0.0958032	0.945517	1.007	0.834	1.214	1.007(0.834-1.214)
Osteoporosis	CD40 on monocytes	Inverse variance weighted	16	0.0122149	0.0673596	0.856101	1.012	0.887	1.155	1.012(0.887-1.155)
Osteoporosis	CD40 on monocytes	Simple mode	16	-0.00240636	0.125187	0.984917	0.998	0.781	1.275	0.998(0.781-1.275)
Osteoporosis	CD40 on monocytes	Weighted mode	16	0.00398231	0.106463	0.970655	1.004	0.815	1.237	1.004(0.815-1.237)
Osteoporosis	HLA DR on CD14- CD16+ monocyte	MR Egger	20	0.0250826	0.196526	0.899857	1.025	0.698	1.507	1.025(0.698-1.507)
Osteoporosis	HLA DR on CD14- CD16+ monocyte	Weighted median	20	0.0257398	0.0948083	0.786012	1.026	0.852	1.236	1.026(0.852-1.236)
Osteoporosis	HLA DR on CD14- CD16+ monocyte	Inverse variance weighted	20	-0.00875429	0.0725328	0.903933	0.991	0.86	1.143	0.991(0.86-1.143)
Osteoporosis	HLA DR on CD14- CD16+ monocyte	Simple mode	20	0.0446437	0.143825	0.759634	1.046	0.789	1.386	1.046(0.789-1.386)
Osteoporosis	HLA DR on CD14- CD16+ monocyte	Weighted mode	20	0.0360591	0.118641	0.764482	1.037	0.822	1.308	1.037(0.822-1.308)
Osteoporosis	CD14 on CD14+ CD16+ monocyte	MR Egger	18	0.0134848	0.13396	0.921069	1.014	0.78	1.318	1.014(0.78-1.318)
Osteoporosis	CD14 on CD14+ CD16+ monocyte	Weighted median	18	-0.0120517	0.0920276	0.895809	0.988	0.825	1.183	0.988(0.825-1.183)
Osteoporosis	CD14 on CD14+ CD16+ monocyte	Inverse variance weighted	18	-0.0237047	0.0648215	0.714595	0.977	0.86	1.109	0.977(0.86-1.109)
Osteoporosis	CD14 on CD14+ CD16+ monocyte	Simple mode	18	-0.0631974	0.127676	0.626948	0.939	0.731	1.206	0.939(0.731-1.206)
Osteoporosis	CD14 on CD14+ CD16+ monocyte	Weighted mode	18	0.0103615	0.107669	0.92446	1.01	0.818	1.248	1.01(0.818-1.248)
Osteoporosis	CCR2 on CD14- CD16+ monocyte	MR Egger	16	-0.0141169	0.123791	0.910827	0.986	0.774	1.257	0.986(0.774-1.257)
Osteoporosis	CCR2 on CD14- CD16+ monocyte	Weighted median	16	0.0067678	0.0940184	0.942615	1.007	0.837	1.211	1.007(0.837-1.211)
Osteoporosis	CCR2 on CD14- CD16+ monocyte	Inverse variance weighted	16	0.0149509	0.0671887	0.823908	1.015	0.89	1.158	1.015(0.89-1.158)
Osteoporosis	CCR2 on CD14- CD16+ monocyte	Simple mode	16	0.0372499	0.122502	0.765247	1.038	0.816	1.32	1.038(0.816-1.32)
Osteoporosis	CCR2 on CD14- CD16+ monocyte	Weighted mode	16	0.0103766	0.0990092	0.917919	1.01	0.832	1.227	1.01(0.832-1.227)
Osteoporosis	CD40 on CD14+ CD16+ monocyte	MR Egger	14	0.0440389	0.124851	0.730407	1.045	0.818	1.335	1.045(0.818-1.335)
Osteoporosis	CD40 on CD14+ CD16+ monocyte	Weighted median	14	0.022086	0.0931696	0.812617	1.022	0.852	1.227	1.022(0.852-1.227)
Osteoporosis	CD40 on CD14+ CD16+ monocyte	Inverse variance weighted	14	0.0222225	0.0684927	0.745597	1.022	0.894	1.169	1.022(0.894-1.169)
Osteoporosis	CD40 on CD14+ CD16+ monocyte	Simple mode	14	-0.0152647	0.117469	0.898598	0.985	0.782	1.24	0.985(0.782-1.24)
Osteoporosis	CD40 on CD14+ CD16+ monocyte	Weighted mode	14	0.0160652	0.0982848	0.872674	1.016	0.838	1.232	1.016(0.838-1.232)
Osteoporosis	CD40 on CD14+ CD16- monocyte	MR Egger	14	0.0307766	0.14229	0.832391	1.031	0.78	1.363	1.031(0.78-1.363)
Osteoporosis	CD40 on CD14+ CD16- monocyte	Weighted median	14	0.0167302	0.101233	0.868737	1.017	0.834	1.24	1.017(0.834-1.24)
Osteoporosis	CD40 on CD14+ CD16- monocyte	Inverse variance weighted	14	0.0115451	0.0704648	0.869855	1.012	0.881	1.161	1.012(0.881-1.161)
Osteoporosis	CD40 on CD14+ CD16- monocyte	Simple mode	14	-0.0366003	0.131456	0.785067	0.964	0.745	1.247	0.964(0.745-1.247)
Osteoporosis	CD40 on CD14+ CD16- monocyte	Weighted mode	14	0.0149883	0.102416	0.885892	1.015	0.83	1.241	1.015(0.83-1.241)
Osteoporosis	CD16 on CD14- CD16+ monocyte	MR Egger	13	-0.0297772	0.135435	0.830005	0.971	0.744	1.266	0.971(0.744-1.266)
Osteoporosis	CD16 on CD14- CD16+ monocyte	Weighted median	13	-0.0335176	0.100452	0.73863	0.967	0.794	1.177	0.967(0.794-1.177)
Osteoporosis	CD16 on CD14- CD16+ monocyte	Inverse variance weighted	13	-0.0134046	0.077558	0.862782	0.987	0.848	1.149	0.987(0.848-1.149)
Osteoporosis	CD16 on CD14- CD16+ monocyte	Simple mode	13	-0.02137	0.147757	0.887404	0.979	0.733	1.308	0.979(0.733-1.308)
Osteoporosis	CD16 on CD14- CD16+ monocyte	Weighted mode	13	-0.0361205	0.106297	0.739875	0.965	0.783	1.188	0.965(0.783-1.188)
Osteoporosis	FSC-A on HLA DR+ CD8+ T cell	MR Egger	16	-0.0160994	0.129801	0.903054	0.984	0.763	1.269	0.984(0.763-1.269)
Osteoporosis	FSC-A on HLA DR+ CD8+ T cell	Weighted median	16	0.00227844	0.0982904	0.981506	1.002	0.827	1.215	1.002(0.827-1.215)
Osteoporosis	FSC-A on HLA DR+ CD8+ T cell	Inverse variance weighted	16	0.00560548	0.0707402	0.936842	1.006	0.875	1.155	1.006(0.875-1.155)
Osteoporosis	FSC-A on HLA DR+ CD8+ T cell	Simple mode	16	-0.0194205	0.134209	0.886872	0.981	0.754	1.276	0.981(0.754-1.276)
Osteoporosis	FSC-A on HLA DR+ CD8+ T cell	Weighted mode	16	-0.00364368	0.104034	0.972522	0.996	0.813	1.222	0.996(0.813-1.222)
Osteoporosis	FSC-A on HLA DR+ CD4+ T cell	MR Egger	16	-0.0404323	0.318452	0.900774	0.96	0.514	1.793	0.96(0.514-1.793)
Osteoporosis	FSC-A on HLA DR+ CD4+ T cell	Weighted median	16	0.00122884	0.103799	0.990554	1.001	0.817	1.227	1.001(0.817-1.227)
Osteoporosis	FSC-A on HLA DR+ CD4+ T cell	Inverse variance weighted	16	-0.00764912	0.0845656	0.927928	0.992	0.841	1.171	0.992(0.841-1.171)
Osteoporosis	FSC-A on HLA DR+ CD4+ T cell	Simple mode	16	0.00869921	0.140576	0.951474	1.009	0.766	1.329	1.009(0.766-1.329)
Osteoporosis	FSC-A on HLA DR+ CD4+ T cell	Weighted mode	16	0.00742171	0.153728	0.962132	1.007	0.745	1.362	1.007(0.745-1.362)
Osteoporosis	FSC-A on Natural Killer T	MR Egger	16	0.0568376	0.300726	0.852804	1.058	0.587	1.908	1.058(0.587-1.908)
Osteoporosis	FSC-A on Natural Killer T	Weighted median	16	0.012566	0.11778	0.915035	1.013	0.804	1.276	1.013(0.804-1.276)
Osteoporosis	FSC-A on Natural Killer T	Inverse variance weighted	16	0.0197627	0.0923536	0.830555	1.02	0.851	1.222	1.02(0.851-1.222)
Osteoporosis	FSC-A on Natural Killer T	Simple mode	16	0.0135007	0.165219	0.935955	1.014	0.733	1.401	1.014(0.733-1.401)
Osteoporosis	FSC-A on Natural Killer T	Weighted mode	16	0.00504605	0.155604	0.974558	1.005	0.741	1.363	1.005(0.741-1.363)
Osteoporosis	FSC-A on HLA DR+ T cell	MR Egger	18	-0.032058	0.131078	0.809896	0.968	0.749	1.252	0.968(0.749-1.252)
Osteoporosis	FSC-A on HLA DR+ T cell	Weighted median	18	0.0160744	0.0948137	0.865375	1.016	0.844	1.224	1.016(0.844-1.224)
Osteoporosis	FSC-A on HLA DR+ T cell	Inverse variance weighted	18	0.000840976	0.0657789	0.989799	1.001	0.88	1.139	1.001(0.88-1.139)
Osteoporosis	FSC-A on HLA DR+ T cell	Simple mode	18	0.0130209	0.118405	0.913722	1.013	0.803	1.278	1.013(0.803-1.278)
Osteoporosis	FSC-A on HLA DR+ T cell	Weighted mode	18	0.0174045	0.106797	0.872465	1.018	0.825	1.254	1.018(0.825-1.254)
Osteoporosis	FSC-A on CD8+ T cell	MR Egger	13	0.0544188	0.450795	0.906092	1.056	0.436	2.555	1.056(0.436-2.555)
Osteoporosis	FSC-A on CD8+ T cell	Weighted median	13	-0.0222008	0.107579	0.836505	0.978	0.792	1.208	0.978(0.792-1.208)
Osteoporosis	FSC-A on CD8+ T cell	Inverse variance weighted	13	0.002517	0.0867272	0.976847	1.003	0.846	1.188	1.003(0.846-1.188)
Osteoporosis	FSC-A on CD8+ T cell	Simple mode	13	-0.0392473	0.152856	0.801714	0.962	0.713	1.297	0.962(0.713-1.297)
Osteoporosis	FSC-A on CD8+ T cell	Weighted mode	13	-0.03662	0.155884	0.818232	0.964	0.71	1.309	0.964(0.71-1.309)
Osteoporosis	FSC-A on CD4+ T cell	MR Egger	17	0.00656025	0.284846	0.981929	1.007	0.576	1.759	1.007(0.576-1.759)
Osteoporosis	FSC-A on CD4+ T cell	Weighted median	17	0.0016432	0.097134	0.986503	1.002	0.828	1.212	1.002(0.828-1.212)
Osteoporosis	FSC-A on CD4+ T cell	Inverse variance weighted	17	-0.00807552	0.0800084	0.919603	0.992	0.848	1.16	0.992(0.848-1.16)
Osteoporosis	FSC-A on CD4+ T cell	Simple mode	17	0.0207742	0.163309	0.900361	1.021	0.741	1.406	1.021(0.741-1.406)
Osteoporosis	FSC-A on CD4+ T cell	Weighted mode	17	0.0150818	0.146706	0.919397	1.015	0.762	1.353	1.015(0.762-1.353)
Osteoporosis	FSC-A on T cell	MR Egger	12	-0.0407708	0.143351	0.781897	0.96	0.725	1.272	0.96(0.725-1.272)
Osteoporosis	FSC-A on T cell	Weighted median	12	-0.0361161	0.0985331	0.713963	0.965	0.795	1.17	0.965(0.795-1.17)
Osteoporosis	FSC-A on T cell	Inverse variance weighted	12	-0.0199351	0.0738301	0.78715	0.98	0.848	1.133	0.98(0.848-1.133)
Osteoporosis	FSC-A on T cell	Simple mode	12	-0.0462177	0.1245	0.717519	0.955	0.748	1.219	0.955(0.748-1.219)
Osteoporosis	FSC-A on T cell	Weighted mode	12	-0.0404002	0.0988594	0.69063	0.96	0.791	1.166	0.96(0.791-1.166)
Osteoporosis	FSC-A on lymphocyte	MR Egger	9	0.0149623	0.144894	0.92065	1.015	0.764	1.348	1.015(0.764-1.348)
Osteoporosis	FSC-A on lymphocyte	Weighted median	9	0.0281727	0.10556	0.789555	1.029	0.836	1.265	1.029(0.836-1.265)
Osteoporosis	FSC-A on lymphocyte	Inverse variance weighted	9	0.0233309	0.0782405	0.765555	1.024	0.878	1.193	1.024(0.878-1.193)
Osteoporosis	FSC-A on lymphocyte	Simple mode	9	0.0472779	0.138339	0.74134	1.048	0.799	1.375	1.048(0.799-1.375)
Osteoporosis	FSC-A on lymphocyte	Weighted mode	9	0.0280091	0.109311	0.804237	1.028	0.83	1.274	1.028(0.83-1.274)
Osteoporosis	FSC-A on HLA DR+ Natural Killer	MR Egger	14	0.0362021	0.209189	0.865489	1.037	0.688	1.562	1.037(0.688-1.562)
Osteoporosis	FSC-A on HLA DR+ Natural Killer	Weighted median	14	0.0125274	0.114816	0.913116	1.013	0.809	1.268	1.013(0.809-1.268)
Osteoporosis	FSC-A on HLA DR+ Natural Killer	Inverse variance weighted	14	-0.0122123	0.093316	0.895878	0.988	0.823	1.186	0.988(0.823-1.186)
Osteoporosis	FSC-A on HLA DR+ Natural Killer	Simple mode	14	0.0531981	0.167903	0.756398	1.055	0.759	1.466	1.055(0.759-1.466)
Osteoporosis	FSC-A on HLA DR+ Natural Killer	Weighted mode	14	0.0423436	0.162742	0.798794	1.043	0.758	1.435	1.043(0.758-1.435)
Osteoporosis	FSC-A on Natural Killer	MR Egger	20	-0.0668147	0.226077	0.770964	0.935	0.601	1.457	0.935(0.601-1.457)
Osteoporosis	FSC-A on Natural Killer	Weighted median	20	-0.0117549	0.0923366	0.898699	0.988	0.825	1.184	0.988(0.825-1.184)
Osteoporosis	FSC-A on Natural Killer	Inverse variance weighted	20	-0.000632117	0.0763949	0.993398	0.999	0.86	1.161	0.999(0.86-1.161)
Osteoporosis	FSC-A on Natural Killer	Simple mode	20	-0.00117111	0.145456	0.99366	0.999	0.751	1.328	0.999(0.751-1.328)
Osteoporosis	FSC-A on Natural Killer	Weighted mode	20	-0.0138849	0.136402	0.919986	0.986	0.755	1.288	0.986(0.755-1.288)
Osteoporosis	FSC-A on B cell	MR Egger	16	-0.109408	0.267593	0.688829	0.896	0.531	1.514	0.896(0.531-1.514)
Osteoporosis	FSC-A on B cell	Weighted median	16	-0.00322228	0.107764	0.976146	0.997	0.807	1.231	0.997(0.807-1.231)
Osteoporosis	FSC-A on B cell	Inverse variance weighted	16	-0.00934294	0.0879573	0.915407	0.991	0.834	1.177	0.991(0.834-1.177)
Osteoporosis	FSC-A on B cell	Simple mode	16	-0.000644612	0.174259	0.997097	0.999	0.71	1.406	0.999(0.71-1.406)
Osteoporosis	FSC-A on B cell	Weighted mode	16	-0.0043907	0.154279	0.977671	0.996	0.736	1.347	0.996(0.736-1.347)
Osteoporosis	FSC-A on CD14+ monocyte	MR Egger	17	0.0233219	0.405331	0.954876	1.024	0.462	2.265	1.024(0.462-2.265)
Osteoporosis	FSC-A on CD14+ monocyte	Weighted median	17	0.0529675	0.110384	0.631335	1.054	0.849	1.309	1.054(0.849-1.309)
Osteoporosis	FSC-A on CD14+ monocyte	Inverse variance weighted	17	0.0179324	0.0877771	0.838123	1.018	0.857	1.209	1.018(0.857-1.209)
Osteoporosis	FSC-A on CD14+ monocyte	Simple mode	17	0.0599185	0.155592	0.705234	1.062	0.783	1.44	1.062(0.783-1.44)
Osteoporosis	FSC-A on CD14+ monocyte	Weighted mode	17	0.0608525	0.155802	0.701263	1.063	0.783	1.442	1.063(0.783-1.442)
Osteoporosis	FSC-A on granulocyte	MR Egger	22	-0.0084125	0.196245	0.966232	0.992	0.675	1.457	0.992(0.675-1.457)
Osteoporosis	FSC-A on granulocyte	Weighted median	22	-0.0180801	0.0991019	0.855238	0.982	0.809	1.193	0.982(0.809-1.193)
Osteoporosis	FSC-A on granulocyte	Inverse variance weighted	22	0.0173737	0.078294	0.824389	1.018	0.873	1.186	1.018(0.873-1.186)
Osteoporosis	FSC-A on granulocyte	Simple mode	22	-0.0256615	0.150292	0.866059	0.975	0.726	1.309	0.975(0.726-1.309)
Osteoporosis	FSC-A on granulocyte	Weighted mode	22	-0.0224104	0.135385	0.87011	0.978	0.75	1.275	0.978(0.75-1.275)
Osteoporosis	FSC-A on monocyte	MR Egger	13	0.0076337	0.138688	0.957092	1.008	0.768	1.322	1.008(0.768-1.322)
Osteoporosis	FSC-A on monocyte	Weighted median	13	0.00656989	0.106949	0.951016	1.007	0.816	1.241	1.007(0.816-1.241)
Osteoporosis	FSC-A on monocyte	Inverse variance weighted	13	-0.00156799	0.0804359	0.984447	0.998	0.853	1.169	0.998(0.853-1.169)
Osteoporosis	FSC-A on monocyte	Simple mode	13	-0.00742848	0.144002	0.959707	0.993	0.749	1.316	0.993(0.749-1.316)
Osteoporosis	FSC-A on monocyte	Weighted mode	13	0.00195587	0.115593	0.986778	1.002	0.799	1.257	1.002(0.799-1.257)
Osteoporosis	FSC-A on plasmacytoid Dendritic Cell	MR Egger	22	-0.0152275	0.254211	0.952829	0.985	0.598	1.621	0.985(0.598-1.621)
Osteoporosis	FSC-A on plasmacytoid Dendritic Cell	Weighted median	22	-0.00138831	0.0909163	0.987817	0.999	0.836	1.193	0.999(0.836-1.193)
Osteoporosis	FSC-A on plasmacytoid Dendritic Cell	Inverse variance weighted	22	0.00888489	0.0760986	0.907054	1.009	0.869	1.171	1.009(0.869-1.171)
Osteoporosis	FSC-A on plasmacytoid Dendritic Cell	Simple mode	22	-0.0090283	0.160108	0.955565	0.991	0.724	1.356	0.991(0.724-1.356)
Osteoporosis	FSC-A on plasmacytoid Dendritic Cell	Weighted mode	22	-0.0203119	0.145162	0.890052	0.98	0.737	1.302	0.98(0.737-1.302)
Osteoporosis	FSC-A on myeloid Dendritic Cell	MR Egger	18	0.0613792	0.47861	0.899553	1.063	0.416	2.717	1.063(0.416-2.717)
Osteoporosis	FSC-A on myeloid Dendritic Cell	Weighted median	18	0.0107045	0.113783	0.925047	1.011	0.809	1.263	1.011(0.809-1.263)
Osteoporosis	FSC-A on myeloid Dendritic Cell	Inverse variance weighted	18	0.00425839	0.0907226	0.962562	1.004	0.841	1.2	1.004(0.841-1.2)
Osteoporosis	FSC-A on myeloid Dendritic Cell	Simple mode	18	0.0312749	0.1722	0.85803	1.032	0.736	1.446	1.032(0.736-1.446)
Osteoporosis	FSC-A on myeloid Dendritic Cell	Weighted mode	18	0.0237789	0.160668	0.884084	1.024	0.747	1.403	1.024(0.747-1.403)
Osteoporosis	CD25 on CD28+ CD4+ T cell	MR Egger	13	0.171909	0.366453	0.648147	1.188	0.579	2.436	1.188(0.579-2.436)
Osteoporosis	CD25 on CD28+ CD4+ T cell	Weighted median	13	0.0268559	0.120768	0.824021	1.027	0.811	1.302	1.027(0.811-1.302)
Osteoporosis	CD25 on CD28+ CD4+ T cell	Inverse variance weighted	13	0.0259933	0.0941299	0.782439	1.026	0.853	1.234	1.026(0.853-1.234)
Osteoporosis	CD25 on CD28+ CD4+ T cell	Simple mode	13	0.0421431	0.16772	0.805856	1.043	0.751	1.449	1.043(0.751-1.449)
Osteoporosis	CD25 on CD28+ CD4+ T cell	Weighted mode	13	0.0408948	0.175017	0.819186	1.042	0.739	1.468	1.042(0.739-1.468)
Osteoporosis	CD25 on CD39+ CD4+ T cell	MR Egger	20	-0.0644709	0.209194	0.761478	0.938	0.622	1.413	0.938(0.622-1.413)
Osteoporosis	CD25 on CD39+ CD4+ T cell	Weighted median	20	-0.0036443	0.102746	0.971706	0.996	0.815	1.219	0.996(0.815-1.219)
Osteoporosis	CD25 on CD39+ CD4+ T cell	Inverse variance weighted	20	0.00808333	0.0792478	0.918756	1.008	0.863	1.178	1.008(0.863-1.178)
Osteoporosis	CD25 on CD39+ CD4+ T cell	Simple mode	20	0.0759323	0.162566	0.64575	1.079	0.785	1.484	1.079(0.785-1.484)
Osteoporosis	CD25 on CD39+ CD4+ T cell	Weighted mode	20	-0.0574138	0.152016	0.709853	0.944	0.701	1.272	0.944(0.701-1.272)
Osteoporosis	CD25 on CD4+ T cell	MR Egger	17	0.0134082	0.352535	0.970162	1.013	0.508	2.023	1.013(0.508-2.023)
Osteoporosis	CD25 on CD4+ T cell	Weighted median	17	-0.0328017	0.108724	0.762882	0.968	0.782	1.198	0.968(0.782-1.198)
Osteoporosis	CD25 on CD4+ T cell	Inverse variance weighted	17	-0.0256387	0.0859756	0.765544	0.975	0.824	1.154	0.975(0.824-1.154)
Osteoporosis	CD25 on CD4+ T cell	Simple mode	17	-0.0352788	0.17087	0.839031	0.965	0.691	1.349	0.965(0.691-1.349)
Osteoporosis	CD25 on CD4+ T cell	Weighted mode	17	-0.0459435	0.169333	0.789614	0.955	0.685	1.331	0.955(0.685-1.331)
Osteoporosis	CD4 on HLA DR+ CD4+ T cell	MR Egger	18	0.077133	0.272344	0.780641	1.08	0.633	1.842	1.08(0.633-1.842)
Osteoporosis	CD4 on HLA DR+ CD4+ T cell	Weighted median	18	0.0200247	0.101457	0.843536	1.02	0.836	1.245	1.02(0.836-1.245)
Osteoporosis	CD4 on HLA DR+ CD4+ T cell	Inverse variance weighted	18	0.00505449	0.0812095	0.950372	1.005	0.857	1.178	1.005(0.857-1.178)
Osteoporosis	CD4 on HLA DR+ CD4+ T cell	Simple mode	18	-0.0297438	0.158635	0.85349	0.971	0.711	1.325	0.971(0.711-1.325)
Osteoporosis	CD4 on HLA DR+ CD4+ T cell	Weighted mode	18	0.0430596	0.155767	0.785546	1.044	0.769	1.417	1.044(0.769-1.417)
Osteoporosis	CD4 on monocyte	MR Egger	15	0.0395943	0.162413	0.8112	1.04	0.757	1.43	1.04(0.757-1.43)
Osteoporosis	CD4 on monocyte	Weighted median	15	0.0319019	0.112466	0.776672	1.032	0.828	1.287	1.032(0.828-1.287)
Osteoporosis	CD4 on monocyte	Inverse variance weighted	15	0.0288749	0.0792862	0.71572	1.029	0.881	1.202	1.029(0.881-1.202)
Osteoporosis	CD4 on monocyte	Simple mode	15	0.060912	0.145042	0.680888	1.063	0.8	1.412	1.063(0.8-1.412)
Osteoporosis	CD4 on monocyte	Weighted mode	15	0.0372457	0.111713	0.743769	1.038	0.834	1.292	1.038(0.834-1.292)
Osteoporosis	CD33 on CD33+ HLA DR+ CD14-	MR Egger	10	-0.0556621	0.715244	0.93988	0.946	0.233	3.843	0.946(0.233-3.843)
Osteoporosis	CD33 on CD33+ HLA DR+ CD14-	Weighted median	10	-0.0742586	0.212091	0.726244	0.928	0.613	1.407	0.928(0.613-1.407)
Osteoporosis	CD33 on CD33+ HLA DR+ CD14-	Inverse variance weighted	10	-0.0369615	0.172859	0.830683	0.964	0.687	1.352	0.964(0.687-1.352)
Osteoporosis	CD33 on CD33+ HLA DR+ CD14-	Simple mode	10	-0.095837	0.280492	0.740439	0.909	0.524	1.574	0.909(0.524-1.574)
Osteoporosis	CD33 on CD33+ HLA DR+ CD14-	Weighted mode	10	-0.097193	0.266725	0.723978	0.907	0.538	1.53	0.907(0.538-1.53)
Osteoporosis	CD33 on CD33+ HLA DR+	MR Egger	12	-0.118986	0.672903	0.863176	0.888	0.237	3.32	0.888(0.237-3.32)
Osteoporosis	CD33 on CD33+ HLA DR+	Weighted median	12	-0.0371091	0.184843	0.840886	0.964	0.671	1.384	0.964(0.671-1.384)
Osteoporosis	CD33 on CD33+ HLA DR+	Inverse variance weighted	12	-0.0181623	0.149346	0.903206	0.982	0.733	1.316	0.982(0.733-1.316)
Osteoporosis	CD33 on CD33+ HLA DR+	Simple mode	12	-0.0658924	0.250365	0.797272	0.936	0.573	1.529	0.936(0.573-1.529)
Osteoporosis	CD33 on CD33+ HLA DR+	Weighted mode	12	-0.0694551	0.245836	0.782785	0.933	0.576	1.51	0.933(0.576-1.51)
Osteoporosis	CD33 on Immature Myeloid-Derived Suppressor Cells	MR Egger	11	-0.0108796	0.600506	0.98594	0.989	0.305	3.209	0.989(0.305-3.209)
Osteoporosis	CD33 on Immature Myeloid-Derived Suppressor Cells	Weighted median	11	-0.0688157	0.172758	0.690383	0.933	0.665	1.31	0.933(0.665-1.31)
Osteoporosis	CD33 on Immature Myeloid-Derived Suppressor Cells	Inverse variance weighted	11	-0.0476145	0.136931	0.728047	0.954	0.729	1.247	0.954(0.729-1.247)
Osteoporosis	CD33 on Immature Myeloid-Derived Suppressor Cells	Simple mode	11	-0.0802062	0.239365	0.744488	0.923	0.577	1.475	0.923(0.577-1.475)
Osteoporosis	CD33 on Immature Myeloid-Derived Suppressor Cells	Weighted mode	11	-0.0772229	0.215308	0.727304	0.926	0.607	1.412	0.926(0.607-1.412)
Osteoporosis	CD33 on basophil	MR Egger	6	-0.29908	1.41679	0.84313	0.742	0.046	11.915	0.742(0.046-11.915)
Osteoporosis	CD33 on basophil	Weighted median	6	-0.0538802	0.21613	0.803133	0.948	0.62	1.447	0.948(0.62-1.447)
Osteoporosis	CD33 on basophil	Inverse variance weighted	6	-0.00593659	0.1814	0.973893	0.994	0.697	1.419	0.994(0.697-1.419)
Osteoporosis	CD33 on basophil	Simple mode	6	0.0871757	0.290284	0.776025	1.091	0.618	1.927	1.091(0.618-1.927)
Osteoporosis	CD33 on basophil	Weighted mode	6	-0.0764453	0.278081	0.794388	0.926	0.537	1.598	0.926(0.537-1.598)
Osteoporosis	CD33 on CD33dim HLA DR-	MR Egger	11	0.0953396	0.965736	0.923523	1.1	0.166	7.302	1.1(0.166-7.302)
Osteoporosis	CD33 on CD33dim HLA DR-	Weighted median	11	-0.027171	0.167226	0.870928	0.973	0.701	1.351	0.973(0.701-1.351)
Osteoporosis	CD33 on CD33dim HLA DR-	Inverse variance weighted	11	-0.0286023	0.136256	0.833733	0.972	0.744	1.269	0.972(0.744-1.269)
Osteoporosis	CD33 on CD33dim HLA DR-	Simple mode	11	-0.0193618	0.255546	0.941099	0.981	0.594	1.619	0.981(0.594-1.619)
Osteoporosis	CD33 on CD33dim HLA DR-	Weighted mode	11	-0.0317489	0.268207	0.908115	0.969	0.573	1.639	0.969(0.573-1.639)
Osteoporosis	CD33 on Monocytic Myeloid-Derived Suppressor Cells	MR Egger	9	0.00157499	0.659429	0.998161	1.002	0.275	3.648	1.002(0.275-3.648)
Osteoporosis	CD33 on Monocytic Myeloid-Derived Suppressor Cells	Weighted median	9	0.0100598	0.246283	0.967418	1.01	0.623	1.637	1.01(0.623-1.637)
Osteoporosis	CD33 on Monocytic Myeloid-Derived Suppressor Cells	Inverse variance weighted	9	0.0162241	0.202061	0.936004	1.016	0.684	1.51	1.016(0.684-1.51)
Osteoporosis	CD33 on Monocytic Myeloid-Derived Suppressor Cells	Simple mode	9	0.0106743	0.316334	0.973908	1.011	0.544	1.879	1.011(0.544-1.879)
Osteoporosis	CD33 on Monocytic Myeloid-Derived Suppressor Cells	Weighted mode	9	0.0128577	0.315197	0.968461	1.013	0.546	1.879	1.013(0.546-1.879)
Osteoporosis	CD33 on CD66b++ myeloid cell	MR Egger	8	-0.0300103	1.11123	0.97933	0.97	0.11	8.568	0.97(0.11-8.568)
Osteoporosis	CD33 on CD66b++ myeloid cell	Weighted median	8	-0.00831868	0.21649	0.969349	0.992	0.649	1.516	0.992(0.649-1.516)
Osteoporosis	CD33 on CD66b++ myeloid cell	Inverse variance weighted	8	0.00650036	0.182233	0.971545	1.007	0.704	1.439	1.007(0.704-1.439)
Osteoporosis	CD33 on CD66b++ myeloid cell	Simple mode	8	0.03539	0.300982	0.909702	1.036	0.574	1.869	1.036(0.574-1.869)
Osteoporosis	CD33 on CD66b++ myeloid cell	Weighted mode	8	-0.0153072	0.284073	0.958533	0.985	0.564	1.719	0.985(0.564-1.719)
Osteoporosis	CD33 on Granulocytic Myeloid-Derived Suppressor Cells	MR Egger	10	-0.103482	0.98766	0.919134	0.902	0.13	6.248	0.902(0.13-6.248)
Osteoporosis	CD33 on Granulocytic Myeloid-Derived Suppressor Cells	Weighted median	10	-0.0730093	0.201265	0.71679	0.93	0.627	1.379	0.93(0.627-1.379)
Osteoporosis	CD33 on Granulocytic Myeloid-Derived Suppressor Cells	Inverse variance weighted	10	-0.0267344	0.165019	0.8713	0.974	0.705	1.345	0.974(0.705-1.345)
Osteoporosis	CD33 on Granulocytic Myeloid-Derived Suppressor Cells	Simple mode	10	-0.0886126	0.272168	0.752183	0.915	0.537	1.56	0.915(0.537-1.56)
Osteoporosis	CD33 on Granulocytic Myeloid-Derived Suppressor Cells	Weighted mode	10	-0.0961718	0.260106	0.720126	0.908	0.546	1.512	0.908(0.546-1.512)
Osteoporosis	CD33 on CD33dim HLA DR+ CD11b-	MR Egger	13	0.0630774	0.436815	0.887794	1.065	0.452	2.507	1.065(0.452-2.507)
Osteoporosis	CD33 on CD33dim HLA DR+ CD11b-	Weighted median	13	0.0615244	0.154049	0.689612	1.063	0.786	1.438	1.063(0.786-1.438)
Osteoporosis	CD33 on CD33dim HLA DR+ CD11b-	Inverse variance weighted	13	0.0439838	0.127154	0.72941	1.045	0.814	1.341	1.045(0.814-1.341)
Osteoporosis	CD33 on CD33dim HLA DR+ CD11b-	Simple mode	13	0.0703607	0.234111	0.768906	1.073	0.678	1.698	1.073(0.678-1.698)
Osteoporosis	CD33 on CD33dim HLA DR+ CD11b-	Weighted mode	13	0.0739833	0.205703	0.725351	1.077	0.72	1.611	1.077(0.72-1.611)
Osteoporosis	CD33 on CD33dim HLA DR+ CD11b+	MR Egger	12	-0.00740058	0.669621	0.991399	0.993	0.267	3.688	0.993(0.267-3.688)
Osteoporosis	CD33 on CD33dim HLA DR+ CD11b+	Weighted median	12	-0.0325699	0.168796	0.846995	0.968	0.695	1.348	0.968(0.695-1.348)
Osteoporosis	CD33 on CD33dim HLA DR+ CD11b+	Inverse variance weighted	12	-0.00853861	0.136096	0.949974	0.991	0.759	1.295	0.991(0.759-1.295)
Osteoporosis	CD33 on CD33dim HLA DR+ CD11b+	Simple mode	12	-0.0613001	0.237158	0.800811	0.941	0.591	1.497	0.941(0.591-1.497)
Osteoporosis	CD33 on CD33dim HLA DR+ CD11b+	Weighted mode	12	-0.0580108	0.222686	0.799287	0.944	0.61	1.46	0.944(0.61-1.46)
Osteoporosis	CD33 on CD33+ HLA DR+ CD14dim	MR Egger	13	-0.025118	0.668653	0.970708	0.975	0.263	3.616	0.975(0.263-3.616)
Osteoporosis	CD33 on CD33+ HLA DR+ CD14dim	Weighted median	13	-0.0436797	0.174712	0.80258	0.957	0.68	1.348	0.957(0.68-1.348)
Osteoporosis	CD33 on CD33+ HLA DR+ CD14dim	Inverse variance weighted	13	-0.00633319	0.142622	0.964581	0.994	0.751	1.314	0.994(0.751-1.314)
Osteoporosis	CD33 on CD33+ HLA DR+ CD14dim	Simple mode	13	-0.0454519	0.241772	0.854022	0.956	0.595	1.535	0.956(0.595-1.535)
Osteoporosis	CD33 on CD33+ HLA DR+ CD14dim	Weighted mode	13	-0.0476143	0.243187	0.848049	0.954	0.592	1.536	0.954(0.592-1.536)
Osteoporosis	CD33 on CD14+ monocyte	MR Egger	12	0.0484597	0.435576	0.913616	1.05	0.447	2.465	1.05(0.447-2.465)
Osteoporosis	CD33 on CD14+ monocyte	Weighted median	12	0.00557697	0.174802	0.974548	1.006	0.714	1.416	1.006(0.714-1.416)
Osteoporosis	CD33 on CD14+ monocyte	Inverse variance weighted	12	0.00593052	0.13941	0.966068	1.006	0.765	1.322	1.006(0.765-1.322)
Osteoporosis	CD33 on CD14+ monocyte	Simple mode	12	-0.0674178	0.232888	0.777593	0.935	0.592	1.476	0.935(0.592-1.476)
Osteoporosis	CD33 on CD14+ monocyte	Weighted mode	12	0.0576746	0.236778	0.812038	1.059	0.666	1.685	1.059(0.666-1.685)
Osteoporosis	CD123 on CD62L+ plasmacytoid Dendritic Cell	MR Egger	16	0.0320652	0.135546	0.816422	1.033	0.792	1.347	1.033(0.792-1.347)
Osteoporosis	CD123 on CD62L+ plasmacytoid Dendritic Cell	Weighted median	16	0.0287966	0.109086	0.791794	1.029	0.831	1.275	1.029(0.831-1.275)
Osteoporosis	CD123 on CD62L+ plasmacytoid Dendritic Cell	Inverse variance weighted	16	0.030818	0.0771844	0.689689	1.031	0.887	1.2	1.031(0.887-1.2)
Osteoporosis	CD123 on CD62L+ plasmacytoid Dendritic Cell	Simple mode	16	0.0886396	0.139294	0.53414	1.093	0.832	1.436	1.093(0.832-1.436)
Osteoporosis	CD123 on CD62L+ plasmacytoid Dendritic Cell	Weighted mode	16	0.00634139	0.119336	0.958322	1.006	0.796	1.272	1.006(0.796-1.272)
Osteoporosis	CD123 on plasmacytoid Dendritic Cell	MR Egger	16	0.0187604	0.140029	0.895329	1.019	0.774	1.341	1.019(0.774-1.341)
Osteoporosis	CD123 on plasmacytoid Dendritic Cell	Weighted median	16	0.0149868	0.111416	0.892998	1.015	0.816	1.263	1.015(0.816-1.263)
Osteoporosis	CD123 on plasmacytoid Dendritic Cell	Inverse variance weighted	16	0.0213971	0.0793718	0.787483	1.022	0.874	1.194	1.022(0.874-1.194)
Osteoporosis	CD123 on plasmacytoid Dendritic Cell	Simple mode	16	0.0716703	0.15029	0.640321	1.074	0.8	1.442	1.074(0.8-1.442)
Osteoporosis	CD123 on plasmacytoid Dendritic Cell	Weighted mode	16	0.0109502	0.11491	0.925343	1.011	0.807	1.266	1.011(0.807-1.266)
Osteoporosis	CD25 on activated & secreting CD4 regulatory T cell	MR Egger	16	-0.0358551	0.182367	0.846959	0.965	0.675	1.379	0.965(0.675-1.379)
Osteoporosis	CD25 on activated & secreting CD4 regulatory T cell	Weighted median	16	0.0157963	0.102278	0.87726	1.016	0.831	1.241	1.016(0.831-1.241)
Osteoporosis	CD25 on activated & secreting CD4 regulatory T cell	Inverse variance weighted	16	0.0040726	0.0853841	0.961957	1.004	0.849	1.187	1.004(0.849-1.187)
Osteoporosis	CD25 on activated & secreting CD4 regulatory T cell	Simple mode	16	0.0923256	0.152094	0.552911	1.097	0.814	1.478	1.097(0.814-1.478)
Osteoporosis	CD25 on activated & secreting CD4 regulatory T cell	Weighted mode	16	-0.0963716	0.143088	0.510865	0.908	0.686	1.202	0.908(0.686-1.202)
Osteoporosis	CD25 on CD39+ secreting CD4 regulatory T cell	MR Egger	15	-0.0367295	0.191294	0.850705	0.964	0.663	1.402	0.964(0.663-1.402)
Osteoporosis	CD25 on CD39+ secreting CD4 regulatory T cell	Weighted median	15	0.024365	0.0962539	0.800166	1.025	0.848	1.237	1.025(0.848-1.237)
Osteoporosis	CD25 on CD39+ secreting CD4 regulatory T cell	Inverse variance weighted	15	0.0108892	0.0785787	0.889784	1.011	0.867	1.179	1.011(0.867-1.179)
Osteoporosis	CD25 on CD39+ secreting CD4 regulatory T cell	Simple mode	15	0.0469971	0.14716	0.754168	1.048	0.785	1.399	1.048(0.785-1.399)
Osteoporosis	CD25 on CD39+ secreting CD4 regulatory T cell	Weighted mode	15	0.0348886	0.143375	0.811272	1.036	0.782	1.371	1.036(0.782-1.371)
Osteoporosis	CD25 on secreting CD4 regulatory T cell	MR Egger	17	0.0317699	0.137108	0.819891	1.032	0.789	1.351	1.032(0.789-1.351)
Osteoporosis	CD25 on secreting CD4 regulatory T cell	Weighted median	17	0.034138	0.0967013	0.724069	1.035	0.856	1.251	1.035(0.856-1.251)
Osteoporosis	CD25 on secreting CD4 regulatory T cell	Inverse variance weighted	17	0.0196125	0.0680527	0.773197	1.02	0.892	1.165	1.02(0.892-1.165)
Osteoporosis	CD25 on secreting CD4 regulatory T cell	Simple mode	17	0.0582641	0.128837	0.657174	1.06	0.823	1.364	1.06(0.823-1.364)
Osteoporosis	CD25 on secreting CD4 regulatory T cell	Weighted mode	17	0.0485166	0.111227	0.668525	1.05	0.844	1.305	1.05(0.844-1.305)
Osteoporosis	CD25 on CD39+ activated CD4 regulatory T cell	MR Egger	21	0.0319189	0.239238	0.895265	1.032	0.646	1.65	1.032(0.646-1.65)
Osteoporosis	CD25 on CD39+ activated CD4 regulatory T cell	Weighted median	21	-0.00917694	0.0915559	0.920159	0.991	0.828	1.186	0.991(0.828-1.186)
Osteoporosis	CD25 on CD39+ activated CD4 regulatory T cell	Inverse variance weighted	21	-0.000851813	0.0725698	0.990635	0.999	0.867	1.152	0.999(0.867-1.152)
Osteoporosis	CD25 on CD39+ activated CD4 regulatory T cell	Simple mode	21	0.0258142	0.146898	0.862274	1.026	0.769	1.369	1.026(0.769-1.369)
Osteoporosis	CD25 on CD39+ activated CD4 regulatory T cell	Weighted mode	21	-0.0447582	0.134811	0.743339	0.956	0.734	1.245	0.956(0.734-1.245)
Osteoporosis	CD25 on activated CD4 regulatory T cell	MR Egger	23	-0.0496282	0.118411	0.679385	0.952	0.754	1.2	0.952(0.754-1.2)
Osteoporosis	CD25 on activated CD4 regulatory T cell	Weighted median	23	-0.0141464	0.0869852	0.87081	0.986	0.831	1.169	0.986(0.831-1.169)
Osteoporosis	CD25 on activated CD4 regulatory T cell	Inverse variance weighted	23	0.0116177	0.0595945	0.845435	1.012	0.9	1.137	1.012(0.9-1.137)
Osteoporosis	CD25 on activated CD4 regulatory T cell	Simple mode	23	0.101567	0.1205	0.408367	1.107	0.874	1.402	1.107(0.874-1.402)
Osteoporosis	CD25 on activated CD4 regulatory T cell	Weighted mode	23	-0.0289847	0.105627	0.786332	0.971	0.79	1.195	0.971(0.79-1.195)
Osteoporosis	CD25 on CD39+ resting CD4 regulatory T cell	MR Egger	18	0.0802151	0.313003	0.801004	1.084	0.587	2.001	1.084(0.587-2.001)
Osteoporosis	CD25 on CD39+ resting CD4 regulatory T cell	Weighted median	18	-0.0247443	0.104493	0.81281	0.976	0.795	1.197	0.976(0.795-1.197)
Osteoporosis	CD25 on CD39+ resting CD4 regulatory T cell	Inverse variance weighted	18	-0.0253496	0.0847616	0.764887	0.975	0.826	1.151	0.975(0.826-1.151)
Osteoporosis	CD25 on CD39+ resting CD4 regulatory T cell	Simple mode	18	0.000728508	0.156277	0.996335	1.001	0.737	1.359	1.001(0.737-1.359)
Osteoporosis	CD25 on CD39+ resting CD4 regulatory T cell	Weighted mode	18	-0.0253176	0.145402	0.863826	0.975	0.733	1.297	0.975(0.733-1.297)
Osteoporosis	CD25 on resting CD4 regulatory T cell	MR Egger	16	-0.0561916	0.129987	0.672118	0.945	0.733	1.22	0.945(0.733-1.22)
Osteoporosis	CD25 on resting CD4 regulatory T cell	Weighted median	16	-0.0443206	0.0995606	0.656203	0.957	0.787	1.163	0.957(0.787-1.163)
Osteoporosis	CD25 on resting CD4 regulatory T cell	Inverse variance weighted	16	-0.0292924	0.0693652	0.672811	0.971	0.848	1.113	0.971(0.848-1.113)
Osteoporosis	CD25 on resting CD4 regulatory T cell	Simple mode	16	-0.0282047	0.116202	0.811509	0.972	0.774	1.221	0.972(0.774-1.221)
Osteoporosis	CD25 on resting CD4 regulatory T cell	Weighted mode	16	-0.0449655	0.0965187	0.647999	0.956	0.791	1.155	0.956(0.791-1.155)
Osteoporosis	CD25 on CD4 regulatory T cell	MR Egger	15	0.00847928	0.18742	0.964602	1.009	0.698	1.456	1.009(0.698-1.456)
Osteoporosis	CD25 on CD4 regulatory T cell	Weighted median	15	-0.0487205	0.0992736	0.623589	0.952	0.784	1.157	0.952(0.784-1.157)
Osteoporosis	CD25 on CD4 regulatory T cell	Inverse variance weighted	15	-0.0187151	0.0814653	0.818301	0.981	0.837	1.151	0.981(0.837-1.151)
Osteoporosis	CD25 on CD4 regulatory T cell	Simple mode	15	-0.0700756	0.143869	0.633739	0.932	0.703	1.236	0.932(0.703-1.236)
Osteoporosis	CD25 on CD4 regulatory T cell	Weighted mode	15	-0.0585768	0.131699	0.663279	0.943	0.729	1.221	0.943(0.729-1.221)
Osteoporosis	CD25 on CD39+ CD4 regulatory T cell	MR Egger	23	-0.0209216	0.11802	0.860993	0.979	0.777	1.234	0.979(0.777-1.234)
Osteoporosis	CD25 on CD39+ CD4 regulatory T cell	Weighted median	23	-0.0108654	0.0807336	0.892942	0.989	0.844	1.159	0.989(0.844-1.159)
Osteoporosis	CD25 on CD39+ CD4 regulatory T cell	Inverse variance weighted	23	-0.00661971	0.0594645	0.911361	0.993	0.884	1.116	0.993(0.884-1.116)
Osteoporosis	CD25 on CD39+ CD4 regulatory T cell	Simple mode	23	-0.0358242	0.120537	0.769099	0.965	0.762	1.222	0.965(0.762-1.222)
Osteoporosis	CD25 on CD39+ CD4 regulatory T cell	Weighted mode	23	-0.017902	0.0930495	0.8492	0.982	0.819	1.179	0.982(0.819-1.179)
Osteoporosis	CD25 on CD45RA+ CD4 not regulatory T cell	MR Egger	24	-0.0460859	0.18274	0.803232	0.955	0.667	1.366	0.955(0.667-1.366)
Osteoporosis	CD25 on CD45RA+ CD4 not regulatory T cell	Weighted median	24	0.0178867	0.0851263	0.833574	1.018	0.862	1.203	1.018(0.862-1.203)
Osteoporosis	CD25 on CD45RA+ CD4 not regulatory T cell	Inverse variance weighted	24	0.00702679	0.0675428	0.917142	1.007	0.882	1.15	1.007(0.882-1.15)
Osteoporosis	CD25 on CD45RA+ CD4 not regulatory T cell	Simple mode	24	0.0253963	0.139666	0.857305	1.026	0.78	1.349	1.026(0.78-1.349)
Osteoporosis	CD25 on CD45RA+ CD4 not regulatory T cell	Weighted mode	24	0.0342348	0.123277	0.783719	1.035	0.813	1.318	1.035(0.813-1.318)
Osteoporosis	CD25 on CD45RA- CD4 not regulatory T cell	MR Egger	18	-0.00911339	0.132288	0.94593	0.991	0.765	1.284	0.991(0.765-1.284)
Osteoporosis	CD25 on CD45RA- CD4 not regulatory T cell	Weighted median	18	-0.00499056	0.100929	0.960564	0.995	0.816	1.213	0.995(0.816-1.213)
Osteoporosis	CD25 on CD45RA- CD4 not regulatory T cell	Inverse variance weighted	18	-0.00877623	0.068266	0.897706	0.991	0.867	1.133	0.991(0.867-1.133)
Osteoporosis	CD25 on CD45RA- CD4 not regulatory T cell	Simple mode	18	-0.00243892	0.137969	0.986102	0.998	0.761	1.307	0.998(0.761-1.307)
Osteoporosis	CD25 on CD45RA- CD4 not regulatory T cell	Weighted mode	18	-0.00513778	0.11016	0.963344	0.995	0.802	1.235	0.995(0.802-1.235)
Osteoporosis	CD127 on CD45RA+ CD4+ T cell	MR Egger	12	-0.0462526	0.584055	0.938442	0.955	0.304	3	0.955(0.304-3)
Osteoporosis	CD127 on CD45RA+ CD4+ T cell	Weighted median	12	0.0377836	0.133956	0.777899	1.039	0.799	1.35	1.039(0.799-1.35)
Osteoporosis	CD127 on CD45RA+ CD4+ T cell	Inverse variance weighted	12	0.0383109	0.105822	0.717329	1.039	0.844	1.279	1.039(0.844-1.279)
Osteoporosis	CD127 on CD45RA+ CD4+ T cell	Simple mode	12	0.0446043	0.19063	0.819296	1.046	0.72	1.519	1.046(0.72-1.519)
Osteoporosis	CD127 on CD45RA+ CD4+ T cell	Weighted mode	12	0.0365595	0.183082	0.845367	1.037	0.724	1.485	1.037(0.724-1.485)
Osteoporosis	CD127 on CD4+ T cell	MR Egger	17	0.0345746	0.134533	0.800673	1.035	0.795	1.348	1.035(0.795-1.348)
Osteoporosis	CD127 on CD4+ T cell	Weighted median	17	0.0313392	0.102263	0.759257	1.032	0.844	1.261	1.032(0.844-1.261)
Osteoporosis	CD127 on CD4+ T cell	Inverse variance weighted	17	0.00751602	0.0756139	0.920821	1.008	0.869	1.168	1.008(0.869-1.168)
Osteoporosis	CD127 on CD4+ T cell	Simple mode	17	0.0425774	0.139384	0.763948	1.043	0.794	1.371	1.043(0.794-1.371)
Osteoporosis	CD127 on CD4+ T cell	Weighted mode	17	0.0357166	0.11986	0.769548	1.036	0.819	1.311	1.036(0.819-1.311)
Osteoporosis	CD127 on CD28- CD8+ T cell	MR Egger	12	-0.000554319	0.244807	0.998238	0.999	0.619	1.615	0.999(0.619-1.615)
Osteoporosis	CD127 on CD28- CD8+ T cell	Weighted median	12	-0.0244416	0.13163	0.852693	0.976	0.754	1.263	0.976(0.754-1.263)
Osteoporosis	CD127 on CD28- CD8+ T cell	Inverse variance weighted	12	-0.0294347	0.10589	0.781031	0.971	0.789	1.195	0.971(0.789-1.195)
Osteoporosis	CD127 on CD28- CD8+ T cell	Simple mode	12	-0.0257163	0.182437	0.89045	0.975	0.682	1.394	0.975(0.682-1.394)
Osteoporosis	CD127 on CD28- CD8+ T cell	Weighted mode	12	-0.022114	0.162638	0.894301	0.978	0.711	1.345	0.978(0.711-1.345)
Osteoporosis	CD127 on CD28+ CD45RA+ CD8+ T cell	MR Egger	14	0.00231019	0.129085	0.986015	1.002	0.778	1.291	1.002(0.778-1.291)
Osteoporosis	CD127 on CD28+ CD45RA+ CD8+ T cell	Weighted median	14	0.0147771	0.095607	0.877168	1.015	0.841	1.224	1.015(0.841-1.224)
Osteoporosis	CD127 on CD28+ CD45RA+ CD8+ T cell	Inverse variance weighted	14	0.018203	0.0712405	0.798325	1.018	0.886	1.171	1.018(0.886-1.171)
Osteoporosis	CD127 on CD28+ CD45RA+ CD8+ T cell	Simple mode	14	0.0241572	0.126996	0.852075	1.024	0.799	1.314	1.024(0.799-1.314)
Osteoporosis	CD127 on CD28+ CD45RA+ CD8+ T cell	Weighted mode	14	0.0174515	0.111296	0.87781	1.018	0.818	1.266	1.018(0.818-1.266)
Osteoporosis	CD127 on CD28+ CD45RA- CD8+ T cell	MR Egger	10	0.071211	0.405025	0.864805	1.074	0.485	2.375	1.074(0.485-2.375)
Osteoporosis	CD127 on CD28+ CD45RA- CD8+ T cell	Weighted median	10	0.0295651	0.129459	0.819355	1.03	0.799	1.328	1.03(0.799-1.328)
Osteoporosis	CD127 on CD28+ CD45RA- CD8+ T cell	Inverse variance weighted	10	0.0127888	0.107017	0.904878	1.013	0.821	1.249	1.013(0.821-1.249)
Osteoporosis	CD127 on CD28+ CD45RA- CD8+ T cell	Simple mode	10	0.0487554	0.201424	0.814164	1.05	0.707	1.558	1.05(0.707-1.558)
Osteoporosis	CD127 on CD28+ CD45RA- CD8+ T cell	Weighted mode	10	0.0526938	0.183403	0.780379	1.054	0.736	1.51	1.054(0.736-1.51)
Osteoporosis	CD127 on CD8+ T cell	MR Egger	14	-0.0121306	0.224406	0.95778	0.988	0.636	1.534	0.988(0.636-1.534)
Osteoporosis	CD127 on CD8+ T cell	Weighted median	14	0.00926018	0.114725	0.935667	1.009	0.806	1.264	1.009(0.806-1.264)
Osteoporosis	CD127 on CD8+ T cell	Inverse variance weighted	14	0.00855076	0.0933513	0.927018	1.009	0.84	1.211	1.009(0.84-1.211)
Osteoporosis	CD127 on CD8+ T cell	Simple mode	14	0.00173291	0.157199	0.991372	1.002	0.736	1.363	1.002(0.736-1.363)
Osteoporosis	CD127 on CD8+ T cell	Weighted mode	14	0.0107652	0.146205	0.942425	1.011	0.759	1.346	1.011(0.759-1.346)
Osteoporosis	CD127 on granulocyte	MR Egger	13	-0.000423596	0.158318	0.997913	1	0.733	1.363	1(0.733-1.363)
Osteoporosis	CD127 on granulocyte	Weighted median	13	0.00474611	0.111896	0.966168	1.005	0.807	1.251	1.005(0.807-1.251)
Osteoporosis	CD127 on granulocyte	Inverse variance weighted	13	0.000194195	0.0832336	0.998138	1	0.85	1.177	1(0.85-1.177)
Osteoporosis	CD127 on granulocyte	Simple mode	13	0.0127856	0.160918	0.937981	1.013	0.739	1.388	1.013(0.739-1.388)
Osteoporosis	CD127 on granulocyte	Weighted mode	13	0.0092308	0.121918	0.940895	1.009	0.795	1.282	1.009(0.795-1.282)
Osteoporosis	CD127 on CD28+ CD4-CD8- T cell	MR Egger	15	-0.00967704	0.18436	0.958936	0.99	0.69	1.421	0.99(0.69-1.421)
Osteoporosis	CD127 on CD28+ CD4-CD8- T cell	Weighted median	15	0.012001	0.10467	0.908717	1.012	0.824	1.243	1.012(0.824-1.243)
Osteoporosis	CD127 on CD28+ CD4-CD8- T cell	Inverse variance weighted	15	0.0296773	0.0838688	0.723448	1.03	0.874	1.214	1.03(0.874-1.214)
Osteoporosis	CD127 on CD28+ CD4-CD8- T cell	Simple mode	15	0.0207543	0.16209	0.899937	1.021	0.743	1.403	1.021(0.743-1.403)
Osteoporosis	CD127 on CD28+ CD4-CD8- T cell	Weighted mode	15	0.0123226	0.14616	0.934004	1.012	0.76	1.348	1.012(0.76-1.348)
Osteoporosis	CD127 on CD28+ CD4+ T cell	MR Egger	12	-0.0506746	0.238482	0.835995	0.951	0.596	1.517	0.951(0.596-1.517)
Osteoporosis	CD127 on CD28+ CD4+ T cell	Weighted median	12	0.02457	0.13446	0.85501	1.025	0.787	1.334	1.025(0.787-1.334)
Osteoporosis	CD127 on CD28+ CD4+ T cell	Inverse variance weighted	12	0.0157217	0.101881	0.877362	1.016	0.832	1.24	1.016(0.832-1.24)
Osteoporosis	CD127 on CD28+ CD4+ T cell	Simple mode	12	0.0685955	0.176933	0.705641	1.071	0.757	1.515	1.071(0.757-1.515)
Osteoporosis	CD127 on CD28+ CD4+ T cell	Weighted mode	12	0.0210708	0.165672	0.90109	1.021	0.738	1.413	1.021(0.738-1.413)
Osteoporosis	CD127 on CD45RA- CD4 not regulatory T cell	MR Egger	17	0.011344	0.134645	0.933971	1.011	0.777	1.317	1.011(0.777-1.317)
Osteoporosis	CD127 on CD45RA- CD4 not regulatory T cell	Weighted median	17	0.0320818	0.108616	0.767711	1.033	0.835	1.278	1.033(0.835-1.278)
Osteoporosis	CD127 on CD45RA- CD4 not regulatory T cell	Inverse variance weighted	17	0.0288731	0.075296	0.701378	1.029	0.888	1.193	1.029(0.888-1.193)
Osteoporosis	CD127 on CD45RA- CD4 not regulatory T cell	Simple mode	17	0.0875079	0.152584	0.574275	1.091	0.809	1.472	1.091(0.809-1.472)
Osteoporosis	CD127 on CD45RA- CD4 not regulatory T cell	Weighted mode	17	0.0172152	0.112641	0.880441	1.017	0.816	1.269	1.017(0.816-1.269)
Osteoporosis	CD127 on T cell	MR Egger	15	-0.0333023	0.136254	0.810726	0.967	0.741	1.263	0.967(0.741-1.263)
Osteoporosis	CD127 on T cell	Weighted median	15	-0.0214808	0.116675	0.853929	0.979	0.779	1.23	0.979(0.779-1.23)
Osteoporosis	CD127 on T cell	Inverse variance weighted	15	-0.0115218	0.0771192	0.881236	0.989	0.85	1.15	0.989(0.85-1.15)
Osteoporosis	CD127 on T cell	Simple mode	15	0.0622241	0.13985	0.663168	1.064	0.809	1.4	1.064(0.809-1.4)
Osteoporosis	CD127 on T cell	Weighted mode	15	-0.0259816	0.104046	0.806436	0.974	0.795	1.195	0.974(0.795-1.195)
Osteoporosis	CD45 on HLA DR+ CD8+ T cell	MR Egger	9	-0.0398285	0.497555	0.938439	0.961	0.362	2.548	0.961(0.362-2.548)
Osteoporosis	CD45 on HLA DR+ CD8+ T cell	Weighted median	9	-0.0516342	0.13947	0.711221	0.95	0.723	1.248	0.95(0.723-1.248)
Osteoporosis	CD45 on HLA DR+ CD8+ T cell	Inverse variance weighted	9	-0.0405754	0.119189	0.733535	0.96	0.76	1.213	0.96(0.76-1.213)
Osteoporosis	CD45 on HLA DR+ CD8+ T cell	Simple mode	9	-0.0804543	0.201541	0.700194	0.923	0.622	1.37	0.923(0.622-1.37)
Osteoporosis	CD45 on HLA DR+ CD8+ T cell	Weighted mode	9	-0.0684757	0.200436	0.741427	0.934	0.63	1.383	0.934(0.63-1.383)
Osteoporosis	CD45 on HLA DR+ CD4+ T cell	MR Egger	14	-0.0194705	0.238289	0.936225	0.981	0.615	1.565	0.981(0.615-1.565)
Osteoporosis	CD45 on HLA DR+ CD4+ T cell	Weighted median	14	0.0143947	0.114687	0.900118	1.014	0.81	1.27	1.014(0.81-1.27)
Osteoporosis	CD45 on HLA DR+ CD4+ T cell	Inverse variance weighted	14	0.0116464	0.0930018	0.900343	1.012	0.843	1.214	1.012(0.843-1.214)
Osteoporosis	CD45 on HLA DR+ CD4+ T cell	Simple mode	14	0.0352009	0.161965	0.83132	1.036	0.754	1.423	1.036(0.754-1.423)
Osteoporosis	CD45 on HLA DR+ CD4+ T cell	Weighted mode	14	0.0284257	0.159898	0.86164	1.029	0.752	1.408	1.029(0.752-1.408)
Osteoporosis	CD45 on Natural Killer T	MR Egger	12	0.077165	0.3468	0.828399	1.08	0.547	2.132	1.08(0.547-2.132)
Osteoporosis	CD45 on Natural Killer T	Weighted median	12	0.0337647	0.133737	0.800678	1.034	0.796	1.344	1.034(0.796-1.344)
Osteoporosis	CD45 on Natural Killer T	Inverse variance weighted	12	0.0211061	0.105563	0.841529	1.021	0.83	1.256	1.021(0.83-1.256)
Osteoporosis	CD45 on Natural Killer T	Simple mode	12	0.0766391	0.184604	0.686012	1.08	0.752	1.55	1.08(0.752-1.55)
Osteoporosis	CD45 on Natural Killer T	Weighted mode	12	0.0595149	0.160604	0.717995	1.061	0.775	1.454	1.061(0.775-1.454)
Osteoporosis	CD45 on HLA DR+ T cell	MR Egger	11	0.247347	0.422145	0.572323	1.281	0.56	2.929	1.281(0.56-2.929)
Osteoporosis	CD45 on HLA DR+ T cell	Weighted median	11	0.0899557	0.134169	0.50256	1.094	0.841	1.423	1.094(0.841-1.423)
Osteoporosis	CD45 on HLA DR+ T cell	Inverse variance weighted	11	0.041504	0.10414	0.690231	1.042	0.85	1.278	1.042(0.85-1.278)
Osteoporosis	CD45 on HLA DR+ T cell	Simple mode	11	0.0890964	0.19578	0.658768	1.093	0.745	1.605	1.093(0.745-1.605)
Osteoporosis	CD45 on HLA DR+ T cell	Weighted mode	11	0.0916385	0.192519	0.644304	1.096	0.751	1.598	1.096(0.751-1.598)
Osteoporosis	CD45 on CD8+ T cell	MR Egger	15	-0.101667	0.340952	0.770274	0.903	0.463	1.762	0.903(0.463-1.762)
Osteoporosis	CD45 on CD8+ T cell	Weighted median	15	0.0432612	0.104467	0.678791	1.044	0.851	1.281	1.044(0.851-1.281)
Osteoporosis	CD45 on CD8+ T cell	Inverse variance weighted	15	0.0399956	0.0835904	0.632315	1.041	0.884	1.226	1.041(0.884-1.226)
Osteoporosis	CD45 on CD8+ T cell	Simple mode	15	0.0834562	0.155217	0.599246	1.087	0.802	1.474	1.087(0.802-1.474)
Osteoporosis	CD45 on CD8+ T cell	Weighted mode	15	0.0801413	0.156783	0.617205	1.083	0.797	1.473	1.083(0.797-1.473)
Osteoporosis	CD45 on CD4+ T cell	MR Egger	15	-0.0548238	0.268005	0.841082	0.947	0.56	1.601	0.947(0.56-1.601)
Osteoporosis	CD45 on CD4+ T cell	Weighted median	15	0.0213916	0.116961	0.85488	1.022	0.812	1.285	1.022(0.812-1.285)
Osteoporosis	CD45 on CD4+ T cell	Inverse variance weighted	15	0.0122	0.0897884	0.89192	1.012	0.849	1.207	1.012(0.849-1.207)
Osteoporosis	CD45 on CD4+ T cell	Simple mode	15	0.0688403	0.160551	0.67461	1.071	0.782	1.467	1.071(0.782-1.467)
Osteoporosis	CD45 on CD4+ T cell	Weighted mode	15	0.0496863	0.153252	0.75057	1.051	0.778	1.419	1.051(0.778-1.419)
Osteoporosis	CD45 on T cell	MR Egger	16	-0.0981786	0.29575	0.744834	0.906	0.508	1.618	0.906(0.508-1.618)
Osteoporosis	CD45 on T cell	Weighted median	16	-0.0088188	0.102374	0.931353	0.991	0.811	1.211	0.991(0.811-1.211)
Osteoporosis	CD45 on T cell	Inverse variance weighted	16	0.00540938	0.0805963	0.946489	1.005	0.859	1.177	1.005(0.859-1.177)
Osteoporosis	CD45 on T cell	Simple mode	16	-0.0200604	0.153462	0.897735	0.98	0.726	1.324	0.98(0.726-1.324)
Osteoporosis	CD45 on T cell	Weighted mode	16	-0.0488142	0.149996	0.749346	0.952	0.71	1.278	0.952(0.71-1.278)
Osteoporosis	CD45 on lymphocyte	MR Egger	14	-0.0146887	0.147063	0.922089	0.985	0.739	1.315	0.985(0.739-1.315)
Osteoporosis	CD45 on lymphocyte	Weighted median	14	0.0122347	0.107619	0.909487	1.012	0.82	1.25	1.012(0.82-1.25)
Osteoporosis	CD45 on lymphocyte	Inverse variance weighted	14	0.0191377	0.0775077	0.804976	1.019	0.876	1.187	1.019(0.876-1.187)
Osteoporosis	CD45 on lymphocyte	Simple mode	14	0.04406	0.148332	0.771132	1.045	0.781	1.398	1.045(0.781-1.398)
Osteoporosis	CD45 on lymphocyte	Weighted mode	14	0.0144633	0.11249	0.899662	1.015	0.814	1.265	1.015(0.814-1.265)
Osteoporosis	CD45 on granulocyte	MR Egger	11	0.00756411	0.317012	0.981484	1.008	0.541	1.876	1.008(0.541-1.876)
Osteoporosis	CD45 on granulocyte	Weighted median	11	-0.00807792	0.135781	0.95256	0.992	0.76	1.294	0.992(0.76-1.294)
Osteoporosis	CD45 on granulocyte	Inverse variance weighted	11	-0.00663832	0.106581	0.950336	0.993	0.806	1.224	0.993(0.806-1.224)
Osteoporosis	CD45 on granulocyte	Simple mode	11	-0.00729323	0.177458	0.968026	0.993	0.701	1.406	0.993(0.701-1.406)
Osteoporosis	CD45 on granulocyte	Weighted mode	11	-0.0239929	0.168725	0.889746	0.976	0.701	1.359	0.976(0.701-1.359)
Osteoporosis	CD45 on HLA DR+ Natural Killer	MR Egger	13	0.0243885	0.217554	0.912761	1.025	0.669	1.57	1.025(0.669-1.57)
Osteoporosis	CD45 on HLA DR+ Natural Killer	Weighted median	13	0.00435897	0.119115	0.970808	1.004	0.795	1.268	1.004(0.795-1.268)
Osteoporosis	CD45 on HLA DR+ Natural Killer	Inverse variance weighted	13	-0.00551536	0.0925394	0.952474	0.994	0.83	1.192	0.994(0.83-1.192)
Osteoporosis	CD45 on HLA DR+ Natural Killer	Simple mode	13	-0.0549559	0.170842	0.753232	0.947	0.677	1.323	0.947(0.677-1.323)
Osteoporosis	CD45 on HLA DR+ Natural Killer	Weighted mode	13	-0.0127864	0.156874	0.936382	0.987	0.726	1.343	0.987(0.726-1.343)
Osteoporosis	CD45 on Natural Killer	MR Egger	18	-0.101113	0.390404	0.798941	0.904	0.421	1.943	0.904(0.421-1.943)
Osteoporosis	CD45 on Natural Killer	Weighted median	18	-0.0807064	0.1094	0.460686	0.922	0.744	1.143	0.922(0.744-1.143)
Osteoporosis	CD45 on Natural Killer	Inverse variance weighted	18	-0.0448551	0.0891195	0.614743	0.956	0.803	1.139	0.956(0.803-1.139)
Osteoporosis	CD45 on Natural Killer	Simple mode	18	-0.0990198	0.167366	0.561881	0.906	0.652	1.257	0.906(0.652-1.257)
Osteoporosis	CD45 on Natural Killer	Weighted mode	18	-0.0967497	0.1687	0.573814	0.908	0.652	1.264	0.908(0.652-1.264)
Osteoporosis	CD45 on B cell	MR Egger	10	0.102965	0.423191	0.813891	1.108	0.484	2.541	1.108(0.484-2.541)
Osteoporosis	CD45 on B cell	Weighted median	10	0.0771561	0.128482	0.548158	1.08	0.84	1.39	1.08(0.84-1.39)
Osteoporosis	CD45 on B cell	Inverse variance weighted	10	0.0479832	0.106516	0.652366	1.049	0.851	1.293	1.049(0.851-1.293)
Osteoporosis	CD45 on B cell	Simple mode	10	0.0938226	0.197183	0.645543	1.098	0.746	1.617	1.098(0.746-1.617)
Osteoporosis	CD45 on B cell	Weighted mode	10	0.0890354	0.204167	0.673043	1.093	0.733	1.631	1.093(0.733-1.631)
Osteoporosis	CD45 on CD14+ monocyte	MR Egger	19	0.00382979	0.291472	0.989669	1.004	0.567	1.777	1.004(0.567-1.777)
Osteoporosis	CD45 on CD14+ monocyte	Weighted median	19	0.0254894	0.102687	0.803961	1.026	0.839	1.255	1.026(0.839-1.255)
Osteoporosis	CD45 on CD14+ monocyte	Inverse variance weighted	19	0.0241778	0.0825126	0.769507	1.024	0.871	1.204	1.024(0.871-1.204)
Osteoporosis	CD45 on CD14+ monocyte	Simple mode	19	-0.000282538	0.161892	0.998627	1	0.728	1.373	1(0.728-1.373)
Osteoporosis	CD45 on CD14+ monocyte	Weighted mode	19	0.0172906	0.159514	0.914882	1.017	0.744	1.391	1.017(0.744-1.391)
Osteoporosis	CCR7 on naive CD8+ T cell	MR Egger	12	-0.108765	0.460405	0.818016	0.897	0.364	2.211	0.897(0.364-2.211)
Osteoporosis	CCR7 on naive CD8+ T cell	Weighted median	12	0.0334947	0.125463	0.789493	1.034	0.809	1.322	1.034(0.809-1.322)
Osteoporosis	CCR7 on naive CD8+ T cell	Inverse variance weighted	12	0.0211056	0.102497	0.836858	1.021	0.835	1.249	1.021(0.835-1.249)
Osteoporosis	CCR7 on naive CD8+ T cell	Simple mode	12	0.0359864	0.179059	0.844386	1.037	0.73	1.472	1.037(0.73-1.472)
Osteoporosis	CCR7 on naive CD8+ T cell	Weighted mode	12	0.0615883	0.166793	0.718951	1.064	0.767	1.475	1.064(0.767-1.475)
Osteoporosis	CCR7 on naive CD4+ T cell	MR Egger	10	-0.0669969	0.482842	0.893073	0.935	0.363	2.409	0.935(0.363-2.409)
Osteoporosis	CCR7 on naive CD4+ T cell	Weighted median	10	0.0289098	0.143006	0.839794	1.029	0.778	1.362	1.029(0.778-1.362)
Osteoporosis	CCR7 on naive CD4+ T cell	Inverse variance weighted	10	0.0357448	0.113422	0.752648	1.036	0.83	1.294	1.036(0.83-1.294)
Osteoporosis	CCR7 on naive CD4+ T cell	Simple mode	10	-0.00381022	0.209048	0.985856	0.996	0.661	1.501	0.996(0.661-1.501)
Osteoporosis	CCR7 on naive CD4+ T cell	Weighted mode	10	0.0143714	0.206097	0.945932	1.014	0.677	1.519	1.014(0.677-1.519)
Osteoporosis	CD86 on granulocyte	MR Egger	11	-0.0494392	0.235254	0.838229	0.952	0.6	1.509	0.952(0.6-1.509)
Osteoporosis	CD86 on granulocyte	Weighted median	11	-0.0233271	0.126021	0.853146	0.977	0.763	1.251	0.977(0.763-1.251)
Osteoporosis	CD86 on granulocyte	Inverse variance weighted	11	-0.00662744	0.102954	0.948673	0.993	0.812	1.216	0.993(0.812-1.216)
Osteoporosis	CD86 on granulocyte	Simple mode	11	-0.0518056	0.185193	0.785379	0.95	0.66	1.365	0.95(0.66-1.365)
Osteoporosis	CD86 on granulocyte	Weighted mode	11	-0.0510739	0.164618	0.762735	0.95	0.688	1.312	0.95(0.688-1.312)
Osteoporosis	CD86 on monocyte	MR Egger	16	0.0446529	0.157543	0.780993	1.046	0.768	1.424	1.046(0.768-1.424)
Osteoporosis	CD86 on monocyte	Weighted median	16	0.0158171	0.116608	0.892103	1.016	0.808	1.277	1.016(0.808-1.277)
Osteoporosis	CD86 on monocyte	Inverse variance weighted	16	0.0109157	0.0803254	0.891906	1.011	0.864	1.183	1.011(0.864-1.183)
Osteoporosis	CD86 on monocyte	Simple mode	16	-0.00881597	0.152922	0.954788	0.991	0.735	1.338	0.991(0.735-1.338)
Osteoporosis	CD86 on monocyte	Weighted mode	16	0.0122549	0.123608	0.922337	1.012	0.795	1.29	1.012(0.795-1.29)
Osteoporosis	CD86 on CD62L+ myeloid Dendritic Cell	MR Egger	18	0.0181508	0.391283	0.963575	1.018	0.473	2.193	1.018(0.473-2.193)
Osteoporosis	CD86 on CD62L+ myeloid Dendritic Cell	Weighted median	18	-0.0359082	0.113927	0.752621	0.965	0.772	1.206	0.965(0.772-1.206)
Osteoporosis	CD86 on CD62L+ myeloid Dendritic Cell	Inverse variance weighted	18	-0.00463607	0.0938684	0.960609	0.995	0.828	1.196	0.995(0.828-1.196)
Osteoporosis	CD86 on CD62L+ myeloid Dendritic Cell	Simple mode	18	-0.0473123	0.172248	0.786876	0.954	0.681	1.337	0.954(0.681-1.337)
Osteoporosis	CD86 on CD62L+ myeloid Dendritic Cell	Weighted mode	18	-0.0487389	0.157217	0.760322	0.952	0.7	1.296	0.952(0.7-1.296)
Osteoporosis	CD86 on myeloid Dendritic Cell	MR Egger	14	0.0422787	0.332347	0.900879	1.043	0.544	2.001	1.043(0.544-2.001)
Osteoporosis	CD86 on myeloid Dendritic Cell	Weighted median	14	0.00923349	0.126767	0.941935	1.009	0.787	1.294	1.009(0.787-1.294)
Osteoporosis	CD86 on myeloid Dendritic Cell	Inverse variance weighted	14	0.0163788	0.100672	0.870759	1.017	0.834	1.238	1.017(0.834-1.238)
Osteoporosis	CD86 on myeloid Dendritic Cell	Simple mode	14	-0.0310455	0.182202	0.867326	0.969	0.678	1.386	0.969(0.678-1.386)
Osteoporosis	CD86 on myeloid Dendritic Cell	Weighted mode	14	-0.0352172	0.182252	0.849763	0.965	0.675	1.38	0.965(0.675-1.38)
Osteoporosis	CD28 on activated CD4 regulatory T cell	MR Egger	14	0.00787887	0.287709	0.978603	1.008	0.573	1.771	1.008(0.573-1.771)
Osteoporosis	CD28 on activated CD4 regulatory T cell	Weighted median	14	0.057459	0.122624	0.639371	1.059	0.833	1.347	1.059(0.833-1.347)
Osteoporosis	CD28 on activated CD4 regulatory T cell	Inverse variance weighted	14	0.0246794	0.102943	0.810534	1.025	0.838	1.254	1.025(0.838-1.254)
Osteoporosis	CD28 on activated CD4 regulatory T cell	Simple mode	14	0.0849245	0.175855	0.637181	1.089	0.771	1.537	1.089(0.771-1.537)
Osteoporosis	CD28 on activated CD4 regulatory T cell	Weighted mode	14	0.0653369	0.178404	0.720085	1.068	0.753	1.514	1.068(0.753-1.514)
Osteoporosis	CD28 on CD39+ resting CD4 regulatory T cell	MR Egger	10	-0.0279443	0.353582	0.938948	0.972	0.486	1.945	0.972(0.486-1.945)
Osteoporosis	CD28 on CD39+ resting CD4 regulatory T cell	Weighted median	10	-0.0209072	0.137447	0.879099	0.979	0.748	1.282	0.979(0.748-1.282)
Osteoporosis	CD28 on CD39+ resting CD4 regulatory T cell	Inverse variance weighted	10	-0.0162414	0.115134	0.887818	0.984	0.785	1.233	0.984(0.785-1.233)
Osteoporosis	CD28 on CD39+ resting CD4 regulatory T cell	Simple mode	10	-0.0523215	0.191862	0.791235	0.949	0.652	1.382	0.949(0.652-1.382)
Osteoporosis	CD28 on CD39+ resting CD4 regulatory T cell	Weighted mode	10	-0.0274104	0.176221	0.879824	0.973	0.689	1.374	0.973(0.689-1.374)
Osteoporosis	CD28 on resting CD4 regulatory T cell	MR Egger	15	-0.00954157	0.138167	0.945994	0.991	0.756	1.299	0.991(0.756-1.299)
Osteoporosis	CD28 on resting CD4 regulatory T cell	Weighted median	15	-0.0158144	0.105845	0.881229	0.984	0.8	1.211	0.984(0.8-1.211)
Osteoporosis	CD28 on resting CD4 regulatory T cell	Inverse variance weighted	15	-0.0116864	0.0759606	0.877729	0.988	0.852	1.147	0.988(0.852-1.147)
Osteoporosis	CD28 on resting CD4 regulatory T cell	Simple mode	15	-0.0680301	0.138514	0.630937	0.934	0.712	1.226	0.934(0.712-1.226)
Osteoporosis	CD28 on resting CD4 regulatory T cell	Weighted mode	15	-0.0209742	0.104208	0.84338	0.979	0.798	1.201	0.979(0.798-1.201)
Osteoporosis	CD28 on CD4 regulatory T cell	MR Egger	14	0.0915084	0.300637	0.766051	1.096	0.608	1.975	1.096(0.608-1.975)
Osteoporosis	CD28 on CD4 regulatory T cell	Weighted median	14	-0.00208404	0.122088	0.986381	0.998	0.786	1.268	0.998(0.786-1.268)
Osteoporosis	CD28 on CD4 regulatory T cell	Inverse variance weighted	14	-0.0223861	0.10246	0.827051	0.978	0.8	1.195	0.978(0.8-1.195)
Osteoporosis	CD28 on CD4 regulatory T cell	Simple mode	14	-0.00027393	0.171564	0.99875	1	0.714	1.399	1(0.714-1.399)
Osteoporosis	CD28 on CD4 regulatory T cell	Weighted mode	14	-0.0173475	0.156453	0.913405	0.983	0.723	1.335	0.983(0.723-1.335)
Osteoporosis	CD28 on CD4+ T cell	MR Egger	20	-0.00256886	0.261536	0.992271	0.997	0.597	1.665	0.997(0.597-1.665)
Osteoporosis	CD28 on CD4+ T cell	Weighted median	20	0.000655111	0.115176	0.995462	1.001	0.798	1.254	1.001(0.798-1.254)
Osteoporosis	CD28 on CD4+ T cell	Inverse variance weighted	20	-0.0211366	0.0893601	0.813019	0.979	0.822	1.167	0.979(0.822-1.167)
Osteoporosis	CD28 on CD4+ T cell	Simple mode	20	0.0352472	0.172088	0.839891	1.036	0.739	1.451	1.036(0.739-1.451)
Osteoporosis	CD28 on CD4+ T cell	Weighted mode	20	0.0369236	0.168309	0.828694	1.038	0.746	1.443	1.038(0.746-1.443)
Osteoporosis	CD28 on CD39+ CD8+ T cell	MR Egger	18	0.0703476	0.198498	0.727667	1.073	0.727	1.583	1.073(0.727-1.583)
Osteoporosis	CD28 on CD39+ CD8+ T cell	Weighted median	18	0.0493449	0.103324	0.632953	1.051	0.858	1.286	1.051(0.858-1.286)
Osteoporosis	CD28 on CD39+ CD8+ T cell	Inverse variance weighted	18	0.0365831	0.0803908	0.649062	1.037	0.886	1.214	1.037(0.886-1.214)
Osteoporosis	CD28 on CD39+ CD8+ T cell	Simple mode	18	0.109348	0.152876	0.484148	1.116	0.827	1.505	1.116(0.827-1.505)
Osteoporosis	CD28 on CD39+ CD8+ T cell	Weighted mode	18	0.0994694	0.14898	0.513309	1.105	0.825	1.479	1.105(0.825-1.479)
Osteoporosis	CD28 on CD28+ CD45RA+ CD8+ T cell	MR Egger	17	-0.0208182	0.159926	0.898158	0.979	0.716	1.34	0.979(0.716-1.34)
Osteoporosis	CD28 on CD28+ CD45RA+ CD8+ T cell	Weighted median	17	-0.0183689	0.11259	0.870401	0.982	0.787	1.224	0.982(0.787-1.224)
Osteoporosis	CD28 on CD28+ CD45RA+ CD8+ T cell	Inverse variance weighted	17	-0.0107722	0.077519	0.88948	0.989	0.85	1.152	0.989(0.85-1.152)
Osteoporosis	CD28 on CD28+ CD45RA+ CD8+ T cell	Simple mode	17	-0.0291373	0.146423	0.844774	0.971	0.729	1.294	0.971(0.729-1.294)
Osteoporosis	CD28 on CD28+ CD45RA+ CD8+ T cell	Weighted mode	17	-0.0214805	0.115734	0.85509	0.979	0.78	1.228	0.979(0.78-1.228)
Osteoporosis	CD28 on CD28+ CD4-CD8- T cell	MR Egger	10	0.0394591	0.453231	0.932762	1.04	0.428	2.529	1.04(0.428-2.529)
Osteoporosis	CD28 on CD28+ CD4-CD8- T cell	Weighted median	10	-0.0104913	0.159464	0.947545	0.99	0.724	1.353	0.99(0.724-1.353)
Osteoporosis	CD28 on CD28+ CD4-CD8- T cell	Inverse variance weighted	10	0.000319612	0.130187	0.998041	1	0.775	1.291	1(0.775-1.291)
Osteoporosis	CD28 on CD28+ CD4-CD8- T cell	Simple mode	10	-0.0155245	0.221284	0.945603	0.985	0.638	1.519	0.985(0.638-1.519)
Osteoporosis	CD28 on CD28+ CD4-CD8- T cell	Weighted mode	10	-0.0384465	0.218963	0.864507	0.962	0.626	1.478	0.962(0.626-1.478)
Osteoporosis	CD28 on CD28+ CD4+ T cell	MR Egger	15	-0.0305335	0.146195	0.837798	0.97	0.728	1.292	0.97(0.728-1.292)
Osteoporosis	CD28 on CD28+ CD4+ T cell	Weighted median	15	-0.000921218	0.109534	0.99329	0.999	0.806	1.238	0.999(0.806-1.238)
Osteoporosis	CD28 on CD28+ CD4+ T cell	Inverse variance weighted	15	-0.012631	0.0802441	0.874924	0.987	0.844	1.156	0.987(0.844-1.156)
Osteoporosis	CD28 on CD28+ CD4+ T cell	Simple mode	15	0.0538615	0.138992	0.704203	1.055	0.804	1.386	1.055(0.804-1.386)
Osteoporosis	CD28 on CD28+ CD4+ T cell	Weighted mode	15	-0.00133471	0.114139	0.990835	0.999	0.798	1.249	0.999(0.798-1.249)
Osteoporosis	CD28 on CD28+ CD45RA- CD8+ T cell	MR Egger	16	-0.0439513	0.290771	0.88201	0.957	0.541	1.692	0.957(0.541-1.692)
Osteoporosis	CD28 on CD28+ CD45RA- CD8+ T cell	Weighted median	16	-0.00621511	0.128529	0.961433	0.994	0.772	1.279	0.994(0.772-1.279)
Osteoporosis	CD28 on CD28+ CD45RA- CD8+ T cell	Inverse variance weighted	16	-0.00688014	0.102124	0.946287	0.993	0.813	1.213	0.993(0.813-1.213)
Osteoporosis	CD28 on CD28+ CD45RA- CD8+ T cell	Simple mode	16	0.00942744	0.171154	0.9568	1.009	0.722	1.412	1.009(0.722-1.412)
Osteoporosis	CD28 on CD28+ CD45RA- CD8+ T cell	Weighted mode	16	-0.00958565	0.17665	0.957441	0.99	0.701	1.4	0.99(0.701-1.4)
Osteoporosis	CD28 on CD39+ CD4+ T cell	MR Egger	17	-0.00124468	0.384576	0.99746	0.999	0.47	2.122	0.999(0.47-2.122)
Osteoporosis	CD28 on CD39+ CD4+ T cell	Weighted median	17	0.00167428	0.117194	0.988601	1.002	0.796	1.26	1.002(0.796-1.26)
Osteoporosis	CD28 on CD39+ CD4+ T cell	Inverse variance weighted	17	-0.000678199	0.0952857	0.994321	0.999	0.829	1.205	0.999(0.829-1.205)
Osteoporosis	CD28 on CD39+ CD4+ T cell	Simple mode	17	0.0163816	0.182758	0.929689	1.017	0.71	1.454	1.017(0.71-1.454)
Osteoporosis	CD28 on CD39+ CD4+ T cell	Weighted mode	17	0.00592185	0.16186	0.971268	1.006	0.732	1.381	1.006(0.732-1.381)
Osteoporosis	CD28 on CD45RA- CD4 not regulatory T cell	MR Egger	17	0.049614	0.217687	0.82279	1.051	0.686	1.61	1.051(0.686-1.61)
Osteoporosis	CD28 on CD45RA- CD4 not regulatory T cell	Weighted median	17	0.051232	0.121836	0.674121	1.053	0.829	1.336	1.053(0.829-1.336)
Osteoporosis	CD28 on CD45RA- CD4 not regulatory T cell	Inverse variance weighted	17	0.0269719	0.0933	0.772514	1.027	0.856	1.233	1.027(0.856-1.233)
Osteoporosis	CD28 on CD45RA- CD4 not regulatory T cell	Simple mode	17	0.0568313	0.172751	0.746439	1.058	0.754	1.485	1.058(0.754-1.485)
Osteoporosis	CD28 on CD45RA- CD4 not regulatory T cell	Weighted mode	17	0.0568313	0.163585	0.73281	1.058	0.768	1.459	1.058(0.768-1.459)
Osteoporosis	CD28 on CD45RA+ CD4+ T cell	MR Egger	20	-0.0390307	0.200676	0.847966	0.962	0.649	1.425	0.962(0.649-1.425)
Osteoporosis	CD28 on CD45RA+ CD4+ T cell	Weighted median	20	-0.0288705	0.104487	0.782312	0.972	0.792	1.192	0.972(0.792-1.192)
Osteoporosis	CD28 on CD45RA+ CD4+ T cell	Inverse variance weighted	20	-0.0254687	0.0781756	0.744584	0.975	0.836	1.136	0.975(0.836-1.136)
Osteoporosis	CD28 on CD45RA+ CD4+ T cell	Simple mode	20	-0.0330935	0.138132	0.813223	0.967	0.738	1.268	0.967(0.738-1.268)
Osteoporosis	CD28 on CD45RA+ CD4+ T cell	Weighted mode	20	-0.0301459	0.137467	0.828759	0.97	0.741	1.27	0.97(0.741-1.27)
Osteoporosis	CD28 on activated & secreting CD4 regulatory T cell	MR Egger	15	0.0301658	0.301062	0.921716	1.031	0.571	1.859	1.031(0.571-1.859)
Osteoporosis	CD28 on activated & secreting CD4 regulatory T cell	Weighted median	15	-0.0127424	0.129641	0.921703	0.987	0.766	1.273	0.987(0.766-1.273)
Osteoporosis	CD28 on activated & secreting CD4 regulatory T cell	Inverse variance weighted	15	-0.0239874	0.103811	0.817263	0.976	0.797	1.197	0.976(0.797-1.197)
Osteoporosis	CD28 on activated & secreting CD4 regulatory T cell	Simple mode	15	-0.0359734	0.181121	0.845419	0.965	0.676	1.376	0.965(0.676-1.376)
Osteoporosis	CD28 on activated & secreting CD4 regulatory T cell	Weighted mode	15	-0.0234102	0.176289	0.896246	0.977	0.691	1.38	0.977(0.691-1.38)
Osteoporosis	CD28 on CD39+ secreting CD4 regulatory T cell	MR Egger	16	0.0477403	0.435471	0.914259	1.049	0.447	2.463	1.049(0.447-2.463)
Osteoporosis	CD28 on CD39+ secreting CD4 regulatory T cell	Weighted median	16	-0.0142914	0.105761	0.89251	0.986	0.801	1.213	0.986(0.801-1.213)
Osteoporosis	CD28 on CD39+ secreting CD4 regulatory T cell	Inverse variance weighted	16	-0.00099225	0.087304	0.990932	0.999	0.842	1.185	0.999(0.842-1.185)
Osteoporosis	CD28 on CD39+ secreting CD4 regulatory T cell	Simple mode	16	-0.0385963	0.168645	0.822068	0.962	0.691	1.339	0.962(0.691-1.339)
Osteoporosis	CD28 on CD39+ secreting CD4 regulatory T cell	Weighted mode	16	-0.0544683	0.166595	0.748223	0.947	0.683	1.313	0.947(0.683-1.313)
Osteoporosis	CD28 on secreting CD4 regulatory T cell	MR Egger	12	-0.0597692	0.328072	0.859079	0.942	0.495	1.792	0.942(0.495-1.792)
Osteoporosis	CD28 on secreting CD4 regulatory T cell	Weighted median	12	-0.0390436	0.135744	0.773633	0.962	0.737	1.255	0.962(0.737-1.255)
Osteoporosis	CD28 on secreting CD4 regulatory T cell	Inverse variance weighted	12	-0.0245125	0.107214	0.819155	0.976	0.791	1.204	0.976(0.791-1.204)
Osteoporosis	CD28 on secreting CD4 regulatory T cell	Simple mode	12	-0.0304895	0.174946	0.864812	0.97	0.688	1.367	0.97(0.688-1.367)
Osteoporosis	CD28 on secreting CD4 regulatory T cell	Weighted mode	12	-0.0470328	0.164234	0.779911	0.954	0.691	1.316	0.954(0.691-1.316)
Osteoporosis	CD28 on CD39+ activated CD4 regulatory T cell	MR Egger	17	-0.0474484	0.149471	0.755284	0.954	0.711	1.278	0.954(0.711-1.278)
Osteoporosis	CD28 on CD39+ activated CD4 regulatory T cell	Weighted median	17	-0.0142956	0.109382	0.896017	0.986	0.796	1.222	0.986(0.796-1.222)
Osteoporosis	CD28 on CD39+ activated CD4 regulatory T cell	Inverse variance weighted	17	-0.0111959	0.07399	0.879726	0.989	0.855	1.143	0.989(0.855-1.143)
Osteoporosis	CD28 on CD39+ activated CD4 regulatory T cell	Simple mode	17	0.0447538	0.14769	0.765776	1.046	0.783	1.397	1.046(0.783-1.397)
Osteoporosis	CD28 on CD39+ activated CD4 regulatory T cell	Weighted mode	17	-0.0163648	0.107668	0.881092	0.984	0.797	1.215	0.984(0.797-1.215)
Osteoporosis	CD16-CD56 on HLA DR+ Natural Killer	MR Egger	17	0.0421218	0.146181	0.777176	1.043	0.783	1.389	1.043(0.783-1.389)
Osteoporosis	CD16-CD56 on HLA DR+ Natural Killer	Weighted median	17	0.0309719	0.100422	0.757763	1.031	0.847	1.256	1.031(0.847-1.256)
Osteoporosis	CD16-CD56 on HLA DR+ Natural Killer	Inverse variance weighted	17	0.0162106	0.0720767	0.822052	1.016	0.882	1.171	1.016(0.882-1.171)
Osteoporosis	CD16-CD56 on HLA DR+ Natural Killer	Simple mode	17	0.0591902	0.138485	0.674775	1.061	0.809	1.392	1.061(0.809-1.392)
Osteoporosis	CD16-CD56 on HLA DR+ Natural Killer	Weighted mode	17	0.036697	0.111489	0.746309	1.037	0.834	1.291	1.037(0.834-1.291)
Osteoporosis	CD16-CD56 on Natural Killer	MR Egger	17	-0.173688	0.333524	0.610132	0.841	0.437	1.616	0.841(0.437-1.616)
Osteoporosis	CD16-CD56 on Natural Killer	Weighted median	17	-0.0119135	0.107616	0.911852	0.988	0.8	1.22	0.988(0.8-1.22)
Osteoporosis	CD16-CD56 on Natural Killer	Inverse variance weighted	17	-0.0199025	0.0903306	0.825615	0.98	0.821	1.17	0.98(0.821-1.17)
Osteoporosis	CD16-CD56 on Natural Killer	Simple mode	17	-0.0127841	0.161679	0.937956	0.987	0.719	1.355	0.987(0.719-1.355)
Osteoporosis	CD16-CD56 on Natural Killer	Weighted mode	17	0.00918664	0.14049	0.948674	1.009	0.766	1.329	1.009(0.766-1.329)
Osteoporosis	CD16-CD56 on Natural Killer T	MR Egger	11	-0.0407484	0.322183	0.902136	0.96	0.511	1.805	0.96(0.511-1.805)
Osteoporosis	CD16-CD56 on Natural Killer T	Weighted median	11	0.037784	0.140238	0.7876	1.039	0.789	1.367	1.039(0.789-1.367)
Osteoporosis	CD16-CD56 on Natural Killer T	Inverse variance weighted	11	0.0143098	0.113263	0.899462	1.014	0.812	1.267	1.014(0.812-1.267)
Osteoporosis	CD16-CD56 on Natural Killer T	Simple mode	11	0.0750774	0.205277	0.722179	1.078	0.721	1.612	1.078(0.721-1.612)
Osteoporosis	CD16-CD56 on Natural Killer T	Weighted mode	11	0.0701188	0.197925	0.730493	1.073	0.728	1.581	1.073(0.728-1.581)
Osteoporosis	HVEM on Central Memory CD8+ T cell	MR Egger	7	0.159074	1.1042	0.891077	1.172	0.135	10.209	1.172(0.135-10.209)
Osteoporosis	HVEM on Central Memory CD8+ T cell	Weighted median	7	-0.0754803	0.251597	0.764174	0.927	0.566	1.518	0.927(0.566-1.518)
Osteoporosis	HVEM on Central Memory CD8+ T cell	Inverse variance weighted	7	-0.0431389	0.21222	0.83892	0.958	0.632	1.452	0.958(0.632-1.452)
Osteoporosis	HVEM on Central Memory CD8+ T cell	Simple mode	7	-0.0741871	0.350873	0.839546	0.928	0.467	1.847	0.928(0.467-1.847)
Osteoporosis	HVEM on Central Memory CD8+ T cell	Weighted mode	7	-0.0751082	0.340965	0.832956	0.928	0.475	1.81	0.928(0.475-1.81)
Osteoporosis	HVEM on CD8+ T cell	MR Egger	8	0.0407664	0.248338	0.874998	1.042	0.64	1.695	1.042(0.64-1.695)
Osteoporosis	HVEM on CD8+ T cell	Weighted median	8	0.0520624	0.17771	0.769551	1.053	0.744	1.492	1.053(0.744-1.492)
Osteoporosis	HVEM on CD8+ T cell	Inverse variance weighted	8	0.0402952	0.142492	0.777339	1.041	0.787	1.377	1.041(0.787-1.377)
Osteoporosis	HVEM on CD8+ T cell	Simple mode	8	0.101274	0.252818	0.700674	1.107	0.674	1.816	1.107(0.674-1.816)
Osteoporosis	HVEM on CD8+ T cell	Weighted mode	8	0.0372029	0.197409	0.855866	1.038	0.705	1.528	1.038(0.705-1.528)
Osteoporosis	HVEM on CD45RA- CD4+ T cell	MR Egger	6	0.464443	1.4485	0.764538	1.591	0.093	27.208	1.591(0.093-27.208)
Osteoporosis	HVEM on CD45RA- CD4+ T cell	Weighted median	6	0.0202515	0.251007	0.935696	1.02	0.624	1.669	1.02(0.624-1.669)
Osteoporosis	HVEM on CD45RA- CD4+ T cell	Inverse variance weighted	6	0.00946817	0.204915	0.963146	1.01	0.676	1.508	1.01(0.676-1.508)
Osteoporosis	HVEM on CD45RA- CD4+ T cell	Simple mode	6	-0.0594962	0.323126	0.861149	0.942	0.5	1.775	0.942(0.5-1.775)
Osteoporosis	HVEM on CD45RA- CD4+ T cell	Weighted mode	6	0.0629205	0.307058	0.84572	1.065	0.583	1.944	1.065(0.583-1.944)
Osteoporosis	HVEM on Terminally Differentiated CD4+ T cell	MR Egger	9	0.0823809	0.396396	0.841283	1.086	0.499	2.362	1.086(0.499-2.362)
Osteoporosis	HVEM on Terminally Differentiated CD4+ T cell	Weighted median	9	0.0569157	0.234221	0.808005	1.059	0.669	1.675	1.059(0.669-1.675)
Osteoporosis	HVEM on Terminally Differentiated CD4+ T cell	Inverse variance weighted	9	0.0444308	0.190997	0.816052	1.045	0.719	1.52	1.045(0.719-1.52)
Osteoporosis	HVEM on Terminally Differentiated CD4+ T cell	Simple mode	9	0.0609018	0.321035	0.854266	1.063	0.566	1.994	1.063(0.566-1.994)
Osteoporosis	HVEM on Terminally Differentiated CD4+ T cell	Weighted mode	9	0.0644847	0.274123	0.819932	1.067	0.623	1.825	1.067(0.623-1.825)
Osteoporosis	HVEM on Effector Memory CD4+ T cell	MR Egger	12	-0.0389992	0.340541	0.911091	0.962	0.493	1.875	0.962(0.493-1.875)
Osteoporosis	HVEM on Effector Memory CD4+ T cell	Weighted median	12	-0.0297688	0.17443	0.864489	0.971	0.69	1.366	0.971(0.69-1.366)
Osteoporosis	HVEM on Effector Memory CD4+ T cell	Inverse variance weighted	12	-0.0174364	0.13681	0.898585	0.983	0.752	1.285	0.983(0.752-1.285)
Osteoporosis	HVEM on Effector Memory CD4+ T cell	Simple mode	12	-0.0481808	0.231425	0.838884	0.953	0.605	1.5	0.953(0.605-1.5)
Osteoporosis	HVEM on Effector Memory CD4+ T cell	Weighted mode	12	-0.041827	0.222331	0.854201	0.959	0.62	1.483	0.959(0.62-1.483)
Osteoporosis	HVEM on naive CD4+ T cell	MR Egger	6	-0.14759	1.10294	0.900011	0.863	0.099	7.494	0.863(0.099-7.494)
Osteoporosis	HVEM on naive CD4+ T cell	Weighted median	6	0.0141734	0.251491	0.955057	1.014	0.62	1.66	1.014(0.62-1.66)
Osteoporosis	HVEM on naive CD4+ T cell	Inverse variance weighted	6	0.0260369	0.204967	0.898917	1.026	0.687	1.534	1.026(0.687-1.534)
Osteoporosis	HVEM on naive CD4+ T cell	Simple mode	6	0.101781	0.32059	0.76371	1.107	0.591	2.075	1.107(0.591-2.075)
Osteoporosis	HVEM on naive CD4+ T cell	Weighted mode	6	-0.0449911	0.313013	0.891323	0.956	0.518	1.766	0.956(0.518-1.766)
Osteoporosis	HVEM on Central Memory CD4+ T cell	MR Egger	7	0.0821725	0.976366	0.936194	1.086	0.16	7.358	1.086(0.16-7.358)
Osteoporosis	HVEM on Central Memory CD4+ T cell	Weighted median	7	-0.0221234	0.247986	0.928913	0.978	0.602	1.59	0.978(0.602-1.59)
Osteoporosis	HVEM on Central Memory CD4+ T cell	Inverse variance weighted	7	-0.00297007	0.209913	0.988711	0.997	0.661	1.504	0.997(0.661-1.504)
Osteoporosis	HVEM on Central Memory CD4+ T cell	Simple mode	7	-0.0315983	0.311581	0.922527	0.969	0.526	1.784	0.969(0.526-1.784)
Osteoporosis	HVEM on Central Memory CD4+ T cell	Weighted mode	7	-0.0325347	0.322716	0.922981	0.968	0.514	1.822	0.968(0.514-1.822)
Osteoporosis	HVEM on CD4+ T cell	MR Egger	6	0.0720487	0.668564	0.91937	1.075	0.29	3.985	1.075(0.29-3.985)
Osteoporosis	HVEM on CD4+ T cell	Weighted median	6	0.00546563	0.241734	0.981961	1.005	0.626	1.615	1.005(0.626-1.615)
Osteoporosis	HVEM on CD4+ T cell	Inverse variance weighted	6	0.000837346	0.198417	0.996633	1.001	0.678	1.477	1.001(0.678-1.477)
Osteoporosis	HVEM on CD4+ T cell	Simple mode	6	0.00995598	0.337718	0.977622	1.01	0.521	1.958	1.01(0.521-1.958)
Osteoporosis	HVEM on CD4+ T cell	Weighted mode	6	0.0106872	0.294899	0.972493	1.011	0.567	1.802	1.011(0.567-1.802)
Osteoporosis	HVEM on Terminally Differentiated CD8+ T cell	MR Egger	11	-0.0339631	0.245802	0.893146	0.967	0.597	1.565	0.967(0.597-1.565)
Osteoporosis	HVEM on Terminally Differentiated CD8+ T cell	Weighted median	11	-0.00665895	0.17956	0.970417	0.993	0.699	1.412	0.993(0.699-1.412)
Osteoporosis	HVEM on Terminally Differentiated CD8+ T cell	Inverse variance weighted	11	0.0180288	0.131535	0.890979	1.018	0.787	1.318	1.018(0.787-1.318)
Osteoporosis	HVEM on Terminally Differentiated CD8+ T cell	Simple mode	11	0.0724469	0.232102	0.76135	1.075	0.682	1.694	1.075(0.682-1.694)
Osteoporosis	HVEM on Terminally Differentiated CD8+ T cell	Weighted mode	11	0.00130133	0.194244	0.994786	1.001	0.684	1.465	1.001(0.684-1.465)
Osteoporosis	HVEM on Effector Memory CD8+ T cell	MR Egger	7	-0.0390613	0.254827	0.884167	0.962	0.584	1.585	0.962(0.584-1.585)
Osteoporosis	HVEM on Effector Memory CD8+ T cell	Weighted median	7	-0.0391085	0.183255	0.831007	0.962	0.671	1.377	0.962(0.671-1.377)
Osteoporosis	HVEM on Effector Memory CD8+ T cell	Inverse variance weighted	7	-0.0213105	0.150209	0.887181	0.979	0.729	1.314	0.979(0.729-1.314)
Osteoporosis	HVEM on Effector Memory CD8+ T cell	Simple mode	7	-0.0607019	0.286592	0.83927	0.941	0.537	1.65	0.941(0.537-1.65)
Osteoporosis	HVEM on Effector Memory CD8+ T cell	Weighted mode	7	-0.0478453	0.194638	0.814017	0.953	0.651	1.396	0.953(0.651-1.396)
Osteoporosis	HVEM on naive CD8+ T cell	MR Egger	4	0.02257	0.253303	0.93712	1.023	0.623	1.68	1.023(0.623-1.68)
Osteoporosis	HVEM on naive CD8+ T cell	Weighted median	4	0.0123694	0.187066	0.94728	1.012	0.702	1.461	1.012(0.702-1.461)
Osteoporosis	HVEM on naive CD8+ T cell	Inverse variance weighted	4	0.00930981	0.166304	0.955357	1.009	0.729	1.398	1.009(0.729-1.398)
Osteoporosis	HVEM on naive CD8+ T cell	Simple mode	4	-0.0459584	0.280073	0.880089	0.955	0.552	1.654	0.955(0.552-1.654)
Osteoporosis	HVEM on naive CD8+ T cell	Weighted mode	4	0.01744	0.183584	0.930307	1.018	0.71	1.458	1.018(0.71-1.458)
Osteoporosis	HVEM on T cell	MR Egger	7	0.0748438	1.337	0.957527	1.078	0.078	14.811	1.078(0.078-14.811)
Osteoporosis	HVEM on T cell	Weighted median	7	-0.025704	0.215877	0.905222	0.975	0.638	1.488	0.975(0.638-1.488)
Osteoporosis	HVEM on T cell	Inverse variance weighted	7	-0.0310693	0.184677	0.866398	0.969	0.675	1.392	0.969(0.675-1.392)
Osteoporosis	HVEM on T cell	Simple mode	7	-0.0130583	0.304912	0.967229	0.987	0.543	1.794	0.987(0.543-1.794)
Osteoporosis	HVEM on T cell	Weighted mode	7	-0.00859523	0.314249	0.979066	0.991	0.536	1.836	0.991(0.536-1.836)
Osteoporosis	CD34 on Hematopoietic Stem Cell	MR Egger	11	-0.0422618	0.272846	0.880324	0.959	0.562	1.636	0.959(0.562-1.636)
Osteoporosis	CD34 on Hematopoietic Stem Cell	Weighted median	11	-0.0511484	0.167886	0.760624	0.95	0.684	1.32	0.95(0.684-1.32)
Osteoporosis	CD34 on Hematopoietic Stem Cell	Inverse variance weighted	11	-0.0568539	0.137056	0.678272	0.945	0.722	1.236	0.945(0.722-1.236)
Osteoporosis	CD34 on Hematopoietic Stem Cell	Simple mode	11	-0.0916963	0.233956	0.703326	0.912	0.577	1.443	0.912(0.577-1.443)
Osteoporosis	CD34 on Hematopoietic Stem Cell	Weighted mode	11	-0.0897386	0.215361	0.685708	0.914	0.599	1.394	0.914(0.599-1.394)
Osteoporosis	CD3 on resting CD4 regulatory T cell	MR Egger	18	0.120612	0.38736	0.75954	1.128	0.528	2.411	1.128(0.528-2.411)
Osteoporosis	CD3 on resting CD4 regulatory T cell	Weighted median	18	0.0807291	0.116717	0.489149	1.084	0.862	1.363	1.084(0.862-1.363)
Osteoporosis	CD3 on resting CD4 regulatory T cell	Inverse variance weighted	18	0.0425314	0.0896751	0.635298	1.043	0.875	1.244	1.043(0.875-1.244)
Osteoporosis	CD3 on resting CD4 regulatory T cell	Simple mode	18	0.12508	0.163623	0.455084	1.133	0.822	1.562	1.133(0.822-1.562)
Osteoporosis	CD3 on resting CD4 regulatory T cell	Weighted mode	18	0.108768	0.158824	0.502679	1.115	0.817	1.522	1.115(0.817-1.522)
Osteoporosis	CD3 on CD4 regulatory T cell	MR Egger	17	-0.0238983	0.326136	0.942554	0.976	0.515	1.85	0.976(0.515-1.85)
Osteoporosis	CD3 on CD4 regulatory T cell	Weighted median	17	-0.0193403	0.10786	0.857694	0.981	0.794	1.212	0.981(0.794-1.212)
Osteoporosis	CD3 on CD4 regulatory T cell	Inverse variance weighted	17	0.00100861	0.0907131	0.991129	1.001	0.838	1.196	1.001(0.838-1.196)
Osteoporosis	CD3 on CD4 regulatory T cell	Simple mode	17	-0.036889	0.157974	0.818324	0.964	0.707	1.314	0.964(0.707-1.314)
Osteoporosis	CD3 on CD4 regulatory T cell	Weighted mode	17	-0.0307798	0.154487	0.844586	0.97	0.716	1.313	0.97(0.716-1.313)
Osteoporosis	CD3 on CD4+ T cell	MR Egger	13	0.00531344	0.146684	0.971753	1.005	0.754	1.34	1.005(0.754-1.34)
Osteoporosis	CD3 on CD4+ T cell	Weighted median	13	0.0239876	0.119327	0.84068	1.024	0.811	1.294	1.024(0.811-1.294)
Osteoporosis	CD3 on CD4+ T cell	Inverse variance weighted	13	0.0170473	0.0811508	0.833614	1.017	0.868	1.193	1.017(0.868-1.193)
Osteoporosis	CD3 on CD4+ T cell	Simple mode	13	-0.0233437	0.143276	0.873286	0.977	0.738	1.294	0.977(0.738-1.294)
Osteoporosis	CD3 on CD4+ T cell	Weighted mode	13	0.030074	0.113877	0.79619	1.031	0.824	1.288	1.031(0.824-1.288)
Osteoporosis	CD3 on CD39+ CD8+ T cell	MR Egger	13	-0.0965	0.367126	0.797522	0.908	0.442	1.865	0.908(0.442-1.865)
Osteoporosis	CD3 on CD39+ CD8+ T cell	Weighted median	13	-0.0138666	0.125153	0.911777	0.986	0.772	1.26	0.986(0.772-1.26)
Osteoporosis	CD3 on CD39+ CD8+ T cell	Inverse variance weighted	13	-0.0189308	0.102714	0.853774	0.981	0.802	1.2	0.981(0.802-1.2)
Osteoporosis	CD3 on CD39+ CD8+ T cell	Simple mode	13	-0.00121291	0.177011	0.994645	0.999	0.706	1.413	0.999(0.706-1.413)
Osteoporosis	CD3 on CD39+ CD8+ T cell	Weighted mode	13	-0.00552243	0.171404	0.974827	0.994	0.711	1.392	0.994(0.711-1.392)
Osteoporosis	CD3 on CD28- CD8+ T cell	MR Egger	14	-0.0319822	0.15154	0.836392	0.969	0.72	1.303	0.969(0.72-1.303)
Osteoporosis	CD3 on CD28- CD8+ T cell	Weighted median	14	-0.0388242	0.110376	0.72503	0.962	0.775	1.194	0.962(0.775-1.194)
Osteoporosis	CD3 on CD28- CD8+ T cell	Inverse variance weighted	14	-0.0183968	0.0814477	0.8213	0.982	0.837	1.152	0.982(0.837-1.152)
Osteoporosis	CD3 on CD28- CD8+ T cell	Simple mode	14	-0.000681978	0.153547	0.996524	0.999	0.74	1.35	0.999(0.74-1.35)
Osteoporosis	CD3 on CD28- CD8+ T cell	Weighted mode	14	-0.0382738	0.116529	0.747802	0.962	0.766	1.209	0.962(0.766-1.209)
Osteoporosis	CD3 on CD28+ CD45RA+ CD8+ T cell	MR Egger	15	0.0221997	0.330544	0.947475	1.022	0.535	1.954	1.022(0.535-1.954)
Osteoporosis	CD3 on CD28+ CD45RA+ CD8+ T cell	Weighted median	15	0.00455325	0.120982	0.969978	1.005	0.792	1.273	1.005(0.792-1.273)
Osteoporosis	CD3 on CD28+ CD45RA+ CD8+ T cell	Inverse variance weighted	15	0.0132133	0.0955946	0.890065	1.013	0.84	1.222	1.013(0.84-1.222)
Osteoporosis	CD3 on CD28+ CD45RA+ CD8+ T cell	Simple mode	15	-0.0161021	0.181121	0.930419	0.984	0.69	1.403	0.984(0.69-1.403)
Osteoporosis	CD3 on CD28+ CD45RA+ CD8+ T cell	Weighted mode	15	-0.0183583	0.180382	0.920379	0.982	0.689	1.398	0.982(0.689-1.398)
Osteoporosis	CD3 on CD28+ CD45RA- CD8+ T cell	MR Egger	14	-0.00434773	0.367706	0.99076	0.996	0.484	2.047	0.996(0.484-2.047)
Osteoporosis	CD3 on CD28+ CD45RA- CD8+ T cell	Weighted median	14	-0.0337158	0.115867	0.77106	0.967	0.77	1.213	0.967(0.77-1.213)
Osteoporosis	CD3 on CD28+ CD45RA- CD8+ T cell	Inverse variance weighted	14	-0.0142511	0.0952181	0.881027	0.986	0.818	1.188	0.986(0.818-1.188)
Osteoporosis	CD3 on CD28+ CD45RA- CD8+ T cell	Simple mode	14	-0.0646408	0.168185	0.706938	0.937	0.674	1.303	0.937(0.674-1.303)
Osteoporosis	CD3 on CD28+ CD45RA- CD8+ T cell	Weighted mode	14	-0.0530016	0.176031	0.768106	0.948	0.672	1.339	0.948(0.672-1.339)
Osteoporosis	CD3 on CD28+ CD4-CD8- T cell	MR Egger	13	-0.0587388	0.233583	0.806088	0.943	0.597	1.49	0.943(0.597-1.49)
Osteoporosis	CD3 on CD28+ CD4-CD8- T cell	Weighted median	13	-0.0836013	0.120435	0.487581	0.92	0.726	1.165	0.92(0.726-1.165)
Osteoporosis	CD3 on CD28+ CD4-CD8- T cell	Inverse variance weighted	13	-0.0554704	0.0938275	0.554389	0.946	0.787	1.137	0.946(0.787-1.137)
Osteoporosis	CD3 on CD28+ CD4-CD8- T cell	Simple mode	13	-0.110067	0.166688	0.521522	0.896	0.646	1.242	0.896(0.646-1.242)
Osteoporosis	CD3 on CD28+ CD4-CD8- T cell	Weighted mode	13	-0.0983881	0.143355	0.505555	0.906	0.684	1.2	0.906(0.684-1.2)
Osteoporosis	CD3 on CD28+ CD4+ T cell	MR Egger	14	-0.0151046	0.147333	0.920037	0.985	0.738	1.315	0.985(0.738-1.315)
Osteoporosis	CD3 on CD28+ CD4+ T cell	Weighted median	14	0.00499672	0.107421	0.962899	1.005	0.814	1.241	1.005(0.814-1.241)
Osteoporosis	CD3 on CD28+ CD4+ T cell	Inverse variance weighted	14	0.00347501	0.0789654	0.964899	1.003	0.86	1.171	1.003(0.86-1.171)
Osteoporosis	CD3 on CD28+ CD4+ T cell	Simple mode	14	-0.017652	0.138059	0.900218	0.983	0.75	1.288	0.983(0.75-1.288)
Osteoporosis	CD3 on CD28+ CD4+ T cell	Weighted mode	14	0.00128807	0.115578	0.991277	1.001	0.798	1.256	1.001(0.798-1.256)
Osteoporosis	CD3 on CD39+ CD4+ T cell	MR Egger	13	0.0166	0.213098	0.939308	1.017	0.67	1.544	1.017(0.67-1.544)
Osteoporosis	CD3 on CD39+ CD4+ T cell	Weighted median	13	-0.00663096	0.125572	0.957886	0.993	0.777	1.271	0.993(0.777-1.271)
Osteoporosis	CD3 on CD39+ CD4+ T cell	Inverse variance weighted	13	-0.00768381	0.0998088	0.938635	0.992	0.816	1.207	0.992(0.816-1.207)
Osteoporosis	CD3 on CD39+ CD4+ T cell	Simple mode	13	-0.0107751	0.168995	0.950211	0.989	0.71	1.378	0.989(0.71-1.378)
Osteoporosis	CD3 on CD39+ CD4+ T cell	Weighted mode	13	0.00698134	0.137438	0.960324	1.007	0.769	1.318	1.007(0.769-1.318)
Osteoporosis	CD3 on CD8+ T cell	MR Egger	15	0.0213158	0.155153	0.892831	1.022	0.754	1.385	1.022(0.754-1.385)
Osteoporosis	CD3 on CD8+ T cell	Weighted median	15	0.0321592	0.108572	0.767077	1.033	0.835	1.278	1.033(0.835-1.278)
Osteoporosis	CD3 on CD8+ T cell	Inverse variance weighted	15	0.02107	0.0749394	0.778587	1.021	0.882	1.183	1.021(0.882-1.183)
Osteoporosis	CD3 on CD8+ T cell	Simple mode	15	0.0191376	0.148305	0.89916	1.019	0.762	1.363	1.019(0.762-1.363)
Osteoporosis	CD3 on CD8+ T cell	Weighted mode	15	0.0291064	0.120134	0.812075	1.03	0.814	1.303	1.03(0.814-1.303)
Osteoporosis	CD3 on CD45RA+ CD4+ T cell	MR Egger	17	0.0352773	0.151043	0.818485	1.036	0.77	1.393	1.036(0.77-1.393)
Osteoporosis	CD3 on CD45RA+ CD4+ T cell	Weighted median	17	0.018382	0.108866	0.865916	1.019	0.823	1.261	1.019(0.823-1.261)
Osteoporosis	CD3 on CD45RA+ CD4+ T cell	Inverse variance weighted	17	0.0113777	0.0753335	0.879951	1.011	0.873	1.172	1.011(0.873-1.172)
Osteoporosis	CD3 on CD45RA+ CD4+ T cell	Simple mode	17	-0.0184439	0.137127	0.894683	0.982	0.75	1.284	0.982(0.75-1.284)
Osteoporosis	CD3 on CD45RA+ CD4+ T cell	Weighted mode	17	0.0141191	0.10825	0.897852	1.014	0.82	1.254	1.014(0.82-1.254)
Osteoporosis	CD3 on activated & secreting CD4 regulatory T cell	MR Egger	16	-0.116921	0.327312	0.726257	0.89	0.468	1.69	0.89(0.468-1.69)
Osteoporosis	CD3 on activated & secreting CD4 regulatory T cell	Weighted median	16	0.0273423	0.115002	0.812071	1.028	0.82	1.288	1.028(0.82-1.288)
Osteoporosis	CD3 on activated & secreting CD4 regulatory T cell	Inverse variance weighted	16	0.0164125	0.0921987	0.858713	1.017	0.848	1.218	1.017(0.848-1.218)
Osteoporosis	CD3 on activated & secreting CD4 regulatory T cell	Simple mode	16	0.0536605	0.164199	0.748334	1.055	0.765	1.456	1.055(0.765-1.456)
Osteoporosis	CD3 on activated & secreting CD4 regulatory T cell	Weighted mode	16	0.0600108	0.151496	0.697594	1.062	0.789	1.429	1.062(0.789-1.429)
Osteoporosis	CD3 on CD39+ secreting CD4 regulatory T cell	MR Egger	12	0.225749	0.618951	0.72291	1.253	0.373	4.216	1.253(0.373-4.216)
Osteoporosis	CD3 on CD39+ secreting CD4 regulatory T cell	Weighted median	12	-0.0815638	0.12244	0.505312	0.922	0.725	1.172	0.922(0.725-1.172)
Osteoporosis	CD3 on CD39+ secreting CD4 regulatory T cell	Inverse variance weighted	12	-0.0336651	0.101294	0.739625	0.967	0.793	1.179	0.967(0.793-1.179)
Osteoporosis	CD3 on CD39+ secreting CD4 regulatory T cell	Simple mode	12	-0.0864909	0.173575	0.628091	0.917	0.653	1.289	0.917(0.653-1.289)
Osteoporosis	CD3 on CD39+ secreting CD4 regulatory T cell	Weighted mode	12	-0.0909333	0.179014	0.621508	0.913	0.643	1.297	0.913(0.643-1.297)
Osteoporosis	CD3 on secreting CD4 regulatory T cell	MR Egger	12	-0.00141181	0.33861	0.996755	0.999	0.514	1.939	0.999(0.514-1.939)
Osteoporosis	CD3 on secreting CD4 regulatory T cell	Weighted median	12	0.0908795	0.127158	0.474797	1.095	0.854	1.405	1.095(0.854-1.405)
Osteoporosis	CD3 on secreting CD4 regulatory T cell	Inverse variance weighted	12	0.0511859	0.107498	0.633964	1.053	0.853	1.299	1.053(0.853-1.299)
Osteoporosis	CD3 on secreting CD4 regulatory T cell	Simple mode	12	0.0962342	0.179594	0.602734	1.101	0.774	1.566	1.101(0.774-1.566)
Osteoporosis	CD3 on secreting CD4 regulatory T cell	Weighted mode	12	0.0938023	0.168236	0.588308	1.098	0.79	1.527	1.098(0.79-1.527)
Osteoporosis	CD3 on CD39+ activated CD4 regulatory T cell	MR Egger	15	-0.0256372	0.198559	0.899242	0.975	0.66	1.438	0.975(0.66-1.438)
Osteoporosis	CD3 on CD39+ activated CD4 regulatory T cell	Weighted median	15	0.0157283	0.116516	0.892621	1.016	0.808	1.276	1.016(0.808-1.276)
Osteoporosis	CD3 on CD39+ activated CD4 regulatory T cell	Inverse variance weighted	15	-0.0155099	0.0917446	0.865753	0.985	0.823	1.179	0.985(0.823-1.179)
Osteoporosis	CD3 on CD39+ activated CD4 regulatory T cell	Simple mode	15	0.0478404	0.168364	0.780456	1.049	0.754	1.459	1.049(0.754-1.459)
Osteoporosis	CD3 on CD39+ activated CD4 regulatory T cell	Weighted mode	15	0.0327901	0.153684	0.834121	1.033	0.765	1.397	1.033(0.765-1.397)
Osteoporosis	CD3 on activated CD4 regulatory T cell	MR Egger	17	-0.0262894	0.314181	0.934421	0.974	0.526	1.803	0.974(0.526-1.803)
Osteoporosis	CD3 on activated CD4 regulatory T cell	Weighted median	17	0.0530252	0.115023	0.644803	1.054	0.842	1.321	1.054(0.842-1.321)
Osteoporosis	CD3 on activated CD4 regulatory T cell	Inverse variance weighted	17	0.0107643	0.0919612	0.906818	1.011	0.844	1.21	1.011(0.844-1.21)
Osteoporosis	CD3 on activated CD4 regulatory T cell	Simple mode	17	0.0625234	0.156833	0.695412	1.065	0.783	1.448	1.065(0.783-1.448)
Osteoporosis	CD3 on activated CD4 regulatory T cell	Weighted mode	17	0.0576451	0.161624	0.726005	1.059	0.772	1.454	1.059(0.772-1.454)
Osteoporosis	CD3 on CD39+ resting CD4 regulatory T cell	MR Egger	7	-0.0999804	0.319138	0.766713	0.905	0.484	1.691	0.905(0.484-1.691)
Osteoporosis	CD3 on CD39+ resting CD4 regulatory T cell	Weighted median	7	-0.0291574	0.17117	0.864741	0.971	0.694	1.358	0.971(0.694-1.358)
Osteoporosis	CD3 on CD39+ resting CD4 regulatory T cell	Inverse variance weighted	7	-0.0152104	0.141337	0.914299	0.985	0.747	1.299	0.985(0.747-1.299)
Osteoporosis	CD3 on CD39+ resting CD4 regulatory T cell	Simple mode	7	-0.0380907	0.207673	0.860512	0.963	0.641	1.446	0.963(0.641-1.446)
Osteoporosis	CD3 on CD39+ resting CD4 regulatory T cell	Weighted mode	7	-0.0333608	0.206117	0.876734	0.967	0.646	1.449	0.967(0.646-1.449)
Osteoporosis	CD3 on T cell	MR Egger	16	0.0612207	0.278797	0.829361	1.063	0.616	1.836	1.063(0.616-1.836)
Osteoporosis	CD3 on T cell	Weighted median	16	0.0089507	0.108217	0.934082	1.009	0.816	1.247	1.009(0.816-1.247)
Osteoporosis	CD3 on T cell	Inverse variance weighted	16	0.0111605	0.0881984	0.899306	1.011	0.851	1.202	1.011(0.851-1.202)
Osteoporosis	CD3 on T cell	Simple mode	16	0.0223472	0.1511	0.884394	1.023	0.76	1.375	1.023(0.76-1.375)
Osteoporosis	CD3 on T cell	Weighted mode	16	-0.0283929	0.152432	0.854732	0.972	0.721	1.31	0.972(0.721-1.31)
Osteoporosis	CD3 on HLA DR+ CD8+ T cell	MR Egger	18	-0.041314	0.153622	0.791418	0.96	0.71	1.297	0.96(0.71-1.297)
Osteoporosis	CD3 on HLA DR+ CD8+ T cell	Weighted median	18	-0.0361474	0.102835	0.725206	0.964	0.788	1.18	0.964(0.788-1.18)
Osteoporosis	CD3 on HLA DR+ CD8+ T cell	Inverse variance weighted	18	-0.0228898	0.0720771	0.750808	0.977	0.849	1.126	0.977(0.849-1.126)
Osteoporosis	CD3 on HLA DR+ CD8+ T cell	Simple mode	18	-0.0803757	0.136526	0.56379	0.923	0.706	1.206	0.923(0.706-1.206)
Osteoporosis	CD3 on HLA DR+ CD8+ T cell	Weighted mode	18	-0.0567425	0.115875	0.630615	0.945	0.753	1.186	0.945(0.753-1.186)
Osteoporosis	CD3 on HLA DR+ CD4+ T cell	MR Egger	15	0.00277987	0.146096	0.985108	1.003	0.753	1.335	1.003(0.753-1.335)
Osteoporosis	CD3 on HLA DR+ CD4+ T cell	Weighted median	15	0.00351955	0.107638	0.973915	1.004	0.813	1.239	1.004(0.813-1.239)
Osteoporosis	CD3 on HLA DR+ CD4+ T cell	Inverse variance weighted	15	0.00279442	0.0769006	0.971013	1.003	0.862	1.166	1.003(0.862-1.166)
Osteoporosis	CD3 on HLA DR+ CD4+ T cell	Simple mode	15	0.0761261	0.143223	0.60339	1.079	0.815	1.429	1.079(0.815-1.429)
Osteoporosis	CD3 on HLA DR+ CD4+ T cell	Weighted mode	15	0.00696138	0.116128	0.953046	1.007	0.802	1.264	1.007(0.802-1.264)
Osteoporosis	CD3 on Natural Killer T	MR Egger	17	-0.016455	0.148488	0.913231	0.984	0.735	1.316	0.984(0.735-1.316)
Osteoporosis	CD3 on Natural Killer T	Weighted median	17	-0.0108966	0.107407	0.919192	0.989	0.801	1.221	0.989(0.801-1.221)
Osteoporosis	CD3 on Natural Killer T	Inverse variance weighted	17	-0.0171608	0.0730532	0.814281	0.983	0.852	1.134	0.983(0.852-1.134)
Osteoporosis	CD3 on Natural Killer T	Simple mode	17	-0.0249604	0.141417	0.862114	0.975	0.739	1.287	0.975(0.739-1.287)
Osteoporosis	CD3 on Natural Killer T	Weighted mode	17	-0.0101917	0.111505	0.928308	0.99	0.796	1.232	0.99(0.796-1.232)
Osteoporosis	CD3 on HLA DR+ T cell	MR Egger	11	0.0634522	0.465758	0.894635	1.066	0.428	2.655	1.066(0.428-2.655)
Osteoporosis	CD3 on HLA DR+ T cell	Weighted median	11	-0.0162715	0.136159	0.904876	0.984	0.753	1.285	0.984(0.753-1.285)
Osteoporosis	CD3 on HLA DR+ T cell	Inverse variance weighted	11	-0.0214981	0.115715	0.852614	0.979	0.78	1.228	0.979(0.78-1.228)
Osteoporosis	CD3 on HLA DR+ T cell	Simple mode	11	-0.00467448	0.179866	0.979778	0.995	0.7	1.416	0.995(0.7-1.416)
Osteoporosis	CD3 on HLA DR+ T cell	Weighted mode	11	-0.00858599	0.173733	0.961557	0.991	0.705	1.394	0.991(0.705-1.394)
Osteoporosis	CD3 on Central Memory CD8+ T cell	MR Egger	10	-0.0125386	0.161809	0.940136	0.988	0.719	1.356	0.988(0.719-1.356)
Osteoporosis	CD3 on Central Memory CD8+ T cell	Weighted median	10	-0.0083912	0.11335	0.940987	0.992	0.794	1.238	0.992(0.794-1.238)
Osteoporosis	CD3 on Central Memory CD8+ T cell	Inverse variance weighted	10	-0.0108623	0.0853467	0.898725	0.989	0.837	1.169	0.989(0.837-1.169)
Osteoporosis	CD3 on Central Memory CD8+ T cell	Simple mode	10	-0.0117786	0.135062	0.932415	0.988	0.758	1.288	0.988(0.758-1.288)
Osteoporosis	CD3 on Central Memory CD8+ T cell	Weighted mode	10	-0.0134287	0.117203	0.911296	0.987	0.784	1.241	0.987(0.784-1.241)
Osteoporosis	CD3 on CD45RA- CD4+ T cell	MR Egger	14	-0.0453057	0.292164	0.879345	0.956	0.539	1.694	0.956(0.539-1.694)
Osteoporosis	CD3 on CD45RA- CD4+ T cell	Weighted median	14	-0.0227906	0.118575	0.847582	0.977	0.775	1.233	0.977(0.775-1.233)
Osteoporosis	CD3 on CD45RA- CD4+ T cell	Inverse variance weighted	14	-0.00561144	0.0958787	0.953329	0.994	0.824	1.2	0.994(0.824-1.2)
Osteoporosis	CD3 on CD45RA- CD4+ T cell	Simple mode	14	-0.0445597	0.175515	0.80356	0.956	0.678	1.349	0.956(0.678-1.349)
Osteoporosis	CD3 on CD45RA- CD4+ T cell	Weighted mode	14	-0.0330574	0.161254	0.840746	0.967	0.705	1.327	0.967(0.705-1.327)
Osteoporosis	CD3 on Terminally Differentiated CD4+ T cell	MR Egger	13	-0.149007	0.595842	0.807136	0.862	0.268	2.77	0.862(0.268-2.77)
Osteoporosis	CD3 on Terminally Differentiated CD4+ T cell	Weighted median	13	-0.0160242	0.1464	0.912842	0.984	0.739	1.311	0.984(0.739-1.311)
Osteoporosis	CD3 on Terminally Differentiated CD4+ T cell	Inverse variance weighted	13	-0.0285783	0.119248	0.810599	0.972	0.769	1.228	0.972(0.769-1.228)
Osteoporosis	CD3 on Terminally Differentiated CD4+ T cell	Simple mode	13	-0.0883285	0.200122	0.666791	0.915	0.618	1.355	0.915(0.618-1.355)
Osteoporosis	CD3 on Terminally Differentiated CD4+ T cell	Weighted mode	13	-0.00863176	0.182197	0.962993	0.991	0.694	1.417	0.991(0.694-1.417)
Osteoporosis	CD3 on Effector Memory CD4+ T cell	MR Egger	13	-0.140436	0.412958	0.740206	0.869	0.387	1.952	0.869(0.387-1.952)
Osteoporosis	CD3 on Effector Memory CD4+ T cell	Weighted median	13	-0.0437523	0.128277	0.733046	0.957	0.744	1.231	0.957(0.744-1.231)
Osteoporosis	CD3 on Effector Memory CD4+ T cell	Inverse variance weighted	13	-0.030265	0.100635	0.763613	0.97	0.797	1.182	0.97(0.797-1.182)
Osteoporosis	CD3 on Effector Memory CD4+ T cell	Simple mode	13	0.0379041	0.183334	0.839673	1.039	0.725	1.488	1.039(0.725-1.488)
Osteoporosis	CD3 on Effector Memory CD4+ T cell	Weighted mode	13	-0.0730769	0.167925	0.671158	0.93	0.669	1.292	0.93(0.669-1.292)
Osteoporosis	CD3 on Naive CD4+ T cell	MR Egger	15	0.0136177	0.291397	0.963437	1.014	0.573	1.795	1.014(0.573-1.795)
Osteoporosis	CD3 on Naive CD4+ T cell	Weighted median	15	0.0187542	0.124732	0.880484	1.019	0.798	1.301	1.019(0.798-1.301)
Osteoporosis	CD3 on Naive CD4+ T cell	Inverse variance weighted	15	0.0028061	0.0995707	0.977517	1.003	0.825	1.219	1.003(0.825-1.219)
Osteoporosis	CD3 on Naive CD4+ T cell	Simple mode	15	0.0205402	0.178083	0.909813	1.021	0.72	1.447	1.021(0.72-1.447)
Osteoporosis	CD3 on Naive CD4+ T cell	Weighted mode	15	0.0182799	0.170768	0.916272	1.018	0.729	1.423	1.018(0.729-1.423)
Osteoporosis	CD3 on Central Memory CD4+ T cell	MR Egger	13	-0.109165	0.307648	0.72942	0.897	0.491	1.639	0.897(0.491-1.639)
Osteoporosis	CD3 on Central Memory CD4+ T cell	Weighted median	13	-0.0236678	0.125691	0.85064	0.977	0.763	1.249	0.977(0.763-1.249)
Osteoporosis	CD3 on Central Memory CD4+ T cell	Inverse variance weighted	13	-0.0228776	0.101061	0.820911	0.977	0.802	1.191	0.977(0.802-1.191)
Osteoporosis	CD3 on Central Memory CD4+ T cell	Simple mode	13	-0.056179	0.182068	0.762947	0.945	0.662	1.351	0.945(0.662-1.351)
Osteoporosis	CD3 on Central Memory CD4+ T cell	Weighted mode	13	-0.0584908	0.160147	0.721294	0.943	0.689	1.291	0.943(0.689-1.291)
Osteoporosis	CD3 on Terminally Differentiated CD8+ T cell	MR Egger	14	0.00235571	0.356108	0.994831	1.002	0.499	2.014	1.002(0.499-2.014)
Osteoporosis	CD3 on Terminally Differentiated CD8+ T cell	Weighted median	14	0.04245	0.12312	0.730257	1.043	0.82	1.328	1.043(0.82-1.328)
Osteoporosis	CD3 on Terminally Differentiated CD8+ T cell	Inverse variance weighted	14	0.0295127	0.0982855	0.763967	1.03	0.849	1.249	1.03(0.849-1.249)
Osteoporosis	CD3 on Terminally Differentiated CD8+ T cell	Simple mode	14	0.0821657	0.180943	0.657247	1.086	0.761	1.548	1.086(0.761-1.548)
Osteoporosis	CD3 on Terminally Differentiated CD8+ T cell	Weighted mode	14	0.0647392	0.171019	0.711132	1.067	0.763	1.492	1.067(0.763-1.492)
Osteoporosis	CD3 on Effector Memory CD8+ T cell	MR Egger	15	0.040477	0.21628	0.854432	1.041	0.682	1.591	1.041(0.682-1.591)
Osteoporosis	CD3 on Effector Memory CD8+ T cell	Weighted median	15	0.0401067	0.117224	0.732247	1.041	0.827	1.31	1.041(0.827-1.31)
Osteoporosis	CD3 on Effector Memory CD8+ T cell	Inverse variance weighted	15	0.0386913	0.0953047	0.684761	1.039	0.862	1.253	1.039(0.862-1.253)
Osteoporosis	CD3 on Effector Memory CD8+ T cell	Simple mode	15	0.100598	0.16415	0.549805	1.106	0.802	1.526	1.106(0.802-1.526)
Osteoporosis	CD3 on Effector Memory CD8+ T cell	Weighted mode	15	0.0739735	0.154341	0.639135	1.077	0.796	1.457	1.077(0.796-1.457)
Osteoporosis	CD3 on naive CD8+ T cell	MR Egger	14	-0.0595295	0.304383	0.848216	0.942	0.519	1.711	0.942(0.519-1.711)
Osteoporosis	CD3 on naive CD8+ T cell	Weighted median	14	0.00292929	0.128629	0.981831	1.003	0.779	1.291	1.003(0.779-1.291)
Osteoporosis	CD3 on naive CD8+ T cell	Inverse variance weighted	14	0.00343434	0.107392	0.974489	1.003	0.813	1.239	1.003(0.813-1.239)
Osteoporosis	CD3 on naive CD8+ T cell	Simple mode	14	-0.0214756	0.195604	0.914252	0.979	0.667	1.436	0.979(0.667-1.436)
Osteoporosis	CD3 on naive CD8+ T cell	Weighted mode	14	-0.0245453	0.179466	0.89331	0.976	0.686	1.387	0.976(0.686-1.387)
Osteoporosis	CD66b on Granulocytic Myeloid-Derived Suppressor Cells	MR Egger	5	-0.0241799	0.641881	0.972317	0.976	0.277	3.435	0.976(0.277-3.435)
Osteoporosis	CD66b on Granulocytic Myeloid-Derived Suppressor Cells	Weighted median	5	-0.0368426	0.270309	0.891585	0.964	0.567	1.637	0.964(0.567-1.637)
Osteoporosis	CD66b on Granulocytic Myeloid-Derived Suppressor Cells	Inverse variance weighted	5	-0.0165094	0.234105	0.943779	0.984	0.622	1.556	0.984(0.622-1.556)
Osteoporosis	CD66b on Granulocytic Myeloid-Derived Suppressor Cells	Simple mode	5	-0.0440066	0.323372	0.898327	0.957	0.508	1.804	0.957(0.508-1.804)
Osteoporosis	CD66b on Granulocytic Myeloid-Derived Suppressor Cells	Weighted mode	5	-0.0436179	0.347324	0.906121	0.957	0.485	1.891	0.957(0.485-1.891)
Osteoporosis	CD66b on CD66b++ myeloid cell	MR Egger	12	0.0641184	0.846278	0.9411	1.066	0.203	5.6	1.066(0.203-5.6)
Osteoporosis	CD66b on CD66b++ myeloid cell	Weighted median	12	0.0431841	0.199063	0.828258	1.044	0.707	1.542	1.044(0.707-1.542)
Osteoporosis	CD66b on CD66b++ myeloid cell	Inverse variance weighted	12	0.0538669	0.157249	0.731932	1.055	0.775	1.436	1.055(0.775-1.436)
Osteoporosis	CD66b on CD66b++ myeloid cell	Simple mode	12	0.0455068	0.281128	0.874341	1.047	0.603	1.816	1.047(0.603-1.816)
Osteoporosis	CD66b on CD66b++ myeloid cell	Weighted mode	12	0.039015	0.257368	0.882253	1.04	0.628	1.722	1.04(0.628-1.722)
Osteoporosis	CD62L on granulocyte	MR Egger	17	-0.141004	0.363323	0.703397	0.868	0.426	1.77	0.868(0.426-1.77)
Osteoporosis	CD62L on granulocyte	Weighted median	17	-0.00816307	0.116172	0.943981	0.992	0.79	1.245	0.992(0.79-1.245)
Osteoporosis	CD62L on granulocyte	Inverse variance weighted	17	-0.0213133	0.0928895	0.818521	0.979	0.816	1.174	0.979(0.816-1.174)
Osteoporosis	CD62L on granulocyte	Simple mode	17	0.0252004	0.163608	0.879513	1.026	0.744	1.413	1.026(0.744-1.413)
Osteoporosis	CD62L on granulocyte	Weighted mode	17	0.010946	0.158023	0.945634	1.011	0.742	1.378	1.011(0.742-1.378)
Osteoporosis	CD62L on monocyte	MR Egger	17	-0.0245935	0.228759	0.915811	0.976	0.623	1.528	0.976(0.623-1.528)
Osteoporosis	CD62L on monocyte	Weighted median	17	-0.00649383	0.104697	0.950543	0.994	0.809	1.22	0.994(0.809-1.22)
Osteoporosis	CD62L on monocyte	Inverse variance weighted	17	-0.0149324	0.082799	0.856881	0.985	0.838	1.159	0.985(0.838-1.159)
Osteoporosis	CD62L on monocyte	Simple mode	17	-0.0394492	0.165415	0.814531	0.961	0.695	1.329	0.961(0.695-1.329)
Osteoporosis	CD62L on monocyte	Weighted mode	17	-0.016492	0.151067	0.914425	0.984	0.732	1.323	0.984(0.732-1.323)
Osteoporosis	CD62L on CD62L+ Dendritic Cell	MR Egger	20	-0.022956	0.130414	0.86224	0.977	0.757	1.262	0.977(0.757-1.262)
Osteoporosis	CD62L on CD62L+ Dendritic Cell	Weighted median	20	-0.0344118	0.0929055	0.711088	0.966	0.805	1.159	0.966(0.805-1.159)
Osteoporosis	CD62L on CD62L+ Dendritic Cell	Inverse variance weighted	20	-0.0245317	0.0634969	0.699241	0.976	0.862	1.105	0.976(0.862-1.105)
Osteoporosis	CD62L on CD62L+ Dendritic Cell	Simple mode	20	-0.0151985	0.132788	0.910076	0.985	0.759	1.278	0.985(0.759-1.278)
Osteoporosis	CD62L on CD62L+ Dendritic Cell	Weighted mode	20	-0.0418532	0.104141	0.692251	0.959	0.782	1.176	0.959(0.782-1.176)
Osteoporosis	CD62L on CD62L+ plasmacytoid Dendritic Cell	MR Egger	17	0.182998	0.413364	0.664296	1.201	0.534	2.7	1.201(0.534-2.7)
Osteoporosis	CD62L on CD62L+ plasmacytoid Dendritic Cell	Weighted median	17	0.00727212	0.110369	0.947466	1.007	0.811	1.251	1.007(0.811-1.251)
Osteoporosis	CD62L on CD62L+ plasmacytoid Dendritic Cell	Inverse variance weighted	17	0.0146075	0.0875268	0.867456	1.015	0.855	1.205	1.015(0.855-1.205)
Osteoporosis	CD62L on CD62L+ plasmacytoid Dendritic Cell	Simple mode	17	-0.0477105	0.164781	0.775887	0.953	0.69	1.317	0.953(0.69-1.317)
Osteoporosis	CD62L on CD62L+ plasmacytoid Dendritic Cell	Weighted mode	17	-0.0454388	0.153757	0.771395	0.956	0.707	1.292	0.956(0.707-1.292)
Osteoporosis	CD62L on CD62L+ myeloid Dendritic Cell	MR Egger	15	-0.0228059	0.148323	0.880162	0.977	0.731	1.307	0.977(0.731-1.307)
Osteoporosis	CD62L on CD62L+ myeloid Dendritic Cell	Weighted median	15	-0.0183268	0.102382	0.857935	0.982	0.803	1.2	0.982(0.803-1.2)
Osteoporosis	CD62L on CD62L+ myeloid Dendritic Cell	Inverse variance weighted	15	-0.0136768	0.0738649	0.853104	0.986	0.853	1.14	0.986(0.853-1.14)
Osteoporosis	CD62L on CD62L+ myeloid Dendritic Cell	Simple mode	15	-0.0207945	0.140715	0.884625	0.979	0.743	1.29	0.979(0.743-1.29)
Osteoporosis	CD62L on CD62L+ myeloid Dendritic Cell	Weighted mode	15	-0.0221771	0.113349	0.847692	0.978	0.783	1.221	0.978(0.783-1.221)
Osteoporosis	BAFF-R on CD20- B cell	MR Egger	18	-0.0166256	0.303783	0.957032	0.984	0.542	1.784	0.984(0.542-1.784)
Osteoporosis	BAFF-R on CD20- B cell	Weighted median	18	-0.0145989	0.0922435	0.874248	0.986	0.823	1.181	0.986(0.823-1.181)
Osteoporosis	BAFF-R on CD20- B cell	Inverse variance weighted	18	-0.0136052	0.0743205	0.854749	0.986	0.853	1.141	0.986(0.853-1.141)
Osteoporosis	BAFF-R on CD20- B cell	Simple mode	18	-0.0379805	0.143541	0.794501	0.963	0.727	1.276	0.963(0.727-1.276)
Osteoporosis	BAFF-R on CD20- B cell	Weighted mode	18	-0.0315277	0.141053	0.825797	0.969	0.735	1.278	0.969(0.735-1.278)
Osteoporosis	BAFF-R on B cell	MR Egger	16	-0.0342228	0.193256	0.861978	0.966	0.662	1.411	0.966(0.662-1.411)
Osteoporosis	BAFF-R on B cell	Weighted median	16	-0.0130867	0.104876	0.900696	0.987	0.804	1.212	0.987(0.804-1.212)
Osteoporosis	BAFF-R on B cell	Inverse variance weighted	16	0.0195424	0.0832131	0.814327	1.02	0.866	1.2	1.02(0.866-1.2)
Osteoporosis	BAFF-R on B cell	Simple mode	16	0.104061	0.164758	0.537157	1.11	0.803	1.533	1.11(0.803-1.533)
Osteoporosis	BAFF-R on B cell	Weighted mode	16	-0.0320719	0.143147	0.825742	0.968	0.732	1.282	0.968(0.732-1.282)
Osteoporosis	IgD on transitional B cell	MR Egger	13	-0.0265508	0.143726	0.856801	0.974	0.735	1.291	0.974(0.735-1.291)
Osteoporosis	IgD on transitional B cell	Weighted median	13	-0.0235691	0.103	0.819004	0.977	0.798	1.195	0.977(0.798-1.195)
Osteoporosis	IgD on transitional B cell	Inverse variance weighted	13	0.00223756	0.0720733	0.975233	1.002	0.87	1.154	1.002(0.87-1.154)
Osteoporosis	IgD on transitional B cell	Simple mode	13	0.0524696	0.136753	0.707926	1.054	0.806	1.378	1.054(0.806-1.378)
Osteoporosis	IgD on transitional B cell	Weighted mode	13	-0.0317637	0.111011	0.779657	0.969	0.779	1.204	0.969(0.779-1.204)
Osteoporosis	IgD on IgD+ B cell	MR Egger	18	-0.00305892	0.257117	0.990655	0.997	0.602	1.65	0.997(0.602-1.65)
Osteoporosis	IgD on IgD+ B cell	Weighted median	18	-0.00625149	0.0997339	0.95002	0.994	0.817	1.208	0.994(0.817-1.208)
Osteoporosis	IgD on IgD+ B cell	Inverse variance weighted	18	-0.00024356	0.0803412	0.997581	1	0.854	1.17	1(0.854-1.17)
Osteoporosis	IgD on IgD+ B cell	Simple mode	18	-0.0627119	0.155973	0.692643	0.939	0.692	1.275	0.939(0.692-1.275)
Osteoporosis	IgD on IgD+ B cell	Weighted mode	18	-0.0521056	0.148943	0.730758	0.949	0.709	1.271	0.949(0.709-1.271)
Osteoporosis	IgD on unswitched memory B cell	MR Egger	17	-0.264674	0.501166	0.605143	0.767	0.287	2.05	0.767(0.287-2.05)
Osteoporosis	IgD on unswitched memory B cell	Weighted median	17	-0.0443119	0.0976499	0.649985	0.957	0.79	1.158	0.957(0.79-1.158)
Osteoporosis	IgD on unswitched memory B cell	Inverse variance weighted	17	-0.0405459	0.0820562	0.621219	0.96	0.818	1.128	0.96(0.818-1.128)
Osteoporosis	IgD on unswitched memory B cell	Simple mode	17	-0.0651744	0.15156	0.672915	0.937	0.696	1.261	0.937(0.696-1.261)
Osteoporosis	IgD on unswitched memory B cell	Weighted mode	17	-0.0700052	0.147352	0.641144	0.932	0.699	1.245	0.932(0.699-1.245)
Osteoporosis	IgD on IgD+ CD38dim B cell	MR Egger	19	0.0236414	0.137521	0.865538	1.024	0.782	1.341	1.024(0.782-1.341)
Osteoporosis	IgD on IgD+ CD38dim B cell	Weighted median	19	0.0221239	0.0946752	0.815232	1.022	0.849	1.231	1.022(0.849-1.231)
Osteoporosis	IgD on IgD+ CD38dim B cell	Inverse variance weighted	19	0.00465897	0.0666179	0.944245	1.005	0.882	1.145	1.005(0.882-1.145)
Osteoporosis	IgD on IgD+ CD38dim B cell	Simple mode	19	0.0164611	0.136358	0.90525	1.017	0.778	1.328	1.017(0.778-1.328)
Osteoporosis	IgD on IgD+ CD38dim B cell	Weighted mode	19	0.0233167	0.101941	0.82166	1.024	0.838	1.25	1.024(0.838-1.25)
Osteoporosis	IgD on IgD+ CD38+ B cell	MR Egger	22	-0.033987	0.275563	0.903071	0.967	0.563	1.659	0.967(0.563-1.659)
Osteoporosis	IgD on IgD+ CD38+ B cell	Weighted median	22	-0.0176264	0.0857998	0.837231	0.983	0.83	1.162	0.983(0.83-1.162)
Osteoporosis	IgD on IgD+ CD38+ B cell	Inverse variance weighted	22	0.00820939	0.0685781	0.904714	1.008	0.881	1.153	1.008(0.881-1.153)
Osteoporosis	IgD on IgD+ CD38+ B cell	Simple mode	22	-0.0575945	0.143089	0.691377	0.944	0.713	1.25	0.944(0.713-1.25)
Osteoporosis	IgD on IgD+ CD38+ B cell	Weighted mode	22	-0.0534806	0.142818	0.711812	0.948	0.716	1.254	0.948(0.716-1.254)
Osteoporosis	IgD on IgD+ CD38- unswitched memory B cell	MR Egger	13	0.191976	0.486853	0.700881	1.212	0.467	3.146	1.212(0.467-3.146)
Osteoporosis	IgD on IgD+ CD38- unswitched memory B cell	Weighted median	13	0.0300126	0.164827	0.855515	1.03	0.746	1.423	1.03(0.746-1.423)
Osteoporosis	IgD on IgD+ CD38- unswitched memory B cell	Inverse variance weighted	13	0.0286989	0.142081	0.839925	1.029	0.779	1.36	1.029(0.779-1.36)
Osteoporosis	IgD on IgD+ CD38- unswitched memory B cell	Simple mode	13	0.0493821	0.252645	0.848303	1.051	0.64	1.724	1.051(0.64-1.724)
Osteoporosis	IgD on IgD+ CD38- unswitched memory B cell	Weighted mode	13	0.0303168	0.212895	0.889125	1.031	0.679	1.565	1.031(0.679-1.565)
Osteoporosis	IgD on IgD+ CD38- B cell	MR Egger	18	-0.092729	0.32558	0.779442	0.911	0.481	1.725	0.911(0.481-1.725)
Osteoporosis	IgD on IgD+ CD38- B cell	Weighted median	18	0.0245305	0.0969418	0.800235	1.025	0.847	1.239	1.025(0.847-1.239)
Osteoporosis	IgD on IgD+ CD38- B cell	Inverse variance weighted	18	-0.0168359	0.0776589	0.82837	0.983	0.844	1.145	0.983(0.844-1.145)
Osteoporosis	IgD on IgD+ CD38- B cell	Simple mode	18	0.0466539	0.145905	0.75305	1.048	0.787	1.395	1.048(0.787-1.395)
Osteoporosis	IgD on IgD+ CD38- B cell	Weighted mode	18	0.047684	0.140609	0.738668	1.049	0.796	1.382	1.049(0.796-1.382)
Osteoporosis	IgD on IgD+ CD24- B cell	MR Egger	12	-0.0304074	0.347341	0.931968	0.97	0.491	1.916	0.97(0.491-1.916)
Osteoporosis	IgD on IgD+ CD24- B cell	Weighted median	12	0.0398855	0.117529	0.734332	1.041	0.827	1.31	1.041(0.827-1.31)
Osteoporosis	IgD on IgD+ CD24- B cell	Inverse variance weighted	12	0.0260363	0.0925947	0.778568	1.026	0.856	1.231	1.026(0.856-1.231)
Osteoporosis	IgD on IgD+ CD24- B cell	Simple mode	12	0.0657122	0.174542	0.713719	1.068	0.759	1.504	1.068(0.759-1.504)
Osteoporosis	IgD on IgD+ CD24- B cell	Weighted mode	12	0.0527389	0.152574	0.736117	1.054	0.782	1.422	1.054(0.782-1.422)
Osteoporosis	IgD on IgD+ CD24+ B cell	MR Egger	14	-0.0415562	0.220249	0.853498	0.959	0.623	1.477	0.959(0.623-1.477)
Osteoporosis	IgD on IgD+ CD24+ B cell	Weighted median	14	-0.00968405	0.110313	0.930046	0.99	0.798	1.229	0.99(0.798-1.229)
Osteoporosis	IgD on IgD+ CD24+ B cell	Inverse variance weighted	14	0.00304691	0.0877124	0.972289	1.003	0.845	1.191	1.003(0.845-1.191)
Osteoporosis	IgD on IgD+ CD24+ B cell	Simple mode	14	-0.0315718	0.157507	0.844233	0.969	0.712	1.319	0.969(0.712-1.319)
Osteoporosis	IgD on IgD+ CD24+ B cell	Weighted mode	14	-0.0263386	0.134992	0.848322	0.974	0.748	1.269	0.974(0.748-1.269)
Osteoporosis	CD38 on transitional B cell	MR Egger	20	-0.0330743	0.308707	0.915865	0.967	0.528	1.772	0.967(0.528-1.772)
Osteoporosis	CD38 on transitional B cell	Weighted median	20	-0.00466526	0.0958626	0.961185	0.995	0.825	1.201	0.995(0.825-1.201)
Osteoporosis	CD38 on transitional B cell	Inverse variance weighted	20	-0.0197962	0.0797755	0.804019	0.98	0.838	1.146	0.98(0.838-1.146)
Osteoporosis	CD38 on transitional B cell	Simple mode	20	0.00764891	0.151294	0.960207	1.008	0.749	1.356	1.008(0.749-1.356)
Osteoporosis	CD38 on transitional B cell	Weighted mode	20	0.0315068	0.133928	0.816531	1.032	0.794	1.342	1.032(0.794-1.342)
Osteoporosis	CD38 on IgD+ B cell	MR Egger	18	-0.00511414	0.279166	0.985611	0.995	0.576	1.72	0.995(0.576-1.72)
Osteoporosis	CD38 on IgD+ B cell	Weighted median	18	0.0206022	0.116133	0.859192	1.021	0.813	1.282	1.021(0.813-1.282)
Osteoporosis	CD38 on IgD+ B cell	Inverse variance weighted	18	0.0264832	0.0899604	0.768462	1.027	0.861	1.225	1.027(0.861-1.225)
Osteoporosis	CD38 on IgD+ B cell	Simple mode	18	0.00286527	0.160301	0.985947	1.003	0.732	1.373	1.003(0.732-1.373)
Osteoporosis	CD38 on IgD+ B cell	Weighted mode	18	0.0196546	0.141065	0.890827	1.02	0.773	1.345	1.02(0.773-1.345)
Osteoporosis	CD38 on Plasma Blast-Plasma Cell	MR Egger	14	0.0154984	0.133461	0.909473	1.016	0.782	1.319	1.016(0.782-1.319)
Osteoporosis	CD38 on Plasma Blast-Plasma Cell	Weighted median	14	0.0159968	0.0929	0.863285	1.016	0.847	1.219	1.016(0.847-1.219)
Osteoporosis	CD38 on Plasma Blast-Plasma Cell	Inverse variance weighted	14	0.0167097	0.0668695	0.802677	1.017	0.892	1.159	1.017(0.892-1.159)
Osteoporosis	CD38 on Plasma Blast-Plasma Cell	Simple mode	14	0.00859963	0.125095	0.946239	1.009	0.789	1.289	1.009(0.789-1.289)
Osteoporosis	CD38 on Plasma Blast-Plasma Cell	Weighted mode	14	0.0133735	0.102804	0.898489	1.013	0.829	1.24	1.013(0.829-1.24)
Osteoporosis	CD38 on naive-mature B cell	MR Egger	12	-0.0706195	0.284849	0.809213	0.932	0.533	1.629	0.932(0.533-1.629)
Osteoporosis	CD38 on naive-mature B cell	Weighted median	12	-0.014135	0.121894	0.907683	0.986	0.776	1.252	0.986(0.776-1.252)
Osteoporosis	CD38 on naive-mature B cell	Inverse variance weighted	12	-0.0171876	0.100602	0.864343	0.983	0.807	1.197	0.983(0.807-1.197)
Osteoporosis	CD38 on naive-mature B cell	Simple mode	12	-0.00363363	0.177736	0.984055	0.996	0.703	1.412	0.996(0.703-1.412)
Osteoporosis	CD38 on naive-mature B cell	Weighted mode	12	0.0127812	0.155125	0.935814	1.013	0.747	1.373	1.013(0.747-1.373)
Osteoporosis	CD38 on IgD- CD38dim B cell	MR Egger	16	0.0198152	0.358334	0.956682	1.02	0.505	2.059	1.02(0.505-2.059)
Osteoporosis	CD38 on IgD- CD38dim B cell	Weighted median	16	-0.0273963	0.109562	0.802547	0.973	0.785	1.206	0.973(0.785-1.206)
Osteoporosis	CD38 on IgD- CD38dim B cell	Inverse variance weighted	16	-0.00510865	0.0870137	0.953182	0.995	0.839	1.18	0.995(0.839-1.18)
Osteoporosis	CD38 on IgD- CD38dim B cell	Simple mode	16	-0.0985707	0.161948	0.551859	0.906	0.66	1.245	0.906(0.66-1.245)
Osteoporosis	CD38 on IgD- CD38dim B cell	Weighted mode	16	-0.0765874	0.14657	0.608932	0.926	0.695	1.235	0.926(0.695-1.235)
Osteoporosis	CD38 on IgD- CD38+ B cell	MR Egger	16	-0.00511631	0.320598	0.987493	0.995	0.531	1.865	0.995(0.531-1.865)
Osteoporosis	CD38 on IgD- CD38+ B cell	Weighted median	16	-0.0302424	0.094911	0.75	0.97	0.806	1.169	0.97(0.806-1.169)
Osteoporosis	CD38 on IgD- CD38+ B cell	Inverse variance weighted	16	-0.0123009	0.0795025	0.877039	0.988	0.845	1.154	0.988(0.845-1.154)
Osteoporosis	CD38 on IgD- CD38+ B cell	Simple mode	16	-0.0606368	0.146828	0.685465	0.941	0.706	1.255	0.941(0.706-1.255)
Osteoporosis	CD38 on IgD- CD38+ B cell	Weighted mode	16	-0.056322	0.134408	0.681127	0.945	0.726	1.23	0.945(0.726-1.23)
Osteoporosis	CD38 on IgD+ CD38dim B cell	MR Egger	11	0.0711459	0.322939	0.830548	1.074	0.57	2.022	1.074(0.57-2.022)
Osteoporosis	CD38 on IgD+ CD38dim B cell	Weighted median	11	0.0523356	0.125921	0.677686	1.054	0.823	1.349	1.054(0.823-1.349)
Osteoporosis	CD38 on IgD+ CD38dim B cell	Inverse variance weighted	11	0.0416551	0.101737	0.682217	1.043	0.854	1.273	1.043(0.854-1.273)
Osteoporosis	CD38 on IgD+ CD38dim B cell	Simple mode	11	0.05577	0.190534	0.775733	1.057	0.728	1.536	1.057(0.728-1.536)
Osteoporosis	CD38 on IgD+ CD38dim B cell	Weighted mode	11	0.090237	0.167857	0.602622	1.094	0.788	1.521	1.094(0.788-1.521)
Osteoporosis	CD38 on IgD+ CD38+ B cell	MR Egger	14	-0.0495361	0.303866	0.873216	0.952	0.525	1.726	0.952(0.525-1.726)
Osteoporosis	CD38 on IgD+ CD38+ B cell	Weighted median	14	-0.0793278	0.11079	0.47398	0.924	0.743	1.148	0.924(0.743-1.148)
Osteoporosis	CD38 on IgD+ CD38+ B cell	Inverse variance weighted	14	-0.0329731	0.0879218	0.70764	0.968	0.814	1.15	0.968(0.814-1.15)
Osteoporosis	CD38 on IgD+ CD38+ B cell	Simple mode	14	-0.0839937	0.158	0.603964	0.919	0.675	1.253	0.919(0.675-1.253)
Osteoporosis	CD38 on IgD+ CD38+ B cell	Weighted mode	14	-0.089384	0.141278	0.537911	0.914	0.693	1.206	0.914(0.693-1.206)
Osteoporosis	CD38 on IgD+ CD24- B cell	MR Egger	15	-0.0487313	0.256236	0.852104	0.952	0.576	1.574	0.952(0.576-1.574)
Osteoporosis	CD38 on IgD+ CD24- B cell	Weighted median	15	0.00579247	0.116791	0.960444	1.006	0.8	1.265	1.006(0.8-1.265)
Osteoporosis	CD38 on IgD+ CD24- B cell	Inverse variance weighted	15	0.000343121	0.0917478	0.997016	1	0.836	1.197	1(0.836-1.197)
Osteoporosis	CD38 on IgD+ CD24- B cell	Simple mode	15	0.0353458	0.159461	0.82778	1.036	0.758	1.416	1.036(0.758-1.416)
Osteoporosis	CD38 on IgD+ CD24- B cell	Weighted mode	15	0.0167869	0.147995	0.911301	1.017	0.761	1.359	1.017(0.761-1.359)
Osteoporosis	CD38 on CD3- CD19-	MR Egger	9	-0.0267365	0.318103	0.93537	0.974	0.522	1.816	0.974(0.522-1.816)
Osteoporosis	CD38 on CD3- CD19-	Weighted median	9	0.062059	0.174313	0.721825	1.064	0.756	1.497	1.064(0.756-1.497)
Osteoporosis	CD38 on CD3- CD19-	Inverse variance weighted	9	0.0277866	0.139974	0.842644	1.028	0.781	1.353	1.028(0.781-1.353)
Osteoporosis	CD38 on CD3- CD19-	Simple mode	9	0.0966331	0.219186	0.670977	1.101	0.717	1.693	1.101(0.717-1.693)
Osteoporosis	CD38 on CD3- CD19-	Weighted mode	9	0.0841765	0.217053	0.708267	1.088	0.711	1.665	1.088(0.711-1.665)
Osteoporosis	CD38 on CD20- B cell	MR Egger	17	0.250942	0.3735	0.511885	1.285	0.618	2.672	1.285(0.618-2.672)
Osteoporosis	CD38 on CD20- B cell	Weighted median	17	-0.00534796	0.100635	0.957618	0.995	0.817	1.212	0.995(0.817-1.212)
Osteoporosis	CD38 on CD20- B cell	Inverse variance weighted	17	0.0126162	0.0811475	0.876449	1.013	0.864	1.187	1.013(0.864-1.187)
Osteoporosis	CD38 on CD20- B cell	Simple mode	17	-0.0376768	0.166738	0.824091	0.963	0.695	1.335	0.963(0.695-1.335)
Osteoporosis	CD38 on CD20- B cell	Weighted mode	17	-0.0504912	0.148186	0.737741	0.951	0.711	1.271	0.951(0.711-1.271)
Osteoporosis	CD27 on switched memory B cell	MR Egger	19	0.0304339	0.131621	0.819901	1.031	0.796	1.334	1.031(0.796-1.334)
Osteoporosis	CD27 on switched memory B cell	Weighted median	19	0.0306187	0.096502	0.751027	1.031	0.853	1.246	1.031(0.853-1.246)
Osteoporosis	CD27 on switched memory B cell	Inverse variance weighted	19	0.0323464	0.0670775	0.629647	1.033	0.906	1.178	1.033(0.906-1.178)
Osteoporosis	CD27 on switched memory B cell	Simple mode	19	0.051569	0.129163	0.694402	1.053	0.817	1.356	1.053(0.817-1.356)
Osteoporosis	CD27 on switched memory B cell	Weighted mode	19	0.0339689	0.101444	0.741607	1.035	0.848	1.262	1.035(0.848-1.262)
Osteoporosis	CD27 on Plasma Blast-Plasma Cell	MR Egger	16	0.0316688	0.136817	0.8203	1.032	0.789	1.35	1.032(0.789-1.35)
Osteoporosis	CD27 on Plasma Blast-Plasma Cell	Weighted median	16	-0.00774297	0.105362	0.941417	0.992	0.807	1.22	0.992(0.807-1.22)
Osteoporosis	CD27 on Plasma Blast-Plasma Cell	Inverse variance weighted	16	-0.0138924	0.0714064	0.845742	0.986	0.857	1.134	0.986(0.857-1.134)
Osteoporosis	CD27 on Plasma Blast-Plasma Cell	Simple mode	16	-0.0729979	0.140089	0.609917	0.93	0.706	1.223	0.93(0.706-1.223)
Osteoporosis	CD27 on Plasma Blast-Plasma Cell	Weighted mode	16	-0.00141966	0.0991166	0.988761	0.999	0.822	1.213	0.999(0.822-1.213)
Osteoporosis	CD27 on unswitched memory B cell	MR Egger	21	-0.094934	0.214384	0.662894	0.909	0.597	1.384	0.909(0.597-1.384)
Osteoporosis	CD27 on unswitched memory B cell	Weighted median	21	-0.0258504	0.0938351	0.782942	0.974	0.811	1.171	0.974(0.811-1.171)
Osteoporosis	CD27 on unswitched memory B cell	Inverse variance weighted	21	-0.00775557	0.0738089	0.916315	0.992	0.859	1.147	0.992(0.859-1.147)
Osteoporosis	CD27 on unswitched memory B cell	Simple mode	21	-0.0502261	0.142042	0.727338	0.951	0.72	1.256	0.951(0.72-1.256)
Osteoporosis	CD27 on unswitched memory B cell	Weighted mode	21	-0.0436919	0.130746	0.741728	0.957	0.741	1.237	0.957(0.741-1.237)
Osteoporosis	CD27 on memory B cell	MR Egger	18	-0.0145223	0.136624	0.91667	0.986	0.754	1.288	0.986(0.754-1.288)
Osteoporosis	CD27 on memory B cell	Weighted median	18	-0.00674941	0.0901703	0.940333	0.993	0.832	1.185	0.993(0.832-1.185)
Osteoporosis	CD27 on memory B cell	Inverse variance weighted	18	0.000531564	0.0641767	0.993391	1.001	0.882	1.135	1.001(0.882-1.135)
Osteoporosis	CD27 on memory B cell	Simple mode	18	-0.0438328	0.130145	0.740389	0.957	0.742	1.235	0.957(0.742-1.235)
Osteoporosis	CD27 on memory B cell	Weighted mode	18	-0.0124764	0.104994	0.906803	0.988	0.804	1.213	0.988(0.804-1.213)
Osteoporosis	CD27 on IgD- CD38dim B cell	MR Egger	19	-0.00596128	0.136196	0.965598	0.994	0.761	1.298	0.994(0.761-1.298)
Osteoporosis	CD27 on IgD- CD38dim B cell	Weighted median	19	-0.000585747	0.0909104	0.994859	0.999	0.836	1.194	0.999(0.836-1.194)
Osteoporosis	CD27 on IgD- CD38dim B cell	Inverse variance weighted	19	-0.0233694	0.0646228	0.717631	0.977	0.861	1.109	0.977(0.861-1.109)
Osteoporosis	CD27 on IgD- CD38dim B cell	Simple mode	19	-0.00742306	0.132675	0.955999	0.993	0.765	1.287	0.993(0.765-1.287)
Osteoporosis	CD27 on IgD- CD38dim B cell	Weighted mode	19	-0.00223942	0.0978603	0.981995	0.998	0.824	1.209	0.998(0.824-1.209)
Osteoporosis	CD27 on IgD- CD38+ B cell	MR Egger	19	0.0159359	0.208073	0.939845	1.016	0.676	1.528	1.016(0.676-1.528)
Osteoporosis	CD27 on IgD- CD38+ B cell	Weighted median	19	0.0427226	0.0985564	0.664663	1.044	0.86	1.266	1.044(0.86-1.266)
Osteoporosis	CD27 on IgD- CD38+ B cell	Inverse variance weighted	19	0.0280231	0.0753687	0.710032	1.028	0.887	1.192	1.028(0.887-1.192)
Osteoporosis	CD27 on IgD- CD38+ B cell	Simple mode	19	0.0505602	0.137313	0.717009	1.052	0.804	1.377	1.052(0.804-1.377)
Osteoporosis	CD27 on IgD- CD38+ B cell	Weighted mode	19	0.0488721	0.139806	0.730717	1.05	0.798	1.381	1.05(0.798-1.381)
Osteoporosis	CD27 on IgD- CD38- B cell	MR Egger	15	0.0528635	0.248164	0.834617	1.054	0.648	1.715	1.054(0.648-1.715)
Osteoporosis	CD27 on IgD- CD38- B cell	Weighted median	15	0.0768615	0.11451	0.502079	1.08	0.863	1.352	1.08(0.863-1.352)
Osteoporosis	CD27 on IgD- CD38- B cell	Inverse variance weighted	15	0.0553162	0.0924159	0.549468	1.057	0.882	1.267	1.057(0.882-1.267)
Osteoporosis	CD27 on IgD- CD38- B cell	Simple mode	15	0.0811267	0.179045	0.657415	1.085	0.764	1.54	1.085(0.764-1.54)
Osteoporosis	CD27 on IgD- CD38- B cell	Weighted mode	15	0.0811267	0.147477	0.590921	1.085	0.812	1.448	1.085(0.812-1.448)
Osteoporosis	CD27 on IgD+ CD38- unswitched memory B cell	MR Egger	9	-0.125471	0.570555	0.832216	0.882	0.288	2.699	0.882(0.288-2.699)
Osteoporosis	CD27 on IgD+ CD38- unswitched memory B cell	Weighted median	9	-0.039801	0.176243	0.821333	0.961	0.68	1.357	0.961(0.68-1.357)
Osteoporosis	CD27 on IgD+ CD38- unswitched memory B cell	Inverse variance weighted	9	-0.0070532	0.14382	0.960886	0.993	0.749	1.316	0.993(0.749-1.316)
Osteoporosis	CD27 on IgD+ CD38- unswitched memory B cell	Simple mode	9	-0.0616616	0.260513	0.818843	0.94	0.564	1.567	0.94(0.564-1.567)
Osteoporosis	CD27 on IgD+ CD38- unswitched memory B cell	Weighted mode	9	-0.0638669	0.231994	0.790066	0.938	0.595	1.478	0.938(0.595-1.478)
Osteoporosis	CD27 on IgD+ CD24+ B cell	MR Egger	19	-0.0041255	0.138995	0.976667	0.996	0.758	1.308	0.996(0.758-1.308)
Osteoporosis	CD27 on IgD+ CD24+ B cell	Weighted median	19	0.0159237	0.0949053	0.866753	1.016	0.844	1.224	1.016(0.844-1.224)
Osteoporosis	CD27 on IgD+ CD24+ B cell	Inverse variance weighted	19	0.0242233	0.0680113	0.721716	1.025	0.897	1.171	1.025(0.897-1.171)
Osteoporosis	CD27 on IgD+ CD24+ B cell	Simple mode	19	0.0468257	0.132737	0.728358	1.048	0.808	1.359	1.048(0.808-1.359)
Osteoporosis	CD27 on IgD+ CD24+ B cell	Weighted mode	19	0.0266287	0.0993697	0.791764	1.027	0.845	1.248	1.027(0.845-1.248)
Osteoporosis	CD27 on T cell	MR Egger	18	0.0429508	0.23688	0.858394	1.044	0.656	1.661	1.044(0.656-1.661)
Osteoporosis	CD27 on T cell	Weighted median	18	0.0229877	0.117392	0.844751	1.023	0.813	1.288	1.023(0.813-1.288)
Osteoporosis	CD27 on T cell	Inverse variance weighted	18	0.0211684	0.0958305	0.825175	1.021	0.846	1.232	1.021(0.846-1.232)
Osteoporosis	CD27 on T cell	Simple mode	18	0.0313883	0.176498	0.860951	1.032	0.73	1.458	1.032(0.73-1.458)
Osteoporosis	CD27 on T cell	Weighted mode	18	0.0260488	0.164415	0.875982	1.026	0.744	1.417	1.026(0.744-1.417)
Osteoporosis	CD27 on CD24+ CD27+ B cell	MR Egger	19	0.0138084	0.128239	0.915513	1.014	0.789	1.304	1.014(0.789-1.304)
Osteoporosis	CD27 on CD24+ CD27+ B cell	Weighted median	19	0.0414896	0.0957405	0.664757	1.042	0.864	1.258	1.042(0.864-1.258)
Osteoporosis	CD27 on CD24+ CD27+ B cell	Inverse variance weighted	19	0.0206222	0.0656368	0.753379	1.021	0.898	1.161	1.021(0.898-1.161)
Osteoporosis	CD27 on CD24+ CD27+ B cell	Simple mode	19	0.0223229	0.127583	0.863058	1.023	0.796	1.313	1.023(0.796-1.313)
Osteoporosis	CD27 on CD24+ CD27+ B cell	Weighted mode	19	0.0327697	0.0994349	0.745537	1.033	0.85	1.256	1.033(0.85-1.256)
Osteoporosis	CD27 on CD20- CD38- B cell	MR Egger	16	-0.016233	0.135833	0.906572	0.984	0.754	1.284	0.984(0.754-1.284)
Osteoporosis	CD27 on CD20- CD38- B cell	Weighted median	16	-0.012003	0.101993	0.906318	0.988	0.809	1.207	0.988(0.809-1.207)
Osteoporosis	CD27 on CD20- CD38- B cell	Inverse variance weighted	16	-0.00564006	0.0694743	0.935297	0.994	0.868	1.139	0.994(0.868-1.139)
Osteoporosis	CD27 on CD20- CD38- B cell	Simple mode	16	-0.0534994	0.12871	0.683545	0.948	0.737	1.22	0.948(0.737-1.22)
Osteoporosis	CD27 on CD20- CD38- B cell	Weighted mode	16	-0.0188587	0.0982703	0.850389	0.981	0.809	1.19	0.981(0.809-1.19)
Osteoporosis	CD27 on CD20- B cell	MR Egger	14	0.222693	0.348042	0.534298	1.249	0.632	2.472	1.249(0.632-2.472)
Osteoporosis	CD27 on CD20- B cell	Weighted median	14	0.0121851	0.102665	0.905523	1.012	0.828	1.238	1.012(0.828-1.238)
Osteoporosis	CD27 on CD20- B cell	Inverse variance weighted	14	-0.00087325	0.0828671	0.991592	0.999	0.849	1.175	0.999(0.849-1.175)
Osteoporosis	CD27 on CD20- B cell	Simple mode	14	0.0364389	0.153149	0.815644	1.037	0.768	1.4	1.037(0.768-1.4)
Osteoporosis	CD27 on CD20- B cell	Weighted mode	14	0.0310114	0.149912	0.839321	1.031	0.769	1.384	1.031(0.769-1.384)
Osteoporosis	CD25 on transitional B cell	MR Egger	15	-0.0371826	0.141821	0.797291	0.964	0.73	1.272	0.964(0.73-1.272)
Osteoporosis	CD25 on transitional B cell	Weighted median	15	0.00534632	0.0955293	0.95537	1.005	0.834	1.212	1.005(0.834-1.212)
Osteoporosis	CD25 on transitional B cell	Inverse variance weighted	15	0.00460317	0.070126	0.947663	1.005	0.876	1.153	1.005(0.876-1.153)
Osteoporosis	CD25 on transitional B cell	Simple mode	15	0.061867	0.126679	0.632844	1.064	0.83	1.364	1.064(0.83-1.364)
Osteoporosis	CD25 on transitional B cell	Weighted mode	15	0.00223714	0.0973585	0.981992	1.002	0.828	1.213	1.002(0.828-1.213)
Osteoporosis	CD25 on IgD+ B cell	MR Egger	16	0.0138099	0.189037	0.942797	1.014	0.7	1.469	1.014(0.7-1.469)
Osteoporosis	CD25 on IgD+ B cell	Weighted median	16	0.0565279	0.098042	0.564231	1.058	0.873	1.282	1.058(0.873-1.282)
Osteoporosis	CD25 on IgD+ B cell	Inverse variance weighted	16	0.0347137	0.0802563	0.665352	1.035	0.885	1.212	1.035(0.885-1.212)
Osteoporosis	CD25 on IgD+ B cell	Simple mode	16	0.0618695	0.157387	0.699773	1.064	0.781	1.448	1.064(0.781-1.448)
Osteoporosis	CD25 on IgD+ B cell	Weighted mode	16	0.0674244	0.129916	0.611343	1.07	0.829	1.38	1.07(0.829-1.38)
Osteoporosis	CD25 on switched memory B cell	MR Egger	21	0.0890025	0.245016	0.720427	1.093	0.676	1.767	1.093(0.676-1.767)
Osteoporosis	CD25 on switched memory B cell	Weighted median	21	0.0132169	0.0885729	0.88138	1.013	0.852	1.205	1.013(0.852-1.205)
Osteoporosis	CD25 on switched memory B cell	Inverse variance weighted	21	0.0171831	0.0696807	0.805219	1.017	0.887	1.166	1.017(0.887-1.166)
Osteoporosis	CD25 on switched memory B cell	Simple mode	21	-0.035252	0.141264	0.805482	0.965	0.732	1.273	0.965(0.732-1.273)
Osteoporosis	CD25 on switched memory B cell	Weighted mode	21	-0.00890815	0.141165	0.95031	0.991	0.752	1.307	0.991(0.752-1.307)
Osteoporosis	CD25 on unswitched memory B cell	MR Egger	15	0.0424886	0.132291	0.753183	1.043	0.805	1.352	1.043(0.805-1.352)
Osteoporosis	CD25 on unswitched memory B cell	Weighted median	15	0.0425473	0.0998261	0.669952	1.043	0.858	1.269	1.043(0.858-1.269)
Osteoporosis	CD25 on unswitched memory B cell	Inverse variance weighted	15	0.0170431	0.0700366	0.807738	1.017	0.887	1.167	1.017(0.887-1.167)
Osteoporosis	CD25 on unswitched memory B cell	Simple mode	15	-0.0530505	0.132811	0.695592	0.948	0.731	1.23	0.948(0.731-1.23)
Osteoporosis	CD25 on unswitched memory B cell	Weighted mode	15	0.0329009	0.107952	0.765022	1.033	0.836	1.277	1.033(0.836-1.277)
Osteoporosis	CD25 on naive-mature B cell	MR Egger	20	-0.0984622	0.198754	0.626313	0.906	0.614	1.338	0.906(0.614-1.338)
Osteoporosis	CD25 on naive-mature B cell	Weighted median	20	-0.0835096	0.0974972	0.391703	0.92	0.76	1.114	0.92(0.76-1.114)
Osteoporosis	CD25 on naive-mature B cell	Inverse variance weighted	20	-0.0586747	0.0768278	0.445036	0.943	0.811	1.096	0.943(0.811-1.096)
Osteoporosis	CD25 on naive-mature B cell	Simple mode	20	-0.0913115	0.146386	0.540194	0.913	0.685	1.216	0.913(0.685-1.216)
Osteoporosis	CD25 on naive-mature B cell	Weighted mode	20	-0.0913115	0.126656	0.479725	0.913	0.712	1.17	0.913(0.712-1.17)
Osteoporosis	CD25 on memory B cell	MR Egger	18	-0.0316471	0.132033	0.813613	0.969	0.748	1.255	0.969(0.748-1.255)
Osteoporosis	CD25 on memory B cell	Weighted median	18	-0.00425606	0.0915928	0.962938	0.996	0.832	1.192	0.996(0.832-1.192)
Osteoporosis	CD25 on memory B cell	Inverse variance weighted	18	-0.00650946	0.0651719	0.920438	0.994	0.874	1.129	0.994(0.874-1.129)
Osteoporosis	CD25 on memory B cell	Simple mode	18	-0.00479251	0.118069	0.968095	0.995	0.79	1.254	0.995(0.79-1.254)
Osteoporosis	CD25 on memory B cell	Weighted mode	18	-0.00479251	0.0974224	0.961339	0.995	0.822	1.205	0.995(0.822-1.205)
Osteoporosis	CD25 on IgD- CD38dim B cell	MR Egger	17	0.0180568	0.130688	0.891946	1.018	0.788	1.315	1.018(0.788-1.315)
Osteoporosis	CD25 on IgD- CD38dim B cell	Weighted median	17	0.0407892	0.0929637	0.660832	1.042	0.868	1.25	1.042(0.868-1.25)
Osteoporosis	CD25 on IgD- CD38dim B cell	Inverse variance weighted	17	0.0277524	0.0636054	0.662603	1.028	0.908	1.165	1.028(0.908-1.165)
Osteoporosis	CD25 on IgD- CD38dim B cell	Simple mode	17	0.0771639	0.1221	0.536333	1.08	0.85	1.372	1.08(0.85-1.372)
Osteoporosis	CD25 on IgD- CD38dim B cell	Weighted mode	17	0.0783659	0.100371	0.44634	1.082	0.888	1.317	1.082(0.888-1.317)
Osteoporosis	CD25 on IgD- CD38+ B cell	MR Egger	19	0.0509651	0.24895	0.840222	1.052	0.646	1.714	1.052(0.646-1.714)
Osteoporosis	CD25 on IgD- CD38+ B cell	Weighted median	19	0.0515078	0.103545	0.618877	1.053	0.859	1.29	1.053(0.859-1.29)
Osteoporosis	CD25 on IgD- CD38+ B cell	Inverse variance weighted	19	0.0190043	0.0801335	0.812534	1.019	0.871	1.193	1.019(0.871-1.193)
Osteoporosis	CD25 on IgD- CD38+ B cell	Simple mode	19	0.0723783	0.14192	0.616252	1.075	0.814	1.42	1.075(0.814-1.42)
Osteoporosis	CD25 on IgD- CD38+ B cell	Weighted mode	19	0.0747129	0.135262	0.587498	1.078	0.827	1.405	1.078(0.827-1.405)
Osteoporosis	CD25 on IgD- CD38- B cell	MR Egger	20	0.00681854	0.131747	0.959294	1.007	0.778	1.303	1.007(0.778-1.303)
Osteoporosis	CD25 on IgD- CD38- B cell	Weighted median	20	0.0195512	0.0859104	0.819975	1.02	0.862	1.207	1.02(0.862-1.207)
Osteoporosis	CD25 on IgD- CD38- B cell	Inverse variance weighted	20	0.0148257	0.061288	0.808856	1.015	0.9	1.144	1.015(0.9-1.144)
Osteoporosis	CD25 on IgD- CD38- B cell	Simple mode	20	-0.000175407	0.120074	0.99885	1	0.79	1.265	1(0.79-1.265)
Osteoporosis	CD25 on IgD- CD38- B cell	Weighted mode	20	0.0142468	0.100058	0.888275	1.014	0.834	1.234	1.014(0.834-1.234)
Osteoporosis	CD25 on IgD- CD27- B cell	MR Egger	14	0.124438	0.342518	0.722697	1.133	0.579	2.216	1.133(0.579-2.216)
Osteoporosis	CD25 on IgD- CD27- B cell	Weighted median	14	0.0677528	0.117719	0.564922	1.07	0.85	1.348	1.07(0.85-1.348)
Osteoporosis	CD25 on IgD- CD27- B cell	Inverse variance weighted	14	0.0350315	0.0949005	0.712024	1.036	0.86	1.247	1.036(0.86-1.247)
Osteoporosis	CD25 on IgD- CD27- B cell	Simple mode	14	0.067029	0.151337	0.665111	1.069	0.795	1.439	1.069(0.795-1.439)
Osteoporosis	CD25 on IgD- CD27- B cell	Weighted mode	14	0.0788955	0.140151	0.58306	1.082	0.822	1.424	1.082(0.822-1.424)
Osteoporosis	CD25 on IgD- CD24- B cell	MR Egger	14	-0.0656358	0.360584	0.858601	0.936	0.462	1.899	0.936(0.462-1.899)
Osteoporosis	CD25 on IgD- CD24- B cell	Weighted median	14	0.00280317	0.101597	0.977988	1.003	0.822	1.224	1.003(0.822-1.224)
Osteoporosis	CD25 on IgD- CD24- B cell	Inverse variance weighted	14	-0.00221302	0.0844575	0.979096	0.998	0.846	1.177	0.998(0.846-1.177)
Osteoporosis	CD25 on IgD- CD24- B cell	Simple mode	14	-0.000553354	0.153499	0.997178	0.999	0.74	1.35	0.999(0.74-1.35)
Osteoporosis	CD25 on IgD- CD24- B cell	Weighted mode	14	-0.00522506	0.162113	0.974777	0.995	0.724	1.367	0.995(0.724-1.367)
Osteoporosis	CD25 on IgD+ CD38dim B cell	MR Egger	16	0.0155572	0.123207	0.901314	1.016	0.798	1.293	1.016(0.798-1.293)
Osteoporosis	CD25 on IgD+ CD38dim B cell	Weighted median	16	0.0342619	0.091711	0.708713	1.035	0.865	1.239	1.035(0.865-1.239)
Osteoporosis	CD25 on IgD+ CD38dim B cell	Inverse variance weighted	16	0.0260396	0.0685589	0.704084	1.026	0.897	1.174	1.026(0.897-1.174)
Osteoporosis	CD25 on IgD+ CD38dim B cell	Simple mode	16	-0.0100176	0.129519	0.939372	0.99	0.768	1.276	0.99(0.768-1.276)
Osteoporosis	CD25 on IgD+ CD38dim B cell	Weighted mode	16	0.035691	0.0931925	0.707107	1.036	0.863	1.244	1.036(0.863-1.244)
Osteoporosis	CD25 on IgD+ CD38+ B cell	MR Egger	14	-0.0356415	0.125254	0.780837	0.965	0.755	1.234	0.965(0.755-1.234)
Osteoporosis	CD25 on IgD+ CD38+ B cell	Weighted median	14	-0.0322016	0.0932154	0.729753	0.968	0.807	1.162	0.968(0.807-1.162)
Osteoporosis	CD25 on IgD+ CD38+ B cell	Inverse variance weighted	14	-0.0269572	0.0689491	0.695818	0.973	0.85	1.114	0.973(0.85-1.114)
Osteoporosis	CD25 on IgD+ CD38+ B cell	Simple mode	14	-0.0136422	0.12424	0.914241	0.986	0.773	1.258	0.986(0.773-1.258)
Osteoporosis	CD25 on IgD+ CD38+ B cell	Weighted mode	14	-0.0368724	0.106259	0.734141	0.964	0.783	1.187	0.964(0.783-1.187)
Osteoporosis	CD25 on IgD+ CD38- unswitched memory B cell	MR Egger	12	-0.034237	0.407734	0.934738	0.966	0.435	2.149	0.966(0.435-2.149)
Osteoporosis	CD25 on IgD+ CD38- unswitched memory B cell	Weighted median	12	0.0492341	0.161624	0.760655	1.05	0.765	1.442	1.05(0.765-1.442)
Osteoporosis	CD25 on IgD+ CD38- unswitched memory B cell	Inverse variance weighted	12	0.0432785	0.133499	0.745797	1.044	0.804	1.357	1.044(0.804-1.357)
Osteoporosis	CD25 on IgD+ CD38- unswitched memory B cell	Simple mode	12	0.086721	0.216429	0.696321	1.091	0.714	1.667	1.091(0.714-1.667)
Osteoporosis	CD25 on IgD+ CD38- unswitched memory B cell	Weighted mode	12	0.0593162	0.20125	0.773682	1.061	0.715	1.574	1.061(0.715-1.574)
Osteoporosis	CD25 on IgD+ CD38- naive B cell	MR Egger	12	-0.0147808	0.167491	0.931422	0.985	0.71	1.368	0.985(0.71-1.368)
Osteoporosis	CD25 on IgD+ CD38- naive B cell	Weighted median	12	-0.00200363	0.135738	0.988223	0.998	0.765	1.302	0.998(0.765-1.302)
Osteoporosis	CD25 on IgD+ CD38- naive B cell	Inverse variance weighted	12	0.00308464	0.102992	0.976107	1.003	0.82	1.227	1.003(0.82-1.227)
Osteoporosis	CD25 on IgD+ CD38- naive B cell	Simple mode	12	0.0257717	0.179268	0.888289	1.026	0.722	1.458	1.026(0.722-1.458)
Osteoporosis	CD25 on IgD+ CD38- naive B cell	Weighted mode	12	-0.00401909	0.141567	0.97786	0.996	0.755	1.314	0.996(0.755-1.314)
Osteoporosis	CD25 on IgD+ CD38- B cell	MR Egger	19	-0.0484649	0.132619	0.719286	0.953	0.735	1.235	0.953(0.735-1.235)
Osteoporosis	CD25 on IgD+ CD38- B cell	Weighted median	19	-0.0395388	0.0993853	0.690753	0.961	0.791	1.168	0.961(0.791-1.168)
Osteoporosis	CD25 on IgD+ CD38- B cell	Inverse variance weighted	19	-0.0412505	0.0686018	0.547638	0.96	0.839	1.098	0.96(0.839-1.098)
Osteoporosis	CD25 on IgD+ CD38- B cell	Simple mode	19	-0.0296648	0.138034	0.832254	0.971	0.741	1.272	0.971(0.741-1.272)
Osteoporosis	CD25 on IgD+ CD38- B cell	Weighted mode	19	-0.037944	0.10491	0.7218	0.963	0.784	1.183	0.963(0.784-1.183)
Osteoporosis	CD25 on IgD+ CD24- B cell	MR Egger	19	-0.0218767	0.261571	0.934323	0.978	0.586	1.634	0.978(0.586-1.634)
Osteoporosis	CD25 on IgD+ CD24- B cell	Weighted median	19	0.00534155	0.103613	0.958885	1.005	0.821	1.232	1.005(0.821-1.232)
Osteoporosis	CD25 on IgD+ CD24- B cell	Inverse variance weighted	19	-0.00412628	0.0797878	0.958755	0.996	0.852	1.164	0.996(0.852-1.164)
Osteoporosis	CD25 on IgD+ CD24- B cell	Simple mode	19	0.0379644	0.151127	0.804498	1.039	0.772	1.397	1.039(0.772-1.397)
Osteoporosis	CD25 on IgD+ CD24- B cell	Weighted mode	19	0.0263968	0.139396	0.851925	1.027	0.781	1.349	1.027(0.781-1.349)
Osteoporosis	CD25 on IgD+ CD24+ B cell	MR Egger	20	-0.0027304	0.270189	0.992048	0.997	0.587	1.694	0.997(0.587-1.694)
Osteoporosis	CD25 on IgD+ CD24+ B cell	Weighted median	20	-0.0109961	0.0993447	0.911865	0.989	0.814	1.202	0.989(0.814-1.202)
Osteoporosis	CD25 on IgD+ CD24+ B cell	Inverse variance weighted	20	-0.016837	0.0789818	0.831189	0.983	0.842	1.148	0.983(0.842-1.148)
Osteoporosis	CD25 on IgD+ CD24+ B cell	Simple mode	20	-0.0022644	0.155311	0.988519	0.998	0.736	1.353	0.998(0.736-1.353)
Osteoporosis	CD25 on IgD+ CD24+ B cell	Weighted mode	20	0.00156022	0.140129	0.991232	1.002	0.761	1.318	1.002(0.761-1.318)
Osteoporosis	CD25 on CD24+ CD27+ B cell	MR Egger	19	0.0129164	0.131771	0.923062	1.013	0.782	1.312	1.013(0.782-1.312)
Osteoporosis	CD25 on CD24+ CD27+ B cell	Weighted median	19	0.0267511	0.0953479	0.779046	1.027	0.852	1.238	1.027(0.852-1.238)
Osteoporosis	CD25 on CD24+ CD27+ B cell	Inverse variance weighted	19	0.0110965	0.0648011	0.864035	1.011	0.891	1.148	1.011(0.891-1.148)
Osteoporosis	CD25 on CD24+ CD27+ B cell	Simple mode	19	0.00837052	0.126526	0.947982	1.008	0.787	1.292	1.008(0.787-1.292)
Osteoporosis	CD25 on CD24+ CD27+ B cell	Weighted mode	19	0.0185711	0.0981669	0.852069	1.019	0.84	1.235	1.019(0.84-1.235)
Osteoporosis	CD25 on CD20- CD38- B cell	MR Egger	17	0.0512524	0.211977	0.812223	1.053	0.695	1.595	1.053(0.695-1.595)
Osteoporosis	CD25 on CD20- CD38- B cell	Weighted median	17	0.0032033	0.0971758	0.973703	1.003	0.829	1.214	1.003(0.829-1.214)
Osteoporosis	CD25 on CD20- CD38- B cell	Inverse variance weighted	17	-0.0127061	0.0771844	0.869243	0.987	0.849	1.149	0.987(0.849-1.149)
Osteoporosis	CD25 on CD20- CD38- B cell	Simple mode	17	-0.0996689	0.150443	0.517079	0.905	0.674	1.216	0.905(0.674-1.216)
Osteoporosis	CD25 on CD20- CD38- B cell	Weighted mode	17	0.0355977	0.129891	0.787546	1.036	0.803	1.337	1.036(0.803-1.337)
Osteoporosis	CD25 on B cell	MR Egger	18	-0.029022	0.186871	0.878523	0.971	0.673	1.401	0.971(0.673-1.401)
Osteoporosis	CD25 on B cell	Weighted median	18	-0.00582229	0.099495	0.953336	0.994	0.818	1.208	0.994(0.818-1.208)
Osteoporosis	CD25 on B cell	Inverse variance weighted	18	0.0143045	0.0784175	0.855257	1.014	0.87	1.183	1.014(0.87-1.183)
Osteoporosis	CD25 on B cell	Simple mode	18	-0.0324969	0.145495	0.825921	0.968	0.728	1.287	0.968(0.728-1.287)
Osteoporosis	CD25 on B cell	Weighted mode	18	-0.0167095	0.135036	0.902972	0.983	0.755	1.281	0.983(0.755-1.281)
Osteoporosis	CD24 on transitional B cell	MR Egger	17	-0.0636732	0.295713	0.832418	0.938	0.526	1.675	0.938(0.526-1.675)
Osteoporosis	CD24 on transitional B cell	Weighted median	17	0.0406531	0.102167	0.690699	1.041	0.852	1.272	1.041(0.852-1.272)
Osteoporosis	CD24 on transitional B cell	Inverse variance weighted	17	0.0249186	0.0821371	0.761602	1.025	0.873	1.204	1.025(0.873-1.204)
Osteoporosis	CD24 on transitional B cell	Simple mode	17	0.0457728	0.156507	0.773689	1.047	0.77	1.423	1.047(0.77-1.423)
Osteoporosis	CD24 on transitional B cell	Weighted mode	17	0.0418675	0.144603	0.775891	1.043	0.785	1.384	1.043(0.785-1.384)
Osteoporosis	CD24 on switched memory B cell	MR Egger	19	-0.0439355	0.265185	0.870364	0.957	0.569	1.609	0.957(0.569-1.609)
Osteoporosis	CD24 on switched memory B cell	Weighted median	19	-0.0363431	0.0955695	0.703738	0.964	0.8	1.163	0.964(0.8-1.163)
Osteoporosis	CD24 on switched memory B cell	Inverse variance weighted	19	-0.0149502	0.0756682	0.843377	0.985	0.849	1.143	0.985(0.849-1.143)
Osteoporosis	CD24 on switched memory B cell	Simple mode	19	-0.0539315	0.142587	0.70968	0.947	0.716	1.253	0.947(0.716-1.253)
Osteoporosis	CD24 on switched memory B cell	Weighted mode	19	-0.0741846	0.136038	0.592224	0.929	0.711	1.212	0.929(0.711-1.212)
Osteoporosis	CD24 on unswitched memory B cell	MR Egger	19	-0.0314779	0.116275	0.789867	0.969	0.772	1.217	0.969(0.772-1.217)
Osteoporosis	CD24 on unswitched memory B cell	Weighted median	19	-0.0131133	0.0870987	0.880325	0.987	0.832	1.171	0.987(0.832-1.171)
Osteoporosis	CD24 on unswitched memory B cell	Inverse variance weighted	19	-0.00424084	0.0617233	0.945223	0.996	0.882	1.124	0.996(0.882-1.124)
Osteoporosis	CD24 on unswitched memory B cell	Simple mode	19	0.0420111	0.112415	0.712981	1.043	0.837	1.3	1.043(0.837-1.3)
Osteoporosis	CD24 on unswitched memory B cell	Weighted mode	19	-0.0250713	0.0979231	0.80083	0.975	0.805	1.182	0.975(0.805-1.182)
Osteoporosis	CD24 on memory B cell	MR Egger	15	0.0480701	0.189255	0.803471	1.049	0.724	1.52	1.049(0.724-1.52)
Osteoporosis	CD24 on memory B cell	Weighted median	15	0.0406904	0.10635	0.702009	1.042	0.846	1.283	1.042(0.846-1.283)
Osteoporosis	CD24 on memory B cell	Inverse variance weighted	15	0.0298658	0.0880854	0.734569	1.03	0.867	1.224	1.03(0.867-1.224)
Osteoporosis	CD24 on memory B cell	Simple mode	15	0.0447747	0.154529	0.776255	1.046	0.773	1.416	1.046(0.773-1.416)
Osteoporosis	CD24 on memory B cell	Weighted mode	15	0.0582145	0.138785	0.681247	1.06	0.808	1.391	1.06(0.808-1.391)
Osteoporosis	CD24 on IgD- CD38dim B cell	MR Egger	20	-0.101388	0.421173	0.812486	0.904	0.396	2.063	0.904(0.396-2.063)
Osteoporosis	CD24 on IgD- CD38dim B cell	Weighted median	20	-0.0568515	0.0958795	0.553216	0.945	0.783	1.14	0.945(0.783-1.14)
Osteoporosis	CD24 on IgD- CD38dim B cell	Inverse variance weighted	20	-0.0410844	0.0762026	0.589785	0.96	0.827	1.114	0.96(0.827-1.114)
Osteoporosis	CD24 on IgD- CD38dim B cell	Simple mode	20	-0.0783842	0.133485	0.563975	0.925	0.712	1.201	0.925(0.712-1.201)
Osteoporosis	CD24 on IgD- CD38dim B cell	Weighted mode	20	-0.0662746	0.143316	0.649019	0.936	0.707	1.239	0.936(0.707-1.239)
Osteoporosis	CD24 on IgD- CD38- B cell	MR Egger	21	0.0403878	0.130901	0.761031	1.041	0.806	1.346	1.041(0.806-1.346)
Osteoporosis	CD24 on IgD- CD38- B cell	Weighted median	21	-0.0014726	0.0875035	0.986573	0.999	0.841	1.185	0.999(0.841-1.185)
Osteoporosis	CD24 on IgD- CD38- B cell	Inverse variance weighted	21	-0.00378624	0.0621662	0.951435	0.996	0.882	1.125	0.996(0.882-1.125)
Osteoporosis	CD24 on IgD- CD38- B cell	Simple mode	21	-0.0523487	0.123367	0.675852	0.949	0.745	1.209	0.949(0.745-1.209)
Osteoporosis	CD24 on IgD- CD38- B cell	Weighted mode	21	0.0146689	0.0999112	0.884745	1.015	0.834	1.234	1.015(0.834-1.234)
Osteoporosis	CD24 on IgD+ CD38+ B cell	MR Egger	17	-0.0550717	0.197967	0.784667	0.946	0.642	1.395	0.946(0.642-1.395)
Osteoporosis	CD24 on IgD+ CD38+ B cell	Weighted median	17	-0.00245457	0.0991122	0.980242	0.998	0.821	1.211	0.998(0.821-1.211)
Osteoporosis	CD24 on IgD+ CD38+ B cell	Inverse variance weighted	17	0.00605869	0.079411	0.939184	1.006	0.861	1.176	1.006(0.861-1.176)
Osteoporosis	CD24 on IgD+ CD38+ B cell	Simple mode	17	-0.00325841	0.144849	0.982331	0.997	0.75	1.324	0.997(0.75-1.324)
Osteoporosis	CD24 on IgD+ CD38+ B cell	Weighted mode	17	-0.00728913	0.138083	0.958554	0.993	0.757	1.301	0.993(0.757-1.301)
Osteoporosis	CD24 on IgD+ CD38- unswitched memory B cell	MR Egger	13	0.0041964	0.199835	0.983622	1.004	0.679	1.486	1.004(0.679-1.486)
Osteoporosis	CD24 on IgD+ CD38- unswitched memory B cell	Weighted median	13	0.0243418	0.140914	0.862854	1.025	0.777	1.351	1.025(0.777-1.351)
Osteoporosis	CD24 on IgD+ CD38- unswitched memory B cell	Inverse variance weighted	13	0.0113758	0.108021	0.916129	1.011	0.818	1.25	1.011(0.818-1.25)
Osteoporosis	CD24 on IgD+ CD38- unswitched memory B cell	Simple mode	13	-0.032675	0.185516	0.863129	0.968	0.673	1.392	0.968(0.673-1.392)
Osteoporosis	CD24 on IgD+ CD38- unswitched memory B cell	Weighted mode	13	0.0177904	0.137946	0.899521	1.018	0.777	1.334	1.018(0.777-1.334)
Osteoporosis	CD24 on IgD+ CD38- B cell	MR Egger	15	0.0555356	0.287841	0.849989	1.057	0.601	1.858	1.057(0.601-1.858)
Osteoporosis	CD24 on IgD+ CD38- B cell	Weighted median	15	-0.0123452	0.103385	0.90495	0.988	0.807	1.21	0.988(0.807-1.21)
Osteoporosis	CD24 on IgD+ CD38- B cell	Inverse variance weighted	15	0.0133591	0.082621	0.871549	1.013	0.862	1.192	1.013(0.862-1.192)
Osteoporosis	CD24 on IgD+ CD38- B cell	Simple mode	15	-0.0400298	0.154982	0.799944	0.961	0.709	1.302	0.961(0.709-1.302)
Osteoporosis	CD24 on IgD+ CD38- B cell	Weighted mode	15	-0.0457998	0.154038	0.770582	0.955	0.706	1.292	0.955(0.706-1.292)
Osteoporosis	CD24 on IgD+ CD24+ B cell	MR Egger	17	-0.0769317	0.169282	0.656005	0.926	0.664	1.29	0.926(0.664-1.29)
Osteoporosis	CD24 on IgD+ CD24+ B cell	Weighted median	17	-0.0198521	0.09161	0.82844	0.98	0.819	1.173	0.98(0.819-1.173)
Osteoporosis	CD24 on IgD+ CD24+ B cell	Inverse variance weighted	17	0.0017736	0.0746052	0.981034	1.002	0.865	1.16	1.002(0.865-1.16)
Osteoporosis	CD24 on IgD+ CD24+ B cell	Simple mode	17	-0.0788891	0.131749	0.557701	0.924	0.714	1.196	0.924(0.714-1.196)
Osteoporosis	CD24 on IgD+ CD24+ B cell	Weighted mode	17	-0.0622965	0.144314	0.67174	0.94	0.708	1.247	0.94(0.708-1.247)
Osteoporosis	CD24 on CD24+ CD27+ B cell	MR Egger	21	-0.032143	0.127071	0.803021	0.968	0.755	1.242	0.968(0.755-1.242)
Osteoporosis	CD24 on CD24+ CD27+ B cell	Weighted median	21	-0.00435007	0.0894691	0.961221	0.996	0.836	1.187	0.996(0.836-1.187)
Osteoporosis	CD24 on CD24+ CD27+ B cell	Inverse variance weighted	21	0.0116214	0.0629941	0.853634	1.012	0.894	1.145	1.012(0.894-1.145)
Osteoporosis	CD24 on CD24+ CD27+ B cell	Simple mode	21	0.0333813	0.118024	0.780209	1.034	0.82	1.303	1.034(0.82-1.303)
Osteoporosis	CD24 on CD24+ CD27+ B cell	Weighted mode	21	-0.0080446	0.0943055	0.932868	0.992	0.825	1.193	0.992(0.825-1.193)
Osteoporosis	CD20 on transitional B cell	MR Egger	20	0.0404768	0.23411	0.864662	1.041	0.658	1.648	1.041(0.658-1.648)
Osteoporosis	CD20 on transitional B cell	Weighted median	20	0.0208602	0.0935381	0.823526	1.021	0.85	1.227	1.021(0.85-1.227)
Osteoporosis	CD20 on transitional B cell	Inverse variance weighted	20	0.0064344	0.0774202	0.933764	1.006	0.865	1.171	1.006(0.865-1.171)
Osteoporosis	CD20 on transitional B cell	Simple mode	20	0.0446017	0.153989	0.775228	1.046	0.773	1.414	1.046(0.773-1.414)
Osteoporosis	CD20 on transitional B cell	Weighted mode	20	0.0382186	0.138914	0.786191	1.039	0.791	1.364	1.039(0.791-1.364)
Osteoporosis	CD20 on IgD+ B cell	MR Egger	13	-0.0810581	0.195228	0.68598	0.922	0.629	1.352	0.922(0.629-1.352)
Osteoporosis	CD20 on IgD+ B cell	Weighted median	13	-0.0198809	0.113146	0.860522	0.98	0.785	1.224	0.98(0.785-1.224)
Osteoporosis	CD20 on IgD+ B cell	Inverse variance weighted	13	-0.00921958	0.0878067	0.916377	0.991	0.834	1.177	0.991(0.834-1.177)
Osteoporosis	CD20 on IgD+ B cell	Simple mode	13	-0.015068	0.165708	0.929048	0.985	0.712	1.363	0.985(0.712-1.363)
Osteoporosis	CD20 on IgD+ B cell	Weighted mode	13	-0.0195274	0.155999	0.902456	0.981	0.722	1.331	0.981(0.722-1.331)
Osteoporosis	CD20 on switched memory B cell	MR Egger	24	0.0162863	0.115839	0.889469	1.016	0.81	1.275	1.016(0.81-1.275)
Osteoporosis	CD20 on switched memory B cell	Weighted median	24	0.0315635	0.0807817	0.696	1.032	0.881	1.209	1.032(0.881-1.209)
Osteoporosis	CD20 on switched memory B cell	Inverse variance weighted	24	0.0107466	0.0583586	0.853898	1.011	0.902	1.133	1.011(0.902-1.133)
Osteoporosis	CD20 on switched memory B cell	Simple mode	24	0.00598276	0.115676	0.959198	1.006	0.802	1.262	1.006(0.802-1.262)
Osteoporosis	CD20 on switched memory B cell	Weighted mode	24	0.0265508	0.0897606	0.77004	1.027	0.861	1.224	1.027(0.861-1.224)
Osteoporosis	CD20 on unswitched memory B cell	MR Egger	18	-0.014824	0.250734	0.953587	0.985	0.603	1.611	0.985(0.603-1.611)
Osteoporosis	CD20 on unswitched memory B cell	Weighted median	18	-0.0456108	0.10843	0.674012	0.955	0.772	1.182	0.955(0.772-1.182)
Osteoporosis	CD20 on unswitched memory B cell	Inverse variance weighted	18	-0.0305746	0.0827032	0.711613	0.97	0.825	1.141	0.97(0.825-1.141)
Osteoporosis	CD20 on unswitched memory B cell	Simple mode	18	-0.0440706	0.152248	0.775726	0.957	0.71	1.29	0.957(0.71-1.29)
Osteoporosis	CD20 on unswitched memory B cell	Weighted mode	18	-0.0458309	0.133834	0.736213	0.955	0.735	1.242	0.955(0.735-1.242)
Osteoporosis	CD20 on naive-mature B cell	MR Egger	15	0.0204687	0.3177	0.94961	1.021	0.548	1.902	1.021(0.548-1.902)
Osteoporosis	CD20 on naive-mature B cell	Weighted median	15	-0.0294909	0.118216	0.802999	0.971	0.77	1.224	0.971(0.77-1.224)
Osteoporosis	CD20 on naive-mature B cell	Inverse variance weighted	15	-0.0146789	0.0919597	0.873178	0.985	0.823	1.18	0.985(0.823-1.18)
Osteoporosis	CD20 on naive-mature B cell	Simple mode	15	-0.0295464	0.15517	0.851719	0.971	0.716	1.316	0.971(0.716-1.316)
Osteoporosis	CD20 on naive-mature B cell	Weighted mode	15	-0.0510217	0.156586	0.749366	0.95	0.699	1.292	0.95(0.699-1.292)
Osteoporosis	CD20 on memory B cell	MR Egger	18	-0.0172175	0.273445	0.950574	0.983	0.575	1.68	0.983(0.575-1.68)
Osteoporosis	CD20 on memory B cell	Weighted median	18	-0.0378212	0.11123	0.733835	0.963	0.774	1.197	0.963(0.774-1.197)
Osteoporosis	CD20 on memory B cell	Inverse variance weighted	18	-0.0304109	0.0884167	0.730884	0.97	0.816	1.154	0.97(0.816-1.154)
Osteoporosis	CD20 on memory B cell	Simple mode	18	-0.0580978	0.171834	0.739424	0.944	0.674	1.321	0.944(0.674-1.321)
Osteoporosis	CD20 on memory B cell	Weighted mode	18	-0.0597313	0.159178	0.712116	0.942	0.69	1.287	0.942(0.69-1.287)
Osteoporosis	CD20 on IgD- CD38dim B cell	MR Egger	20	0.0220926	0.117151	0.85253	1.022	0.813	1.286	1.022(0.813-1.286)
Osteoporosis	CD20 on IgD- CD38dim B cell	Weighted median	20	0.0451119	0.0912207	0.620928	1.046	0.875	1.251	1.046(0.875-1.251)
Osteoporosis	CD20 on IgD- CD38dim B cell	Inverse variance weighted	20	0.0326372	0.0634334	0.606895	1.033	0.912	1.17	1.033(0.912-1.17)
Osteoporosis	CD20 on IgD- CD38dim B cell	Simple mode	20	0.0109585	0.11928	0.927761	1.011	0.8	1.277	1.011(0.8-1.277)
Osteoporosis	CD20 on IgD- CD38dim B cell	Weighted mode	20	0.0433972	0.0930201	0.646137	1.044	0.87	1.253	1.044(0.87-1.253)
Osteoporosis	CD20 on IgD- CD38+ B cell	MR Egger	12	-0.0266874	0.378151	0.945129	0.974	0.464	2.043	0.974(0.464-2.043)
Osteoporosis	CD20 on IgD- CD38+ B cell	Weighted median	12	0.0265961	0.128488	0.836015	1.027	0.798	1.321	1.027(0.798-1.321)
Osteoporosis	CD20 on IgD- CD38+ B cell	Inverse variance weighted	12	0.00485118	0.101288	0.9618	1.005	0.824	1.226	1.005(0.824-1.226)
Osteoporosis	CD20 on IgD- CD38+ B cell	Simple mode	12	0.0563236	0.176171	0.755179	1.058	0.749	1.494	1.058(0.749-1.494)
Osteoporosis	CD20 on IgD- CD38+ B cell	Weighted mode	12	0.0373347	0.167167	0.827366	1.038	0.748	1.44	1.038(0.748-1.44)
Osteoporosis	CD20 on IgD- CD38- B cell	MR Egger	17	0.0170103	0.191907	0.930542	1.017	0.698	1.482	1.017(0.698-1.482)
Osteoporosis	CD20 on IgD- CD38- B cell	Weighted median	17	0.0190345	0.103977	0.854747	1.019	0.831	1.25	1.019(0.831-1.25)
Osteoporosis	CD20 on IgD- CD38- B cell	Inverse variance weighted	17	0.0190425	0.0810216	0.814186	1.019	0.87	1.195	1.019(0.87-1.195)
Osteoporosis	CD20 on IgD- CD38- B cell	Simple mode	17	0.0529986	0.134003	0.697695	1.054	0.811	1.371	1.054(0.811-1.371)
Osteoporosis	CD20 on IgD- CD38- B cell	Weighted mode	17	0.0301388	0.13359	0.824364	1.031	0.793	1.339	1.031(0.793-1.339)
Osteoporosis	CD20 on IgD- CD27- B cell	MR Egger	16	0.0453641	0.180581	0.8053	1.046	0.734	1.491	1.046(0.734-1.491)
Osteoporosis	CD20 on IgD- CD27- B cell	Weighted median	16	0.0136044	0.0944125	0.885425	1.014	0.842	1.22	1.014(0.842-1.22)
Osteoporosis	CD20 on IgD- CD27- B cell	Inverse variance weighted	16	0.0172925	0.0757638	0.819458	1.017	0.877	1.18	1.017(0.877-1.18)
Osteoporosis	CD20 on IgD- CD27- B cell	Simple mode	16	0.00251898	0.135242	0.985385	1.003	0.769	1.307	1.003(0.769-1.307)
Osteoporosis	CD20 on IgD- CD27- B cell	Weighted mode	16	0.00883256	0.125932	0.945011	1.009	0.788	1.291	1.009(0.788-1.291)
Osteoporosis	CD20 on IgD- CD24- B cell	MR Egger	18	0.0910256	0.250933	0.72154	1.095	0.67	1.791	1.095(0.67-1.791)
Osteoporosis	CD20 on IgD- CD24- B cell	Weighted median	18	0.0763335	0.096166	0.42733	1.079	0.894	1.303	1.079(0.894-1.303)
Osteoporosis	CD20 on IgD- CD24- B cell	Inverse variance weighted	18	0.0530897	0.0778318	0.495171	1.055	0.905	1.228	1.055(0.905-1.228)
Osteoporosis	CD20 on IgD- CD24- B cell	Simple mode	18	0.0762346	0.153253	0.625249	1.079	0.799	1.457	1.079(0.799-1.457)
Osteoporosis	CD20 on IgD- CD24- B cell	Weighted mode	18	0.0762346	0.138515	0.589224	1.079	0.823	1.416	1.079(0.823-1.416)
Osteoporosis	CD20 on IgD+ CD38dim B cell	MR Egger	15	-0.051621	0.190228	0.790373	0.95	0.654	1.379	0.95(0.654-1.379)
Osteoporosis	CD20 on IgD+ CD38dim B cell	Weighted median	15	-0.00999886	0.0986143	0.919238	0.99	0.816	1.201	0.99(0.816-1.201)
Osteoporosis	CD20 on IgD+ CD38dim B cell	Inverse variance weighted	15	-0.00358519	0.0804163	0.96444	0.996	0.851	1.167	0.996(0.851-1.167)
Osteoporosis	CD20 on IgD+ CD38dim B cell	Simple mode	15	-0.0496204	0.148315	0.742915	0.952	0.712	1.273	0.952(0.712-1.273)
Osteoporosis	CD20 on IgD+ CD38dim B cell	Weighted mode	15	-0.0525039	0.138392	0.710094	0.949	0.723	1.245	0.949(0.723-1.245)
Osteoporosis	CD20 on IgD+ CD38+ B cell	MR Egger	22	-0.000760623	0.274747	0.997819	0.999	0.583	1.712	0.999(0.583-1.712)
Osteoporosis	CD20 on IgD+ CD38+ B cell	Weighted median	22	-0.0248391	0.0901028	0.782798	0.975	0.818	1.164	0.975(0.818-1.164)
Osteoporosis	CD20 on IgD+ CD38+ B cell	Inverse variance weighted	22	-0.0135857	0.0721607	0.850665	0.987	0.856	1.136	0.987(0.856-1.136)
Osteoporosis	CD20 on IgD+ CD38+ B cell	Simple mode	22	-0.0157951	0.132911	0.906532	0.984	0.759	1.277	0.984(0.759-1.277)
Osteoporosis	CD20 on IgD+ CD38+ B cell	Weighted mode	22	-0.0117758	0.13909	0.933331	0.988	0.752	1.298	0.988(0.752-1.298)
Osteoporosis	CD20 on IgD+ CD38- unswitched memory B cell	MR Egger	16	-0.0408476	0.168576	0.812054	0.96	0.69	1.336	0.96(0.69-1.336)
Osteoporosis	CD20 on IgD+ CD38- unswitched memory B cell	Weighted median	16	-0.0124874	0.127192	0.921791	0.988	0.77	1.267	0.988(0.77-1.267)
Osteoporosis	CD20 on IgD+ CD38- unswitched memory B cell	Inverse variance weighted	16	0.00143106	0.0906871	0.98741	1.001	0.838	1.196	1.001(0.838-1.196)
Osteoporosis	CD20 on IgD+ CD38- unswitched memory B cell	Simple mode	16	0.0108883	0.165998	0.948568	1.011	0.73	1.4	1.011(0.73-1.4)
Osteoporosis	CD20 on IgD+ CD38- unswitched memory B cell	Weighted mode	16	-0.0228794	0.14673	0.878168	0.977	0.733	1.303	0.977(0.733-1.303)
Osteoporosis	CD20 on IgD+ CD38- naive B cell	MR Egger	7	-0.173179	0.569745	0.773402	0.841	0.275	2.569	0.841(0.275-2.569)
Osteoporosis	CD20 on IgD+ CD38- naive B cell	Weighted median	7	-0.0618185	0.235207	0.792684	0.94	0.593	1.491	0.94(0.593-1.491)
Osteoporosis	CD20 on IgD+ CD38- naive B cell	Inverse variance weighted	7	-0.0216118	0.186576	0.907784	0.979	0.679	1.411	0.979(0.679-1.411)
Osteoporosis	CD20 on IgD+ CD38- naive B cell	Simple mode	7	-0.0825029	0.268721	0.769204	0.921	0.544	1.559	0.921(0.544-1.559)
Osteoporosis	CD20 on IgD+ CD38- naive B cell	Weighted mode	7	-0.0708295	0.263223	0.796878	0.932	0.556	1.561	0.932(0.556-1.561)
Osteoporosis	CD20 on IgD+ CD38- B cell	MR Egger	18	-0.0849154	0.306197	0.785083	0.919	0.504	1.674	0.919(0.504-1.674)
Osteoporosis	CD20 on IgD+ CD38- B cell	Weighted median	18	-0.00809589	0.105097	0.938597	0.992	0.807	1.219	0.992(0.807-1.219)
Osteoporosis	CD20 on IgD+ CD38- B cell	Inverse variance weighted	18	-0.0337198	0.0832207	0.685341	0.967	0.821	1.138	0.967(0.821-1.138)
Osteoporosis	CD20 on IgD+ CD38- B cell	Simple mode	18	0.0176149	0.157916	0.91249	1.018	0.747	1.387	1.018(0.747-1.387)
Osteoporosis	CD20 on IgD+ CD38- B cell	Weighted mode	18	0.0176149	0.15419	0.910385	1.018	0.752	1.377	1.018(0.752-1.377)
Osteoporosis	CD20 on IgD+ CD24- B cell	MR Egger	15	-0.0450624	0.288449	0.878257	0.956	0.543	1.683	0.956(0.543-1.683)
Osteoporosis	CD20 on IgD+ CD24- B cell	Weighted median	15	0.00886416	0.102224	0.9309	1.009	0.826	1.233	1.009(0.826-1.233)
Osteoporosis	CD20 on IgD+ CD24- B cell	Inverse variance weighted	15	0.0129132	0.0833421	0.876867	1.013	0.86	1.193	1.013(0.86-1.193)
Osteoporosis	CD20 on IgD+ CD24- B cell	Simple mode	15	-0.0666459	0.164408	0.691333	0.936	0.678	1.291	0.936(0.678-1.291)
Osteoporosis	CD20 on IgD+ CD24- B cell	Weighted mode	15	-0.0717422	0.166409	0.672946	0.931	0.672	1.29	0.931(0.672-1.29)
Osteoporosis	CD20 on IgD+ CD24+ B cell	MR Egger	18	0.0305552	0.132575	0.820645	1.031	0.795	1.337	1.031(0.795-1.337)
Osteoporosis	CD20 on IgD+ CD24+ B cell	Weighted median	18	0.0267853	0.0995153	0.787808	1.027	0.845	1.248	1.027(0.845-1.248)
Osteoporosis	CD20 on IgD+ CD24+ B cell	Inverse variance weighted	18	0.00629074	0.0681901	0.926497	1.006	0.88	1.15	1.006(0.88-1.15)
Osteoporosis	CD20 on IgD+ CD24+ B cell	Simple mode	18	-0.0486033	0.133044	0.719381	0.953	0.734	1.236	0.953(0.734-1.236)
Osteoporosis	CD20 on IgD+ CD24+ B cell	Weighted mode	18	0.00476886	0.0900886	0.958401	1.005	0.842	1.199	1.005(0.842-1.199)
Osteoporosis	CD20 on CD24+ CD27+ B cell	MR Egger	16	0.02558	0.137615	0.855204	1.026	0.783	1.344	1.026(0.783-1.344)
Osteoporosis	CD20 on CD24+ CD27+ B cell	Weighted median	16	0.0218621	0.101976	0.830248	1.022	0.837	1.248	1.022(0.837-1.248)
Osteoporosis	CD20 on CD24+ CD27+ B cell	Inverse variance weighted	16	0.0162205	0.0699108	0.816524	1.016	0.886	1.166	1.016(0.886-1.166)
Osteoporosis	CD20 on CD24+ CD27+ B cell	Simple mode	16	0.0421003	0.126875	0.744612	1.043	0.813	1.337	1.043(0.813-1.337)
Osteoporosis	CD20 on CD24+ CD27+ B cell	Weighted mode	16	0.0266371	0.100557	0.794696	1.027	0.843	1.251	1.027(0.843-1.251)
Osteoporosis	CD20 on CD20- CD38- B cell	MR Egger	17	0.0580467	0.340606	0.866956	1.06	0.544	2.066	1.06(0.544-2.066)
Osteoporosis	CD20 on CD20- CD38- B cell	Weighted median	17	0.0199018	0.0967504	0.837024	1.02	0.844	1.233	1.02(0.844-1.233)
Osteoporosis	CD20 on CD20- CD38- B cell	Inverse variance weighted	17	0.0020325	0.0774878	0.979074	1.002	0.861	1.166	1.002(0.861-1.166)
Osteoporosis	CD20 on CD20- CD38- B cell	Simple mode	17	0.0283454	0.141303	0.843538	1.029	0.78	1.357	1.029(0.78-1.357)
Osteoporosis	CD20 on CD20- CD38- B cell	Weighted mode	17	0.034682	0.123393	0.782259	1.035	0.813	1.319	1.035(0.813-1.319)
Osteoporosis	CD20 on B cell	MR Egger	12	-0.132813	0.290957	0.657806	0.876	0.495	1.549	0.876(0.495-1.549)
Osteoporosis	CD20 on B cell	Weighted median	12	-0.0076328	0.109278	0.944315	0.992	0.801	1.229	0.992(0.801-1.229)
Osteoporosis	CD20 on B cell	Inverse variance weighted	12	0.0147464	0.0913054	0.871695	1.015	0.849	1.214	1.015(0.849-1.214)
Osteoporosis	CD20 on B cell	Simple mode	12	0.10669	0.170185	0.543514	1.113	0.797	1.553	1.113(0.797-1.553)
Osteoporosis	CD20 on B cell	Weighted mode	12	-0.0479737	0.169664	0.782612	0.953	0.684	1.329	0.953(0.684-1.329)
Osteoporosis	CD19 on transitional B cell	MR Egger	14	-0.0614552	0.203494	0.767822	0.94	0.631	1.401	0.94(0.631-1.401)
Osteoporosis	CD19 on transitional B cell	Weighted median	14	-0.0334975	0.104956	0.749607	0.967	0.787	1.188	0.967(0.787-1.188)
Osteoporosis	CD19 on transitional B cell	Inverse variance weighted	14	-0.004258	0.0850178	0.960056	0.996	0.843	1.176	0.996(0.843-1.176)
Osteoporosis	CD19 on transitional B cell	Simple mode	14	-0.0526109	0.148176	0.728241	0.949	0.71	1.268	0.949(0.71-1.268)
Osteoporosis	CD19 on transitional B cell	Weighted mode	14	-0.0475629	0.133173	0.726709	0.954	0.734	1.238	0.954(0.734-1.238)
Osteoporosis	CD19 on IgD+ B cell	MR Egger	13	0.0171817	0.12052	0.889214	1.017	0.803	1.288	1.017(0.803-1.288)
Osteoporosis	CD19 on IgD+ B cell	Weighted median	13	-0.0112534	0.0936744	0.904378	0.989	0.823	1.188	0.989(0.823-1.188)
Osteoporosis	CD19 on IgD+ B cell	Inverse variance weighted	13	0.0183971	0.0687041	0.788874	1.019	0.89	1.165	1.019(0.89-1.165)
Osteoporosis	CD19 on IgD+ B cell	Simple mode	13	0.0711136	0.129396	0.592689	1.074	0.833	1.384	1.074(0.833-1.384)
Osteoporosis	CD19 on IgD+ B cell	Weighted mode	13	-0.0100038	0.101713	0.923276	0.99	0.811	1.208	0.99(0.811-1.208)
Osteoporosis	CD19 on switched memory B cell	MR Egger	19	0.00433121	0.119988	0.971625	1.004	0.794	1.271	1.004(0.794-1.271)
Osteoporosis	CD19 on switched memory B cell	Weighted median	19	-0.0102931	0.0872784	0.90612	0.99	0.834	1.174	0.99(0.834-1.174)
Osteoporosis	CD19 on switched memory B cell	Inverse variance weighted	19	0.00337133	0.0624497	0.956947	1.003	0.888	1.134	1.003(0.888-1.134)
Osteoporosis	CD19 on switched memory B cell	Simple mode	19	0.0486935	0.129091	0.710433	1.05	0.815	1.352	1.05(0.815-1.352)
Osteoporosis	CD19 on switched memory B cell	Weighted mode	19	-0.00693689	0.0947803	0.942463	0.993	0.825	1.196	0.993(0.825-1.196)
Osteoporosis	CD19 on Plasma Blast-Plasma Cell	MR Egger	13	-0.0107495	0.214681	0.960963	0.989	0.65	1.507	0.989(0.65-1.507)
Osteoporosis	CD19 on Plasma Blast-Plasma Cell	Weighted median	13	-0.00455234	0.106821	0.966007	0.995	0.807	1.227	0.995(0.807-1.227)
Osteoporosis	CD19 on Plasma Blast-Plasma Cell	Inverse variance weighted	13	-0.00335556	0.0829988	0.967751	0.997	0.847	1.173	0.997(0.847-1.173)
Osteoporosis	CD19 on Plasma Blast-Plasma Cell	Simple mode	13	-0.0424343	0.154659	0.788465	0.958	0.708	1.298	0.958(0.708-1.298)
Osteoporosis	CD19 on Plasma Blast-Plasma Cell	Weighted mode	13	0.0264512	0.146376	0.859613	1.027	0.771	1.368	1.027(0.771-1.368)
Osteoporosis	CD19 on unswitched memory B cell	MR Egger	18	-0.0459041	0.274946	0.869496	0.955	0.557	1.637	0.955(0.557-1.637)
Osteoporosis	CD19 on unswitched memory B cell	Weighted median	18	0.00451912	0.0996557	0.96383	1.005	0.826	1.221	1.005(0.826-1.221)
Osteoporosis	CD19 on unswitched memory B cell	Inverse variance weighted	18	-0.00635897	0.0802197	0.936818	0.994	0.849	1.163	0.994(0.849-1.163)
Osteoporosis	CD19 on unswitched memory B cell	Simple mode	18	-0.0160098	0.150425	0.916487	0.984	0.733	1.322	0.984(0.733-1.322)
Osteoporosis	CD19 on unswitched memory B cell	Weighted mode	18	0.0156455	0.147598	0.916822	1.016	0.761	1.357	1.016(0.761-1.357)
Osteoporosis	CD19 on naive-mature B cell	MR Egger	19	0.0190415	0.11778	0.873472	1.019	0.809	1.284	1.019(0.809-1.284)
Osteoporosis	CD19 on naive-mature B cell	Weighted median	19	0.02614	0.087983	0.766388	1.026	0.864	1.22	1.026(0.864-1.22)
Osteoporosis	CD19 on naive-mature B cell	Inverse variance weighted	19	0.0216402	0.0620643	0.727333	1.022	0.905	1.154	1.022(0.905-1.154)
Osteoporosis	CD19 on naive-mature B cell	Simple mode	19	0.00956789	0.122755	0.938734	1.01	0.794	1.284	1.01(0.794-1.284)
Osteoporosis	CD19 on naive-mature B cell	Weighted mode	19	0.0289966	0.0974287	0.769402	1.029	0.85	1.246	1.029(0.85-1.246)
Osteoporosis	CD19 on memory B cell	MR Egger	18	-0.0139703	0.191123	0.942636	0.986	0.678	1.434	0.986(0.678-1.434)
Osteoporosis	CD19 on memory B cell	Weighted median	18	0.0297513	0.0980149	0.76148	1.03	0.85	1.248	1.03(0.85-1.248)
Osteoporosis	CD19 on memory B cell	Inverse variance weighted	18	0.0117452	0.0753413	0.876117	1.012	0.873	1.173	1.012(0.873-1.173)
Osteoporosis	CD19 on memory B cell	Simple mode	18	0.105025	0.147097	0.484924	1.111	0.833	1.482	1.111(0.833-1.482)
Osteoporosis	CD19 on memory B cell	Weighted mode	18	0.098962	0.138871	0.485749	1.104	0.841	1.449	1.104(0.841-1.449)
Osteoporosis	CD19 on IgD- CD38dim B cell	MR Egger	20	0.0275495	0.121771	0.823564	1.028	0.81	1.305	1.028(0.81-1.305)
Osteoporosis	CD19 on IgD- CD38dim B cell	Weighted median	20	0.000175402	0.0883537	0.998416	1	0.841	1.189	1(0.841-1.189)
Osteoporosis	CD19 on IgD- CD38dim B cell	Inverse variance weighted	20	0.00629725	0.0610918	0.917901	1.006	0.893	1.134	1.006(0.893-1.134)
Osteoporosis	CD19 on IgD- CD38dim B cell	Simple mode	20	0.0656825	0.111403	0.56241	1.068	0.858	1.328	1.068(0.858-1.328)
Osteoporosis	CD19 on IgD- CD38dim B cell	Weighted mode	20	-7.42477e-05	0.0979676	0.999403	1	0.825	1.212	1(0.825-1.212)
Osteoporosis	CD19 on IgD- CD38+ B cell	MR Egger	17	0.143073	0.325812	0.66683	1.154	0.609	2.185	1.154(0.609-2.185)
Osteoporosis	CD19 on IgD- CD38+ B cell	Weighted median	17	0.0366431	0.0957558	0.701963	1.037	0.86	1.251	1.037(0.86-1.251)
Osteoporosis	CD19 on IgD- CD38+ B cell	Inverse variance weighted	17	0.0104526	0.0781566	0.893609	1.011	0.867	1.178	1.011(0.867-1.178)
Osteoporosis	CD19 on IgD- CD38+ B cell	Simple mode	17	0.113431	0.153019	0.469261	1.12	0.83	1.512	1.12(0.83-1.512)
Osteoporosis	CD19 on IgD- CD38+ B cell	Weighted mode	17	0.0867745	0.160236	0.595596	1.091	0.797	1.493	1.091(0.797-1.493)
Osteoporosis	CD19 on IgD- CD38- B cell	MR Egger	22	-0.0263469	0.184785	0.888047	0.974	0.678	1.399	0.974(0.678-1.399)
Osteoporosis	CD19 on IgD- CD38- B cell	Weighted median	22	0.0298294	0.0907531	0.742392	1.03	0.862	1.231	1.03(0.862-1.231)
Osteoporosis	CD19 on IgD- CD38- B cell	Inverse variance weighted	22	0.0218363	0.0716712	0.760615	1.022	0.888	1.176	1.022(0.888-1.176)
Osteoporosis	CD19 on IgD- CD38- B cell	Simple mode	22	0.0631885	0.144056	0.665403	1.065	0.803	1.413	1.065(0.803-1.413)
Osteoporosis	CD19 on IgD- CD38- B cell	Weighted mode	22	0.0512158	0.134199	0.706562	1.053	0.809	1.369	1.053(0.809-1.369)
Osteoporosis	CD19 on IgD- CD27- B cell	MR Egger	17	0.0471681	0.217893	0.831535	1.048	0.684	1.607	1.048(0.684-1.607)
Osteoporosis	CD19 on IgD- CD27- B cell	Weighted median	17	-0.0129119	0.100201	0.897468	0.987	0.811	1.201	0.987(0.811-1.201)
Osteoporosis	CD19 on IgD- CD27- B cell	Inverse variance weighted	17	0.0110348	0.0799835	0.890269	1.011	0.864	1.183	1.011(0.864-1.183)
Osteoporosis	CD19 on IgD- CD27- B cell	Simple mode	17	-0.0178702	0.144711	0.903258	0.982	0.74	1.304	0.982(0.74-1.304)
Osteoporosis	CD19 on IgD- CD27- B cell	Weighted mode	17	-0.0234999	0.127679	0.856283	0.977	0.761	1.255	0.977(0.761-1.255)
Osteoporosis	CD19 on IgD- CD24- B cell	MR Egger	20	0.113566	0.392802	0.775796	1.12	0.519	2.419	1.12(0.519-2.419)
Osteoporosis	CD19 on IgD- CD24- B cell	Weighted median	20	-0.0392549	0.0990986	0.692017	0.962	0.792	1.168	0.962(0.792-1.168)
Osteoporosis	CD19 on IgD- CD24- B cell	Inverse variance weighted	20	-0.0106645	0.0765542	0.889208	0.989	0.852	1.15	0.989(0.852-1.15)
Osteoporosis	CD19 on IgD- CD24- B cell	Simple mode	20	-0.0358036	0.160978	0.826365	0.965	0.704	1.323	0.965(0.704-1.323)
Osteoporosis	CD19 on IgD- CD24- B cell	Weighted mode	20	-0.0478141	0.139659	0.735835	0.953	0.725	1.253	0.953(0.725-1.253)
Osteoporosis	CD19 on IgD+ CD38dim B cell	MR Egger	17	-0.00679167	0.134072	0.960267	0.993	0.764	1.292	0.993(0.764-1.292)
Osteoporosis	CD19 on IgD+ CD38dim B cell	Weighted median	17	-0.00816558	0.104223	0.937552	0.992	0.809	1.217	0.992(0.809-1.217)
Osteoporosis	CD19 on IgD+ CD38dim B cell	Inverse variance weighted	17	0.0250178	0.0693461	0.718273	1.025	0.895	1.175	1.025(0.895-1.175)
Osteoporosis	CD19 on IgD+ CD38dim B cell	Simple mode	17	0.0130243	0.136296	0.925058	1.013	0.776	1.323	1.013(0.776-1.323)
Osteoporosis	CD19 on IgD+ CD38dim B cell	Weighted mode	17	-0.00640795	0.105041	0.952111	0.994	0.809	1.221	0.994(0.809-1.221)
Osteoporosis	CD19 on IgD+ CD38+ B cell	MR Egger	16	0.0274587	0.197111	0.891193	1.028	0.698	1.513	1.028(0.698-1.513)
Osteoporosis	CD19 on IgD+ CD38+ B cell	Weighted median	16	0.0223095	0.100067	0.823578	1.023	0.84	1.244	1.023(0.84-1.244)
Osteoporosis	CD19 on IgD+ CD38+ B cell	Inverse variance weighted	16	0.0124227	0.0755473	0.869388	1.013	0.873	1.174	1.013(0.873-1.174)
Osteoporosis	CD19 on IgD+ CD38+ B cell	Simple mode	16	0.0138475	0.144263	0.924801	1.014	0.764	1.345	1.014(0.764-1.345)
Osteoporosis	CD19 on IgD+ CD38+ B cell	Weighted mode	16	0.0380827	0.133991	0.780129	1.039	0.799	1.351	1.039(0.799-1.351)
Osteoporosis	CD19 on IgD+ CD38- unswitched memory B cell	MR Egger	16	-0.00958466	0.350473	0.978568	0.99	0.498	1.969	0.99(0.498-1.969)
Osteoporosis	CD19 on IgD+ CD38- unswitched memory B cell	Weighted median	16	-0.0111647	0.135754	0.934454	0.989	0.758	1.29	0.989(0.758-1.29)
Osteoporosis	CD19 on IgD+ CD38- unswitched memory B cell	Inverse variance weighted	16	-0.0270125	0.115811	0.815571	0.973	0.776	1.221	0.973(0.776-1.221)
Osteoporosis	CD19 on IgD+ CD38- unswitched memory B cell	Simple mode	16	-0.00626635	0.209073	0.976485	0.994	0.66	1.497	0.994(0.66-1.497)
Osteoporosis	CD19 on IgD+ CD38- unswitched memory B cell	Weighted mode	16	-0.00626635	0.190461	0.974187	0.994	0.684	1.443	0.994(0.684-1.443)
Osteoporosis	CD19 on IgD+ CD38- naive B cell	MR Egger	9	0.00010299	0.290498	0.999727	1	0.566	1.767	1(0.566-1.767)
Osteoporosis	CD19 on IgD+ CD38- naive B cell	Weighted median	9	0.0411509	0.157478	0.793852	1.042	0.765	1.419	1.042(0.765-1.419)
Osteoporosis	CD19 on IgD+ CD38- naive B cell	Inverse variance weighted	9	0.0234855	0.127775	0.854168	1.024	0.797	1.315	1.024(0.797-1.315)
Osteoporosis	CD19 on IgD+ CD38- naive B cell	Simple mode	9	0.0592674	0.236174	0.80818	1.061	0.668	1.686	1.061(0.668-1.686)
Osteoporosis	CD19 on IgD+ CD38- naive B cell	Weighted mode	9	0.0527543	0.215573	0.812836	1.054	0.691	1.608	1.054(0.691-1.608)
Osteoporosis	CD19 on IgD+ CD38- B cell	MR Egger	16	-0.0533617	0.201437	0.794943	0.948	0.639	1.407	0.948(0.639-1.407)
Osteoporosis	CD19 on IgD+ CD38- B cell	Weighted median	16	0.00763298	0.10725	0.943263	1.008	0.817	1.243	1.008(0.817-1.243)
Osteoporosis	CD19 on IgD+ CD38- B cell	Inverse variance weighted	16	0.0022981	0.0853227	0.978512	1.002	0.848	1.185	1.002(0.848-1.185)
Osteoporosis	CD19 on IgD+ CD38- B cell	Simple mode	16	0.0368562	0.159353	0.820217	1.038	0.759	1.418	1.038(0.759-1.418)
Osteoporosis	CD19 on IgD+ CD38- B cell	Weighted mode	16	0.028977	0.139652	0.838415	1.029	0.783	1.354	1.029(0.783-1.354)
Osteoporosis	CD19 on IgD+ CD24- B cell	MR Egger	15	0.0145298	0.120548	0.905905	1.015	0.801	1.285	1.015(0.801-1.285)
Osteoporosis	CD19 on IgD+ CD24- B cell	Weighted median	15	0.0216007	0.0914974	0.813371	1.022	0.854	1.223	1.022(0.854-1.223)
Osteoporosis	CD19 on IgD+ CD24- B cell	Inverse variance weighted	15	0.0254617	0.064381	0.692485	1.026	0.904	1.164	1.026(0.904-1.164)
Osteoporosis	CD19 on IgD+ CD24- B cell	Simple mode	15	0.0249045	0.120147	0.838774	1.025	0.81	1.297	1.025(0.81-1.297)
Osteoporosis	CD19 on IgD+ CD24- B cell	Weighted mode	15	0.0249045	0.105367	0.816577	1.025	0.834	1.26	1.025(0.834-1.26)
Osteoporosis	CD19 on IgD+ CD24+ B cell	MR Egger	13	-0.0265929	0.199373	0.8963	0.974	0.659	1.439	0.974(0.659-1.439)
Osteoporosis	CD19 on IgD+ CD24+ B cell	Weighted median	13	-0.00143762	0.112761	0.989828	0.999	0.801	1.246	0.999(0.801-1.246)
Osteoporosis	CD19 on IgD+ CD24+ B cell	Inverse variance weighted	13	-0.00519817	0.0890632	0.953458	0.995	0.835	1.185	0.995(0.835-1.185)
Osteoporosis	CD19 on IgD+ CD24+ B cell	Simple mode	13	-0.025241	0.161876	0.878682	0.975	0.71	1.339	0.975(0.71-1.339)
Osteoporosis	CD19 on IgD+ CD24+ B cell	Weighted mode	13	-0.00568421	0.133903	0.966838	0.994	0.765	1.293	0.994(0.765-1.293)
Osteoporosis	CD19 on CD24+ CD27+ B cell	MR Egger	17	-0.0288085	0.196045	0.885129	0.972	0.662	1.427	0.972(0.662-1.427)
Osteoporosis	CD19 on CD24+ CD27+ B cell	Weighted median	17	-0.0100531	0.0988731	0.919013	0.99	0.816	1.202	0.99(0.816-1.202)
Osteoporosis	CD19 on CD24+ CD27+ B cell	Inverse variance weighted	17	0.0195575	0.076236	0.797535	1.02	0.878	1.184	1.02(0.878-1.184)
Osteoporosis	CD19 on CD24+ CD27+ B cell	Simple mode	17	0.0838505	0.137898	0.551682	1.087	0.83	1.425	1.087(0.83-1.425)
Osteoporosis	CD19 on CD24+ CD27+ B cell	Weighted mode	17	-0.00137846	0.135302	0.991997	0.999	0.766	1.302	0.999(0.766-1.302)
Osteoporosis	CD19 on CD20- CD38- B cell	MR Egger	19	0.0754602	0.181254	0.682383	1.078	0.756	1.538	1.078(0.756-1.538)
Osteoporosis	CD19 on CD20- CD38- B cell	Weighted median	19	-0.0191149	0.0938821	0.838662	0.981	0.816	1.179	0.981(0.816-1.179)
Osteoporosis	CD19 on CD20- CD38- B cell	Inverse variance weighted	19	-0.0125033	0.0729804	0.863968	0.988	0.856	1.139	0.988(0.856-1.139)
[truncated: 1,657 more rows]
