# Supplementary material for: The Linkage Among Gut Microbiota, Inflammatory Cytokines, and Immune Cell Dynamics in Osteoporosis: A Mendelian Randomization Study
Source: Physiol Res. 2025 Oct 1;74(5):849–60. doi: 10.33549/physiolres.935563 (PMC12746856; doi:10.33549/physiolres.935563)
Supplement: Supplementary file 16 [file 12_74_849_TableS16.xlsx]

## Sheet: ST16
Original analysis data of gut microbiota on Interleukin-18
id.exposure	id.outcome	outcome	exposure	method	nsnp	b	se	pval	steiger	F10	id	IV	lo_ci	up_ci	or	or_lci95	or_uci95	OR_CI
phylum.Cyanobacteria.id.1500	GCST90274803.tsv.gz	GCST90274803.tsv.gz	phylum.Cyanobacteria.id.1500	MR Egger	8	0.158796	0.182395	0.417431	yes	yes	phylum.Cyanobacteria.id.1500.summary.txt.gz.csv	threshold value <1e-05	-0.198698	0.516291	1.172	0.82	1.676	1.172(0.82-1.676)
phylum.Cyanobacteria.id.1500	GCST90274803.tsv.gz	GCST90274803.tsv.gz	phylum.Cyanobacteria.id.1500	Weighted median	8	-0.00972045	0.0691578	0.888222	yes	yes	phylum.Cyanobacteria.id.1500.summary.txt.gz.csv	threshold value <1e-05	-0.14527	0.125829	0.99	0.865	1.134	0.99(0.865-1.134)
phylum.Cyanobacteria.id.1500	GCST90274803.tsv.gz	GCST90274803.tsv.gz	phylum.Cyanobacteria.id.1500	Inverse variance weighted	8	0.0223695	0.0514652	0.663814	yes	yes	phylum.Cyanobacteria.id.1500.summary.txt.gz.csv	threshold value <1e-05	-0.0785023	0.123241	1.023	0.924	1.131	1.023(0.924-1.131)
phylum.Cyanobacteria.id.1500	GCST90274803.tsv.gz	GCST90274803.tsv.gz	phylum.Cyanobacteria.id.1500	Simple mode	8	-0.00710206	0.108694	0.94973	yes	yes	phylum.Cyanobacteria.id.1500.summary.txt.gz.csv	threshold value <1e-05	-0.220142	0.205938	0.993	0.802	1.229	0.993(0.802-1.229)
phylum.Cyanobacteria.id.1500	GCST90274803.tsv.gz	GCST90274803.tsv.gz	phylum.Cyanobacteria.id.1500	Weighted mode	8	-0.013274	0.0949911	0.892801	yes	yes	phylum.Cyanobacteria.id.1500.summary.txt.gz.csv	threshold value <1e-05	-0.199457	0.172909	0.987	0.819	1.189	0.987(0.819-1.189)
order.Bifidobacteriales.id.432	GCST90274803.tsv.gz	GCST90274803.tsv.gz	order.Bifidobacteriales.id.432	MR Egger	12	0.125672	0.205505	0.554497	yes	yes	order.Bifidobacteriales.id.432.summary.txt.gz.csv	threshold value <1e-05	-0.277118	0.528462	1.134	0.758	1.696	1.134(0.758-1.696)
order.Bifidobacteriales.id.432	GCST90274803.tsv.gz	GCST90274803.tsv.gz	order.Bifidobacteriales.id.432	Weighted median	12	0.112537	0.0830435	0.175367	yes	yes	order.Bifidobacteriales.id.432.summary.txt.gz.csv	threshold value <1e-05	-0.0502281	0.275302	1.119	0.951	1.317	1.119(0.951-1.317)
order.Bifidobacteriales.id.432	GCST90274803.tsv.gz	GCST90274803.tsv.gz	order.Bifidobacteriales.id.432	Inverse variance weighted	12	0.0482633	0.0599028	0.420419	yes	yes	order.Bifidobacteriales.id.432.summary.txt.gz.csv	threshold value <1e-05	-0.0691461	0.165673	1.049	0.933	1.18	1.049(0.933-1.18)
order.Bifidobacteriales.id.432	GCST90274803.tsv.gz	GCST90274803.tsv.gz	order.Bifidobacteriales.id.432	Simple mode	12	0.144578	0.138002	0.317274	yes	yes	order.Bifidobacteriales.id.432.summary.txt.gz.csv	threshold value <1e-05	-0.125906	0.415063	1.156	0.882	1.514	1.156(0.882-1.514)
order.Bifidobacteriales.id.432	GCST90274803.tsv.gz	GCST90274803.tsv.gz	order.Bifidobacteriales.id.432	Weighted mode	12	0.16343	0.114292	0.180519	yes	yes	order.Bifidobacteriales.id.432.summary.txt.gz.csv	threshold value <1e-05	-0.0605821	0.387442	1.178	0.941	1.473	1.178(0.941-1.473)
order.Actinomycetales.id.420	GCST90274803.tsv.gz	GCST90274803.tsv.gz	order.Actinomycetales.id.420	MR Egger	5	0.160745	0.183114	0.444654	yes	yes	order.Actinomycetales.id.420.summary.txt.gz.csv	threshold value <1e-05	-0.198157	0.519648	1.174	0.82	1.681	1.174(0.82-1.681)
order.Actinomycetales.id.420	GCST90274803.tsv.gz	GCST90274803.tsv.gz	order.Actinomycetales.id.420	Weighted median	5	0.0620463	0.0871754	0.476625	yes	yes	order.Actinomycetales.id.420.summary.txt.gz.csv	threshold value <1e-05	-0.108817	0.23291	1.064	0.897	1.262	1.064(0.897-1.262)
order.Actinomycetales.id.420	GCST90274803.tsv.gz	GCST90274803.tsv.gz	order.Actinomycetales.id.420	Inverse variance weighted	5	-0.0120917	0.0686826	0.860253	yes	yes	order.Actinomycetales.id.420.summary.txt.gz.csv	threshold value <1e-05	-0.14671	0.122526	0.988	0.864	1.13	0.988(0.864-1.13)
order.Actinomycetales.id.420	GCST90274803.tsv.gz	GCST90274803.tsv.gz	order.Actinomycetales.id.420	Simple mode	5	0.0710095	0.116766	0.575938	yes	yes	order.Actinomycetales.id.420.summary.txt.gz.csv	threshold value <1e-05	-0.157853	0.299872	1.074	0.854	1.35	1.074(0.854-1.35)
order.Actinomycetales.id.420	GCST90274803.tsv.gz	GCST90274803.tsv.gz	order.Actinomycetales.id.420	Weighted mode	5	0.0752552	0.106697	0.519519	yes	yes	order.Actinomycetales.id.420.summary.txt.gz.csv	threshold value <1e-05	-0.133871	0.284381	1.078	0.875	1.329	1.078(0.875-1.329)
genus.Tyzzerella3.id.11335	GCST90274803.tsv.gz	GCST90274803.tsv.gz	genus.Tyzzerella3.id.11335	MR Egger	13	-0.0963004	0.193273	0.628111	yes	yes	genus.Tyzzerella3.id.11335.summary.txt.gz.csv	threshold value <1e-05	-0.475115	0.282514	0.908	0.622	1.326	0.908(0.622-1.326)
genus.Tyzzerella3.id.11335	GCST90274803.tsv.gz	GCST90274803.tsv.gz	genus.Tyzzerella3.id.11335	Weighted median	13	-0.00558413	0.0439176	0.898821	yes	yes	genus.Tyzzerella3.id.11335.summary.txt.gz.csv	threshold value <1e-05	-0.0916626	0.0804943	0.994	0.912	1.084	0.994(0.912-1.084)
genus.Tyzzerella3.id.11335	GCST90274803.tsv.gz	GCST90274803.tsv.gz	genus.Tyzzerella3.id.11335	Inverse variance weighted	13	0.021404	0.0351591	0.542673	yes	yes	genus.Tyzzerella3.id.11335.summary.txt.gz.csv	threshold value <1e-05	-0.0475078	0.0903158	1.022	0.954	1.095	1.022(0.954-1.095)
genus.Tyzzerella3.id.11335	GCST90274803.tsv.gz	GCST90274803.tsv.gz	genus.Tyzzerella3.id.11335	Simple mode	13	-0.0295459	0.0762222	0.705079	yes	yes	genus.Tyzzerella3.id.11335.summary.txt.gz.csv	threshold value <1e-05	-0.178941	0.11985	0.971	0.836	1.127	0.971(0.836-1.127)
genus.Tyzzerella3.id.11335	GCST90274803.tsv.gz	GCST90274803.tsv.gz	genus.Tyzzerella3.id.11335	Weighted mode	13	-0.0249334	0.0753913	0.746559	yes	yes	genus.Tyzzerella3.id.11335.summary.txt.gz.csv	threshold value <1e-05	-0.1727	0.122834	0.975	0.841	1.131	0.975(0.841-1.131)
genus.RuminococcaceaeUCG014.id.11371	GCST90274803.tsv.gz	GCST90274803.tsv.gz	genus.RuminococcaceaeUCG014.id.11371	MR Egger	11	-0.00743005	0.166038	0.965284	yes	yes	genus.RuminococcaceaeUCG014.id.11371.summary.txt.gz.csv	threshold value <1e-05	-0.332864	0.318004	0.993	0.717	1.374	0.993(0.717-1.374)
genus.RuminococcaceaeUCG014.id.11371	GCST90274803.tsv.gz	GCST90274803.tsv.gz	genus.RuminococcaceaeUCG014.id.11371	Weighted median	11	0.0346189	0.079609	0.663663	yes	yes	genus.RuminococcaceaeUCG014.id.11371.summary.txt.gz.csv	threshold value <1e-05	-0.121415	0.190653	1.035	0.886	1.21	1.035(0.886-1.21)
genus.RuminococcaceaeUCG014.id.11371	GCST90274803.tsv.gz	GCST90274803.tsv.gz	genus.RuminococcaceaeUCG014.id.11371	Inverse variance weighted	11	0.0021391	0.0609784	0.972016	yes	yes	genus.RuminococcaceaeUCG014.id.11371.summary.txt.gz.csv	threshold value <1e-05	-0.117379	0.121657	1.002	0.889	1.129	1.002(0.889-1.129)
genus.RuminococcaceaeUCG014.id.11371	GCST90274803.tsv.gz	GCST90274803.tsv.gz	genus.RuminococcaceaeUCG014.id.11371	Simple mode	11	0.0453025	0.124182	0.722852	yes	yes	genus.RuminococcaceaeUCG014.id.11371.summary.txt.gz.csv	threshold value <1e-05	-0.198094	0.288699	1.046	0.82	1.335	1.046(0.82-1.335)
genus.RuminococcaceaeUCG014.id.11371	GCST90274803.tsv.gz	GCST90274803.tsv.gz	genus.RuminococcaceaeUCG014.id.11371	Weighted mode	11	0.0598799	0.124075	0.639762	yes	yes	genus.RuminococcaceaeUCG014.id.11371.summary.txt.gz.csv	threshold value <1e-05	-0.183307	0.303067	1.062	0.833	1.354	1.062(0.833-1.354)
genus.Eisenbergiella.id.11304	GCST90274803.tsv.gz	GCST90274803.tsv.gz	genus.Eisenbergiella.id.11304	MR Egger	11	0.321685	0.31831	0.338603	yes	yes	genus.Eisenbergiella.id.11304.summary.txt.gz.csv	threshold value <1e-05	-0.302202	0.945573	1.379	0.739	2.574	1.379(0.739-2.574)
genus.Eisenbergiella.id.11304	GCST90274803.tsv.gz	GCST90274803.tsv.gz	genus.Eisenbergiella.id.11304	Weighted median	11	0.0208878	0.0569908	0.713983	yes	yes	genus.Eisenbergiella.id.11304.summary.txt.gz.csv	threshold value <1e-05	-0.0908141	0.13259	1.021	0.913	1.142	1.021(0.913-1.142)
genus.Eisenbergiella.id.11304	GCST90274803.tsv.gz	GCST90274803.tsv.gz	genus.Eisenbergiella.id.11304	Inverse variance weighted	11	0.0237287	0.0418239	0.570478	yes	yes	genus.Eisenbergiella.id.11304.summary.txt.gz.csv	threshold value <1e-05	-0.0582462	0.105704	1.024	0.943	1.111	1.024(0.943-1.111)
genus.Eisenbergiella.id.11304	GCST90274803.tsv.gz	GCST90274803.tsv.gz	genus.Eisenbergiella.id.11304	Simple mode	11	-0.0111102	0.0900757	0.904279	yes	yes	genus.Eisenbergiella.id.11304.summary.txt.gz.csv	threshold value <1e-05	-0.187659	0.165438	0.989	0.829	1.18	0.989(0.829-1.18)
genus.Eisenbergiella.id.11304	GCST90274803.tsv.gz	GCST90274803.tsv.gz	genus.Eisenbergiella.id.11304	Weighted mode	11	-0.0092914	0.0849142	0.915033	yes	yes	genus.Eisenbergiella.id.11304.summary.txt.gz.csv	threshold value <1e-05	-0.175723	0.15714	0.991	0.839	1.17	0.991(0.839-1.17)
genus.Bilophila.id.3170	GCST90274803.tsv.gz	GCST90274803.tsv.gz	genus.Bilophila.id.3170	MR Egger	13	-0.147834	0.270162	0.595166	yes	yes	genus.Bilophila.id.3170.summary.txt.gz.csv	threshold value <1e-05	-0.677352	0.381684	0.863	0.508	1.465	0.863(0.508-1.465)
genus.Bilophila.id.3170	GCST90274803.tsv.gz	GCST90274803.tsv.gz	genus.Bilophila.id.3170	Weighted median	13	-0.0987586	0.0780219	0.205592	yes	yes	genus.Bilophila.id.3170.summary.txt.gz.csv	threshold value <1e-05	-0.251681	0.0541643	0.906	0.777	1.056	0.906(0.777-1.056)
genus.Bilophila.id.3170	GCST90274803.tsv.gz	GCST90274803.tsv.gz	genus.Bilophila.id.3170	Inverse variance weighted	13	-0.0734417	0.0572759	0.199757	yes	yes	genus.Bilophila.id.3170.summary.txt.gz.csv	threshold value <1e-05	-0.185702	0.0388192	0.929	0.831	1.04	0.929(0.831-1.04)
genus.Bilophila.id.3170	GCST90274803.tsv.gz	GCST90274803.tsv.gz	genus.Bilophila.id.3170	Simple mode	13	-0.1084	0.122347	0.393024	yes	yes	genus.Bilophila.id.3170.summary.txt.gz.csv	threshold value <1e-05	-0.348201	0.1314	0.897	0.706	1.14	0.897(0.706-1.14)
genus.Bilophila.id.3170	GCST90274803.tsv.gz	GCST90274803.tsv.gz	genus.Bilophila.id.3170	Weighted mode	13	-0.110068	0.126582	0.401611	yes	yes	genus.Bilophila.id.3170.summary.txt.gz.csv	threshold value <1e-05	-0.358168	0.138033	0.896	0.699	1.148	0.896(0.699-1.148)
family.Christensenellaceae.id.1866	GCST90274803.tsv.gz	GCST90274803.tsv.gz	family.Christensenellaceae.id.1866	MR Egger	11	-0.0823318	0.128704	0.538308	yes	yes	family.Christensenellaceae.id.1866.summary.txt.gz.csv	threshold value <1e-05	-0.334591	0.169927	0.921	0.716	1.185	0.921(0.716-1.185)
family.Christensenellaceae.id.1866	GCST90274803.tsv.gz	GCST90274803.tsv.gz	family.Christensenellaceae.id.1866	Weighted median	11	-0.0821492	0.0857185	0.337882	yes	yes	family.Christensenellaceae.id.1866.summary.txt.gz.csv	threshold value <1e-05	-0.250157	0.0858592	0.921	0.779	1.09	0.921(0.779-1.09)
family.Christensenellaceae.id.1866	GCST90274803.tsv.gz	GCST90274803.tsv.gz	family.Christensenellaceae.id.1866	Inverse variance weighted	11	-0.0675965	0.0616821	0.273129	yes	yes	family.Christensenellaceae.id.1866.summary.txt.gz.csv	threshold value <1e-05	-0.188493	0.0533003	0.935	0.828	1.055	0.935(0.828-1.055)
family.Christensenellaceae.id.1866	GCST90274803.tsv.gz	GCST90274803.tsv.gz	family.Christensenellaceae.id.1866	Simple mode	11	0.0221009	0.135074	0.873289	yes	yes	family.Christensenellaceae.id.1866.summary.txt.gz.csv	threshold value <1e-05	-0.242643	0.286845	1.022	0.785	1.332	1.022(0.785-1.332)
family.Christensenellaceae.id.1866	GCST90274803.tsv.gz	GCST90274803.tsv.gz	family.Christensenellaceae.id.1866	Weighted mode	11	0.0268909	0.132755	0.843541	yes	yes	family.Christensenellaceae.id.1866.summary.txt.gz.csv	threshold value <1e-05	-0.233309	0.287091	1.027	0.792	1.333	1.027(0.792-1.333)
family.Bifidobacteriaceae.id.433	GCST90274803.tsv.gz	GCST90274803.tsv.gz	family.Bifidobacteriaceae.id.433	MR Egger	12	0.125672	0.205505	0.554497	yes	yes	family.Bifidobacteriaceae.id.433.summary.txt.gz.csv	threshold value <1e-05	-0.277118	0.528462	1.134	0.758	1.696	1.134(0.758-1.696)
family.Bifidobacteriaceae.id.433	GCST90274803.tsv.gz	GCST90274803.tsv.gz	family.Bifidobacteriaceae.id.433	Weighted median	12	0.112537	0.0802541	0.160837	yes	yes	family.Bifidobacteriaceae.id.433.summary.txt.gz.csv	threshold value <1e-05	-0.0447608	0.269835	1.119	0.956	1.31	1.119(0.956-1.31)
family.Bifidobacteriaceae.id.433	GCST90274803.tsv.gz	GCST90274803.tsv.gz	family.Bifidobacteriaceae.id.433	Inverse variance weighted	12	0.0482633	0.0599028	0.420419	yes	yes	family.Bifidobacteriaceae.id.433.summary.txt.gz.csv	threshold value <1e-05	-0.0691461	0.165673	1.049	0.933	1.18	1.049(0.933-1.18)
family.Bifidobacteriaceae.id.433	GCST90274803.tsv.gz	GCST90274803.tsv.gz	family.Bifidobacteriaceae.id.433	Simple mode	12	0.144578	0.137427	0.315345	yes	yes	family.Bifidobacteriaceae.id.433.summary.txt.gz.csv	threshold value <1e-05	-0.124779	0.413936	1.156	0.883	1.513	1.156(0.883-1.513)
family.Bifidobacteriaceae.id.433	GCST90274803.tsv.gz	GCST90274803.tsv.gz	family.Bifidobacteriaceae.id.433	Weighted mode	12	0.16343	0.118155	0.194037	yes	yes	family.Bifidobacteriaceae.id.433.summary.txt.gz.csv	threshold value <1e-05	-0.0681529	0.395013	1.178	0.934	1.484	1.178(0.934-1.484)
family.Actinomycetaceae.id.421	GCST90274803.tsv.gz	GCST90274803.tsv.gz	family.Actinomycetaceae.id.421	MR Egger	5	0.160202	0.18288	0.445517	yes	yes	family.Actinomycetaceae.id.421.summary.txt.gz.csv	threshold value <1e-05	-0.198243	0.518647	1.174	0.82	1.68	1.174(0.82-1.68)
family.Actinomycetaceae.id.421	GCST90274803.tsv.gz	GCST90274803.tsv.gz	family.Actinomycetaceae.id.421	Weighted median	5	0.0619449	0.0897332	0.489991	yes	yes	family.Actinomycetaceae.id.421.summary.txt.gz.csv	threshold value <1e-05	-0.113932	0.237822	1.064	0.892	1.268	1.064(0.892-1.268)
family.Actinomycetaceae.id.421	GCST90274803.tsv.gz	GCST90274803.tsv.gz	family.Actinomycetaceae.id.421	Inverse variance weighted	5	-0.0121242	0.0685941	0.859703	yes	yes	family.Actinomycetaceae.id.421.summary.txt.gz.csv	threshold value <1e-05	-0.146569	0.12232	0.988	0.864	1.13	0.988(0.864-1.13)
family.Actinomycetaceae.id.421	GCST90274803.tsv.gz	GCST90274803.tsv.gz	family.Actinomycetaceae.id.421	Simple mode	5	0.0710172	0.123706	0.596651	yes	yes	family.Actinomycetaceae.id.421.summary.txt.gz.csv	threshold value <1e-05	-0.171446	0.31348	1.074	0.842	1.368	1.074(0.842-1.368)
family.Actinomycetaceae.id.421	GCST90274803.tsv.gz	GCST90274803.tsv.gz	family.Actinomycetaceae.id.421	Weighted mode	5	0.0752505	0.115198	0.549256	yes	yes	family.Actinomycetaceae.id.421.summary.txt.gz.csv	threshold value <1e-05	-0.150538	0.301039	1.078	0.86	1.351	1.078(0.86-1.351)
