# Supplementary material for: The Linkage Among Gut Microbiota, Inflammatory Cytokines, and Immune Cell Dynamics in Osteoporosis: A Mendelian Randomization Study
Source: Physiol Res. 2025 Oct 1;74(5):849–60. doi: 10.33549/physiolres.935563 (PMC12746856; doi:10.33549/physiolres.935563)
Supplement: Supplementary file 17 [file 12_74_849_TableS17.xlsx]

## Sheet: ST17
Original analysis data of gut microbiota on Artemin
id.exposure	id.outcome	outcome	exposure	method	nsnp	b	se	pval	steiger	F10	id	IV	lo_ci	up_ci	or	or_lci95	or_uci95	OR_CI
phylum.Cyanobacteria.id.1500	GCST90274760.tsv.gz	GCST90274760.tsv.gz	phylum.Cyanobacteria.id.1500	MR Egger	8	-0.132984	0.249437	0.613099	yes	yes	phylum.Cyanobacteria.id.1500.summary.txt.gz.csv	threshold value <1e-05	-0.62188	0.355912	0.875	0.537	1.427	0.875(0.537-1.427)
phylum.Cyanobacteria.id.1500	GCST90274760.tsv.gz	GCST90274760.tsv.gz	phylum.Cyanobacteria.id.1500	Weighted median	8	0.0325903	0.0835977	0.69665	yes	yes	phylum.Cyanobacteria.id.1500.summary.txt.gz.csv	threshold value <1e-05	-0.131261	0.196442	1.033	0.877	1.217	1.033(0.877-1.217)
phylum.Cyanobacteria.id.1500	GCST90274760.tsv.gz	GCST90274760.tsv.gz	phylum.Cyanobacteria.id.1500	Inverse variance weighted	8	0.00823687	0.0692374	0.905303	yes	yes	phylum.Cyanobacteria.id.1500.summary.txt.gz.csv	threshold value <1e-05	-0.127468	0.143942	1.008	0.88	1.155	1.008(0.88-1.155)
phylum.Cyanobacteria.id.1500	GCST90274760.tsv.gz	GCST90274760.tsv.gz	phylum.Cyanobacteria.id.1500	Simple mode	8	0.108724	0.149254	0.489985	yes	yes	phylum.Cyanobacteria.id.1500.summary.txt.gz.csv	threshold value <1e-05	-0.183815	0.401263	1.115	0.832	1.494	1.115(0.832-1.494)
phylum.Cyanobacteria.id.1500	GCST90274760.tsv.gz	GCST90274760.tsv.gz	phylum.Cyanobacteria.id.1500	Weighted mode	8	0.0993644	0.14911	0.526511	yes	yes	phylum.Cyanobacteria.id.1500.summary.txt.gz.csv	threshold value <1e-05	-0.192891	0.39162	1.104	0.825	1.479	1.104(0.825-1.479)
order.Bifidobacteriales.id.432	GCST90274760.tsv.gz	GCST90274760.tsv.gz	order.Bifidobacteriales.id.432	MR Egger	12	-0.250293	0.220709	0.283231	yes	yes	order.Bifidobacteriales.id.432.summary.txt.gz.csv	threshold value <1e-05	-0.682883	0.182297	0.779	0.505	1.2	0.779(0.505-1.2)
order.Bifidobacteriales.id.432	GCST90274760.tsv.gz	GCST90274760.tsv.gz	order.Bifidobacteriales.id.432	Weighted median	12	-0.0197133	0.0915107	0.829439	yes	yes	order.Bifidobacteriales.id.432.summary.txt.gz.csv	threshold value <1e-05	-0.199074	0.159648	0.98	0.819	1.173	0.98(0.819-1.173)
order.Bifidobacteriales.id.432	GCST90274760.tsv.gz	GCST90274760.tsv.gz	order.Bifidobacteriales.id.432	Inverse variance weighted	12	0.0137443	0.0659793	0.834986	yes	yes	order.Bifidobacteriales.id.432.summary.txt.gz.csv	threshold value <1e-05	-0.115575	0.143064	1.014	0.891	1.154	1.014(0.891-1.154)
order.Bifidobacteriales.id.432	GCST90274760.tsv.gz	GCST90274760.tsv.gz	order.Bifidobacteriales.id.432	Simple mode	12	-0.0182819	0.154729	0.908076	yes	yes	order.Bifidobacteriales.id.432.summary.txt.gz.csv	threshold value <1e-05	-0.321551	0.284988	0.982	0.725	1.33	0.982(0.725-1.33)
order.Bifidobacteriales.id.432	GCST90274760.tsv.gz	GCST90274760.tsv.gz	order.Bifidobacteriales.id.432	Weighted mode	12	-0.0456442	0.127849	0.727834	yes	yes	order.Bifidobacteriales.id.432.summary.txt.gz.csv	threshold value <1e-05	-0.296228	0.20494	0.955	0.744	1.227	0.955(0.744-1.227)
order.Actinomycetales.id.420	GCST90274760.tsv.gz	GCST90274760.tsv.gz	order.Actinomycetales.id.420	MR Egger	5	0.0900166	0.207396	0.693584	yes	yes	order.Actinomycetales.id.420.summary.txt.gz.csv	threshold value <1e-05	-0.316479	0.496512	1.094	0.729	1.643	1.094(0.729-1.643)
order.Actinomycetales.id.420	GCST90274760.tsv.gz	GCST90274760.tsv.gz	order.Actinomycetales.id.420	Weighted median	5	0.0504524	0.0925248	0.585557	yes	yes	order.Actinomycetales.id.420.summary.txt.gz.csv	threshold value <1e-05	-0.130896	0.231801	1.052	0.877	1.261	1.052(0.877-1.261)
order.Actinomycetales.id.420	GCST90274760.tsv.gz	GCST90274760.tsv.gz	order.Actinomycetales.id.420	Inverse variance weighted	5	0.0224956	0.0779576	0.772917	yes	yes	order.Actinomycetales.id.420.summary.txt.gz.csv	threshold value <1e-05	-0.130301	0.175292	1.023	0.878	1.192	1.023(0.878-1.192)
order.Actinomycetales.id.420	GCST90274760.tsv.gz	GCST90274760.tsv.gz	order.Actinomycetales.id.420	Simple mode	5	0.080745	0.122674	0.546359	yes	yes	order.Actinomycetales.id.420.summary.txt.gz.csv	threshold value <1e-05	-0.159696	0.321186	1.084	0.852	1.379	1.084(0.852-1.379)
order.Actinomycetales.id.420	GCST90274760.tsv.gz	GCST90274760.tsv.gz	order.Actinomycetales.id.420	Weighted mode	5	0.0737134	0.124353	0.58522	yes	yes	order.Actinomycetales.id.420.summary.txt.gz.csv	threshold value <1e-05	-0.170018	0.317445	1.076	0.844	1.374	1.076(0.844-1.374)
genus.Tyzzerella3.id.11335	GCST90274760.tsv.gz	GCST90274760.tsv.gz	genus.Tyzzerella3.id.11335	MR Egger	13	-0.2184	0.258657	0.416454	yes	yes	genus.Tyzzerella3.id.11335.summary.txt.gz.csv	threshold value <1e-05	-0.725367	0.288567	0.804	0.484	1.335	0.804(0.484-1.335)
genus.Tyzzerella3.id.11335	GCST90274760.tsv.gz	GCST90274760.tsv.gz	genus.Tyzzerella3.id.11335	Weighted median	13	-0.0481877	0.0552062	0.382735	yes	yes	genus.Tyzzerella3.id.11335.summary.txt.gz.csv	threshold value <1e-05	-0.156392	0.0600164	0.953	0.855	1.062	0.953(0.855-1.062)
genus.Tyzzerella3.id.11335	GCST90274760.tsv.gz	GCST90274760.tsv.gz	genus.Tyzzerella3.id.11335	Inverse variance weighted	13	-0.005824	0.0462479	0.899787	yes	yes	genus.Tyzzerella3.id.11335.summary.txt.gz.csv	threshold value <1e-05	-0.0964699	0.0848219	0.994	0.908	1.089	0.994(0.908-1.089)
genus.Tyzzerella3.id.11335	GCST90274760.tsv.gz	GCST90274760.tsv.gz	genus.Tyzzerella3.id.11335	Simple mode	13	-0.114316	0.0865587	0.211243	yes	yes	genus.Tyzzerella3.id.11335.summary.txt.gz.csv	threshold value <1e-05	-0.283971	0.0553392	0.892	0.753	1.057	0.892(0.753-1.057)
genus.Tyzzerella3.id.11335	GCST90274760.tsv.gz	GCST90274760.tsv.gz	genus.Tyzzerella3.id.11335	Weighted mode	13	-0.103688	0.0871889	0.257346	yes	yes	genus.Tyzzerella3.id.11335.summary.txt.gz.csv	threshold value <1e-05	-0.274579	0.0672019	0.902	0.76	1.07	0.902(0.76-1.07)
genus.RuminococcaceaeUCG014.id.11371	GCST90274760.tsv.gz	GCST90274760.tsv.gz	genus.RuminococcaceaeUCG014.id.11371	MR Egger	11	0.230797	0.221633	0.324879	yes	yes	genus.RuminococcaceaeUCG014.id.11371.summary.txt.gz.csv	threshold value <1e-05	-0.203604	0.665197	1.26	0.816	1.945	1.26(0.816-1.945)
genus.RuminococcaceaeUCG014.id.11371	GCST90274760.tsv.gz	GCST90274760.tsv.gz	genus.RuminococcaceaeUCG014.id.11371	Weighted median	11	0.0791343	0.0988942	0.4236	yes	yes	genus.RuminococcaceaeUCG014.id.11371.summary.txt.gz.csv	threshold value <1e-05	-0.114698	0.272967	1.082	0.892	1.314	1.082(0.892-1.314)
genus.RuminococcaceaeUCG014.id.11371	GCST90274760.tsv.gz	GCST90274760.tsv.gz	genus.RuminococcaceaeUCG014.id.11371	Inverse variance weighted	11	0.0868259	0.0793169	0.273661	yes	yes	genus.RuminococcaceaeUCG014.id.11371.summary.txt.gz.csv	threshold value <1e-05	-0.0686352	0.242287	1.091	0.934	1.274	1.091(0.934-1.274)
genus.RuminococcaceaeUCG014.id.11371	GCST90274760.tsv.gz	GCST90274760.tsv.gz	genus.RuminococcaceaeUCG014.id.11371	Simple mode	11	-0.07486	0.182299	0.689995	yes	yes	genus.RuminococcaceaeUCG014.id.11371.summary.txt.gz.csv	threshold value <1e-05	-0.432167	0.282447	0.928	0.649	1.326	0.928(0.649-1.326)
genus.RuminococcaceaeUCG014.id.11371	GCST90274760.tsv.gz	GCST90274760.tsv.gz	genus.RuminococcaceaeUCG014.id.11371	Weighted mode	11	0.00227495	0.173075	0.989771	yes	yes	genus.RuminococcaceaeUCG014.id.11371.summary.txt.gz.csv	threshold value <1e-05	-0.336952	0.341502	1.002	0.714	1.407	1.002(0.714-1.407)
genus.Eisenbergiella.id.11304	GCST90274760.tsv.gz	GCST90274760.tsv.gz	genus.Eisenbergiella.id.11304	MR Egger	11	-0.0491	0.388391	0.902179	yes	yes	genus.Eisenbergiella.id.11304.summary.txt.gz.csv	threshold value <1e-05	-0.810346	0.712146	0.952	0.445	2.038	0.952(0.445-2.038)
genus.Eisenbergiella.id.11304	GCST90274760.tsv.gz	GCST90274760.tsv.gz	genus.Eisenbergiella.id.11304	Weighted median	11	-0.0452414	0.0642176	0.481121	yes	yes	genus.Eisenbergiella.id.11304.summary.txt.gz.csv	threshold value <1e-05	-0.171108	0.0806251	0.956	0.843	1.084	0.956(0.843-1.084)
genus.Eisenbergiella.id.11304	GCST90274760.tsv.gz	GCST90274760.tsv.gz	genus.Eisenbergiella.id.11304	Inverse variance weighted	11	-0.0328183	0.0479397	0.493612	yes	yes	genus.Eisenbergiella.id.11304.summary.txt.gz.csv	threshold value <1e-05	-0.12678	0.0611435	0.968	0.881	1.063	0.968(0.881-1.063)
genus.Eisenbergiella.id.11304	GCST90274760.tsv.gz	GCST90274760.tsv.gz	genus.Eisenbergiella.id.11304	Simple mode	11	-0.082222	0.108058	0.464279	yes	yes	genus.Eisenbergiella.id.11304.summary.txt.gz.csv	threshold value <1e-05	-0.294016	0.129572	0.921	0.745	1.138	0.921(0.745-1.138)
genus.Eisenbergiella.id.11304	GCST90274760.tsv.gz	GCST90274760.tsv.gz	genus.Eisenbergiella.id.11304	Weighted mode	11	-0.0800886	0.109418	0.480999	yes	yes	genus.Eisenbergiella.id.11304.summary.txt.gz.csv	threshold value <1e-05	-0.294547	0.13437	0.923	0.745	1.144	0.923(0.745-1.144)
genus.Bilophila.id.3170	GCST90274760.tsv.gz	GCST90274760.tsv.gz	genus.Bilophila.id.3170	MR Egger	13	0.29678	0.29316	0.333122	yes	yes	genus.Bilophila.id.3170.summary.txt.gz.csv	threshold value <1e-05	-0.277814	0.871374	1.346	0.757	2.39	1.346(0.757-2.39)
genus.Bilophila.id.3170	GCST90274760.tsv.gz	GCST90274760.tsv.gz	genus.Bilophila.id.3170	Weighted median	13	0.0118335	0.0867273	0.89147	yes	yes	genus.Bilophila.id.3170.summary.txt.gz.csv	threshold value <1e-05	-0.158152	0.181819	1.012	0.854	1.199	1.012(0.854-1.199)
genus.Bilophila.id.3170	GCST90274760.tsv.gz	GCST90274760.tsv.gz	genus.Bilophila.id.3170	Inverse variance weighted	13	-0.0332993	0.0639224	0.602413	yes	yes	genus.Bilophila.id.3170.summary.txt.gz.csv	threshold value <1e-05	-0.158587	0.0919886	0.967	0.853	1.096	0.967(0.853-1.096)
genus.Bilophila.id.3170	GCST90274760.tsv.gz	GCST90274760.tsv.gz	genus.Bilophila.id.3170	Simple mode	13	0.0281152	0.144389	0.848871	yes	yes	genus.Bilophila.id.3170.summary.txt.gz.csv	threshold value <1e-05	-0.254887	0.311117	1.029	0.775	1.365	1.029(0.775-1.365)
genus.Bilophila.id.3170	GCST90274760.tsv.gz	GCST90274760.tsv.gz	genus.Bilophila.id.3170	Weighted mode	13	0.025448	0.151868	0.869715	yes	yes	genus.Bilophila.id.3170.summary.txt.gz.csv	threshold value <1e-05	-0.272213	0.323109	1.026	0.762	1.381	1.026(0.762-1.381)
family.Christensenellaceae.id.1866	GCST90274760.tsv.gz	GCST90274760.tsv.gz	family.Christensenellaceae.id.1866	MR Egger	11	-0.140234	0.144269	0.356434	yes	yes	family.Christensenellaceae.id.1866.summary.txt.gz.csv	threshold value <1e-05	-0.423001	0.142534	0.869	0.655	1.153	0.869(0.655-1.153)
family.Christensenellaceae.id.1866	GCST90274760.tsv.gz	GCST90274760.tsv.gz	family.Christensenellaceae.id.1866	Weighted median	11	-0.0779197	0.0903269	0.388334	yes	yes	family.Christensenellaceae.id.1866.summary.txt.gz.csv	threshold value <1e-05	-0.25496	0.0991209	0.925	0.775	1.104	0.925(0.775-1.104)
family.Christensenellaceae.id.1866	GCST90274760.tsv.gz	GCST90274760.tsv.gz	family.Christensenellaceae.id.1866	Inverse variance weighted	11	0.0108095	0.0684225	0.874471	yes	yes	family.Christensenellaceae.id.1866.summary.txt.gz.csv	threshold value <1e-05	-0.123299	0.144918	1.011	0.884	1.156	1.011(0.884-1.156)
family.Christensenellaceae.id.1866	GCST90274760.tsv.gz	GCST90274760.tsv.gz	family.Christensenellaceae.id.1866	Simple mode	11	-0.105493	0.151767	0.502826	yes	yes	family.Christensenellaceae.id.1866.summary.txt.gz.csv	threshold value <1e-05	-0.402955	0.19197	0.9	0.668	1.212	0.9(0.668-1.212)
family.Christensenellaceae.id.1866	GCST90274760.tsv.gz	GCST90274760.tsv.gz	family.Christensenellaceae.id.1866	Weighted mode	11	-0.118647	0.145634	0.434222	yes	yes	family.Christensenellaceae.id.1866.summary.txt.gz.csv	threshold value <1e-05	-0.40409	0.166796	0.888	0.668	1.182	0.888(0.668-1.182)
family.Bifidobacteriaceae.id.433	GCST90274760.tsv.gz	GCST90274760.tsv.gz	family.Bifidobacteriaceae.id.433	MR Egger	12	-0.250293	0.220709	0.283231	yes	yes	family.Bifidobacteriaceae.id.433.summary.txt.gz.csv	threshold value <1e-05	-0.682883	0.182297	0.779	0.505	1.2	0.779(0.505-1.2)
family.Bifidobacteriaceae.id.433	GCST90274760.tsv.gz	GCST90274760.tsv.gz	family.Bifidobacteriaceae.id.433	Weighted median	12	-0.0197133	0.0928171	0.831804	yes	yes	family.Bifidobacteriaceae.id.433.summary.txt.gz.csv	threshold value <1e-05	-0.201635	0.162208	0.98	0.817	1.176	0.98(0.817-1.176)
family.Bifidobacteriaceae.id.433	GCST90274760.tsv.gz	GCST90274760.tsv.gz	family.Bifidobacteriaceae.id.433	Inverse variance weighted	12	0.0137443	0.0659793	0.834986	yes	yes	family.Bifidobacteriaceae.id.433.summary.txt.gz.csv	threshold value <1e-05	-0.115575	0.143064	1.014	0.891	1.154	1.014(0.891-1.154)
family.Bifidobacteriaceae.id.433	GCST90274760.tsv.gz	GCST90274760.tsv.gz	family.Bifidobacteriaceae.id.433	Simple mode	12	-0.0182819	0.160352	0.911284	yes	yes	family.Bifidobacteriaceae.id.433.summary.txt.gz.csv	threshold value <1e-05	-0.332572	0.296008	0.982	0.717	1.344	0.982(0.717-1.344)
family.Bifidobacteriaceae.id.433	GCST90274760.tsv.gz	GCST90274760.tsv.gz	family.Bifidobacteriaceae.id.433	Weighted mode	12	-0.0456442	0.117076	0.704076	yes	yes	family.Bifidobacteriaceae.id.433.summary.txt.gz.csv	threshold value <1e-05	-0.275113	0.183824	0.955	0.759	1.202	0.955(0.759-1.202)
family.Actinomycetaceae.id.421	GCST90274760.tsv.gz	GCST90274760.tsv.gz	family.Actinomycetaceae.id.421	MR Egger	5	0.0887175	0.20713	0.69731	yes	yes	family.Actinomycetaceae.id.421.summary.txt.gz.csv	threshold value <1e-05	-0.317258	0.494693	1.093	0.728	1.64	1.093(0.728-1.64)
family.Actinomycetaceae.id.421	GCST90274760.tsv.gz	GCST90274760.tsv.gz	family.Actinomycetaceae.id.421	Weighted median	5	0.0500505	0.0927386	0.589408	yes	yes	family.Actinomycetaceae.id.421.summary.txt.gz.csv	threshold value <1e-05	-0.131717	0.231818	1.051	0.877	1.261	1.051(0.877-1.261)
family.Actinomycetaceae.id.421	GCST90274760.tsv.gz	GCST90274760.tsv.gz	family.Actinomycetaceae.id.421	Inverse variance weighted	5	0.0222998	0.0778586	0.774561	yes	yes	family.Actinomycetaceae.id.421.summary.txt.gz.csv	threshold value <1e-05	-0.130303	0.174903	1.023	0.878	1.191	1.023(0.878-1.191)
family.Actinomycetaceae.id.421	GCST90274760.tsv.gz	GCST90274760.tsv.gz	family.Actinomycetaceae.id.421	Simple mode	5	0.0803819	0.129037	0.567083	yes	yes	family.Actinomycetaceae.id.421.summary.txt.gz.csv	threshold value <1e-05	-0.172531	0.333295	1.084	0.842	1.396	1.084(0.842-1.396)
family.Actinomycetaceae.id.421	GCST90274760.tsv.gz	GCST90274760.tsv.gz	family.Actinomycetaceae.id.421	Weighted mode	5	0.0743321	0.120226	0.569864	yes	yes	family.Actinomycetaceae.id.421.summary.txt.gz.csv	threshold value <1e-05	-0.161311	0.309975	1.077	0.851	1.363	1.077(0.851-1.363)
