# Supplementary material for: The Linkage Among Gut Microbiota, Inflammatory Cytokines, and Immune Cell Dynamics in Osteoporosis: A Mendelian Randomization Study
Source: Physiol Res. 2025 Oct 1;74(5):849–60. doi: 10.33549/physiolres.935563 (PMC12746856; doi:10.33549/physiolres.935563)
Supplement: Supplementary file 18 [file 12_74_849_TableS18.xlsx]

## Sheet: ST18
Original analysis data of gut microbiota on SSC-A on HLA DR+ T cell
id.exposure	id.outcome	outcome	exposure	method	nsnp	b	se	pval	steiger	F10	id	IV	lo_ci	up_ci	or	or_lci95	or_uci95	OR_CI
phylum.Cyanobacteria.id.1500	GCST90002083_buildGRCh37.tsv.gz	GCST90002083_buildGRCh37.tsv.gz	phylum.Cyanobacteria.id.1500	MR Egger	8	0.502646	0.528115	0.377962	yes	yes	phylum.Cyanobacteria.id.1500.summary.txt.gz.csv	threshold value <1e-05	-0.53246	1.53775	1.653	0.587	4.654	1.653(0.587-4.654)
phylum.Cyanobacteria.id.1500	GCST90002083_buildGRCh37.tsv.gz	GCST90002083_buildGRCh37.tsv.gz	phylum.Cyanobacteria.id.1500	Weighted median	8	0.283625	0.153836	0.0652291	yes	yes	phylum.Cyanobacteria.id.1500.summary.txt.gz.csv	threshold value <1e-05	-0.0178935	0.585144	1.328	0.982	1.795	1.328(0.982-1.795)
phylum.Cyanobacteria.id.1500	GCST90002083_buildGRCh37.tsv.gz	GCST90002083_buildGRCh37.tsv.gz	phylum.Cyanobacteria.id.1500	Inverse variance weighted	8	0.247377	0.117181	0.0347664	yes	yes	phylum.Cyanobacteria.id.1500.summary.txt.gz.csv	threshold value <1e-05	0.0177024	0.477051	1.281	1.018	1.611	1.281(1.018-1.611)
phylum.Cyanobacteria.id.1500	GCST90002083_buildGRCh37.tsv.gz	GCST90002083_buildGRCh37.tsv.gz	phylum.Cyanobacteria.id.1500	Simple mode	8	0.0058675	0.219181	0.97939	yes	yes	phylum.Cyanobacteria.id.1500.summary.txt.gz.csv	threshold value <1e-05	-0.423727	0.435462	1.006	0.655	1.546	1.006(0.655-1.546)
phylum.Cyanobacteria.id.1500	GCST90002083_buildGRCh37.tsv.gz	GCST90002083_buildGRCh37.tsv.gz	phylum.Cyanobacteria.id.1500	Weighted mode	8	0.321835	0.223034	0.192239	yes	yes	phylum.Cyanobacteria.id.1500.summary.txt.gz.csv	threshold value <1e-05	-0.115312	0.758982	1.38	0.891	2.136	1.38(0.891-2.136)
order.Bifidobacteriales.id.432	GCST90002083_buildGRCh37.tsv.gz	GCST90002083_buildGRCh37.tsv.gz	order.Bifidobacteriales.id.432	MR Egger	11	-0.198484	0.564287	0.733127	yes	yes	order.Bifidobacteriales.id.432.summary.txt.gz.csv	threshold value <1e-05	-1.30449	0.907519	0.82	0.271	2.478	0.82(0.271-2.478)
order.Bifidobacteriales.id.432	GCST90002083_buildGRCh37.tsv.gz	GCST90002083_buildGRCh37.tsv.gz	order.Bifidobacteriales.id.432	Weighted median	11	-0.147383	0.207997	0.478584	yes	yes	order.Bifidobacteriales.id.432.summary.txt.gz.csv	threshold value <1e-05	-0.555057	0.260291	0.863	0.574	1.297	0.863(0.574-1.297)
order.Bifidobacteriales.id.432	GCST90002083_buildGRCh37.tsv.gz	GCST90002083_buildGRCh37.tsv.gz	order.Bifidobacteriales.id.432	Inverse variance weighted	11	-0.025992	0.153469	0.865511	yes	yes	order.Bifidobacteriales.id.432.summary.txt.gz.csv	threshold value <1e-05	-0.326791	0.274807	0.974	0.721	1.316	0.974(0.721-1.316)
order.Bifidobacteriales.id.432	GCST90002083_buildGRCh37.tsv.gz	GCST90002083_buildGRCh37.tsv.gz	order.Bifidobacteriales.id.432	Simple mode	11	-0.19738	0.336946	0.570999	yes	yes	order.Bifidobacteriales.id.432.summary.txt.gz.csv	threshold value <1e-05	-0.857794	0.463034	0.821	0.424	1.589	0.821(0.424-1.589)
order.Bifidobacteriales.id.432	GCST90002083_buildGRCh37.tsv.gz	GCST90002083_buildGRCh37.tsv.gz	order.Bifidobacteriales.id.432	Weighted mode	11	-0.203033	0.354341	0.579308	yes	yes	order.Bifidobacteriales.id.432.summary.txt.gz.csv	threshold value <1e-05	-0.897541	0.491475	0.816	0.408	1.635	0.816(0.408-1.635)
order.Actinomycetales.id.420	GCST90002083_buildGRCh37.tsv.gz	GCST90002083_buildGRCh37.tsv.gz	order.Actinomycetales.id.420	MR Egger	5	-0.232986	0.415722	0.61431	yes	yes	order.Actinomycetales.id.420.summary.txt.gz.csv	threshold value <1e-05	-1.0478	0.581828	0.792	0.351	1.789	0.792(0.351-1.789)
order.Actinomycetales.id.420	GCST90002083_buildGRCh37.tsv.gz	GCST90002083_buildGRCh37.tsv.gz	order.Actinomycetales.id.420	Weighted median	5	-0.0181073	0.202134	0.92862	yes	yes	order.Actinomycetales.id.420.summary.txt.gz.csv	threshold value <1e-05	-0.41429	0.378075	0.982	0.661	1.459	0.982(0.661-1.459)
order.Actinomycetales.id.420	GCST90002083_buildGRCh37.tsv.gz	GCST90002083_buildGRCh37.tsv.gz	order.Actinomycetales.id.420	Inverse variance weighted	5	-0.00748391	0.152267	0.9608	yes	yes	order.Actinomycetales.id.420.summary.txt.gz.csv	threshold value <1e-05	-0.305928	0.29096	0.993	0.736	1.338	0.993(0.736-1.338)
order.Actinomycetales.id.420	GCST90002083_buildGRCh37.tsv.gz	GCST90002083_buildGRCh37.tsv.gz	order.Actinomycetales.id.420	Simple mode	5	-0.0172006	0.267078	0.95174	yes	yes	order.Actinomycetales.id.420.summary.txt.gz.csv	threshold value <1e-05	-0.540674	0.506273	0.983	0.582	1.659	0.983(0.582-1.659)
order.Actinomycetales.id.420	GCST90002083_buildGRCh37.tsv.gz	GCST90002083_buildGRCh37.tsv.gz	order.Actinomycetales.id.420	Weighted mode	5	-0.0368539	0.268983	0.897641	yes	yes	order.Actinomycetales.id.420.summary.txt.gz.csv	threshold value <1e-05	-0.564061	0.490353	0.964	0.569	1.633	0.964(0.569-1.633)
genus.Tyzzerella3.id.11335	GCST90002083_buildGRCh37.tsv.gz	GCST90002083_buildGRCh37.tsv.gz	genus.Tyzzerella3.id.11335	MR Egger	13	-0.136553	0.655742	0.838846	yes	yes	genus.Tyzzerella3.id.11335.summary.txt.gz.csv	threshold value <1e-05	-1.42181	1.1487	0.872	0.241	3.154	0.872(0.241-3.154)
genus.Tyzzerella3.id.11335	GCST90002083_buildGRCh37.tsv.gz	GCST90002083_buildGRCh37.tsv.gz	genus.Tyzzerella3.id.11335	Weighted median	13	0.0431897	0.121668	0.722604	yes	yes	genus.Tyzzerella3.id.11335.summary.txt.gz.csv	threshold value <1e-05	-0.195279	0.281659	1.044	0.823	1.325	1.044(0.823-1.325)
genus.Tyzzerella3.id.11335	GCST90002083_buildGRCh37.tsv.gz	GCST90002083_buildGRCh37.tsv.gz	genus.Tyzzerella3.id.11335	Inverse variance weighted	13	0.0338025	0.0982547	0.730825	yes	yes	genus.Tyzzerella3.id.11335.summary.txt.gz.csv	threshold value <1e-05	-0.158777	0.226382	1.034	0.853	1.254	1.034(0.853-1.254)
genus.Tyzzerella3.id.11335	GCST90002083_buildGRCh37.tsv.gz	GCST90002083_buildGRCh37.tsv.gz	genus.Tyzzerella3.id.11335	Simple mode	13	0.206951	0.225391	0.376606	yes	yes	genus.Tyzzerella3.id.11335.summary.txt.gz.csv	threshold value <1e-05	-0.234815	0.648717	1.23	0.791	1.913	1.23(0.791-1.913)
genus.Tyzzerella3.id.11335	GCST90002083_buildGRCh37.tsv.gz	GCST90002083_buildGRCh37.tsv.gz	genus.Tyzzerella3.id.11335	Weighted mode	13	0.233448	0.205248	0.277575	yes	yes	genus.Tyzzerella3.id.11335.summary.txt.gz.csv	threshold value <1e-05	-0.168839	0.635734	1.263	0.845	1.888	1.263(0.845-1.888)
genus.RuminococcaceaeUCG014.id.11371	GCST90002083_buildGRCh37.tsv.gz	GCST90002083_buildGRCh37.tsv.gz	genus.RuminococcaceaeUCG014.id.11371	MR Egger	11	0.0886784	0.426307	0.839848	yes	yes	genus.RuminococcaceaeUCG014.id.11371.summary.txt.gz.csv	threshold value <1e-05	-0.746883	0.92424	1.093	0.474	2.52	1.093(0.474-2.52)
genus.RuminococcaceaeUCG014.id.11371	GCST90002083_buildGRCh37.tsv.gz	GCST90002083_buildGRCh37.tsv.gz	genus.RuminococcaceaeUCG014.id.11371	Weighted median	11	0.100902	0.18403	0.583492	yes	yes	genus.RuminococcaceaeUCG014.id.11371.summary.txt.gz.csv	threshold value <1e-05	-0.259797	0.461601	1.106	0.771	1.587	1.106(0.771-1.587)
genus.RuminococcaceaeUCG014.id.11371	GCST90002083_buildGRCh37.tsv.gz	GCST90002083_buildGRCh37.tsv.gz	genus.RuminococcaceaeUCG014.id.11371	Inverse variance weighted	11	0.129684	0.133086	0.329841	yes	yes	genus.RuminococcaceaeUCG014.id.11371.summary.txt.gz.csv	threshold value <1e-05	-0.131165	0.390533	1.138	0.877	1.478	1.138(0.877-1.478)
genus.RuminococcaceaeUCG014.id.11371	GCST90002083_buildGRCh37.tsv.gz	GCST90002083_buildGRCh37.tsv.gz	genus.RuminococcaceaeUCG014.id.11371	Simple mode	11	0.0690852	0.279461	0.809748	yes	yes	genus.RuminococcaceaeUCG014.id.11371.summary.txt.gz.csv	threshold value <1e-05	-0.478659	0.616829	1.072	0.62	1.853	1.072(0.62-1.853)
genus.RuminococcaceaeUCG014.id.11371	GCST90002083_buildGRCh37.tsv.gz	GCST90002083_buildGRCh37.tsv.gz	genus.RuminococcaceaeUCG014.id.11371	Weighted mode	11	0.0789242	0.268782	0.77504	yes	yes	genus.RuminococcaceaeUCG014.id.11371.summary.txt.gz.csv	threshold value <1e-05	-0.447889	0.605738	1.082	0.639	1.833	1.082(0.639-1.833)
genus.Eisenbergiella.id.11304	GCST90002083_buildGRCh37.tsv.gz	GCST90002083_buildGRCh37.tsv.gz	genus.Eisenbergiella.id.11304	MR Egger	11	-0.849068	0.767786	0.297468	yes	yes	genus.Eisenbergiella.id.11304.summary.txt.gz.csv	threshold value <1e-05	-2.35393	0.655793	0.428	0.095	1.927	0.428(0.095-1.927)
genus.Eisenbergiella.id.11304	GCST90002083_buildGRCh37.tsv.gz	GCST90002083_buildGRCh37.tsv.gz	genus.Eisenbergiella.id.11304	Weighted median	11	-0.112921	0.128153	0.378244	yes	yes	genus.Eisenbergiella.id.11304.summary.txt.gz.csv	threshold value <1e-05	-0.364101	0.13826	0.893	0.695	1.148	0.893(0.695-1.148)
genus.Eisenbergiella.id.11304	GCST90002083_buildGRCh37.tsv.gz	GCST90002083_buildGRCh37.tsv.gz	genus.Eisenbergiella.id.11304	Inverse variance weighted	11	-0.0535146	0.095658	0.575864	yes	yes	genus.Eisenbergiella.id.11304.summary.txt.gz.csv	threshold value <1e-05	-0.241004	0.133975	0.948	0.786	1.143	0.948(0.786-1.143)
genus.Eisenbergiella.id.11304	GCST90002083_buildGRCh37.tsv.gz	GCST90002083_buildGRCh37.tsv.gz	genus.Eisenbergiella.id.11304	Simple mode	11	-0.177082	0.219809	0.439198	yes	yes	genus.Eisenbergiella.id.11304.summary.txt.gz.csv	threshold value <1e-05	-0.607908	0.253743	0.838	0.544	1.289	0.838(0.544-1.289)
genus.Eisenbergiella.id.11304	GCST90002083_buildGRCh37.tsv.gz	GCST90002083_buildGRCh37.tsv.gz	genus.Eisenbergiella.id.11304	Weighted mode	11	-0.162326	0.208041	0.453311	yes	yes	genus.Eisenbergiella.id.11304.summary.txt.gz.csv	threshold value <1e-05	-0.570085	0.245434	0.85	0.565	1.278	0.85(0.565-1.278)
genus.Bilophila.id.3170	GCST90002083_buildGRCh37.tsv.gz	GCST90002083_buildGRCh37.tsv.gz	genus.Bilophila.id.3170	MR Egger	13	1.12324	0.55042	0.0660242	yes	yes	genus.Bilophila.id.3170.summary.txt.gz.csv	threshold value <1e-05	0.0444205	2.20207	3.075	1.045	9.044	3.075(1.045-9.044)
genus.Bilophila.id.3170	GCST90002083_buildGRCh37.tsv.gz	GCST90002083_buildGRCh37.tsv.gz	genus.Bilophila.id.3170	Weighted median	13	0.126109	0.183168	0.491148	yes	yes	genus.Bilophila.id.3170.summary.txt.gz.csv	threshold value <1e-05	-0.232901	0.485118	1.134	0.792	1.624	1.134(0.792-1.624)
genus.Bilophila.id.3170	GCST90002083_buildGRCh37.tsv.gz	GCST90002083_buildGRCh37.tsv.gz	genus.Bilophila.id.3170	Inverse variance weighted	13	0.0952139	0.139322	0.494349	yes	yes	genus.Bilophila.id.3170.summary.txt.gz.csv	threshold value <1e-05	-0.177857	0.368285	1.1	0.837	1.445	1.1(0.837-1.445)
genus.Bilophila.id.3170	GCST90002083_buildGRCh37.tsv.gz	GCST90002083_buildGRCh37.tsv.gz	genus.Bilophila.id.3170	Simple mode	13	0.017925	0.362968	0.961425	yes	yes	genus.Bilophila.id.3170.summary.txt.gz.csv	threshold value <1e-05	-0.693492	0.729342	1.018	0.5	2.074	1.018(0.5-2.074)
genus.Bilophila.id.3170	GCST90002083_buildGRCh37.tsv.gz	GCST90002083_buildGRCh37.tsv.gz	genus.Bilophila.id.3170	Weighted mode	13	0.106389	0.36405	0.775097	yes	yes	genus.Bilophila.id.3170.summary.txt.gz.csv	threshold value <1e-05	-0.60715	0.819928	1.112	0.545	2.27	1.112(0.545-2.27)
family.Christensenellaceae.id.1866	GCST90002083_buildGRCh37.tsv.gz	GCST90002083_buildGRCh37.tsv.gz	family.Christensenellaceae.id.1866	MR Egger	11	-0.164968	0.329015	0.628125	yes	yes	family.Christensenellaceae.id.1866.summary.txt.gz.csv	threshold value <1e-05	-0.809838	0.479902	0.848	0.445	1.616	0.848(0.445-1.616)
family.Christensenellaceae.id.1866	GCST90002083_buildGRCh37.tsv.gz	GCST90002083_buildGRCh37.tsv.gz	family.Christensenellaceae.id.1866	Weighted median	11	-0.055072	0.200377	0.783438	yes	yes	family.Christensenellaceae.id.1866.summary.txt.gz.csv	threshold value <1e-05	-0.447812	0.337668	0.946	0.639	1.402	0.946(0.639-1.402)
family.Christensenellaceae.id.1866	GCST90002083_buildGRCh37.tsv.gz	GCST90002083_buildGRCh37.tsv.gz	family.Christensenellaceae.id.1866	Inverse variance weighted	11	-0.0581425	0.151729	0.701571	yes	yes	family.Christensenellaceae.id.1866.summary.txt.gz.csv	threshold value <1e-05	-0.355531	0.239246	0.944	0.701	1.27	0.944(0.701-1.27)
family.Christensenellaceae.id.1866	GCST90002083_buildGRCh37.tsv.gz	GCST90002083_buildGRCh37.tsv.gz	family.Christensenellaceae.id.1866	Simple mode	11	-0.111059	0.308819	0.726606	yes	yes	family.Christensenellaceae.id.1866.summary.txt.gz.csv	threshold value <1e-05	-0.716344	0.494226	0.895	0.489	1.639	0.895(0.489-1.639)
family.Christensenellaceae.id.1866	GCST90002083_buildGRCh37.tsv.gz	GCST90002083_buildGRCh37.tsv.gz	family.Christensenellaceae.id.1866	Weighted mode	11	-0.145131	0.315023	0.654871	yes	yes	family.Christensenellaceae.id.1866.summary.txt.gz.csv	threshold value <1e-05	-0.762576	0.472315	0.865	0.466	1.604	0.865(0.466-1.604)
family.Bifidobacteriaceae.id.433	GCST90002083_buildGRCh37.tsv.gz	GCST90002083_buildGRCh37.tsv.gz	family.Bifidobacteriaceae.id.433	MR Egger	11	-0.198484	0.564287	0.733127	yes	yes	family.Bifidobacteriaceae.id.433.summary.txt.gz.csv	threshold value <1e-05	-1.30449	0.907519	0.82	0.271	2.478	0.82(0.271-2.478)
family.Bifidobacteriaceae.id.433	GCST90002083_buildGRCh37.tsv.gz	GCST90002083_buildGRCh37.tsv.gz	family.Bifidobacteriaceae.id.433	Weighted median	11	-0.147383	0.201164	0.463773	yes	yes	family.Bifidobacteriaceae.id.433.summary.txt.gz.csv	threshold value <1e-05	-0.541665	0.246899	0.863	0.582	1.28	0.863(0.582-1.28)
family.Bifidobacteriaceae.id.433	GCST90002083_buildGRCh37.tsv.gz	GCST90002083_buildGRCh37.tsv.gz	family.Bifidobacteriaceae.id.433	Inverse variance weighted	11	-0.025992	0.153469	0.865511	yes	yes	family.Bifidobacteriaceae.id.433.summary.txt.gz.csv	threshold value <1e-05	-0.326791	0.274807	0.974	0.721	1.316	0.974(0.721-1.316)
family.Bifidobacteriaceae.id.433	GCST90002083_buildGRCh37.tsv.gz	GCST90002083_buildGRCh37.tsv.gz	family.Bifidobacteriaceae.id.433	Simple mode	11	-0.19738	0.346597	0.581596	yes	yes	family.Bifidobacteriaceae.id.433.summary.txt.gz.csv	threshold value <1e-05	-0.876709	0.481949	0.821	0.416	1.619	0.821(0.416-1.619)
family.Bifidobacteriaceae.id.433	GCST90002083_buildGRCh37.tsv.gz	GCST90002083_buildGRCh37.tsv.gz	family.Bifidobacteriaceae.id.433	Weighted mode	11	-0.203033	0.354076	0.579029	yes	yes	family.Bifidobacteriaceae.id.433.summary.txt.gz.csv	threshold value <1e-05	-0.897022	0.490956	0.816	0.408	1.634	0.816(0.408-1.634)
family.Actinomycetaceae.id.421	GCST90002083_buildGRCh37.tsv.gz	GCST90002083_buildGRCh37.tsv.gz	family.Actinomycetaceae.id.421	MR Egger	5	-0.231506	0.415235	0.616064	yes	yes	family.Actinomycetaceae.id.421.summary.txt.gz.csv	threshold value <1e-05	-1.04537	0.582355	0.793	0.352	1.79	0.793(0.352-1.79)
family.Actinomycetaceae.id.421	GCST90002083_buildGRCh37.tsv.gz	GCST90002083_buildGRCh37.tsv.gz	family.Actinomycetaceae.id.421	Weighted median	5	-0.0175917	0.185911	0.924613	yes	yes	family.Actinomycetaceae.id.421.summary.txt.gz.csv	threshold value <1e-05	-0.381978	0.346794	0.983	0.683	1.415	0.983(0.683-1.415)
family.Actinomycetaceae.id.421	GCST90002083_buildGRCh37.tsv.gz	GCST90002083_buildGRCh37.tsv.gz	family.Actinomycetaceae.id.421	Inverse variance weighted	5	-0.0073114	0.152083	0.961656	yes	yes	family.Actinomycetaceae.id.421.summary.txt.gz.csv	threshold value <1e-05	-0.305394	0.290771	0.993	0.737	1.337	0.993(0.737-1.337)
family.Actinomycetaceae.id.421	GCST90002083_buildGRCh37.tsv.gz	GCST90002083_buildGRCh37.tsv.gz	family.Actinomycetaceae.id.421	Simple mode	5	-0.0175544	0.261972	0.94979	yes	yes	family.Actinomycetaceae.id.421.summary.txt.gz.csv	threshold value <1e-05	-0.531019	0.49591	0.983	0.588	1.642	0.983(0.588-1.642)
family.Actinomycetaceae.id.421	GCST90002083_buildGRCh37.tsv.gz	GCST90002083_buildGRCh37.tsv.gz	family.Actinomycetaceae.id.421	Weighted mode	5	-0.0371654	0.261128	0.893703	yes	yes	family.Actinomycetaceae.id.421.summary.txt.gz.csv	threshold value <1e-05	-0.548977	0.474646	0.964	0.578	1.607	0.964(0.578-1.607)
