# Supplementary material for: The Linkage Among Gut Microbiota, Inflammatory Cytokines, and Immune Cell Dynamics in Osteoporosis: A Mendelian Randomization Study
Source: Physiol Res. 2025 Oct 1;74(5):849–60. doi: 10.33549/physiolres.935563 (PMC12746856; doi:10.33549/physiolres.935563)
Supplement: Supplementary file 19 [file 12_74_849_TableS19.xlsx]

## Sheet: ST19
Original analysis data of gut microbiota on HLA DR+ CD8+ T cell %lymphocyte
id.exposure	id.outcome	outcome	exposure	method	nsnp	b	se	pval	steiger	F10	id	IV	lo_ci	up_ci	or	or_lci95	or_uci95	OR_CI
phylum.Cyanobacteria.id.1500	GCST90001629_buildGRCh37.tsv.gz	GCST90001629_buildGRCh37.tsv.gz	phylum.Cyanobacteria.id.1500	MR Egger	8	-0.244107	0.47576	0.626226	yes	yes	phylum.Cyanobacteria.id.1500.summary.txt.gz.csv	threshold value <1e-05	-1.1766	0.688381	0.783	0.308	1.99	0.783(0.308-1.99)
phylum.Cyanobacteria.id.1500	GCST90001629_buildGRCh37.tsv.gz	GCST90001629_buildGRCh37.tsv.gz	phylum.Cyanobacteria.id.1500	Weighted median	8	-0.0507131	0.139763	0.716715	yes	yes	phylum.Cyanobacteria.id.1500.summary.txt.gz.csv	threshold value <1e-05	-0.324648	0.223221	0.951	0.723	1.25	0.951(0.723-1.25)
phylum.Cyanobacteria.id.1500	GCST90001629_buildGRCh37.tsv.gz	GCST90001629_buildGRCh37.tsv.gz	phylum.Cyanobacteria.id.1500	Inverse variance weighted	8	-0.0973683	0.104816	0.352917	yes	yes	phylum.Cyanobacteria.id.1500.summary.txt.gz.csv	threshold value <1e-05	-0.302807	0.108071	0.907	0.739	1.114	0.907(0.739-1.114)
phylum.Cyanobacteria.id.1500	GCST90001629_buildGRCh37.tsv.gz	GCST90001629_buildGRCh37.tsv.gz	phylum.Cyanobacteria.id.1500	Simple mode	8	0.0275859	0.225649	0.906136	yes	yes	phylum.Cyanobacteria.id.1500.summary.txt.gz.csv	threshold value <1e-05	-0.414686	0.469858	1.028	0.661	1.6	1.028(0.661-1.6)
phylum.Cyanobacteria.id.1500	GCST90001629_buildGRCh37.tsv.gz	GCST90001629_buildGRCh37.tsv.gz	phylum.Cyanobacteria.id.1500	Weighted mode	8	0.0199973	0.197218	0.922079	yes	yes	phylum.Cyanobacteria.id.1500.summary.txt.gz.csv	threshold value <1e-05	-0.36655	0.406545	1.02	0.693	1.502	1.02(0.693-1.502)
order.Bifidobacteriales.id.432	GCST90001629_buildGRCh37.tsv.gz	GCST90001629_buildGRCh37.tsv.gz	order.Bifidobacteriales.id.432	MR Egger	12	0.382389	0.529026	0.486353	yes	yes	order.Bifidobacteriales.id.432.summary.txt.gz.csv	threshold value <1e-05	-0.654501	1.41928	1.466	0.52	4.134	1.466(0.52-4.134)
order.Bifidobacteriales.id.432	GCST90001629_buildGRCh37.tsv.gz	GCST90001629_buildGRCh37.tsv.gz	order.Bifidobacteriales.id.432	Weighted median	12	-0.0597219	0.186612	0.748943	yes	yes	order.Bifidobacteriales.id.432.summary.txt.gz.csv	threshold value <1e-05	-0.425481	0.306037	0.942	0.653	1.358	0.942(0.653-1.358)
order.Bifidobacteriales.id.432	GCST90001629_buildGRCh37.tsv.gz	GCST90001629_buildGRCh37.tsv.gz	order.Bifidobacteriales.id.432	Inverse variance weighted	12	-0.0411469	0.135808	0.761906	yes	yes	order.Bifidobacteriales.id.432.summary.txt.gz.csv	threshold value <1e-05	-0.30733	0.225036	0.96	0.735	1.252	0.96(0.735-1.252)
order.Bifidobacteriales.id.432	GCST90001629_buildGRCh37.tsv.gz	GCST90001629_buildGRCh37.tsv.gz	order.Bifidobacteriales.id.432	Simple mode	12	-0.072458	0.332926	0.831694	yes	yes	order.Bifidobacteriales.id.432.summary.txt.gz.csv	threshold value <1e-05	-0.724994	0.580078	0.93	0.484	1.786	0.93(0.484-1.786)
order.Bifidobacteriales.id.432	GCST90001629_buildGRCh37.tsv.gz	GCST90001629_buildGRCh37.tsv.gz	order.Bifidobacteriales.id.432	Weighted mode	12	-0.104845	0.331618	0.757798	yes	yes	order.Bifidobacteriales.id.432.summary.txt.gz.csv	threshold value <1e-05	-0.754816	0.545126	0.9	0.47	1.725	0.9(0.47-1.725)
order.Actinomycetales.id.420	GCST90001629_buildGRCh37.tsv.gz	GCST90001629_buildGRCh37.tsv.gz	order.Actinomycetales.id.420	MR Egger	5	-0.693879	0.440443	0.213242	yes	yes	order.Actinomycetales.id.420.summary.txt.gz.csv	threshold value <1e-05	-1.55715	0.169389	0.5	0.211	1.185	0.5(0.211-1.185)
order.Actinomycetales.id.420	GCST90001629_buildGRCh37.tsv.gz	GCST90001629_buildGRCh37.tsv.gz	order.Actinomycetales.id.420	Weighted median	5	-0.317781	0.187671	0.0904009	yes	yes	order.Actinomycetales.id.420.summary.txt.gz.csv	threshold value <1e-05	-0.685617	0.0500545	0.728	0.504	1.051	0.728(0.504-1.051)
order.Actinomycetales.id.420	GCST90001629_buildGRCh37.tsv.gz	GCST90001629_buildGRCh37.tsv.gz	order.Actinomycetales.id.420	Inverse variance weighted	5	-0.331284	0.156379	0.0341357	yes	yes	order.Actinomycetales.id.420.summary.txt.gz.csv	threshold value <1e-05	-0.637787	-0.0247806	0.718	0.528	0.976	0.718(0.528-0.976)
order.Actinomycetales.id.420	GCST90001629_buildGRCh37.tsv.gz	GCST90001629_buildGRCh37.tsv.gz	order.Actinomycetales.id.420	Simple mode	5	-0.156966	0.263278	0.583141	yes	yes	order.Actinomycetales.id.420.summary.txt.gz.csv	threshold value <1e-05	-0.672991	0.359058	0.855	0.51	1.432	0.855(0.51-1.432)
order.Actinomycetales.id.420	GCST90001629_buildGRCh37.tsv.gz	GCST90001629_buildGRCh37.tsv.gz	order.Actinomycetales.id.420	Weighted mode	5	-0.217751	0.250746	0.434168	yes	yes	order.Actinomycetales.id.420.summary.txt.gz.csv	threshold value <1e-05	-0.709214	0.273712	0.804	0.492	1.315	0.804(0.492-1.315)
genus.Tyzzerella3.id.11335	GCST90001629_buildGRCh37.tsv.gz	GCST90001629_buildGRCh37.tsv.gz	genus.Tyzzerella3.id.11335	MR Egger	13	0.704502	0.507074	0.192208	yes	yes	genus.Tyzzerella3.id.11335.summary.txt.gz.csv	threshold value <1e-05	-0.289362	1.69837	2.023	0.749	5.465	2.023(0.749-5.465)
genus.Tyzzerella3.id.11335	GCST90001629_buildGRCh37.tsv.gz	GCST90001629_buildGRCh37.tsv.gz	genus.Tyzzerella3.id.11335	Weighted median	13	0.0442824	0.100115	0.658259	yes	yes	genus.Tyzzerella3.id.11335.summary.txt.gz.csv	threshold value <1e-05	-0.151942	0.240507	1.045	0.859	1.272	1.045(0.859-1.272)
genus.Tyzzerella3.id.11335	GCST90001629_buildGRCh37.tsv.gz	GCST90001629_buildGRCh37.tsv.gz	genus.Tyzzerella3.id.11335	Inverse variance weighted	13	-0.00676207	0.0824707	0.934652	yes	yes	genus.Tyzzerella3.id.11335.summary.txt.gz.csv	threshold value <1e-05	-0.168405	0.15488	0.993	0.845	1.168	0.993(0.845-1.168)
genus.Tyzzerella3.id.11335	GCST90001629_buildGRCh37.tsv.gz	GCST90001629_buildGRCh37.tsv.gz	genus.Tyzzerella3.id.11335	Simple mode	13	0.0571869	0.177558	0.752939	yes	yes	genus.Tyzzerella3.id.11335.summary.txt.gz.csv	threshold value <1e-05	-0.290828	0.405201	1.059	0.748	1.5	1.059(0.748-1.5)
genus.Tyzzerella3.id.11335	GCST90001629_buildGRCh37.tsv.gz	GCST90001629_buildGRCh37.tsv.gz	genus.Tyzzerella3.id.11335	Weighted mode	13	0.0688291	0.182937	0.713302	yes	yes	genus.Tyzzerella3.id.11335.summary.txt.gz.csv	threshold value <1e-05	-0.289727	0.427385	1.071	0.748	1.533	1.071(0.748-1.533)
genus.RuminococcaceaeUCG014.id.11371	GCST90001629_buildGRCh37.tsv.gz	GCST90001629_buildGRCh37.tsv.gz	genus.RuminococcaceaeUCG014.id.11371	MR Egger	11	-0.116796	0.365828	0.756811	yes	yes	genus.RuminococcaceaeUCG014.id.11371.summary.txt.gz.csv	threshold value <1e-05	-0.83382	0.600227	0.89	0.434	1.823	0.89(0.434-1.823)
genus.RuminococcaceaeUCG014.id.11371	GCST90001629_buildGRCh37.tsv.gz	GCST90001629_buildGRCh37.tsv.gz	genus.RuminococcaceaeUCG014.id.11371	Weighted median	11	0.062671	0.152117	0.680346	yes	yes	genus.RuminococcaceaeUCG014.id.11371.summary.txt.gz.csv	threshold value <1e-05	-0.235479	0.360821	1.065	0.79	1.435	1.065(0.79-1.435)
genus.RuminococcaceaeUCG014.id.11371	GCST90001629_buildGRCh37.tsv.gz	GCST90001629_buildGRCh37.tsv.gz	genus.RuminococcaceaeUCG014.id.11371	Inverse variance weighted	11	0.0558962	0.118728	0.637789	yes	yes	genus.RuminococcaceaeUCG014.id.11371.summary.txt.gz.csv	threshold value <1e-05	-0.17681	0.288603	1.057	0.838	1.335	1.057(0.838-1.335)
genus.RuminococcaceaeUCG014.id.11371	GCST90001629_buildGRCh37.tsv.gz	GCST90001629_buildGRCh37.tsv.gz	genus.RuminococcaceaeUCG014.id.11371	Simple mode	11	0.149793	0.243788	0.552648	yes	yes	genus.RuminococcaceaeUCG014.id.11371.summary.txt.gz.csv	threshold value <1e-05	-0.328032	0.627619	1.162	0.72	1.873	1.162(0.72-1.873)
genus.RuminococcaceaeUCG014.id.11371	GCST90001629_buildGRCh37.tsv.gz	GCST90001629_buildGRCh37.tsv.gz	genus.RuminococcaceaeUCG014.id.11371	Weighted mode	11	0.11865	0.241367	0.633632	yes	yes	genus.RuminococcaceaeUCG014.id.11371.summary.txt.gz.csv	threshold value <1e-05	-0.35443	0.591729	1.126	0.702	1.807	1.126(0.702-1.807)
genus.Eisenbergiella.id.11304	GCST90001629_buildGRCh37.tsv.gz	GCST90001629_buildGRCh37.tsv.gz	genus.Eisenbergiella.id.11304	MR Egger	11	-0.310516	0.691614	0.664067	yes	yes	genus.Eisenbergiella.id.11304.summary.txt.gz.csv	threshold value <1e-05	-1.66608	1.04505	0.733	0.189	2.844	0.733(0.189-2.844)
genus.Eisenbergiella.id.11304	GCST90001629_buildGRCh37.tsv.gz	GCST90001629_buildGRCh37.tsv.gz	genus.Eisenbergiella.id.11304	Weighted median	11	0.0502126	0.110627	0.649907	yes	yes	genus.Eisenbergiella.id.11304.summary.txt.gz.csv	threshold value <1e-05	-0.166616	0.267042	1.051	0.847	1.306	1.051(0.847-1.306)
genus.Eisenbergiella.id.11304	GCST90001629_buildGRCh37.tsv.gz	GCST90001629_buildGRCh37.tsv.gz	genus.Eisenbergiella.id.11304	Inverse variance weighted	11	-0.0132093	0.0857839	0.877623	yes	yes	genus.Eisenbergiella.id.11304.summary.txt.gz.csv	threshold value <1e-05	-0.181346	0.154927	0.987	0.834	1.168	0.987(0.834-1.168)
genus.Eisenbergiella.id.11304	GCST90001629_buildGRCh37.tsv.gz	GCST90001629_buildGRCh37.tsv.gz	genus.Eisenbergiella.id.11304	Simple mode	11	0.0977596	0.157037	0.547529	yes	yes	genus.Eisenbergiella.id.11304.summary.txt.gz.csv	threshold value <1e-05	-0.210034	0.405553	1.103	0.811	1.5	1.103(0.811-1.5)
genus.Eisenbergiella.id.11304	GCST90001629_buildGRCh37.tsv.gz	GCST90001629_buildGRCh37.tsv.gz	genus.Eisenbergiella.id.11304	Weighted mode	11	0.119674	0.160855	0.474003	yes	yes	genus.Eisenbergiella.id.11304.summary.txt.gz.csv	threshold value <1e-05	-0.195602	0.43495	1.127	0.822	1.545	1.127(0.822-1.545)
genus.Bilophila.id.3170	GCST90001629_buildGRCh37.tsv.gz	GCST90001629_buildGRCh37.tsv.gz	genus.Bilophila.id.3170	MR Egger	13	0.35296	0.587489	0.560153	yes	yes	genus.Bilophila.id.3170.summary.txt.gz.csv	threshold value <1e-05	-0.798518	1.50444	1.423	0.45	4.502	1.423(0.45-4.502)
genus.Bilophila.id.3170	GCST90001629_buildGRCh37.tsv.gz	GCST90001629_buildGRCh37.tsv.gz	genus.Bilophila.id.3170	Weighted median	13	0.115597	0.163691	0.480068	yes	yes	genus.Bilophila.id.3170.summary.txt.gz.csv	threshold value <1e-05	-0.205236	0.436431	1.123	0.814	1.547	1.123(0.814-1.547)
genus.Bilophila.id.3170	GCST90001629_buildGRCh37.tsv.gz	GCST90001629_buildGRCh37.tsv.gz	genus.Bilophila.id.3170	Inverse variance weighted	13	0.0405331	0.13117	0.757311	yes	yes	genus.Bilophila.id.3170.summary.txt.gz.csv	threshold value <1e-05	-0.216559	0.297626	1.041	0.805	1.347	1.041(0.805-1.347)
genus.Bilophila.id.3170	GCST90001629_buildGRCh37.tsv.gz	GCST90001629_buildGRCh37.tsv.gz	genus.Bilophila.id.3170	Simple mode	13	0.134189	0.317297	0.679838	yes	yes	genus.Bilophila.id.3170.summary.txt.gz.csv	threshold value <1e-05	-0.487713	0.756092	1.144	0.614	2.13	1.144(0.614-2.13)
genus.Bilophila.id.3170	GCST90001629_buildGRCh37.tsv.gz	GCST90001629_buildGRCh37.tsv.gz	genus.Bilophila.id.3170	Weighted mode	13	0.177782	0.269811	0.522395	yes	yes	genus.Bilophila.id.3170.summary.txt.gz.csv	threshold value <1e-05	-0.351048	0.706611	1.195	0.704	2.027	1.195(0.704-2.027)
family.Christensenellaceae.id.1866	GCST90001629_buildGRCh37.tsv.gz	GCST90001629_buildGRCh37.tsv.gz	family.Christensenellaceae.id.1866	MR Egger	10	0.258529	0.2918	0.401473	yes	yes	family.Christensenellaceae.id.1866.summary.txt.gz.csv	threshold value <1e-05	-0.313398	0.830457	1.295	0.731	2.294	1.295(0.731-2.294)
family.Christensenellaceae.id.1866	GCST90001629_buildGRCh37.tsv.gz	GCST90001629_buildGRCh37.tsv.gz	family.Christensenellaceae.id.1866	Weighted median	10	0.142352	0.174058	0.413449	yes	yes	family.Christensenellaceae.id.1866.summary.txt.gz.csv	threshold value <1e-05	-0.198803	0.483506	1.153	0.82	1.622	1.153(0.82-1.622)
family.Christensenellaceae.id.1866	GCST90001629_buildGRCh37.tsv.gz	GCST90001629_buildGRCh37.tsv.gz	family.Christensenellaceae.id.1866	Inverse variance weighted	10	0.0687942	0.140965	0.625534	yes	yes	family.Christensenellaceae.id.1866.summary.txt.gz.csv	threshold value <1e-05	-0.207497	0.345086	1.071	0.813	1.412	1.071(0.813-1.412)
family.Christensenellaceae.id.1866	GCST90001629_buildGRCh37.tsv.gz	GCST90001629_buildGRCh37.tsv.gz	family.Christensenellaceae.id.1866	Simple mode	10	0.160437	0.255167	0.545135	yes	yes	family.Christensenellaceae.id.1866.summary.txt.gz.csv	threshold value <1e-05	-0.33969	0.660564	1.174	0.712	1.936	1.174(0.712-1.936)
family.Christensenellaceae.id.1866	GCST90001629_buildGRCh37.tsv.gz	GCST90001629_buildGRCh37.tsv.gz	family.Christensenellaceae.id.1866	Weighted mode	10	0.168641	0.231817	0.485428	yes	yes	family.Christensenellaceae.id.1866.summary.txt.gz.csv	threshold value <1e-05	-0.285721	0.623003	1.184	0.751	1.865	1.184(0.751-1.865)
family.Bifidobacteriaceae.id.433	GCST90001629_buildGRCh37.tsv.gz	GCST90001629_buildGRCh37.tsv.gz	family.Bifidobacteriaceae.id.433	MR Egger	12	0.382389	0.529026	0.486353	yes	yes	family.Bifidobacteriaceae.id.433.summary.txt.gz.csv	threshold value <1e-05	-0.654501	1.41928	1.466	0.52	4.134	1.466(0.52-4.134)
family.Bifidobacteriaceae.id.433	GCST90001629_buildGRCh37.tsv.gz	GCST90001629_buildGRCh37.tsv.gz	family.Bifidobacteriaceae.id.433	Weighted median	12	-0.0597219	0.190757	0.754221	yes	yes	family.Bifidobacteriaceae.id.433.summary.txt.gz.csv	threshold value <1e-05	-0.433605	0.314161	0.942	0.648	1.369	0.942(0.648-1.369)
family.Bifidobacteriaceae.id.433	GCST90001629_buildGRCh37.tsv.gz	GCST90001629_buildGRCh37.tsv.gz	family.Bifidobacteriaceae.id.433	Inverse variance weighted	12	-0.0411469	0.135808	0.761906	yes	yes	family.Bifidobacteriaceae.id.433.summary.txt.gz.csv	threshold value <1e-05	-0.30733	0.225036	0.96	0.735	1.252	0.96(0.735-1.252)
family.Bifidobacteriaceae.id.433	GCST90001629_buildGRCh37.tsv.gz	GCST90001629_buildGRCh37.tsv.gz	family.Bifidobacteriaceae.id.433	Simple mode	12	-0.072458	0.318485	0.824202	yes	yes	family.Bifidobacteriaceae.id.433.summary.txt.gz.csv	threshold value <1e-05	-0.696689	0.551773	0.93	0.498	1.736	0.93(0.498-1.736)
family.Bifidobacteriaceae.id.433	GCST90001629_buildGRCh37.tsv.gz	GCST90001629_buildGRCh37.tsv.gz	family.Bifidobacteriaceae.id.433	Weighted mode	12	-0.104845	0.312397	0.743476	yes	yes	family.Bifidobacteriaceae.id.433.summary.txt.gz.csv	threshold value <1e-05	-0.717143	0.507454	0.9	0.488	1.661	0.9(0.488-1.661)
family.Actinomycetaceae.id.421	GCST90001629_buildGRCh37.tsv.gz	GCST90001629_buildGRCh37.tsv.gz	family.Actinomycetaceae.id.421	MR Egger	5	-0.690161	0.441436	0.215895	yes	yes	family.Actinomycetaceae.id.421.summary.txt.gz.csv	threshold value <1e-05	-1.55538	0.175055	0.501	0.211	1.191	0.501(0.211-1.191)
family.Actinomycetaceae.id.421	GCST90001629_buildGRCh37.tsv.gz	GCST90001629_buildGRCh37.tsv.gz	family.Actinomycetaceae.id.421	Weighted median	5	-0.318288	0.185704	0.0865372	yes	yes	family.Actinomycetaceae.id.421.summary.txt.gz.csv	threshold value <1e-05	-0.682267	0.0456916	0.727	0.505	1.047	0.727(0.505-1.047)
family.Actinomycetaceae.id.421	GCST90001629_buildGRCh37.tsv.gz	GCST90001629_buildGRCh37.tsv.gz	family.Actinomycetaceae.id.421	Inverse variance weighted	5	-0.330496	0.156395	0.0345827	yes	yes	family.Actinomycetaceae.id.421.summary.txt.gz.csv	threshold value <1e-05	-0.637031	-0.0239616	0.719	0.529	0.976	0.719(0.529-0.976)
family.Actinomycetaceae.id.421	GCST90001629_buildGRCh37.tsv.gz	GCST90001629_buildGRCh37.tsv.gz	family.Actinomycetaceae.id.421	Simple mode	5	-0.15698	0.273023	0.596104	yes	yes	family.Actinomycetaceae.id.421.summary.txt.gz.csv	threshold value <1e-05	-0.692104	0.378144	0.855	0.501	1.46	0.855(0.501-1.46)
family.Actinomycetaceae.id.421	GCST90001629_buildGRCh37.tsv.gz	GCST90001629_buildGRCh37.tsv.gz	family.Actinomycetaceae.id.421	Weighted mode	5	-0.217724	0.271732	0.467883	yes	yes	family.Actinomycetaceae.id.421.summary.txt.gz.csv	threshold value <1e-05	-0.75032	0.314871	0.804	0.472	1.37	0.804(0.472-1.37)
