# Supplementary material for: The Linkage Among Gut Microbiota, Inflammatory Cytokines, and Immune Cell Dynamics in Osteoporosis: A Mendelian Randomization Study
Source: Physiol Res. 2025 Oct 1;74(5):849–60. doi: 10.33549/physiolres.935563 (PMC12746856; doi:10.33549/physiolres.935563)
Supplement: Supplementary file 20 [file 12_74_849_TableS20.xlsx]

## Sheet: ST20
Original analysis data of gut microbiota on HLA DR++ monocyte %leukocyte
id.exposure	id.outcome	outcome	exposure	method	nsnp	b	se	pval	steiger	F10	id	IV	lo_ci	up_ci	or	or_lci95	or_uci95	OR_CI
phylum.Cyanobacteria.id.1500	GCST90001476_buildGRCh37.tsv.gz	GCST90001476_buildGRCh37.tsv.gz	phylum.Cyanobacteria.id.1500	MR Egger	8	-0.194748	0.500611	0.710691	yes	yes	phylum.Cyanobacteria.id.1500.summary.txt.gz.csv	threshold value <1e-05	-1.17595	0.786449	0.823	0.309	2.196	0.823(0.309-2.196)
phylum.Cyanobacteria.id.1500	GCST90001476_buildGRCh37.tsv.gz	GCST90001476_buildGRCh37.tsv.gz	phylum.Cyanobacteria.id.1500	Weighted median	8	0.204848	0.155695	0.188273	yes	yes	phylum.Cyanobacteria.id.1500.summary.txt.gz.csv	threshold value <1e-05	-0.100314	0.51001	1.227	0.905	1.665	1.227(0.905-1.665)
phylum.Cyanobacteria.id.1500	GCST90001476_buildGRCh37.tsv.gz	GCST90001476_buildGRCh37.tsv.gz	phylum.Cyanobacteria.id.1500	Inverse variance weighted	8	0.317797	0.111137	0.00424287	yes	yes	phylum.Cyanobacteria.id.1500.summary.txt.gz.csv	threshold value <1e-05	0.0999693	0.535625	1.374	1.105	1.709	1.374(1.105-1.709)
phylum.Cyanobacteria.id.1500	GCST90001476_buildGRCh37.tsv.gz	GCST90001476_buildGRCh37.tsv.gz	phylum.Cyanobacteria.id.1500	Simple mode	8	0.142817	0.253082	0.590158	yes	yes	phylum.Cyanobacteria.id.1500.summary.txt.gz.csv	threshold value <1e-05	-0.353224	0.638858	1.154	0.702	1.894	1.154(0.702-1.894)
phylum.Cyanobacteria.id.1500	GCST90001476_buildGRCh37.tsv.gz	GCST90001476_buildGRCh37.tsv.gz	phylum.Cyanobacteria.id.1500	Weighted mode	8	0.0884284	0.229869	0.711887	yes	yes	phylum.Cyanobacteria.id.1500.summary.txt.gz.csv	threshold value <1e-05	-0.362114	0.538971	1.092	0.696	1.714	1.092(0.696-1.714)
order.Bifidobacteriales.id.432	GCST90001476_buildGRCh37.tsv.gz	GCST90001476_buildGRCh37.tsv.gz	order.Bifidobacteriales.id.432	MR Egger	12	0.888792	0.52223	0.1196	yes	yes	order.Bifidobacteriales.id.432.summary.txt.gz.csv	threshold value <1e-05	-0.134778	1.91236	2.432	0.874	6.769	2.432(0.874-6.769)
order.Bifidobacteriales.id.432	GCST90001476_buildGRCh37.tsv.gz	GCST90001476_buildGRCh37.tsv.gz	order.Bifidobacteriales.id.432	Weighted median	12	-0.058472	0.182955	0.749274	yes	yes	order.Bifidobacteriales.id.432.summary.txt.gz.csv	threshold value <1e-05	-0.417064	0.30012	0.943	0.659	1.35	0.943(0.659-1.35)
order.Bifidobacteriales.id.432	GCST90001476_buildGRCh37.tsv.gz	GCST90001476_buildGRCh37.tsv.gz	order.Bifidobacteriales.id.432	Inverse variance weighted	12	0.0799243	0.136006	0.556764	yes	yes	order.Bifidobacteriales.id.432.summary.txt.gz.csv	threshold value <1e-05	-0.186647	0.346495	1.083	0.83	1.414	1.083(0.83-1.414)
order.Bifidobacteriales.id.432	GCST90001476_buildGRCh37.tsv.gz	GCST90001476_buildGRCh37.tsv.gz	order.Bifidobacteriales.id.432	Simple mode	12	-0.154979	0.273921	0.582899	yes	yes	order.Bifidobacteriales.id.432.summary.txt.gz.csv	threshold value <1e-05	-0.691864	0.381905	0.856	0.501	1.465	0.856(0.501-1.465)
order.Bifidobacteriales.id.432	GCST90001476_buildGRCh37.tsv.gz	GCST90001476_buildGRCh37.tsv.gz	order.Bifidobacteriales.id.432	Weighted mode	12	-0.0927915	0.270933	0.738438	yes	yes	order.Bifidobacteriales.id.432.summary.txt.gz.csv	threshold value <1e-05	-0.623819	0.438236	0.911	0.536	1.55	0.911(0.536-1.55)
order.Actinomycetales.id.420	GCST90001476_buildGRCh37.tsv.gz	GCST90001476_buildGRCh37.tsv.gz	order.Actinomycetales.id.420	MR Egger	5	-0.292085	0.404368	0.522309	yes	yes	order.Actinomycetales.id.420.summary.txt.gz.csv	threshold value <1e-05	-1.08465	0.500475	0.747	0.338	1.65	0.747(0.338-1.65)
order.Actinomycetales.id.420	GCST90001476_buildGRCh37.tsv.gz	GCST90001476_buildGRCh37.tsv.gz	order.Actinomycetales.id.420	Weighted median	5	-0.110345	0.192289	0.566069	yes	yes	order.Actinomycetales.id.420.summary.txt.gz.csv	threshold value <1e-05	-0.487231	0.266541	0.896	0.614	1.305	0.896(0.614-1.305)
order.Actinomycetales.id.420	GCST90001476_buildGRCh37.tsv.gz	GCST90001476_buildGRCh37.tsv.gz	order.Actinomycetales.id.420	Inverse variance weighted	5	-0.093005	0.143536	0.517013	yes	yes	order.Actinomycetales.id.420.summary.txt.gz.csv	threshold value <1e-05	-0.374335	0.188325	0.911	0.688	1.207	0.911(0.688-1.207)
order.Actinomycetales.id.420	GCST90001476_buildGRCh37.tsv.gz	GCST90001476_buildGRCh37.tsv.gz	order.Actinomycetales.id.420	Simple mode	5	-0.218985	0.295434	0.499709	yes	yes	order.Actinomycetales.id.420.summary.txt.gz.csv	threshold value <1e-05	-0.798037	0.360066	0.803	0.45	1.433	0.803(0.45-1.433)
order.Actinomycetales.id.420	GCST90001476_buildGRCh37.tsv.gz	GCST90001476_buildGRCh37.tsv.gz	order.Actinomycetales.id.420	Weighted mode	5	-0.241581	0.300867	0.467002	yes	yes	order.Actinomycetales.id.420.summary.txt.gz.csv	threshold value <1e-05	-0.83128	0.348118	0.785	0.435	1.416	0.785(0.435-1.416)
genus.Tyzzerella3.id.11335	GCST90001476_buildGRCh37.tsv.gz	GCST90001476_buildGRCh37.tsv.gz	genus.Tyzzerella3.id.11335	MR Egger	13	-0.830865	0.623837	0.209844	yes	yes	genus.Tyzzerella3.id.11335.summary.txt.gz.csv	threshold value <1e-05	-2.05359	0.391857	0.436	0.128	1.48	0.436(0.128-1.48)
genus.Tyzzerella3.id.11335	GCST90001476_buildGRCh37.tsv.gz	GCST90001476_buildGRCh37.tsv.gz	genus.Tyzzerella3.id.11335	Weighted median	13	0.0571138	0.107656	0.595751	yes	yes	genus.Tyzzerella3.id.11335.summary.txt.gz.csv	threshold value <1e-05	-0.153892	0.26812	1.059	0.857	1.308	1.059(0.857-1.308)
genus.Tyzzerella3.id.11335	GCST90001476_buildGRCh37.tsv.gz	GCST90001476_buildGRCh37.tsv.gz	genus.Tyzzerella3.id.11335	Inverse variance weighted	13	0.0861679	0.102178	0.399056	yes	yes	genus.Tyzzerella3.id.11335.summary.txt.gz.csv	threshold value <1e-05	-0.114102	0.286438	1.09	0.892	1.332	1.09(0.892-1.332)
genus.Tyzzerella3.id.11335	GCST90001476_buildGRCh37.tsv.gz	GCST90001476_buildGRCh37.tsv.gz	genus.Tyzzerella3.id.11335	Simple mode	13	-0.0212853	0.185924	0.910748	yes	yes	genus.Tyzzerella3.id.11335.summary.txt.gz.csv	threshold value <1e-05	-0.385697	0.343127	0.979	0.68	1.409	0.979(0.68-1.409)
genus.Tyzzerella3.id.11335	GCST90001476_buildGRCh37.tsv.gz	GCST90001476_buildGRCh37.tsv.gz	genus.Tyzzerella3.id.11335	Weighted mode	13	-0.0727161	0.153514	0.644231	yes	yes	genus.Tyzzerella3.id.11335.summary.txt.gz.csv	threshold value <1e-05	-0.373604	0.228172	0.93	0.688	1.256	0.93(0.688-1.256)
genus.RuminococcaceaeUCG014.id.11371	GCST90001476_buildGRCh37.tsv.gz	GCST90001476_buildGRCh37.tsv.gz	genus.RuminococcaceaeUCG014.id.11371	MR Egger	11	-0.385786	0.383043	0.340166	yes	yes	genus.RuminococcaceaeUCG014.id.11371.summary.txt.gz.csv	threshold value <1e-05	-1.13655	0.364978	0.68	0.321	1.44	0.68(0.321-1.44)
genus.RuminococcaceaeUCG014.id.11371	GCST90001476_buildGRCh37.tsv.gz	GCST90001476_buildGRCh37.tsv.gz	genus.RuminococcaceaeUCG014.id.11371	Weighted median	11	0.343661	0.174614	0.0490542	yes	yes	genus.RuminococcaceaeUCG014.id.11371.summary.txt.gz.csv	threshold value <1e-05	0.00141798	0.685904	1.41	1.001	1.986	1.41(1.001-1.986)
genus.RuminococcaceaeUCG014.id.11371	GCST90001476_buildGRCh37.tsv.gz	GCST90001476_buildGRCh37.tsv.gz	genus.RuminococcaceaeUCG014.id.11371	Inverse variance weighted	11	0.251738	0.124672	0.0434664	yes	yes	genus.RuminococcaceaeUCG014.id.11371.summary.txt.gz.csv	threshold value <1e-05	0.0073806	0.496095	1.286	1.007	1.642	1.286(1.007-1.642)
genus.RuminococcaceaeUCG014.id.11371	GCST90001476_buildGRCh37.tsv.gz	GCST90001476_buildGRCh37.tsv.gz	genus.RuminococcaceaeUCG014.id.11371	Simple mode	11	0.354761	0.298181	0.261625	yes	yes	genus.RuminococcaceaeUCG014.id.11371.summary.txt.gz.csv	threshold value <1e-05	-0.229674	0.939196	1.426	0.795	2.558	1.426(0.795-2.558)
genus.RuminococcaceaeUCG014.id.11371	GCST90001476_buildGRCh37.tsv.gz	GCST90001476_buildGRCh37.tsv.gz	genus.RuminococcaceaeUCG014.id.11371	Weighted mode	11	0.370889	0.258397	0.181719	yes	yes	genus.RuminococcaceaeUCG014.id.11371.summary.txt.gz.csv	threshold value <1e-05	-0.135569	0.877346	1.449	0.873	2.405	1.449(0.873-2.405)
genus.Eisenbergiella.id.11304	GCST90001476_buildGRCh37.tsv.gz	GCST90001476_buildGRCh37.tsv.gz	genus.Eisenbergiella.id.11304	MR Egger	11	0.220961	0.727484	0.768236	yes	yes	genus.Eisenbergiella.id.11304.summary.txt.gz.csv	threshold value <1e-05	-1.20491	1.64683	1.247	0.3	5.19	1.247(0.3-5.19)
genus.Eisenbergiella.id.11304	GCST90001476_buildGRCh37.tsv.gz	GCST90001476_buildGRCh37.tsv.gz	genus.Eisenbergiella.id.11304	Weighted median	11	0.06361	0.120328	0.597055	yes	yes	genus.Eisenbergiella.id.11304.summary.txt.gz.csv	threshold value <1e-05	-0.172232	0.299452	1.066	0.842	1.349	1.066(0.842-1.349)
genus.Eisenbergiella.id.11304	GCST90001476_buildGRCh37.tsv.gz	GCST90001476_buildGRCh37.tsv.gz	genus.Eisenbergiella.id.11304	Inverse variance weighted	11	0.0116276	0.0901173	0.897336	yes	yes	genus.Eisenbergiella.id.11304.summary.txt.gz.csv	threshold value <1e-05	-0.165002	0.188257	1.012	0.848	1.207	1.012(0.848-1.207)
genus.Eisenbergiella.id.11304	GCST90001476_buildGRCh37.tsv.gz	GCST90001476_buildGRCh37.tsv.gz	genus.Eisenbergiella.id.11304	Simple mode	11	0.0848147	0.214557	0.700922	yes	yes	genus.Eisenbergiella.id.11304.summary.txt.gz.csv	threshold value <1e-05	-0.335718	0.505347	1.089	0.715	1.658	1.089(0.715-1.658)
genus.Eisenbergiella.id.11304	GCST90001476_buildGRCh37.tsv.gz	GCST90001476_buildGRCh37.tsv.gz	genus.Eisenbergiella.id.11304	Weighted mode	11	0.0642252	0.211	0.767075	yes	yes	genus.Eisenbergiella.id.11304.summary.txt.gz.csv	threshold value <1e-05	-0.349335	0.477785	1.066	0.705	1.612	1.066(0.705-1.612)
genus.Bilophila.id.3170	GCST90001476_buildGRCh37.tsv.gz	GCST90001476_buildGRCh37.tsv.gz	genus.Bilophila.id.3170	MR Egger	13	-0.0158514	0.598526	0.979346	yes	yes	genus.Bilophila.id.3170.summary.txt.gz.csv	threshold value <1e-05	-1.18896	1.15726	0.984	0.305	3.181	0.984(0.305-3.181)
genus.Bilophila.id.3170	GCST90001476_buildGRCh37.tsv.gz	GCST90001476_buildGRCh37.tsv.gz	genus.Bilophila.id.3170	Weighted median	13	-0.20291	0.167364	0.225364	yes	yes	genus.Bilophila.id.3170.summary.txt.gz.csv	threshold value <1e-05	-0.530943	0.125123	0.816	0.588	1.133	0.816(0.588-1.133)
genus.Bilophila.id.3170	GCST90001476_buildGRCh37.tsv.gz	GCST90001476_buildGRCh37.tsv.gz	genus.Bilophila.id.3170	Inverse variance weighted	13	-0.155875	0.132011	0.237694	yes	yes	genus.Bilophila.id.3170.summary.txt.gz.csv	threshold value <1e-05	-0.414616	0.102867	0.856	0.661	1.108	0.856(0.661-1.108)
genus.Bilophila.id.3170	GCST90001476_buildGRCh37.tsv.gz	GCST90001476_buildGRCh37.tsv.gz	genus.Bilophila.id.3170	Simple mode	13	-0.321725	0.273206	0.261787	yes	yes	genus.Bilophila.id.3170.summary.txt.gz.csv	threshold value <1e-05	-0.857209	0.213759	0.725	0.424	1.238	0.725(0.424-1.238)
genus.Bilophila.id.3170	GCST90001476_buildGRCh37.tsv.gz	GCST90001476_buildGRCh37.tsv.gz	genus.Bilophila.id.3170	Weighted mode	13	-0.286422	0.251472	0.276939	yes	yes	genus.Bilophila.id.3170.summary.txt.gz.csv	threshold value <1e-05	-0.779307	0.206464	0.751	0.459	1.229	0.751(0.459-1.229)
family.Christensenellaceae.id.1866	GCST90001476_buildGRCh37.tsv.gz	GCST90001476_buildGRCh37.tsv.gz	family.Christensenellaceae.id.1866	MR Egger	11	-0.31766	0.325085	0.354023	yes	yes	family.Christensenellaceae.id.1866.summary.txt.gz.csv	threshold value <1e-05	-0.954826	0.319506	0.728	0.385	1.376	0.728(0.385-1.376)
family.Christensenellaceae.id.1866	GCST90001476_buildGRCh37.tsv.gz	GCST90001476_buildGRCh37.tsv.gz	family.Christensenellaceae.id.1866	Weighted median	11	-0.122428	0.202858	0.546167	yes	yes	family.Christensenellaceae.id.1866.summary.txt.gz.csv	threshold value <1e-05	-0.520029	0.275174	0.885	0.595	1.317	0.885(0.595-1.317)
family.Christensenellaceae.id.1866	GCST90001476_buildGRCh37.tsv.gz	GCST90001476_buildGRCh37.tsv.gz	family.Christensenellaceae.id.1866	Inverse variance weighted	11	-0.135297	0.146221	0.354813	yes	yes	family.Christensenellaceae.id.1866.summary.txt.gz.csv	threshold value <1e-05	-0.421891	0.151296	0.873	0.656	1.163	0.873(0.656-1.163)
family.Christensenellaceae.id.1866	GCST90001476_buildGRCh37.tsv.gz	GCST90001476_buildGRCh37.tsv.gz	family.Christensenellaceae.id.1866	Simple mode	11	-0.132843	0.314662	0.681828	yes	yes	family.Christensenellaceae.id.1866.summary.txt.gz.csv	threshold value <1e-05	-0.749581	0.483894	0.876	0.473	1.622	0.876(0.473-1.622)
family.Christensenellaceae.id.1866	GCST90001476_buildGRCh37.tsv.gz	GCST90001476_buildGRCh37.tsv.gz	family.Christensenellaceae.id.1866	Weighted mode	11	-0.0885486	0.281613	0.759654	yes	yes	family.Christensenellaceae.id.1866.summary.txt.gz.csv	threshold value <1e-05	-0.64051	0.463413	0.915	0.527	1.589	0.915(0.527-1.589)
family.Bifidobacteriaceae.id.433	GCST90001476_buildGRCh37.tsv.gz	GCST90001476_buildGRCh37.tsv.gz	family.Bifidobacteriaceae.id.433	MR Egger	12	0.888792	0.52223	0.1196	yes	yes	family.Bifidobacteriaceae.id.433.summary.txt.gz.csv	threshold value <1e-05	-0.134778	1.91236	2.432	0.874	6.769	2.432(0.874-6.769)
family.Bifidobacteriaceae.id.433	GCST90001476_buildGRCh37.tsv.gz	GCST90001476_buildGRCh37.tsv.gz	family.Bifidobacteriaceae.id.433	Weighted median	12	-0.058472	0.182114	0.748155	yes	yes	family.Bifidobacteriaceae.id.433.summary.txt.gz.csv	threshold value <1e-05	-0.415416	0.298472	0.943	0.66	1.348	0.943(0.66-1.348)
family.Bifidobacteriaceae.id.433	GCST90001476_buildGRCh37.tsv.gz	GCST90001476_buildGRCh37.tsv.gz	family.Bifidobacteriaceae.id.433	Inverse variance weighted	12	0.0799243	0.136006	0.556764	yes	yes	family.Bifidobacteriaceae.id.433.summary.txt.gz.csv	threshold value <1e-05	-0.186647	0.346495	1.083	0.83	1.414	1.083(0.83-1.414)
family.Bifidobacteriaceae.id.433	GCST90001476_buildGRCh37.tsv.gz	GCST90001476_buildGRCh37.tsv.gz	family.Bifidobacteriaceae.id.433	Simple mode	12	-0.154979	0.295711	0.610613	yes	yes	family.Bifidobacteriaceae.id.433.summary.txt.gz.csv	threshold value <1e-05	-0.734573	0.424614	0.856	0.48	1.529	0.856(0.48-1.529)
family.Bifidobacteriaceae.id.433	GCST90001476_buildGRCh37.tsv.gz	GCST90001476_buildGRCh37.tsv.gz	family.Bifidobacteriaceae.id.433	Weighted mode	12	-0.0927915	0.258197	0.726113	yes	yes	family.Bifidobacteriaceae.id.433.summary.txt.gz.csv	threshold value <1e-05	-0.598858	0.413275	0.911	0.549	1.512	0.911(0.549-1.512)
family.Actinomycetaceae.id.421	GCST90001476_buildGRCh37.tsv.gz	GCST90001476_buildGRCh37.tsv.gz	family.Actinomycetaceae.id.421	MR Egger	5	-0.295603	0.40295	0.516324	yes	yes	family.Actinomycetaceae.id.421.summary.txt.gz.csv	threshold value <1e-05	-1.08539	0.494179	0.744	0.338	1.639	0.744(0.338-1.639)
family.Actinomycetaceae.id.421	GCST90001476_buildGRCh37.tsv.gz	GCST90001476_buildGRCh37.tsv.gz	family.Actinomycetaceae.id.421	Weighted median	5	-0.111349	0.185535	0.548404	yes	yes	family.Actinomycetaceae.id.421.summary.txt.gz.csv	threshold value <1e-05	-0.474997	0.252298	0.895	0.622	1.287	0.895(0.622-1.287)
family.Actinomycetaceae.id.421	GCST90001476_buildGRCh37.tsv.gz	GCST90001476_buildGRCh37.tsv.gz	family.Actinomycetaceae.id.421	Inverse variance weighted	5	-0.0934087	0.143362	0.514687	yes	yes	family.Actinomycetaceae.id.421.summary.txt.gz.csv	threshold value <1e-05	-0.374399	0.187581	0.911	0.688	1.206	0.911(0.688-1.206)
family.Actinomycetaceae.id.421	GCST90001476_buildGRCh37.tsv.gz	GCST90001476_buildGRCh37.tsv.gz	family.Actinomycetaceae.id.421	Simple mode	5	-0.217325	0.266507	0.460581	yes	yes	family.Actinomycetaceae.id.421.summary.txt.gz.csv	threshold value <1e-05	-0.739678	0.305028	0.805	0.477	1.357	0.805(0.477-1.357)
family.Actinomycetaceae.id.421	GCST90001476_buildGRCh37.tsv.gz	GCST90001476_buildGRCh37.tsv.gz	family.Actinomycetaceae.id.421	Weighted mode	5	-0.243638	0.267836	0.414461	yes	yes	family.Actinomycetaceae.id.421.summary.txt.gz.csv	threshold value <1e-05	-0.768597	0.281322	0.784	0.464	1.325	0.784(0.464-1.325)
